# Supplementary material for: Design of miniprotein inhibitors targeting complement C9 to block membrane attack complex assembly
Source: Nat Commun. 2026 Mar 12;17:3827. doi: 10.1038/s41467-026-70667-x (PMC13121834; doi:10.1038/s41467-026-70667-x)
Supplement: Supplementary file 3 — Supplementary Data 1 [file 41467_2026_70667_MOESM3_ESM.xlsx]

## Sheet: Sheet1
Supplementary Data 1. The sequences of each anti C9 mini-protein binders and their inhibition rates (%) against different sera.
	Sequence	0.02	0.1	0.02	0.03
		Human Serum + 500 nM Binder (%)	Mouse Serum +	Guinea pig Serum +	Rabbit Serum +
			2.5 μM Binder (%)	40 μM Binder (%)	40 μM Binder (%)
P1	MSAEELAELLSQQEGGLEIAEEAAEALLEHAKINEENAKKWAAKAAADPSNIGAQTLATLYKKQAEELKKEAELYKEAAKLLREREggsHHHHHH	2.64	68.04	38.77	97.93
P2	MDVEELAAALRKQDDPIAVAREAIESLRIDLELHKELYKKYEEKLKENPEDIGVKTLAELYKKQAEETEKELKTWEAALAKLEAEAggsHHHHHH	7.68	70.52	68.04	98.62
P3	MSPEELAKLLLKQENALEIARNAAEALREHAALNEANYKKWAAKAAADPTNEGAKTLAALHKKQAAETKAEADLYAEALKIIEKERggsHHHHHH	0.82	11.41	20.9	76.5
P4	MSPEELAELLLSDPNGLELAESAAEALEEHYKILKADAEKWAKRAAEDPSNIGAQTMAKIAKSQAEELKKEADLYREAAKLLRERRggsHHHHHH	12.07	88.31	64.64	97.93
P5	MDVESLVKALSVQENPLEVAEAAIKALNEHAEQLEKDLKYWEAKAKADPSNYGAKTLATLLKTQREELLKEAKEYEEAKKELEKLRggsHHHHHH	65.12	88.8	71.45	98.42
P6	MEAERLYKALSKQENPVELAKEAIEELKKYLEEQKKLAEKYKEKLAKDPNNVGYQTLLKLSKTQAEELEKEIEIYEKALKELEEEEggsHHHHHH	38.35	50.31	67.87	92.85
P7	MEVERLAEAASFLDDPVAVLQEAIDSLKEDIELLEKNYKKWEEKLKKDPSNPAYQTLAKLYKTQAEELKKELALLEAAAALLRERQggsHHHHHH	0.83	0.76	71.86	1.26
P8	MEVERLADAALNLDNPVAALKEAIDSLKLDLEELKKEAEKYEEKLKKNPEDYGAQTLYNLYKTQAKETEAEITLLTATRDLVEKRLggsHHHHHH	57.78	30.08	62.54	98.85
P9	MSAEELAALLLQNENGVEQAKLAVESLEENYKLLDELAKEYAAKAAADPENDGYKTLAKLYAKQAEETKKELKEYTEALKLLEERRggsHHHHHH	93.06	95.77	91.47	98.74
P10	MDFESLYEALKKQEDPVALAREAVEALEEHAKLLEKELKKYEEKLKKDPNNPGYKTLAKLAKTQLEETKKELEVYKKALEKLEAELggsHHHHHH	0.78	17.13	27.56	40.51
P11	MEAERLAELAQGLDNPVAVLQEAVDSLKEEAKKLKELYEKWKKKAEADPENYGAKTLAKLYEEQYKKTKEEAETYTKVLEIVKAREggsHHHHHH	0.89	5.09	34.69	0.55
P12	MSAEEIAARLAQQPDGLEIAQAAAESLAEYAKLNEEQAKKWAAKAAADPNNYGAKTLAKLYDSQAKEYKKEADEWKKAAELLAARQggsHHHHHH	7.06	11.34	37.89	98.22
P13	MNPEELAELLLQNENGIQLARDAEESLLDYAKELKEQSKVYEARAKEDPSSIGAKTLADLYKKQAEELEEEAEVYRKARELLEEKRggsHHHHHH	1.53	64.55	65.19	93.79
P14	MEAERLAEAALYLDDPLAALTEAIESLKEQQKLLEEEYKKYEEKLKKDPSNYGLQVLAKLSKEQAKEYKEEAALWERVRALVAARLggsHHHHHH	92.18	61.89	91.27	97.27
P15	MDAEEFAELVLQQEDPLALVSAAAESLDIVLKELEENQKKYEKKVKEDPSNVGAQTLASLYKKQAEETKEERDLYVAALKLIKERLggsHHHHHH	47.93	54.62	81.2	96.93
P16	MDAERLAEAALKTGNGVEILERGIEELKISYKLNEELAKKYEAKLKEDPSNIGVQTLATLYKTQAEEYKKEIELLEKALKIVKEKLggsHHHHHH	55.81	71.56	67.14	98.59
P17	MEVEELAKLLQYSDDPLATAREAAESLEEDYKLLKEEYEKYKAKLEANPGNEAYEVLATLAKKQAEETKKELELYKEALKLLEEQLggsHHHHHH	56.91	70.7	76.86	98.59
P18	MEAERLAKAALFLDDPLAVLDVAIETLKEQAKELKANYEKYDAKLKEDPSDPGYKTLAKLYKKQYEETKKEAELLAATRELVAAALggsHHHHHH	2.18	15.88	43.22	96.12
P19	MDVEELAKAARHLENPVETLDIAIEELNRQAELHKELAKKYAEKIKEDPSNYGAKVLLKISEKGEKEFLEEAELYAKVRDLIAKELggsHHHHHH	67.57	62.58	83.29	97.16
P20	MKVEELAELVLVLEDPEATLQEAIESLKIDYELLKEEAEKYKEKLAKDPSNIGAQTLYKLYTTQAKETEEELKLYSETLKLLKEKTggsHHHHHH	58.15	80.76	81.11	98.79
P21	MEAERLAKAVLSSENPIKVLEDAIESLEEHLKLLEENLKKLEKRLAEDPENEGVKTLIKLYKKQAEETKKEIELYKETKKLVKEKLggsHHHHHH	10.31	40.46	27.04	96.35
P22	MNVEELTELLKNSDDPVRDAELAAESLKEDLEYHKELYAKYKAKLAKDPENEGYQVLAKLHEATAKELEKEYEVYEEALKRLKEEEggsHHHHHH	72.28	13.05	64.38	98.1
P23	MDVDELAALLAQQENPVEIAREAAESLKEEAEKHKELAAKYEAELAENPDNEGAKTLLKLHKEQSEEYKKEADTWTAALERLEAERggsHHHHHH	0.94	0	31.78	26.72
P24	MNPEELAKLLLQQENPVEIAESAAESLEEHYKILKENAEKWAKKAKEEPGNYGAETLAKLYTEQAKETKELRDEYTKALELIKEALggsHHHHHH	2.17	1.72	12.92	79.37
P25	MDAEELYEALKKQDDPIALARAALEALQEHAAILKEAAAKYAKIAAADPSNEGAKTLLKLYTTQYKEYQKEADVYKAALARLEAEAggsHHHHHH	3.09	22.92	80.85	98.59
P26	MDVEELYELLSKQDNPIELAREAEESLLEHAEINKEQSEKYKAKIEKDPSNYGAQTLYKLHETQYKEYEEEAEVYREARERLEKEAggsHHHHHH	24.4	66.65	85.51	98.16
P27	MDAEELAKLLSLQENGLEIAEEAAKALNEHAEENEKAAAYYAKRAAEDPSNIGAKTLAALHKKQAEEYKEEAKLYEEAAKLLKEKEggsHHHHHH	6.79	75.36	56.02	98.13
P28	MSVEELAELLSLQEDAIQIAQDAADSLKIHYEELEKNYEKYTKKAEEDPSNEGAKTLAKLYKEQAEEVKKEQEIYEKALELLKEREggsHHHHHH	37.88	40.93	53.96	98.56
P29	MDVESLYQAALYLEDPLAALDEAIASLNDTAAELNAKAKELAAKLAKDPSNYGVQVLLKLYTTQAAELKAEADLYRAVAQRIREESggsHHHHHH	32.88	62.45	70.9	98.25
P30	MDPEYLAELLLQQENGLELARSALESLEEYSKLNEELAKKWEAKAKADPSNEGAKTLAKLYKKQAEEYKAEAELYRAAIEILEARRggsHHHHHH	75.84	83.67	89.35	95.69
P31	MDIARLAEAARFLEDPIAVLSSAVEELEEYKKEAEELAEKYAAKLKEDPNNVAYQVLLKIYKSTAEELQKEIDEYRAVLAILEAEAggsHHHHHH	43.26	95.54	90.6	97.76
P32	MNPEELAEVALKNENGVEILTEGEKALNEHAEILKKDKEKWTAAAAANPDNVGAQTLAKLMETQYKETKEEAEVYRKAREIVEKRRggsHHHHHH	0.34	21.71	84.31	94.28
P33	MDVEELVKLLLLQENPLEIATSAAESLEEYSKELKKQYAKYEAKLKKDPSKESYQVLAKLYKDSAEESEKEAEIYKKAIEELKKLLggsHHHHHH	69.66	88.57	75	98.56
P34	MDLESLVKAVLQQEDPVGILEAAIEALEEHAKINEEEAKKYEEKLAKDPSNIGAQTLLKLHKEQAKKLKEEAELYREVLERVREELggsHHHHHH	55.24	91.05	80.62	98.28
P35	MSVEELAALLAQQPDGLEIAAEAAASLKEHAALNKELAEKWAAKAKEDPSNYGAKTLADLYKKQAEETAAEAALYAAAAERLKAERggsHHHHHH	22.36	49.7	39.81	98.08
P36	MEAERLAELMLYSDNPLEVLDIAIEETEISLKINKENYKKYAEKLAKDPENPGYQTLAKLYKTNAEELEKELALLKEVKKLVEEKLggsHHHHHH	62.79	19.59	65.19	92.3
P37	MDLDELVETLAKYEDGVELAKAAAEALKEHAALNKAQAEKLKAKVAADPSNYGAQTLVKIYTTQAAEYQAEADLYTEAAKRLEAERggsHHHHHH	3.56	72.11	69.47	98.08
P38	MEVEELYRALKRQEDPVAVARAGLEALKEHAKINKENYEKLKKKIDSGESNEGVETLAKLYETQYKELEEEARIYAEALERLEAEAggsHHHHHH	40.84	61.81	90.08	98.33
P39	MDLESLVEAVLKQDDPLAVLESAIKALKEHAEQNEANAKKWAEKAAKDPSNIGYQTLAKLYTTQAKELKEEAELYTAAYERVKEILggsHHHHHH	92.1	89.27	90.34	98.25
P40	MDVDALVAALRKQEDPLAVARDALEALEEHAKLLKEEKEKVEKEYEEDPSNIGKQTLLKLYTTQLAETQAEADVYREALARLAAEAggsHHHHHH	0	25.72	37.31	61.53
P41	MNPEELAELLLKQENPVEIAEEAEESLKLNAEENAKLAEKYAAKVKADPNNVGAQTLLKIYTTQSAEYKKLAEEYEKALELLKERLggsHHHHHH	3.8	70.56	30.44	97.85
P42	MNVEEMAKLLLNSDDPVAVAEEAAESLKEEKELLKANKAKAEAKLAADPSNIGAQTLAKLYTTQAEKTAEEEKVYTEALKLLKAELggsHHHHHH	0.12	2.74	33.27	76.67
P43	MNVEELYESLLKTGNGIELATNAAEALKEHEKLLTEQAKKWEAKVKADPSNYGAKTLYKLYKTQAEEYKKEAEIYETALERLKEDEggsHHHHHH	0.75	5.38	18.45	47.97
P44	MDVDELVEILLKQENGIELAENAAKELKLHAEQLKANYEKWSKAAAADPSNIGAQTLAKLYAKQLAETQAEAEVYTEALEKLKERKggsHHHHHH	0.77	3.29	32.36	6.69
P45	MDAEALAEAVSVQENPLAVLDDAIEELKIYAEENKKLAEEYAKKAEADPSNEGAKVLAKLYKKQAEEYKEERDLYEKAKEILAKKLggsHHHHHH	87.48	95.7	90.57	91.73
P46	MDAEELAKAALGLENPVAVLAEAAAELKAQAEVLKKAAAKYEEKIKADPSNEGAKTLLTLYKKQIEDYEKEAALYEKVLELVKAKEggsHHHHHH	0.08	14.97	45.4	80.18
P47	MDKESLLKALAADENGLDLAENAAKALEEHLKILKENAEKWEKKLKENPDNYGVQVLYKLYKTQAEETEKEIKLYKEILAELKAAQggsHHHHHH	1.85	27.99	22.06	43.32
P48	MSPEELAELLAQNPDALEIAREAAESLEIHAEENAKLAEKWKAKADANPENYGAKTLAALYEKQAEELKKEAEVYREALKILEKLRggsHHHHHH	8.39	52.77	31.49	97.16
P49	MDAERLAKAARFLDDPLAVLDEAIAALKEDAEELEKLYKKAKEKLDAGENPDAYSTLAKLYKTQSEELKREAALYEAVREALAAELggsHHHHHH	0.94	18.77	81.34	58.4
P50	MDVESLAKAVLANEDPVRLLEEGIKALEESAKLLEENLKKYEEKAKANPGNYALETLAKLYKKQLEETKKELELYKATLEIVRATLggsHHHHHH	35.53	87.5	57.74	96.27
P51	MDRESLLEAALKNENAVELMRNAAEELKIYYKEIKELAEKYKEKLKEDPSNIGAQTLYKLYTTQAEEYKKEAELYEEVAKEVEKERggsHHHHHH	41.37	95.54	61.96	97.16
P52	MNVEELYESLKKSDNPIELARNAAEALKEHAEILKENYKKWSEKAKADPENYGAQTLAKLYKKEYEETKKERDIYEEALKKLEKEAggsHHHHHH	3.04	74.01	84.43	96.81
P53	MSPEELAEILLPQENGEELARNAAEELEIYSKINEENAKKWEAKVKADPSNIGAKTLATLYKKQAKEYKELAEEYKKALEIIKERRggsHHHHHH	1.09	4.74	40.19	30.57
P54	MDVEELLKSALATGNGIELLTNAYESLKEQAELLKKEAEKWEKKVKEDPSNYGAKTLYNLYKKQYEETEKEAKIYEEALKKAKEIEggsHHHHHH	4.6	20.45	41.36	97.04
P55	MNAEELAEILLKTGNGLELATNAYEALKEHAEILEKDAAKWAKKAAEDPSNIGAQTLLKIAKTQLEETKKEAELYKEVIKLIKEKLggsHHHHHH	2.24	36.69	78.99	92.65
P56	MDIERLAKAALNMENPVATLQEALEVTKEELEKLKALAEKYKAKAAADPSNEGAKTLAKLYETQAKEYEKEAKELEAILKLVEETLggsHHHHHH	26.9	16.46	44.85	98.33
P57	MNAEELVKALSKQDNPVEIAREALAALQDHLDQLKADAEKWAAKVKADPSNYGAQTMLKIATTQAEELQKEAEEWEKALKALEEAKggsHHHHHH	84.85	98.27	83.85	97.62
P58	MDVEELYELLRQQENPIEIAREALESLELDAEQLKKDAAKWKAKAEADPSNEGAKTLAKLAEAQLKETTAEAEVYAAALARLEEEEggsHHHHHH	2.47	8.65	47.53	95.86
P59	MSPEELAEILYPDPNAIEKLKEAEKELKIYSEENAALAKKWTAKAKADPSNIGAQTLAKLYKKQAEEYKKEADLYRETRKILEERRggsHHHHHH	49.12	33.24	80.56	95.83
P60	MDAERLAEAALGLENPLETLKEAEKELEEQAKLHKELAEKYAKKAAADPNNVGAKTLAKLHKEQSEKYKEEAELLRKTREIIEKREggsHHHHHH	0.05	0	55.33	42.95
