# Supplementary material for: Design of miniprotein inhibitors targeting complement C9 to block membrane attack complex assembly
Source: Nat Commun. 2026 Mar 12;17:3827. doi: 10.1038/s41467-026-70667-x (PMC13121834; doi:10.1038/s41467-026-70667-x)
Supplement: Supplementary file 4 — Supplementary Data 2 [file 41467_2026_70667_MOESM4_ESM.xlsx]

## Sheet: Sheet1
	Supplementary Data 2. Significance analysis of data
	Figure	Compared groups		F value	P value summary (One-way ANOVA)	Compared groups (Multiple compariosns)	Adjusted P value (multiple comparisons)	df		Figure	Compared groups (Unpaired t test)	P value summary
		(One-way ANOVA)										(Unpaired t test)
	4c	NHS		727.1	****	NHS vs.	****	14		6c	FHb	2 min P9 vs Eculizumab	ns
		vs.			(P < 0.0001)	C9-dpl	(P < 0.0001)						(P = 0.1720)
		C9-dpl				NHS vs.	****					4 min P9 vs Eculizumab	ns
		vs.				C9-dpl + C9	(P < 0.0001)						(P = 0.3976)
		C9-dpl + C9				NHS vs.	****					6 min P9 vs Eculizumab	**
		vs.				500 nM P9	(P < 0.0001)						(P = 0.0023)
		500 nM P9				NHS vs.	****					8 min P9 vs Eculizumab	**
		vs.				100 nM P9	(P < 0.0001)						(P = 0.0024)
		100 nM P9				NHS vs.	****					10 min P9 vs Eculizumab	ns
		vs.				500 nM P57	(P < 0.0001)						(P = 0.3746)
		500 nM P57				NHS vs.	****					12 min P9 vs Eculizumab	ns
		vs.				100 nM P57	(P < 0.0001)						(P = 0.0644)
		100 nM P57		2930	****	C9-dpl vs.	****	12			OD414	2 min P9 vs Eculizumab	*
					(P < 0.0001)	C9-dpl + C9	(P < 0.0001)						(P = 0.0451)
						C9-dpl vs.	ns					4 min P9 vs Eculizumab	ns
						500 nM P9	(P = 0.9827)						(P = 0.3291)
						C9-dpl vs.	ns					6 min P9 vs Eculizumab	**
						100 nM P9	(P = 0.1923)						(P = 0.0032)
						C9-dpl vs.	ns					8 min P9 vs Eculizumab	***
						500 nM P57	(P = 0.9931)						(P = 0.0007)
						C9-dpl vs.	*					10 min P9 vs Eculizumab	ns
						100 nM P57	(P = 0.0282)						(P = 0.9728)
				3013	****	C9-dpl + C9 vs.	****	10				12 min P9 vs Eculizumab	**
					(P < 0.0001)	500 nM P9	(P < 0.0001)						(P = 0.0061)
						C9-dpl + C9 vs.	****			ns (non-significant); * P ≤ 0.05; ** P ≤ 0.01; *** P ≤ 0.001; **** P ≤ 0.0001.
						100 nM P9	(P < 0.0001)
						C9-dpl + C9 vs.	****
						500 nM P57	(P < 0.0001)
						C9-dpl + C9 vs.	****
						100 nM P57	(P < 0.0001)
	4e	C9		3784	****	C9 vs. BSA	****	27
		vs. BSA			(P < 0.0001)		(P < 0.0001)
		vs. C3
		vs. C4
		vs. C5				C9 vs. C3	****
		vs. C6					(P < 0.0001)
		vs. C7				C9 vs. C4	****
		vs. C6					(P < 0.0001)
		vs. C7				C9 vs. C5	****
		vs. C8					(P < 0.0001)
		vs.C8a				C9 vs. C6	****
							(P < 0.0001)
						C9 vs. C7	****
							(P < 0.0001)
						C9 vs. C8	****
							(P < 0.0001)
						C9 vs. C8a	****
							(P < 0.0001)
	4f	P9		119.1	****	P9 vs.	****	8
		vs.			(P < 0.0001)	P9-N29R	(P < 0.0001)
		P9-N29R
		vs.
		P9-L36R
		vs.
		P9-Q63R
		vs.
		P57
		vs.
		P57-H29R				P9 vs.	****
		vs.				P9-L36R	(P < 0.0001)
		P57-D36R				P9 vs.	****
		vs.				P9-Q63R	(P < 0.0001)
		P57-Q63R		156	****	P57	****	8
					(P < 0.0001)	vs. P57-H29R	(P < 0.0001)
						P57 vs.	****
						P57-D36R	(P < 0.0001)
						P57 vs.	****
						P57-Q63R	(P < 0.0001)
	4g	Control		357	****	Control vs. BSA+P9	***	22
		vs.			(P < 0.0001)		(P = 0.0003)
		BSA + P9				Control vs. BSA+P57	**
		vs.					(P = 0.0049)
		BSA + P57				Control vs. P9	****
		vs.					(P < 0.0001)
		P9				Control vs.	**
		vs.				P9-N29R	(P = 0.0032)
		P9-N29R				Control vs.	****
		vs.				P9-L36R	(P < 0.0001)
		P9-L36R				Control vs.	ns
		vs.				P9-Q63R	(P = 0.8616)
		P9-Q63R				Control vs. P57	****
		vs.					(P < 0.0001)
		P57				Control vs.	*
		vs.				P57-H29R	(P = 0.0368)
		P57-H29R				Control vs.	ns
		vs.				P57-D36R	(P = 0.6570)
		P57-D36R				Control vs.	ns
		vs.				P57-Q63R	(P = 0.2745)
		P57-Q63R		187.3	****	BSA + P9	****	10
					(P < 0.0001)	vs. P9	(P < 0.0001)
						BSA + P9 vs.	ns
						P9-N29R	(P = 0.8354)
						BSA + P9 vs.	****
						P9-L36R	(P < 0.0001)
						BSA + P9 vs.	*
						P9-Q63R	(P = 0.0263)
				925.4	****	BSA + P57	****	10
					(P < 0.0001)	vs. P57	(P < 0.0001)
						BSA + P57	ns
						vs. P57-H29R	(P = 0.6513)
						BSA + P57 vs.	*
						P57-D36R	(P = 0.0312)
						BSA + P57 vs.	ns
						P57-Q63R	(P = 0.1113)
				164.8	****	P9 vs.	****	8
					(P < 0.0001)	P9-N29R	(P < 0.0001)
						P9 vs.	****
						P9-L36R	(P < 0.0001)
						P9 vs.	****
						P9-Q63R	(P < 0.0001)
				970.6	****	P57	****	8
					(P < 0.0001)	vs. P57-H29R	(P < 0.0001)
						P57 vs.	****
						P57-D36R	(P < 0.0001)
						P57 vs.	****
						P57-Q63R	(P < 0.0001)
	5c	1 μM	Control	14270	****	Control	****	6
			vs.		(P < 0.0001)	vs.	(P < 0.0001)
			P9			P9
			vs.			Control	****
			P57			vs.	(P < 0.0001)
						P57
		200 nM		3034	****	Control	****
					(P < 0.0001)	vs.	(P < 0.0001)
						P9
						Control	****
						vs.	(P < 0.0001)
						P57
	5d	200 nM	Eculizumab	357.5	****	Eculizumab	****	6
			vs.		(P < 0.0001)	vs.	(P < 0.0001)
			P9			P9
			vs.			Eculizumab	****
			P57			vs.	(P < 0.0001)
						P57
		100 nM		287.8	****	Eculizumab	****
					(P < 0.0001)	vs.	(P < 0.0001)
						P9
						Eculizumab	****
						vs.	(P < 0.0001)
						P57
	5f	20℃-100 nM	Eculizumab	7.876	*	Eculizumab	ns	6
			vs.		(P = 0.0210)	vs.	(P = 0.1301)
			P9			P9
			vs.
			P57			Eculizumab	ns
						vs.	(P = 0.1345)
						P57
		20℃ recovery-100 nM	Eculizumab	20994	****	Eculizumab	****
			vs.		(P < 0.0001)	vs.	(P < 0.0001)
			P9			P9
			vs.
			P57			Eculizumab	****
						vs.	(P < 0.0001)
						P57
		20℃-50 nM	Eculizumab	1.592	ns	-	-
			vs.		(P = 0.2788)
			P9
			vs.
			P57			-	-
		20℃ recovery-50 nM	Eculizumab	7684	****	Eculizumab	****
			vs.		(P < 0.0001)	vs.	(P < 0.0001)
			P9			P9
			vs.
			P57			Eculizumab	****
						vs.	(P < 0.0001)
						P57
	6b	FHb	NHS	155.2	****	NHS vs.	**** (P < 0.0001)	20
		(Upper)	vs.		(P＜0.0001)	PBS
			PBS
			vs.
			NHS+C9
			vs.			NHS vs.	**** (P < 0.0001)
			NHS+P57			NHS+P9
			vs.			NHS vs. NHS+P57	**** (P < 0.0001)
			NHS+Eculizumab			NHS vs. NHS+Eculizumab	**** (P < 0.0001)
						PBS vs.	ns
						NHS+P9	(P = 0.9711)
						PBS vs.	ns
						NHS+P57	(P = 0.7871)
						PBS vs.	ns
						NHS+Eculizumab	(P = 0.6137)
		OD414	NHS	113.4	****	NHS vs.	**** (P < 0.0001)
		(Lower)	vs.		(P＜0.0001)	PBS
			PBS
			vs.
			NHS+C9			NHS vs.	**** (P < 0.0001)
			vs.			NHS+P9
			NHS+P57			NHS vs. NHS+P57	**** (P < 0.0001)
			vs.			NHS vs. NHS+Eculizumab	**** (P < 0.0001)
			NHS+Eculizumab			PBS vs.	ns
						NHS+P9	(P = 0.9826)
						PBS vs.	ns
						NHS+P57	(P = 0.1434)
						PBS vs.	ns
						NHS+Eculizumab	(P = 0.1705)
	S5a	Control		512.9	****	Control vs. 47	****	8
		vs.			(P＜0.0001)		(P＜0.0001)
		47
		vs.
		P9
		vs.				Control vs. P9	****
		P57					(P＜0.0001)
						Control vs. P57	****
							(P＜0.0001)
	ns (non-significant); * P ≤ 0.05; ** P ≤ 0.01; *** P ≤ 0.001; **** P ≤ 0.0001.
