# Supplementary material for: Design of miniprotein inhibitors targeting complement C9 to block membrane attack complex assembly
Source: Nat Commun. 2026 Mar 12;17:3827. doi: 10.1038/s41467-026-70667-x (PMC13121834; doi:10.1038/s41467-026-70667-x)
Supplement: Supplementary file 7 — Source Data [file 41467_2026_70667_MOESM7_ESM.zip › Source Data Fig. 2.xlsx]

## Sheet: Figure 2b-Inhibition(%)
Protein number	Inhibition (%)	pae_interaction
1	16.8187	7.027
2	2.06098	8.739
3	5.27174	7.735
4	3.125	7.226
5	3.80435	8.382
6	3.20652	7.853
7	0.058173	7.278
8	3.58696	8.108
9	8.43786	7.662
10	3.20652	8.939
11	0.461957	9.854
12	1.19565	8.967
13	14.2816	7.913
14	12.74	8.67
15	2.5974	9.397
16	3.86787	7.594
17	3.98488	8.064
18	90.2033	6.187
19	10.2767	7.349
20	4.1049	7.103
21	64.4697	6.959
22	0	7.075
23	9.16667	7.306
24	4.35606	7.244
25	26	7.333
26	0.886728	6.918
27	13.606	6.78
28	59.501	6.822
29	40.3811	6.723
30	24.5009	7.315
31	74.3194	7.006
32	60.3902	7.138
33	77.677	6.829
34	71.6878	6.9
35	33.5685	7.34
36	1.28631	7.348
37	0	7.146
38	44.4813	7.416
39	21.8257	7.314
40	4.23236	6.684
41	51.2863	7.374
42	83.4647	7.405
43	48.5577	7.257
44	0.543478	6.698
45	78.4856	6.365
46	72.476	7.251
47	97.6562	6.115
48	63.3413	7.022
49	73.2572	7.276
50	90.618	6.831
51	81.3	6.688
52	64.4573	6.505
53	0	6.847
54	71.9504	6.618
55	9.85527	6.793
56	0.452489	6.838
57	65.0452	6.996
58	0	6.101
59	58.7433	6.517
60	35.4491	5.976
61	48.6262	5.736
62	29.0784	5.997
63	65.7699	6.779
64	0	7.047
65	56.7831	6.944
66	23.0681	6.704
67	75.6726	7.002
68	71.6085	6.762
69	91.0418	6.955
70	0	7.055
71	3.43231	6.465
72	2.94198	5.285
73	1.35747	7.099
74	3.30882	5.897
75	4.49469	6.861
76	2.68456	6.586
77	1.60719	6.994
78	18.8255	6.546
79	2.56061	6.397
80	2.09752	6.085
81	2.77149	6.493
82	0.53733	6.593
83	0.650452	6.65
84	22.349	6.469
85	1.41403	6.749
86	21.1745	6.499
87	90.5705	6.49
88	25.4362	6.262
89	36.2752	5.915
90	23.0201	6.869
91	44.5302	6.988
92	0	6.613
93	52.3742	6.156
94	45.7123	6.669
95	46.421	5.805
96	31.3253	5.636
97	3.24162	6.745
98	2.64233	6.954
99	3.2961	6.698
100	0	6.813
101	2.75129	6.983
102	2.50613	6.276
103	2.20648	5.435

## Sheet: Figure 2c-Inhibition(%)
Protein number	40 μM			5 μM
18	2.61111	3.25934	1.35847	3.16667	3.00646	6.12697
47	88.3333	86.0916	87.7183	72.1111	72.2956	71.7216
50	9	2.72548	5.01802	0.944444	0	0
69	4.80556	8.31694	5.71112	0.555556	0.112391	0.887164
87	84	86.6535	82.2567	6.13889	4.86092	19.2126

## Sheet: Figure 2e-Inhibition(%)
10% Mouse serum
						10% Mouse serum
						10 μM	1 μM	250 nM	50 nM	10 nM
						96.7425	85.7343	59.0845	3.48217	2.35889
						96.3533	84.6724	58.4615	4.07407	0.911681
						95.845	86.8894	70.073	5.6429	2.274
2% Human serum
						2% Human serum
						10 μM	5 μM	2.5 μM	1 μM	500 nM
						92.6096	84.1158	69.2211	32.278	8.21191
						96.4352	88.4503	75.704	41.4529	6.0176
						94.0062	88.3379	78.2786	39.2422	11.5608

## Sheet: Figure 2f-BLI
Binder-47 with mouse C9												Binder-47 with human C9
Time (s)	32 nM	Fit	16 nM	Fit	8 nM	Fit	4 nM	Fit	2 nM	Fit		Time (s)	128 nM	Fit	64 nM	Fit	32 nM	Fit	16 nM	Fit	8 nM	Fit
0	-0.00563	0	0.001441	0	-0.00035	0	-0.00521	0	0.00019	0		0	0.005745	0.005745	0.000459	0.000459	0.005287	0.005287	0.007579	0.007579	-0.0065	-0.0065
0.2	-0.00406	0.000625	0.002677	0.000564	0.000528	0.000333	-0.00443	0.00014	0.001344	0.001017		0.2	0.006997	0.006554	0.001945	0.000976	0.005721	0.005547	0.007763	0.007708	-0.00574	-0.0064
0.4	-0.00284	0.001246	0.003933	0.001122	0.001502	0.000662	-0.00385	0.00028	0.002756	0.001924		0.4	0.008533	0.007358	0.003255	0.001491	0.005978	0.005807	0.008231	0.007835	-0.00451	-0.00629
0.6	-0.00159	0.001865	0.005123	0.001674	0.00204	0.000989	-0.00335	0.000419	0.003502	0.002732		0.6	0.009848	0.008156	0.004467	0.002003	0.006333	0.006066	0.008121	0.007963	-0.00402	-0.00619
0.8	-8.7e-05	0.00248	0.006504	0.002219	0.002721	0.001311	-0.00247	0.000557	0.004386	0.003454		0.8	0.011315	0.008948	0.00563	0.002513	0.006766	0.006323	0.008291	0.008091	-0.00275	-0.00609
1	0.00132	0.003093	0.007441	0.002757	0.003173	0.001631	-0.00177	0.000695	0.005354	0.004098		1	0.012588	0.009734	0.00656	0.00302	0.007038	0.006581	0.008623	0.008218	-0.00197	-0.00599
1.2	0.002693	0.003703	0.008312	0.00329	0.00348	0.001947	-0.00132	0.000831	0.005866	0.004674		1.2	0.01361	0.010514	0.006884	0.003526	0.007535	0.006837	0.00861	0.008345	-0.00158	-0.00589
1.4	0.003759	0.004309	0.009176	0.003817	0.003832	0.00226	-0.00069	0.000967	0.005993	0.005189		1.4	0.014864	0.011289	0.007525	0.004028	0.008178	0.007093	0.008944	0.008471	-0.00088	-0.00579
1.6	0.004847	0.004913	0.010313	0.004337	0.004441	0.00257	9.05e-05	0.001102	0.006491	0.00565		1.6	0.016291	0.012058	0.008226	0.004529	0.009052	0.007349	0.009357	0.008598	-0.00016	-0.00569
1.8	0.005663	0.005513	0.010677	0.004852	0.004585	0.002876	0.000399	0.001237	0.006898	0.006064		1.8	0.017001	0.012821	0.009017	0.005027	0.009418	0.007603	0.009786	0.008724	-0.00033	-0.00559
2	0.006165	0.006111	0.010915	0.005361	0.00504	0.00318	0.000544	0.001371	0.00687	0.006436		2	0.017584	0.013579	0.009206	0.005522	0.009715	0.007857	0.009796	0.008849	-0.00052	-0.00549
2.2	0.005908	0.006706	0.0108	0.005864	0.005362	0.00348	0.000412	0.001504	0.006418	0.00677		2.2	0.017998	0.014332	0.009557	0.006016	0.010255	0.00811	0.010194	0.008975	-0.0007	-0.00539
2.4	0.006739	0.007298	0.011891	0.006362	0.006163	0.003778	0.00088	0.001636	0.007457	0.007071		2.4	0.018243	0.015078	0.01025	0.006507	0.010743	0.008363	0.010821	0.0091	-0.00079	-0.0053
2.6	0.007422	0.007886	0.012052	0.006855	0.00624	0.004072	0.001215	0.001768	0.007281	0.007343		2.6	0.019486	0.01582	0.011074	0.006996	0.011296	0.008615	0.011178	0.009225	-0.00032	-0.0052
2.8	0.008138	0.008473	0.01206	0.007342	0.00716	0.004364	0.001954	0.001899	0.007787	0.007588		2.8	0.020048	0.016556	0.011985	0.007482	0.011546	0.008866	0.011696	0.00935	0.000608	-0.0051
3	0.009061	0.009056	0.012534	0.007824	0.007414	0.004653	0.002567	0.002029	0.008039	0.00781		3	0.02045	0.017286	0.012463	0.007966	0.011811	0.009117	0.011961	0.009475	0.00033	-0.005
3.2	0.009922	0.009636	0.013047	0.0083	0.007595	0.004939	0.002927	0.002159	0.008385	0.008012		3.2	0.021522	0.018011	0.013594	0.008448	0.012618	0.009367	0.012796	0.009599	0.000894	-0.00491
3.4	0.00992	0.010214	0.012978	0.008772	0.007465	0.005222	0.003058	0.002288	0.007656	0.008196		3.4	0.022504	0.018731	0.014801	0.008928	0.01318	0.009616	0.013608	0.009723	0.00142	-0.00481
3.6	0.009849	0.010788	0.01325	0.009238	0.007381	0.005503	0.002668	0.002416	0.007578	0.008363		3.6	0.023121	0.019446	0.015416	0.009406	0.013516	0.009865	0.013887	0.009847	0.001211	-0.00471
3.8	0.010356	0.01136	0.013508	0.0097	0.007323	0.005781	0.003035	0.002543	0.007688	0.008517		3.8	0.023096	0.020155	0.015436	0.009881	0.01308	0.010113	0.013118	0.00997	0.000609	-0.00462
4	0.010804	0.011929	0.013393	0.010156	0.007595	0.006056	0.003448	0.00267	0.007847	0.008657		4	0.024002	0.020859	0.01572	0.010354	0.01343	0.01036	0.013334	0.010093	0.000305	-0.00452
4.2	0.011242	0.012495	0.013729	0.010608	0.008709	0.006329	0.003472	0.002796	0.008266	0.008786		4.2	0.024519	0.021558	0.016429	0.010825	0.013716	0.010606	0.013539	0.010216	0.000416	-0.00443
4.4	0.011082	0.013059	0.013767	0.011056	0.00893	0.006599	0.003372	0.002922	0.00806	0.008906		4.4	0.025196	0.022252	0.016711	0.011293	0.013661	0.010852	0.014187	0.010339	0.000762	-0.00433
4.6	0.011421	0.01362	0.013787	0.011499	0.008738	0.006866	0.003503	0.003047	0.007282	0.009016		4.6	0.025723	0.022941	0.016946	0.01176	0.013802	0.011098	0.013714	0.010461	0.000459	-0.00424
4.8	0.01244	0.014178	0.014166	0.011937	0.008903	0.007131	0.004218	0.003171	0.007427	0.009119		4.8	0.026356	0.023625	0.016988	0.012224	0.01399	0.011343	0.013714	0.010584	0.001138	-0.00415
5	0.01273	0.014733	0.01415	0.012371	0.008565	0.007394	0.004406	0.003295	0.007414	0.009215		5	0.026925	0.024304	0.016911	0.012686	0.013889	0.011587	0.014003	0.010706	0.001016	-0.00405
5.2	0.013205	0.015285	0.014692	0.0128	0.008472	0.007654	0.004738	0.003418	0.007148	0.009304		5.2	0.026987	0.024977	0.016798	0.013146	0.014007	0.01183	0.013587	0.010827	0.000895	-0.00396
5.4	0.013476	0.015835	0.015333	0.013225	0.0085	0.007912	0.00492	0.00354	0.006992	0.009388		5.4	0.028045	0.025646	0.017251	0.013604	0.014287	0.012073	0.013652	0.010949	0.000937	-0.00387
5.6	0.014762	0.016382	0.016038	0.013646	0.008779	0.008167	0.005462	0.003662	0.007208	0.009467		5.6	0.029032	0.02631	0.017609	0.01406	0.014621	0.012315	0.014003	0.01107	0.000741	-0.00377
5.8	0.01502	0.016927	0.016129	0.014063	0.008925	0.00842	0.005538	0.003783	0.007038	0.009542		5.8	0.029003	0.026969	0.017537	0.014513	0.013936	0.012556	0.013771	0.011191	-0.00014	-0.00368
6	0.01594	0.017469	0.016532	0.014475	0.009658	0.008671	0.0058	0.003904	0.007092	0.009613		6	0.029589	0.027624	0.0177	0.014965	0.013784	0.012797	0.013237	0.011311	-0.00038	-0.00359
6.2	0.01683	0.018008	0.017532	0.014884	0.010312	0.00892	0.006023	0.004024	0.007263	0.009681		6.2	0.030293	0.028273	0.018597	0.015414	0.014545	0.013037	0.013304	0.011432	0.000206	-0.0035
6.4	0.017701	0.018544	0.018219	0.015289	0.01084	0.009166	0.006447	0.004143	0.007691	0.009746		6.4	0.030693	0.028918	0.018808	0.015861	0.014453	0.013277	0.01336	0.011552	3.97e-05	-0.00341
6.6	0.019126	0.019078	0.018881	0.01569	0.011392	0.009411	0.007191	0.004262	0.008359	0.009808		6.6	0.032121	0.029558	0.020217	0.016307	0.015495	0.013516	0.014093	0.011672	0.001123	-0.00332
6.8	0.01987	0.019609	0.019503	0.016087	0.012021	0.009653	0.007329	0.00438	0.009342	0.009867		6.8	0.032251	0.030193	0.020701	0.01675	0.015601	0.013754	0.014753	0.011792	0.001593	-0.00322
7	0.020812	0.020138	0.020166	0.01648	0.012214	0.009893	0.007077	0.004498	0.009911	0.009925		7	0.032615	0.030824	0.02134	0.017191	0.016095	0.013992	0.014826	0.011911	0.001816	-0.00313
7.2	0.021472	0.020664	0.020511	0.01687	0.012278	0.01013	0.006154	0.004615	0.010023	0.00998		7.2	0.033484	0.03145	0.021697	0.01763	0.016768	0.014229	0.014963	0.01203	0.002135	-0.00304
7.4	0.021673	0.021188	0.020427	0.017255	0.01208	0.010366	0.005867	0.004731	0.009716	0.010034		7.4	0.033635	0.032072	0.021444	0.018066	0.016903	0.014465	0.014222	0.012149	0.001829	-0.00295
7.6	0.022512	0.021708	0.021201	0.017638	0.012487	0.0106	0.006091	0.004847	0.010093	0.010087		7.6	0.034324	0.032689	0.02132	0.018501	0.016848	0.014701	0.013958	0.012268	0.001181	-0.00287
7.8	0.023642	0.022227	0.021896	0.018017	0.01311	0.010832	0.006587	0.004962	0.010654	0.010138		7.8	0.03487	0.033301	0.021337	0.018934	0.017003	0.014936	0.013665	0.012386	0.001088	-0.00278
8	0.024356	0.022743	0.022116	0.018392	0.01336	0.011062	0.006669	0.005077	0.010389	0.010188		8	0.035417	0.033909	0.021565	0.019365	0.017326	0.015171	0.014239	0.012504	0.001319	-0.00269
8.2	0.025119	0.023256	0.022319	0.018764	0.01371	0.01129	0.006373	0.005191	0.010751	0.010237		8.2	0.0361	0.034513	0.022085	0.019794	0.017516	0.015405	0.014178	0.012622	0.001625	-0.0026
8.4	0.025909	0.023767	0.022704	0.019133	0.013795	0.011516	0.006278	0.005305	0.010705	0.010285		8.4	0.036595	0.035112	0.022274	0.020221	0.017443	0.015638	0.013962	0.01274	0.001647	-0.00251
8.6	0.026768	0.024275	0.023373	0.019498	0.013544	0.01174	0.006482	0.005418	0.01078	0.010332		8.6	0.037493	0.035707	0.022417	0.020645	0.017827	0.015871	0.013522	0.012857	0.001841	-0.00242
8.8	0.027754	0.024781	0.023933	0.01986	0.013524	0.011962	0.006782	0.00553	0.011236	0.010379		8.8	0.038159	0.036297	0.022551	0.021068	0.017673	0.016103	0.013215	0.012974	0.001667	-0.00234
9	0.02802	0.025284	0.024175	0.020219	0.013974	0.012183	0.006738	0.005642	0.01132	0.010424		9	0.039026	0.036883	0.023029	0.021489	0.017763	0.016334	0.013342	0.013091	0.00215	-0.00225
9.2	0.028158	0.025785	0.024195	0.020575	0.01418	0.012401	0.006842	0.005754	0.011081	0.01047		9.2	0.039609	0.037465	0.023149	0.021908	0.018052	0.016565	0.012829	0.013208	0.001789	-0.00216
9.4	0.028176	0.026284	0.024076	0.020928	0.014053	0.012618	0.006801	0.005865	0.011139	0.010514		9.4	0.040792	0.038042	0.023237	0.022325	0.01836	0.016796	0.013043	0.013324	0.001365	-0.00208
9.6	0.028698	0.02678	0.023814	0.021277	0.014625	0.012833	0.007268	0.005975	0.011132	0.010558		9.6	0.040919	0.038615	0.023428	0.02274	0.018219	0.017025	0.01301	0.013441	0.001046	-0.00199
9.8	0.028277	0.027273	0.023762	0.021624	0.014851	0.013047	0.007272	0.006085	0.010969	0.010602		9.8	0.04111	0.039185	0.023633	0.023153	0.017958	0.017254	0.012594	0.013557	0.000618	-0.0019
10	0.029111	0.027764	0.023908	0.021968	0.015109	0.013258	0.007587	0.006194	0.011529	0.010646		10	0.0416	0.03975	0.024131	0.023564	0.018314	0.017483	0.012247	0.013672	0.000683	-0.00182
10.2	0.029226	0.028253	0.024147	0.022309	0.015641	0.013468	0.007808	0.006303	0.011488	0.010689		10.2	0.042511	0.04031	0.024815	0.023973	0.018815	0.01771	0.012649	0.013788	0.001341	-0.00173
10.4	0.02928	0.028739	0.023863	0.022647	0.01549	0.013677	0.00775	0.006411	0.011637	0.010731		10.4	0.042751	0.040867	0.025159	0.024381	0.018641	0.017938	0.012933	0.013903	0.001231	-0.00165
10.6	0.029732	0.029223	0.024122	0.022982	0.015407	0.013884	0.007688	0.006519	0.011714	0.010774		10.6	0.042974	0.04142	0.025938	0.024786	0.01865	0.018164	0.013148	0.014018	0.001887	-0.00156
10.8	0.02961	0.029705	0.0243	0.023315	0.015466	0.014089	0.007119	0.006626	0.011387	0.010816		10.8	0.043759	0.041968	0.026672	0.02519	0.018922	0.01839	0.013669	0.014133	0.002333	-0.00148
11	0.030296	0.030184	0.024526	0.023644	0.0157	0.014293	0.006968	0.006733	0.011696	0.010858		11	0.044108	0.042513	0.02723	0.025591	0.01929	0.018616	0.013962	0.014247	0.002386	-0.0014
11.2	0.030418	0.030661	0.024554	0.023972	0.015795	0.014495	0.00689	0.006839	0.011561	0.0109		11.2	0.045189	0.043053	0.027725	0.025991	0.02008	0.018841	0.014514	0.014362	0.002613	-0.00131
11.4	0.030798	0.031136	0.024793	0.024296	0.015832	0.014695	0.007521	0.006945	0.011786	0.010942		11.4	0.046028	0.04359	0.028087	0.026389	0.020354	0.019065	0.014765	0.014476	0.002459	-0.00123
11.6	0.031177	0.031608	0.025322	0.024618	0.016105	0.014894	0.007899	0.00705	0.012122	0.010983		11.6	0.04657	0.044123	0.028577	0.026785	0.020821	0.019289	0.015311	0.014589	0.002272	-0.00115
11.8	0.031195	0.032078	0.025377	0.024937	0.015794	0.015092	0.006781	0.007155	0.011823	0.011024		11.8	0.046969	0.044651	0.028993	0.027179	0.021178	0.019512	0.015497	0.014703	0.002511	-0.00106
12	0.031483	0.032546	0.025522	0.025254	0.015803	0.015288	0.00682	0.007259	0.011587	0.011065		12	0.047638	0.045176	0.029324	0.027572	0.021185	0.019734	0.015991	0.014816	0.002439	-0.00098
12.2	0.032051	0.033011	0.026159	0.025569	0.01599	0.015482	0.006987	0.007363	0.011964	0.011107		12.2	0.048175	0.045697	0.029674	0.027962	0.021359	0.019956	0.015627	0.014929	0.002409	-0.0009
12.4	0.032572	0.033474	0.027	0.025881	0.016536	0.015676	0.007253	0.007467	0.012076	0.011147		12.4	0.048843	0.046215	0.029489	0.028351	0.021642	0.020177	0.015645	0.015042	0.002001	-0.00082
12.6	0.032727	0.033935	0.027687	0.02619	0.016511	0.015868	0.007542	0.00757	0.011806	0.011188		12.6	0.049694	0.046728	0.029783	0.028738	0.022285	0.020398	0.016045	0.015155	0.002079	-0.00073
12.8	0.032991	0.034394	0.027652	0.026498	0.016752	0.016058	0.007637	0.007672	0.011659	0.011229		12.8	0.050243	0.047238	0.030215	0.029123	0.022321	0.020618	0.016126	0.015267	0.002087	-0.00065
13	0.0329	0.03485	0.0276	0.026802	0.017074	0.016247	0.007653	0.007774	0.011124	0.01127		13	0.051485	0.047744	0.031074	0.029506	0.022633	0.020838	0.016739	0.015379	0.003081	-0.00057
13.2	0.032972	0.035304	0.027406	0.027105	0.016569	0.016435	0.008114	0.007875	0.010894	0.01131		13.2	0.052088	0.048246	0.031927	0.029888	0.023282	0.021057	0.0172	0.015491	0.002956	-0.00049
13.4	0.033206	0.035756	0.027316	0.027406	0.016374	0.016621	0.008189	0.007976	0.011153	0.01135		13.4	0.051855	0.048745	0.032284	0.030267	0.023323	0.021275	0.017356	0.015603	0.003036	-0.00041
13.6	0.033296	0.036206	0.026978	0.027704	0.016797	0.016806	0.008383	0.008077	0.011158	0.011391		13.6	0.05208	0.04924	0.033138	0.030645	0.02421	0.021493	0.017332	0.015714	0.003473	-0.00033
13.8	0.033471	0.036653	0.026924	0.028	0.016034	0.01699	0.008161	0.008177	0.010786	0.011431		13.8	0.052868	0.049731	0.033941	0.031022	0.025127	0.02171	0.018149	0.015825	0.004333	-0.00025
14	0.033729	0.037098	0.026858	0.028294	0.015902	0.017173	0.008126	0.008277	0.010258	0.011471		14	0.052892	0.050219	0.034289	0.031396	0.025314	0.021927	0.018496	0.015936	0.004871	-0.00017
14.2	0.034044	0.037541	0.026737	0.028585	0.015869	0.017354	0.007999	0.008376	0.009675	0.011512		14.2	0.05326	0.050703	0.034973	0.031769	0.025367	0.022143	0.019038	0.016047	0.005194	-9.3e-05
14.4	0.03476	0.037982	0.027234	0.028875	0.015458	0.017534	0.008065	0.008475	0.009723	0.011552		14.4	0.053386	0.051184	0.035526	0.03214	0.025578	0.022358	0.019256	0.016158	0.00547	-1.4e-05
14.6	0.035969	0.038421	0.027998	0.029163	0.016303	0.017713	0.00873	0.008573	0.010016	0.011592		14.6	0.053563	0.051661	0.035964	0.032509	0.025494	0.022573	0.019349	0.016268	0.00555	6.45e-05
14.8	0.036432	0.038858	0.028236	0.029448	0.01653	0.017891	0.00949	0.008671	0.01003	0.011632		14.8	0.054234	0.052134	0.036658	0.032876	0.025888	0.022788	0.019963	0.016378	0.00592	0.000143
15	0.036853	0.039292	0.028422	0.029732	0.016467	0.018067	0.009837	0.008769	0.010277	0.011672		15	0.054034	0.052605	0.036647	0.033242	0.025531	0.023002	0.020212	0.016488	0.005497	0.000221
15.2	0.036832	0.039725	0.028539	0.030014	0.016344	0.018243	0.010114	0.008866	0.010604	0.011711		15.2	0.0544	0.053071	0.037254	0.033606	0.025656	0.023215	0.020337	0.016597	0.005571	0.000299
15.4	0.037179	0.040155	0.029007	0.030294	0.016906	0.018417	0.010654	0.008963	0.011027	0.011751		15.4	0.054483	0.053535	0.037053	0.033969	0.025502	0.023427	0.020067	0.016707	0.005146	0.000376
15.6	0.037378	0.040583	0.029093	0.030571	0.017103	0.01859	0.010136	0.009059	0.011317	0.011791		15.6	0.054324	0.053995	0.036679	0.034329	0.02526	0.02364	0.019375	0.016816	0.004595	0.000453
15.8	0.037879	0.041009	0.029913	0.030848	0.017734	0.018762	0.010301	0.009155	0.011826	0.011831		15.8	0.054694	0.054451	0.03682	0.034688	0.025254	0.023851	0.019484	0.016925	0.004284	0.00053
16	0.038741	0.041433	0.03063	0.031122	0.018709	0.018933	0.010764	0.00925	0.012351	0.01187		16	0.054932	0.054904	0.036789	0.035046	0.02503	0.024062	0.019391	0.017033	0.003883	0.000607
16.2	0.039833	0.041855	0.031354	0.031394	0.0195	0.019102	0.010977	0.009345	0.012698	0.01191		16.2	0.055242	0.055354	0.036768	0.035401	0.025235	0.024273	0.019142	0.017142	0.003109	0.000683
16.4	0.040722	0.042275	0.031865	0.031665	0.019916	0.019271	0.010904	0.00944	0.012964	0.01195		16.4	0.055553	0.055801	0.0363	0.035755	0.024904	0.024483	0.018947	0.01725	0.002669	0.00076
16.6	0.041345	0.042693	0.032305	0.031933	0.01985	0.019439	0.010859	0.009534	0.012989	0.011989		16.6	0.055786	0.056244	0.036339	0.036108	0.024645	0.024692	0.01901	0.017358	0.00213	0.000835
16.8	0.042219	0.043108	0.03228	0.0322	0.020483	0.019605	0.01066	0.009628	0.012984	0.012029		16.8	0.056521	0.056684	0.03662	0.036458	0.024936	0.024901	0.019219	0.017466	0.002268	0.000911
17	0.04321	0.043522	0.032549	0.032466	0.020781	0.019771	0.010813	0.009721	0.013188	0.012068		17	0.057562	0.057121	0.037278	0.036807	0.025292	0.025109	0.019508	0.017573	0.00251	0.000986
17.2	0.043945	0.043934	0.032511	0.032729	0.021093	0.019936	0.010661	0.009814	0.013442	0.012107		17.2	0.057603	0.057555	0.037655	0.037155	0.025824	0.025317	0.019105	0.017681	0.001787	0.001061
17.4	0.044174	0.044344	0.032446	0.032991	0.021306	0.020099	0.010292	0.009907	0.013533	0.012147		17.4	0.058118	0.057985	0.037668	0.037501	0.026035	0.025524	0.019212	0.017788	0.00204	0.001136
17.6	0.044075	0.044751	0.032224	0.033252	0.021381	0.020262	0.009856	0.009999	0.013084	0.012186		17.6	0.059224	0.058413	0.038613	0.037845	0.026788	0.02573	0.01919	0.017895	0.00238	0.00121
17.8	0.044272	0.045157	0.032222	0.033511	0.020987	0.020424	0.009142	0.010091	0.012375	0.012225		17.8	0.059549	0.058837	0.038688	0.038188	0.026285	0.025936	0.01934	0.018001	0.002542	0.001285
18	0.044702	0.045561	0.032399	0.033768	0.021194	0.020584	0.008877	0.010182	0.011658	0.012265		18	0.060041	0.059258	0.038772	0.038529	0.026298	0.026142	0.019346	0.018108	0.00207	0.001359
18.2	0.044967	0.045962	0.032809	0.034023	0.021544	0.020744	0.009019	0.010274	0.011648	0.012304		18.2	0.060654	0.059676	0.039187	0.038868	0.026231	0.026347	0.019505	0.018214	0.002535	0.001432
18.4	0.045114	0.046362	0.032687	0.034277	0.021242	0.020903	0.009186	0.010364	0.011422	0.012343		18.4	0.06144	0.060091	0.039801	0.039206	0.026578	0.026551	0.019867	0.01832	0.00299	0.001506
18.6	0.046012	0.04676	0.032897	0.03453	0.02176	0.021061	0.010003	0.010455	0.011481	0.012382		18.6	0.061599	0.060503	0.0401	0.039542	0.026092	0.026755	0.01973	0.018426	0.00345	0.001579
18.8	0.045685	0.047156	0.032872	0.034781	0.021217	0.021218	0.010107	0.010545	0.011055	0.012421		18.8	0.062154	0.060912	0.040695	0.039877	0.026003	0.026958	0.019898	0.018531	0.00413	0.001652
19	0.0451	0.04755	0.033269	0.03503	0.020564	0.021374	0.009714	0.010634	0.010822	0.01246		19	0.06235	0.061318	0.041254	0.04021	0.026294	0.027161	0.020294	0.018636	0.00423	0.001724
19.2	0.044897	0.047942	0.033525	0.035279	0.020633	0.021529	0.009405	0.010723	0.010953	0.012499		19.2	0.062732	0.061721	0.041932	0.040541	0.026621	0.027364	0.020426	0.018742	0.004568	0.001797
19.4	0.045436	0.048332	0.03416	0.035525	0.021087	0.021684	0.009625	0.010812	0.011253	0.012538		19.4	0.06331	0.062121	0.042105	0.040871	0.027502	0.027565	0.020352	0.018846	0.004991	0.001869
19.6	0.046184	0.04872	0.034394	0.03577	0.021292	0.021837	0.009423	0.010901	0.011936	0.012577		19.6	0.06328	0.062518	0.042517	0.0412	0.027808	0.027766	0.020407	0.018951	0.005294	0.001941
19.8	0.046789	0.049106	0.035225	0.036014	0.021541	0.02199	0.010041	0.010989	0.012358	0.012616		19.8	0.063686	0.062912	0.043208	0.041527	0.028655	0.027967	0.021023	0.019055	0.005651	0.002012
20	0.047721	0.049491	0.035778	0.036257	0.02175	0.022142	0.009913	0.011077	0.012575	0.012655		20	0.06366	0.063303	0.043586	0.041852	0.028758	0.028167	0.020972	0.01916	0.005921	0.002083
20.2	0.048765	0.049873	0.035955	0.036498	0.021962	0.022293	0.010589	0.011164	0.012891	0.012694		20.2	0.063758	0.063692	0.043174	0.042176	0.028902	0.028367	0.020961	0.019264	0.005555	0.002154
20.4	0.048882	0.050254	0.036089	0.036737	0.02159	0.022443	0.010794	0.011252	0.013362	0.012733		20.4	0.063659	0.064077	0.042825	0.042499	0.028968	0.028566	0.020665	0.019367	0.005224	0.002225
20.6	0.049136	0.050633	0.036303	0.036976	0.021647	0.022593	0.011133	0.011338	0.013667	0.012771		20.6	0.063937	0.06446	0.043413	0.04282	0.029453	0.028765	0.020889	0.019471	0.004809	0.002296
20.8	0.049634	0.05101	0.036316	0.037213	0.021662	0.022741	0.011343	0.011425	0.013771	0.01281		20.8	0.064724	0.06484	0.043986	0.043139	0.029956	0.028963	0.020968	0.019574	0.004908	0.002366
21	0.05031	0.051385	0.037136	0.037449	0.021733	0.022889	0.012	0.011511	0.014433	0.012849		21	0.064888	0.065217	0.044385	0.043457	0.030085	0.02916	0.020618	0.019677	0.004384	0.002436
21.2	0.050014	0.051758	0.036882	0.037683	0.021475	0.023036	0.011395	0.011597	0.013848	0.012887		21.2	0.065257	0.065592	0.044876	0.043773	0.029958	0.029357	0.020547	0.01978	0.003866	0.002506
21.4	0.050209	0.05213	0.036652	0.037916	0.020818	0.023183	0.011408	0.011682	0.013485	0.012926		21.4	0.065864	0.065963	0.04506	0.044088	0.030094	0.029554	0.020546	0.019883	0.003961	0.002575
21.6	0.050417	0.052499	0.036383	0.038148	0.020948	0.023328	0.011074	0.011767	0.013062	0.012965		21.6	0.066494	0.066332	0.045638	0.044402	0.030497	0.029749	0.020771	0.019986	0.003981	0.002645
21.8	0.050947	0.052867	0.036464	0.038379	0.021673	0.023473	0.011154	0.011852	0.012903	0.013003		21.8	0.066709	0.066699	0.045981	0.044714	0.030534	0.029945	0.021239	0.020088	0.003821	0.002714
22	0.051351	0.053233	0.036604	0.038609	0.021807	0.023618	0.011198	0.011936	0.0127	0.013042		22	0.06733	0.067062	0.046225	0.045024	0.031073	0.03014	0.021466	0.02019	0.003744	0.002782
22.2	0.051173	0.053597	0.03648	0.038837	0.022068	0.023761	0.011439	0.012021	0.012693	0.01308		22.2	0.066929	0.067423	0.046314	0.045333	0.030536	0.030334	0.021239	0.020292	0.003875	0.002851
22.4	0.051641	0.05396	0.036055	0.039064	0.022128	0.023904	0.011376	0.012104	0.012506	0.013118		22.4	0.067204	0.067781	0.046524	0.045641	0.030469	0.030528	0.021228	0.020393	0.003629	0.002919
22.6	0.051991	0.054321	0.036509	0.03929	0.022461	0.024046	0.011737	0.012188	0.012646	0.013157		22.6	0.067467	0.068137	0.047152	0.045947	0.030023	0.030721	0.021363	0.020495	0.004362	0.002987
22.8	0.05216	0.05468	0.036591	0.039515	0.022726	0.024187	0.011088	0.012271	0.012622	0.013195		22.8	0.067991	0.06849	0.047667	0.046252	0.030184	0.030914	0.021653	0.020596	0.00438	0.003055
23	0.053078	0.055037	0.037549	0.039739	0.023333	0.024328	0.011464	0.012354	0.013318	0.013233		23	0.06843	0.068841	0.047788	0.046556	0.030094	0.031107	0.021833	0.020697	0.004063	0.003122
23.2	0.053939	0.055392	0.037929	0.039962	0.024031	0.024468	0.011413	0.012436	0.013332	0.013272		23.2	0.068898	0.069189	0.047962	0.046857	0.030115	0.031299	0.021843	0.020798	0.004058	0.00319
23.4	0.055074	0.055746	0.038397	0.040183	0.02472	0.024608	0.012204	0.012519	0.014015	0.01331		23.4	0.069333	0.069534	0.048272	0.047158	0.030589	0.03149	0.022132	0.020898	0.004448	0.003257
23.6	0.055558	0.056098	0.038949	0.040404	0.025363	0.024746	0.012566	0.012601	0.014458	0.013348		23.6	0.069461	0.069877	0.048494	0.047457	0.030377	0.031681	0.022167	0.020999	0.004587	0.003323
23.8	0.055952	0.056448	0.039373	0.040623	0.025476	0.024885	0.012872	0.012682	0.014214	0.013386		23.8	0.070275	0.070217	0.048212	0.047755	0.030572	0.031871	0.022583	0.021099	0.004723	0.00339
24	0.056687	0.056797	0.039862	0.040841	0.025485	0.025022	0.013131	0.012764	0.014433	0.013424		24	0.069826	0.070555	0.047605	0.048051	0.02982	0.032061	0.021866	0.021199	0.003919	0.003456
24.2	0.057066	0.057144	0.040076	0.041059	0.025918	0.025159	0.013978	0.012845	0.014544	0.013462		24.2	0.070682	0.07089	0.047409	0.048346	0.030013	0.03225	0.022013	0.021298	0.003918	0.003522
24.4	0.057388	0.057489	0.040464	0.041275	0.026189	0.025295	0.014024	0.012925	0.014755	0.0135		24.4	0.070791	0.071223	0.047013	0.04864	0.029708	0.032439	0.021464	0.021398	0.003293	0.003588
24.6	0.058006	0.057832	0.040889	0.04149	0.0259	0.025431	0.01392	0.013006	0.01422	0.013538		24.6	0.070971	0.071554	0.046831	0.048932	0.029951	0.032627	0.021488	0.021497	0.00315	0.003654
24.8	0.058797	0.058174	0.041251	0.041704	0.025645	0.025566	0.014442	0.013086	0.014427	0.013576		24.8	0.071458	0.071882	0.047199	0.049223	0.030646	0.032815	0.02169	0.021596	0.00352	0.003719
25	0.058883	0.058514	0.041641	0.041918	0.025693	0.0257	0.014774	0.013166	0.014468	0.013614		25	0.071877	0.072207	0.04728	0.049513	0.031095	0.033002	0.02176	0.021695	0.003781	0.003784
25.2	0.058972	0.058853	0.041201	0.04213	0.025045	0.025834	0.014281	0.013245	0.014253	0.013652		25.2	0.072444	0.072531	0.047476	0.049801	0.031383	0.033189	0.02205	0.021794	0.004383	0.003849
25.4	0.059223	0.059189	0.041117	0.042341	0.025047	0.025968	0.014165	0.013325	0.014171	0.01369		25.4	0.072719	0.072852	0.047542	0.050088	0.032016	0.033376	0.022425	0.021892	0.004544	0.003914
25.6	0.059385	0.059525	0.041084	0.042551	0.025613	0.0261	0.014116	0.013404	0.014384	0.013728		25.6	0.073362	0.07317	0.048245	0.050373	0.032638	0.033562	0.023318	0.021991	0.004811	0.003978
25.8	0.059447	0.059858	0.041276	0.042761	0.02598	0.026233	0.014052	0.013482	0.014785	0.013766		25.8	0.074094	0.073486	0.049038	0.050657	0.03341	0.033747	0.023609	0.022089	0.005064	0.004042
26	0.059321	0.06019	0.041323	0.042969	0.02548	0.026364	0.013449	0.013561	0.014437	0.013804		26	0.074017	0.0738	0.049211	0.05094	0.033648	0.033932	0.023452	0.022187	0.00503	0.004106
26.2	0.059462	0.06052	0.041348	0.043176	0.025747	0.026495	0.013668	0.013639	0.014855	0.013841		26.2	0.07406	0.074112	0.04963	0.051222	0.033746	0.034116	0.023443	0.022284	0.005176	0.00417
26.4	0.059588	0.060849	0.041336	0.043383	0.02535	0.026626	0.013441	0.013717	0.014852	0.013879		26.4	0.075106	0.074421	0.050104	0.051502	0.034482	0.0343	0.023574	0.022382	0.005525	0.004233
26.6	0.060164	0.061176	0.041726	0.043589	0.025641	0.026756	0.013768	0.013794	0.015969	0.013917		26.6	0.075581	0.074728	0.050617	0.051781	0.034616	0.034483	0.023531	0.022479	0.005944	0.004297
26.8	0.060968	0.061501	0.041738	0.043793	0.026241	0.026885	0.013881	0.013872	0.016354	0.013954		26.8	0.076325	0.075033	0.051335	0.052058	0.035306	0.034666	0.023503	0.022576	0.005811	0.00436
27	0.061343	0.061825	0.041733	0.043997	0.02644	0.027014	0.014229	0.013949	0.01666	0.013992		27	0.076602	0.075336	0.051955	0.052335	0.035549	0.034849	0.023238	0.022673	0.005916	0.004422
27.2	0.061038	0.062148	0.041519	0.0442	0.026715	0.027143	0.014162	0.014026	0.016672	0.014029		27.2	0.076745	0.075636	0.052484	0.05261	0.036317	0.035031	0.023575	0.02277	0.005885	0.004485
27.4	0.061132	0.062468	0.041339	0.044402	0.026935	0.027271	0.014569	0.014102	0.016984	0.014067		27.4	0.077397	0.075934	0.053125	0.052883	0.036619	0.035212	0.023774	0.022866	0.00623	0.004547
27.6	0.061141	0.062788	0.041238	0.044603	0.026879	0.027398	0.014483	0.014178	0.016661	0.014104		27.6	0.077442	0.07623	0.053329	0.053156	0.036627	0.035393	0.023714	0.022962	0.006097	0.004609
27.8	0.061511	0.063105	0.041822	0.044804	0.027189	0.027525	0.014833	0.014254	0.016636	0.014142		27.8	0.077387	0.076524	0.053593	0.053427	0.036655	0.035574	0.024028	0.023058	0.005899	0.004671
28	0.06181	0.063421	0.042191	0.045003	0.027775	0.027652	0.015311	0.01433	0.016833	0.014179		28	0.077309	0.076816	0.054304	0.053697	0.037169	0.035754	0.023979	0.023154	0.00568	0.004733
28.2	0.061839	0.063736	0.042119	0.045202	0.02834	0.027778	0.015731	0.014406	0.016012	0.014217		28.2	0.077765	0.077106	0.054714	0.053966	0.037431	0.035933	0.02413	0.02325	0.005768	0.004794
28.4	0.06213	0.064049	0.041942	0.0454	0.028405	0.027903	0.015755	0.014481	0.015921	0.014254		28.4	0.077648	0.077393	0.05485	0.054233	0.037219	0.036113	0.023862	0.023345	0.005746	0.004856
28.6	0.062342	0.06436	0.042097	0.045597	0.02769	0.028029	0.015979	0.014556	0.015826	0.014291		28.6	0.077893	0.077678	0.055749	0.054499	0.037823	0.036291	0.024299	0.023441	0.006308	0.004917
28.8	0.062755	0.06467	0.042412	0.045793	0.027901	0.028153	0.016691	0.01463	0.015947	0.014328		28.8	0.078391	0.077962	0.056644	0.054764	0.037961	0.036469	0.024572	0.023536	0.006871	0.004977
29	0.062593	0.064979	0.042745	0.045989	0.027923	0.028277	0.016474	0.014705	0.015675	0.014366		29	0.078905	0.078243	0.056812	0.055028	0.037581	0.036647	0.024567	0.02363	0.006799	0.005038
29.2	0.063379	0.065285	0.043537	0.046184	0.028259	0.028401	0.016309	0.014779	0.015895	0.014403		29.2	0.079005	0.078522	0.057024	0.05529	0.037375	0.036824	0.024617	0.023725	0.006798	0.005098
29.4	0.063731	0.065591	0.043946	0.046378	0.028367	0.028524	0.015763	0.014853	0.015466	0.01444		29.4	0.079225	0.078799	0.057435	0.055551	0.037394	0.037001	0.024991	0.023819	0.006824	0.005158
29.6	0.06401	0.065895	0.044276	0.046571	0.028145	0.028647	0.015608	0.014927	0.015481	0.014477		29.6	0.080156	0.079074	0.057858	0.055811	0.037533	0.037177	0.024634	0.023914	0.007374	0.005218
29.8	0.064633	0.066197	0.04506	0.046763	0.028454	0.02877	0.015391	0.015	0.015828	0.014514		29.8	0.080817	0.079347	0.057932	0.05607	0.037781	0.037353	0.025107	0.024008	0.008033	0.005278
30	0.065191	0.066498	0.045769	0.046955	0.028815	0.028891	0.015121	0.015074	0.015781	0.014551		30	0.08062	0.079618	0.05799	0.056328	0.037542	0.037528	0.024873	0.024102	0.007921	0.005337
30.2	0.065642	0.066798	0.046131	0.047146	0.029305	0.029013	0.015632	0.015147	0.016281	0.014588		30.2	0.080758	0.079887	0.057628	0.056584	0.03715	0.037703	0.024211	0.024195	0.007775	0.005397
30.4	0.065957	0.067096	0.046334	0.047336	0.029577	0.029134	0.015756	0.015219	0.01654	0.014625		30.4	0.08124	0.080154	0.057733	0.056839	0.037113	0.037878	0.024089	0.024289	0.007415	0.005456
30.6	0.06662	0.067392	0.046702	0.047526	0.030217	0.029255	0.015802	0.015292	0.016909	0.014662		30.6	0.081105	0.080419	0.05777	0.057093	0.036685	0.038052	0.024017	0.024382	0.007506	0.005514
30.8	0.066834	0.067687	0.046639	0.047714	0.030155	0.029375	0.015565	0.015364	0.016741	0.014699		30.8	0.081426	0.080682	0.058222	0.057346	0.037459	0.038225	0.02438	0.024475	0.007729	0.005573
31	0.067191	0.067981	0.046386	0.047902	0.030046	0.029495	0.015404	0.015436	0.016802	0.014736		31	0.0816	0.080944	0.058639	0.057598	0.037688	0.038398	0.024888	0.024568	0.008263	0.005631
31.2	0.067372	0.068273	0.046566	0.04809	0.030221	0.029615	0.015829	0.015508	0.017332	0.014773		31.2	0.081705	0.081203	0.058482	0.057848	0.038194	0.038571	0.025049	0.024661	0.008326	0.00569
31.4	0.067518	0.068564	0.046362	0.048276	0.029881	0.029734	0.015917	0.01558	0.017035	0.014809		31.4	0.08172	0.081461	0.058323	0.058098	0.038259	0.038743	0.025031	0.024753	0.00808	0.005748
31.6	0.067817	0.068854	0.046418	0.048462	0.02978	0.029852	0.016097	0.015651	0.016891	0.014846		31.6	0.081514	0.081716	0.058432	0.058346	0.038716	0.038915	0.025253	0.024845	0.007716	0.005805
31.8	0.068175	0.069142	0.046714	0.048647	0.030111	0.029971	0.016365	0.015722	0.017165	0.014883		31.8	0.081878	0.08197	0.059258	0.058593	0.039308	0.039086	0.025625	0.024938	0.00773	0.005863
32	0.067823	0.069428	0.045951	0.048832	0.029754	0.030089	0.016307	0.015793	0.016758	0.01492		32	0.082495	0.082222	0.05984	0.058839	0.039987	0.039257	0.026191	0.025029	0.007874	0.00592
32.2	0.06732	0.069713	0.045461	0.049016	0.029545	0.030206	0.016571	0.015864	0.016173	0.014956		32.2	0.08244	0.082472	0.059798	0.059083	0.039297	0.039427	0.025847	0.025121	0.007446	0.005977
32.4	0.067385	0.069997	0.045521	0.049199	0.029328	0.030324	0.016878	0.015935	0.016691	0.014993		32.4	0.082511	0.08272	0.060128	0.059327	0.039552	0.039597	0.026234	0.025213	0.007383	0.006034
32.6	0.067689	0.07028	0.045825	0.049382	0.029102	0.03044	0.017128	0.016005	0.016948	0.01503		32.6	0.082911	0.082966	0.060418	0.059569	0.039866	0.039766	0.026836	0.025304	0.007272	0.006091
32.8	0.067739	0.070561	0.04586	0.049564	0.029146	0.030557	0.017054	0.016075	0.016318	0.015066		32.8	0.083123	0.083211	0.060621	0.05981	0.039602	0.039935	0.026685	0.025395	0.006927	0.006148
33	0.068436	0.07084	0.046121	0.049745	0.028849	0.030673	0.017242	0.016145	0.016349	0.015103		33	0.08332	0.083453	0.060691	0.060051	0.039138	0.040104	0.026654	0.025486	0.006804	0.006204
33.2	0.068692	0.071119	0.046931	0.049926	0.029044	0.030789	0.017111	0.016214	0.01628	0.015139		33.2	0.08356	0.083694	0.060609	0.06029	0.039402	0.040272	0.026629	0.025577	0.007135	0.00626
33.4	0.068847	0.071396	0.047311	0.050106	0.029003	0.030904	0.016914	0.016284	0.016369	0.015176		33.4	0.083637	0.083934	0.060846	0.060527	0.03937	0.040439	0.026044	0.025667	0.007289	0.006316
33.6	0.069543	0.071671	0.047756	0.050285	0.029464	0.031019	0.017051	0.016353	0.016481	0.015212		33.6	0.084198	0.084171	0.061056	0.060764	0.039449	0.040607	0.026103	0.025758	0.007709	0.006372
33.8	0.069912	0.071946	0.04767	0.050464	0.029855	0.031134	0.016552	0.016422	0.016643	0.015248		33.8	0.084196	0.084407	0.060734	0.061	0.039161	0.040773	0.02623	0.025848	0.007365	0.006427
34	0.070053	0.072219	0.048068	0.050642	0.030593	0.031249	0.016529	0.016491	0.016963	0.015285		34	0.084301	0.084641	0.061126	0.061235	0.03931	0.04094	0.026365	0.025938	0.007175	0.006482
34.2	0.070428	0.07249	0.048098	0.050819	0.030743	0.031363	0.016716	0.01656	0.016848	0.015321		34.2	0.084229	0.084873	0.061058	0.061468	0.039363	0.041106	0.026317	0.026028	0.007303	0.006537
34.4	0.070921	0.07276	0.048475	0.050996	0.031112	0.031476	0.016642	0.016628	0.017061	0.015357		34.4	0.084754	0.085104	0.0616	0.0617	0.039716	0.041271	0.026898	0.026117	0.007483	0.006592
34.6	0.071238	0.073029	0.048489	0.051173	0.030647	0.03159	0.016219	0.016696	0.016816	0.015393		34.6	0.084686	0.085333	0.061522	0.061932	0.040345	0.041436	0.02685	0.026207	0.007731	0.006647
34.8	0.071828	0.073297	0.048693	0.051348	0.030687	0.031703	0.016012	0.016764	0.016942	0.01543		34.8	0.085042	0.08556	0.061797	0.062162	0.041065	0.041601	0.027098	0.026296	0.008183	0.006702
35	0.072004	0.073563	0.048473	0.051523	0.030554	0.031816	0.015934	0.016832	0.016568	0.015466		35	0.084901	0.085786	0.062114	0.062391	0.041221	0.041765	0.02705	0.026385	0.008651	0.006756
35.2	0.071978	0.073828	0.048731	0.051698	0.030482	0.031928	0.016279	0.0169	0.016666	0.015502		35.2	0.084687	0.086009	0.061659	0.062619	0.041048	0.041928	0.026533	0.026474	0.008255	0.00681
35.4	0.072968	0.074092	0.048605	0.051872	0.03077	0.03204	0.016293	0.016967	0.016646	0.015538		35.4	0.08497	0.086232	0.06178	0.062846	0.04167	0.042092	0.026739	0.026563	0.007783	0.006864
35.6	0.073748	0.074355	0.04887	0.052045	0.031035	0.032152	0.016292	0.017034	0.016703	0.015574		35.6	0.085799	0.086452	0.062831	0.063072	0.042497	0.042254	0.027257	0.026651	0.008312	0.006918
35.8	0.073673	0.074616	0.0492	0.052218	0.031094	0.032264	0.01634	0.017101	0.016801	0.01561		35.8	0.08596	0.086671	0.063032	0.063297	0.042377	0.042417	0.027074	0.02674	0.008139	0.006971
36	0.073675	0.074876	0.049431	0.052391	0.031629	0.032375	0.016583	0.017168	0.017034	0.015646		36	0.08649	0.086889	0.063662	0.063521	0.042916	0.042579	0.027922	0.026828	0.008604	0.007024
36.2	0.073532	0.075134	0.049278	0.052562	0.031612	0.032486	0.016542	0.017235	0.016568	0.015682		36.2	0.086849	0.087105	0.06389	0.063744	0.043169	0.04274	0.027982	0.026916	0.008847	0.007078
36.4	0.074044	0.075392	0.04987	0.052733	0.031883	0.032597	0.017028	0.017301	0.017168	0.015718		36.4	0.087778	0.087319	0.064556	0.063966	0.043787	0.042901	0.028449	0.027003	0.008874	0.00713
36.6	0.07414	0.075648	0.050265	0.052904	0.031997	0.032707	0.017335	0.017367	0.017293	0.015754		36.6	0.088604	0.087532	0.065419	0.064187	0.044539	0.043062	0.028914	0.027091	0.009351	0.007183
36.8	0.074485	0.075903	0.050337	0.053074	0.031789	0.032817	0.017087	0.017433	0.01704	0.01579		36.8	0.088764	0.087743	0.065974	0.064406	0.04475	0.043222	0.028449	0.027178	0.009214	0.007236
37	0.075545	0.076156	0.051443	0.053244	0.031904	0.032927	0.017594	0.017499	0.017855	0.015826		37	0.089433	0.087952	0.066294	0.064625	0.045135	0.043382	0.028762	0.027266	0.009127	0.007288
37.2	0.075544	0.076409	0.052016	0.053412	0.032299	0.033036	0.017561	0.017565	0.017996	0.015861		37.2	0.089737	0.08816	0.066625	0.064843	0.045784	0.043542	0.028504	0.027353	0.00919	0.00734
37.4	0.076437	0.07666	0.052187	0.053581	0.032589	0.033146	0.018	0.01763	0.018289	0.015897		37.4	0.089694	0.088367	0.066873	0.065059	0.045463	0.043701	0.027905	0.02744	0.008957	0.007392
37.6	0.076929	0.07691	0.052072	0.053749	0.03291	0.033255	0.017871	0.017696	0.018343	0.015933		37.6	0.089561	0.088572	0.066878	0.065275	0.04574	0.043859	0.02807	0.027526	0.008719	0.007444
37.8	0.076406	0.077159	0.051465	0.053916	0.032677	0.033363	0.017516	0.017761	0.018774	0.015969		37.8	0.089749	0.088776	0.066897	0.06549	0.045975	0.044017	0.028013	0.027613	0.008187	0.007496
38	0.076928	0.077406	0.052073	0.054083	0.033308	0.033472	0.018159	0.017826	0.019467	0.016004		38	0.090267	0.088978	0.067293	0.065703	0.04641	0.044175	0.028416	0.027699	0.007994	0.007547
38.2	0.077173	0.077652	0.051668	0.054249	0.033048	0.03358	0.017989	0.017891	0.019188	0.01604		38.2	0.090275	0.089178	0.067485	0.065916	0.046839	0.044332	0.028322	0.027785	0.008019	0.007598
38.4	0.077186	0.077898	0.051854	0.054415	0.033056	0.033688	0.0179	0.017955	0.019019	0.016076		38.4	0.090211	0.089377	0.066902	0.066128	0.046419	0.044489	0.028113	0.027871	0.007456	0.007649
38.6	0.077558	0.078142	0.051901	0.054581	0.033265	0.033795	0.018019	0.01802	0.018962	0.016111		38.6	0.090246	0.089575	0.066974	0.066338	0.046431	0.044646	0.027806	0.027957	0.007145	0.0077
38.8	0.078084	0.078384	0.052096	0.054745	0.033414	0.033903	0.018718	0.018084	0.018866	0.016147		38.8	0.090059	0.089771	0.066619	0.066548	0.046281	0.044802	0.027715	0.028042	0.006685	0.007751
39	0.07832	0.078626	0.052601	0.05491	0.033727	0.03401	0.019293	0.018148	0.019255	0.016182		39	0.0896	0.089966	0.066415	0.066757	0.046245	0.044958	0.027274	0.028128	0.006582	0.007801
39.2	0.078736	0.078866	0.05268	0.055074	0.033936	0.034117	0.019521	0.018212	0.019003	0.016218		39.2	0.089666	0.090159	0.066247	0.066964	0.045707	0.045113	0.027363	0.028213	0.006256	0.007852
39.4	0.079494	0.079105	0.052636	0.055237	0.034449	0.034223	0.019266	0.018276	0.018669	0.016253		39.4	0.090124	0.090351	0.066389	0.067171	0.046054	0.045268	0.027676	0.028298	0.006639	0.007902
39.6	0.079351	0.079343	0.053368	0.0554	0.034981	0.03433	0.019434	0.018339	0.018473	0.016288		39.6	0.090258	0.090542	0.06652	0.067377	0.045964	0.045422	0.027971	0.028383	0.007069	0.007952
39.8	0.079031	0.07958	0.05346	0.055562	0.034966	0.034436	0.0194	0.018403	0.018279	0.016324		39.8	0.090326	0.090731	0.066287	0.067582	0.046006	0.045576	0.028044	0.028468	0.007435	0.008002
40	0.079583	0.079816	0.053426	0.055724	0.035476	0.034542	0.019531	0.018466	0.018349	0.016359		40	0.091164	0.090919	0.067335	0.067786	0.046873	0.04573	0.029089	0.028552	0.00832	0.008051
40.2	0.079265	0.080051	0.053556	0.055885	0.035086	0.034648	0.019174	0.018529	0.017655	0.016394		40.2	0.090969	0.091105	0.066927	0.067989	0.046539	0.045883	0.028961	0.028637	0.008285	0.008101
40.4	0.079739	0.080284	0.054325	0.056046	0.035524	0.034753	0.019694	0.018592	0.01737	0.01643		40.4	0.091115	0.09129	0.067107	0.068191	0.046425	0.046036	0.028907	0.028721	0.008198	0.00815
40.6	0.079645	0.080516	0.054535	0.056207	0.035123	0.034858	0.019394	0.018655	0.017062	0.016465		40.6	0.091406	0.091474	0.067329	0.068392	0.046941	0.046188	0.029445	0.028805	0.008311	0.008199
40.8	0.08061	0.080747	0.05498	0.056367	0.035429	0.034963	0.019316	0.018717	0.01701	0.0165		40.8	0.091146	0.091656	0.067451	0.068592	0.046512	0.04634	0.029492	0.028889	0.00814	0.008248
41	0.081477	0.080977	0.055765	0.056526	0.035816	0.035068	0.019822	0.01878	0.017257	0.016535		41	0.091083	0.091837	0.067403	0.068791	0.045926	0.046492	0.029425	0.028972	0.008088	0.008296
41.2	0.081702	0.081206	0.055534	0.056685	0.035706	0.035172	0.020018	0.018842	0.016733	0.01657		41.2	0.090633	0.092016	0.067525	0.068989	0.046135	0.046643	0.029293	0.029056	0.008457	0.008345
41.4	0.081933	0.081434	0.055356	0.056844	0.035767	0.035277	0.020011	0.018904	0.01714	0.016605		41.4	0.090856	0.092195	0.067751	0.069186	0.045991	0.046794	0.029628	0.029139	0.008288	0.008393
41.6	0.081481	0.081661	0.055143	0.057002	0.035399	0.035381	0.019441	0.018966	0.017284	0.01664		41.6	0.090896	0.092372	0.068213	0.069383	0.046136	0.046944	0.03008	0.029222	0.008065	0.008441
41.8	0.081224	0.081886	0.054932	0.05716	0.035465	0.035484	0.018896	0.019028	0.017554	0.016675		41.8	0.091487	0.092547	0.069046	0.069578	0.046704	0.047094	0.030639	0.029305	0.008154	0.008489
42	0.08157	0.082111	0.055054	0.057317	0.035194	0.035588	0.01859	0.01909	0.017293	0.01671		42	0.092255	0.092722	0.069752	0.069773	0.046948	0.047244	0.031069	0.029388	0.008669	0.008537
42.2	0.081798	0.082334	0.054894	0.057474	0.034793	0.035691	0.018477	0.019151	0.01719	0.016745		42.2	0.092215	0.092895	0.069988	0.069967	0.047067	0.047393	0.031376	0.02947	0.008439	0.008585
42.4	0.081562	0.082557	0.055246	0.05763	0.034444	0.035794	0.018267	0.019212	0.017276	0.01678		42.4	0.092135	0.093067	0.070018	0.070159	0.047229	0.047542	0.031585	0.029553	0.008244	0.008632
42.6	0.081628	0.082778	0.055325	0.057786	0.03418	0.035897	0.018448	0.019274	0.017341	0.016815		42.6	0.09266	0.093238	0.071069	0.070351	0.047793	0.04769	0.03158	0.029635	0.008071	0.00868
42.8	0.081862	0.082998	0.055567	0.057942	0.034038	0.036	0.01914	0.019335	0.017605	0.01685		42.8	0.092793	0.093407	0.071497	0.070542	0.048542	0.047839	0.031919	0.029717	0.008175	0.008727
43	0.081899	0.083217	0.055963	0.058097	0.034401	0.036103	0.019156	0.019396	0.017675	0.016885		43	0.092845	0.093575	0.071973	0.070732	0.049067	0.047986	0.032033	0.029799	0.008657	0.008774
43.2	0.081833	0.083435	0.055357	0.058251	0.034348	0.036205	0.018623	0.019456	0.017116	0.01692		43.2	0.093055	0.093742	0.072284	0.070921	0.049226	0.048133	0.032142	0.029881	0.008648	0.008821
43.4	0.082048	0.083652	0.055317	0.058405	0.034621	0.036307	0.018815	0.019517	0.017144	0.016954		43.4	0.094075	0.093908	0.073188	0.07111	0.05022	0.04828	0.032691	0.029962	0.009701	0.008867
43.6	0.082277	0.083868	0.055835	0.058559	0.035042	0.036409	0.019743	0.019577	0.017844	0.016989		43.6	0.093738	0.094072	0.073208	0.071297	0.05046	0.048427	0.032244	0.030044	0.009871	0.008914
43.8	0.082353	0.084083	0.055377	0.058712	0.034405	0.036511	0.019333	0.019638	0.017552	0.017024		43.8	0.093974	0.094236	0.073799	0.071484	0.050683	0.048573	0.032343	0.030125	0.010363	0.00896
44	0.082531	0.084296	0.054789	0.058865	0.034644	0.036612	0.019107	0.019698	0.016763	0.017058		44	0.094556	0.094398	0.074382	0.071669	0.050845	0.048719	0.032229	0.030206	0.010526	0.009006
44.2	0.083296	0.084509	0.054836	0.059018	0.035079	0.036714	0.019214	0.019758	0.016685	0.017093		44.2	0.094619	0.094559	0.073974	0.071854	0.050649	0.048864	0.031849	0.030287	0.010345	0.009052
44.4	0.083726	0.084721	0.054894	0.05917	0.035392	0.036815	0.01938	0.019818	0.016263	0.017128		44.4	0.094928	0.094718	0.073587	0.072038	0.049921	0.049009	0.031306	0.030368	0.010257	0.009098
44.6	0.083993	0.084932	0.054965	0.059322	0.0356	0.036916	0.019448	0.019877	0.016392	0.017162		44.6	0.095472	0.094877	0.073646	0.072221	0.049692	0.049153	0.031236	0.030448	0.010237	0.009143
44.8	0.084328	0.085141	0.055403	0.059473	0.036409	0.037016	0.019544	0.019937	0.016164	0.017197		44.8	0.095387	0.095034	0.073614	0.072404	0.049594	0.049298	0.030996	0.030529	0.010394	0.009189
45	0.084693	0.08535	0.055342	0.059624	0.036453	0.037117	0.020017	0.019996	0.01623	0.017231		45	0.096239	0.09519	0.073462	0.072585	0.049803	0.049441	0.031086	0.030609	0.010956	0.009234
45.2	0.084621	0.085557	0.055276	0.059774	0.036642	0.037217	0.019666	0.020056	0.016607	0.017266		45.2	0.09645	0.095346	0.073534	0.072766	0.050083	0.049585	0.031838	0.030689	0.011445	0.009279
45.4	0.084449	0.085764	0.05513	0.059924	0.036492	0.037317	0.019712	0.020115	0.017001	0.0173		45.4	0.097015	0.0955	0.073941	0.072945	0.049605	0.049728	0.032338	0.030769	0.011239	0.009324
45.6	0.084619	0.08597	0.055623	0.060074	0.036477	0.037417	0.019361	0.020174	0.016935	0.017334		45.6	0.097484	0.095652	0.074061	0.073124	0.049521	0.049871	0.03236	0.030849	0.011749	0.009369
45.8	0.085017	0.086174	0.056501	0.060223	0.036786	0.037517	0.019529	0.020233	0.01746	0.017369		45.8	0.097904	0.095804	0.074379	0.073302	0.049573	0.050013	0.0329	0.030928	0.012118	0.009414
46	0.085718	0.086378	0.057122	0.060372	0.036457	0.037617	0.019808	0.020292	0.017586	0.017403		46	0.098296	0.095955	0.074109	0.073479	0.049319	0.050155	0.032751	0.031007	0.011902	0.009458
46.2	0.085884	0.08658	0.057719	0.06052	0.036632	0.037716	0.020149	0.02035	0.018153	0.017437		46.2	0.097783	0.096104	0.073728	0.073656	0.048921	0.050296	0.032563	0.031087	0.010787	0.009502
46.4	0.085811	0.086782	0.058374	0.060668	0.036556	0.037816	0.020007	0.020409	0.018494	0.017472		46.4	0.097917	0.096253	0.073655	0.073831	0.048751	0.050437	0.032691	0.031166	0.010483	0.009546
46.6	0.086008	0.086983	0.058896	0.060816	0.036365	0.037915	0.020239	0.020467	0.018819	0.017506		46.6	0.097994	0.0964	0.07366	0.074006	0.048628	0.050578	0.032802	0.031245	0.009514	0.00959
46.8	0.086782	0.087182	0.059745	0.060963	0.037187	0.038014	0.020826	0.020525	0.019524	0.01754		46.8	0.098106	0.096546	0.073358	0.07418	0.048917	0.050719	0.032868	0.031323	0.008867	0.009634
47	0.087054	0.087381	0.060129	0.06111	0.037097	0.038112	0.020989	0.020584	0.019457	0.017574		47	0.09754	0.096691	0.0732	0.074353	0.048785	0.050859	0.032957	0.031402	0.00816	0.009678
47.2	0.087266	0.087579	0.06014	0.061256	0.036822	0.038211	0.020842	0.020642	0.019338	0.017608		47.2	0.096918	0.096836	0.073058	0.074525	0.048825	0.050998	0.032578	0.03148	0.007801	0.009721
47.4	0.087692	0.087775	0.06058	0.061402	0.036798	0.038309	0.021238	0.020699	0.019513	0.017642		47.4	0.096563	0.096979	0.073033	0.074697	0.049186	0.051138	0.032976	0.031558	0.007861	0.009765
47.6	0.087838	0.087971	0.060727	0.061548	0.036896	0.038407	0.020923	0.020757	0.019155	0.017676		47.6	0.095685	0.097121	0.072471	0.074868	0.048622	0.051277	0.032132	0.031637	0.007067	0.009808
47.8	0.087824	0.088166	0.060114	0.061694	0.036382	0.038505	0.019973	0.020815	0.018209	0.01771		47.8	0.095434	0.097262	0.072892	0.075037	0.048976	0.051415	0.032082	0.031714	0.006778	0.009851
48	0.087899	0.08836	0.059622	0.061839	0.03685	0.038603	0.019433	0.020872	0.017535	0.017744		48	0.095362	0.097402	0.07281	0.075207	0.049158	0.051553	0.03125	0.031792	0.006646	0.009894
48.2	0.088372	0.088553	0.05998	0.061983	0.037189	0.038701	0.019133	0.02093	0.017985	0.017778		48.2	0.094892	0.09754	0.072851	0.075375	0.049336	0.051691	0.030798	0.03187	0.006297	0.009937
48.4	0.087881	0.088745	0.06051	0.062127	0.03702	0.038799	0.018838	0.020987	0.017455	0.017812		48.4	0.094874	0.097678	0.072711	0.075542	0.049099	0.051829	0.030252	0.031947	0.006241	0.009979
48.6	0.087898	0.088936	0.060752	0.062271	0.037746	0.038896	0.018945	0.021044	0.017314	0.017846		48.6	0.09491	0.097815	0.073362	0.075709	0.049997	0.051966	0.030091	0.032024	0.006556	0.010022
48.8	0.088175	0.089126	0.061247	0.062415	0.038059	0.038993	0.019023	0.021101	0.017661	0.01788		48.8	0.094961	0.097951	0.073827	0.075875	0.051032	0.052103	0.030224	0.032101	0.007077	0.010064
49	0.088658	0.089315	0.061301	0.062558	0.038298	0.03909	0.019575	0.021158	0.017965	0.017914		49	0.095707	0.098086	0.074304	0.07604	0.051599	0.052239	0.030844	0.032178	0.008005	0.010106
49.2	0.088575	0.089504	0.061604	0.062701	0.038733	0.039187	0.01931	0.021215	0.018184	0.017948		49.2	0.095307	0.09822	0.074835	0.076205	0.05174	0.052375	0.030962	0.032255	0.008006	0.010148
49.4	0.088724	0.089691	0.061582	0.062843	0.038385	0.039284	0.020089	0.021271	0.017956	0.017982		49.4	0.095642	0.098353	0.075288	0.076368	0.05176	0.052511	0.030832	0.032332	0.008222	0.01019
49.6	0.089615	0.089878	0.062557	0.062985	0.038854	0.03938	0.020038	0.021328	0.018116	0.018015		49.6	0.096339	0.098485	0.075614	0.076531	0.051975	0.052646	0.030706	0.032408	0.009013	0.010231
49.8	0.090208	0.090063	0.063445	0.063127	0.039206	0.039477	0.0205	0.021384	0.018441	0.018049		49.8	0.096317	0.098616	0.075459	0.076693	0.05177	0.052781	0.030618	0.032484	0.009041	0.010273
50	0.090463	0.090248	0.063308	0.063268	0.039445	0.039573	0.020491	0.02144	0.018582	0.018083		50	0.096441	0.098746	0.075525	0.076855	0.052055	0.052915	0.030296	0.032561	0.009062	0.010314
50.2	0.090383	0.090432	0.063168	0.063409	0.039543	0.039669	0.020604	0.021496	0.018491	0.018116		50.2	0.096695	0.098875	0.075974	0.077015	0.051799	0.05305	0.03055	0.032637	0.009154	0.010356
50.4	0.090667	0.090615	0.063307	0.063549	0.039453	0.039765	0.021152	0.021553	0.019011	0.01815		50.4	0.096855	0.099003	0.076014	0.077175	0.05154	0.053184	0.031016	0.032712	0.009073	0.010397
50.6	0.090248	0.090797	0.06351	0.06369	0.039379	0.039861	0.02128	0.021608	0.019173	0.018183		50.6	0.096893	0.09913	0.076295	0.077334	0.051733	0.053317	0.031631	0.032788	0.009214	0.010437
50.8	0.090872	0.090978	0.063765	0.06383	0.039531	0.039957	0.021437	0.021664	0.019025	0.018217		50.8	0.097041	0.099257	0.07598	0.077493	0.05186	0.05345	0.031403	0.032863	0.008916	0.010478
51	0.091042	0.091158	0.063699	0.063969	0.039136	0.040052	0.021759	0.02172	0.018768	0.018251		51	0.096932	0.099382	0.075813	0.077651	0.051902	0.053583	0.032001	0.032939	0.008985	0.010519
51.2	0.09104	0.091337	0.063823	0.064108	0.038927	0.040148	0.021756	0.021776	0.018717	0.018284		51.2	0.096983	0.099506	0.075916	0.077807	0.052722	0.053716	0.03245	0.033014	0.009149	0.010559
51.4	0.090937	0.091516	0.064	0.064247	0.03864	0.040243	0.021265	0.021831	0.01828	0.018317		51.4	0.096832	0.09963	0.075865	0.077964	0.05284	0.053848	0.033002	0.033089	0.008974	0.0106
51.6	0.090619	0.091693	0.063273	0.064386	0.038269	0.040338	0.020515	0.021886	0.017989	0.018351		51.6	0.09723	0.099753	0.076488	0.078119	0.053163	0.05398	0.03329	0.033164	0.009304	0.01064
51.8	0.09084	0.09187	0.063401	0.064524	0.038231	0.040433	0.020673	0.021942	0.018306	0.018384		51.8	0.097165	0.099874	0.076962	0.078274	0.054076	0.054111	0.03357	0.033239	0.009588	0.01068
52	0.090456	0.092046	0.063138	0.064662	0.038105	0.040528	0.019885	0.021997	0.017677	0.018418		52	0.09804	0.099995	0.077471	0.078428	0.054573	0.054242	0.033884	0.033313	0.010171	0.01072
52.2	0.0906	0.092221	0.063625	0.064799	0.038198	0.040622	0.019642	0.022052	0.017655	0.018451		52.2	0.098767	0.100115	0.078171	0.078581	0.055236	0.054373	0.034586	0.033387	0.010282	0.010759
52.4	0.090867	0.092395	0.063788	0.064936	0.038218	0.040717	0.020203	0.022107	0.017835	0.018484		52.4	0.099515	0.100234	0.078478	0.078734	0.055836	0.054503	0.035503	0.033462	0.010864	0.010799
52.6	0.091001	0.092568	0.063092	0.065073	0.038186	0.040811	0.02035	0.022162	0.017877	0.018518		52.6	0.099874	0.100352	0.078872	0.078886	0.056373	0.054633	0.035868	0.033536	0.01104	0.010838
52.8	0.091344	0.092741	0.063111	0.06521	0.037462	0.040905	0.020329	0.022216	0.017951	0.018551		52.8	0.100114	0.10047	0.078981	0.079037	0.056799	0.054763	0.036441	0.03361	0.011004	0.010878
53	0.091274	0.092913	0.062815	0.065346	0.037393	0.040999	0.020246	0.022271	0.017796	0.018584		53	0.100672	0.100586	0.079041	0.079187	0.056887	0.054892	0.036678	0.033683	0.011227	0.010917
53.2	0.091557	0.093083	0.062816	0.065482	0.037352	0.041093	0.019818	0.022325	0.017683	0.018617		53.2	0.100532	0.100702	0.07909	0.079337	0.057057	0.055021	0.036515	0.033757	0.011338	0.010956
53.4	0.092183	0.093253	0.062986	0.065617	0.037611	0.041187	0.0199	0.02238	0.017493	0.01865		53.4	0.10065	0.100816	0.079127	0.079486	0.056922	0.05515	0.036118	0.033831	0.011734	0.010995
53.6	0.092611	0.093422	0.063914	0.065752	0.037778	0.041281	0.019441	0.022434	0.017613	0.018683		53.6	0.100796	0.10093	0.079762	0.079634	0.057228	0.055278	0.036061	0.033904	0.011661	0.011034
53.8	0.092896	0.093591	0.063641	0.065887	0.037657	0.041374	0.01927	0.022488	0.017595	0.018716		53.8	0.101306	0.101043	0.079884	0.079782	0.057426	0.055406	0.035791	0.033977	0.012055	0.011072
54	0.092947	0.093758	0.063195	0.066021	0.038118	0.041468	0.019442	0.022542	0.017757	0.018749		54	0.101551	0.101156	0.080321	0.079929	0.057573	0.055534	0.035583	0.03405	0.012115	0.011111
54.2	0.092893	0.093925	0.063214	0.066156	0.038265	0.041561	0.019441	0.022596	0.017367	0.018782		54.2	0.101868	0.101267	0.081086	0.080075	0.05762	0.055661	0.0358	0.034123	0.012415	0.011149
54.4	0.09313	0.094091	0.063406	0.066289	0.038357	0.041654	0.019522	0.02265	0.018076	0.018815		54.4	0.101246	0.101378	0.080786	0.080221	0.057151	0.055788	0.035248	0.034196	0.011977	0.011187
54.6	0.093455	0.094256	0.063497	0.066423	0.038896	0.041747	0.019487	0.022704	0.017961	0.018848		54.6	0.101504	0.101488	0.080941	0.080366	0.057579	0.055915	0.03523	0.034268	0.012116	0.011225
54.8	0.093912	0.09442	0.063228	0.066556	0.038778	0.04184	0.019725	0.022758	0.017559	0.018881		54.8	0.101274	0.101597	0.080143	0.08051	0.057339	0.056041	0.03447	0.034341	0.010929	0.011263
55	0.094207	0.094584	0.063615	0.066689	0.039323	0.041933	0.020576	0.022811	0.018041	0.018914		55	0.101407	0.101705	0.080268	0.080654	0.057731	0.056167	0.034753	0.034413	0.01133	0.011301
55.2	0.09446	0.094746	0.064214	0.066822	0.039154	0.042025	0.021207	0.022865	0.018326	0.018947		55.2	0.101494	0.101812	0.080995	0.080797	0.058254	0.056293	0.035162	0.034485	0.011572	0.011338
55.4	0.094504	0.094908	0.064425	0.066954	0.039435	0.042118	0.021846	0.022918	0.018418	0.01898		55.4	0.101298	0.101919	0.081015	0.080939	0.057858	0.056418	0.03486	0.034557	0.011557	0.011376
55.6	0.093881	0.095069	0.0643	0.067086	0.039912	0.04221	0.022451	0.022971	0.019179	0.019013		55.6	0.101743	0.102025	0.081931	0.08108	0.058464	0.056543	0.03515	0.034629	0.0119	0.011413
55.8	0.09438	0.09523	0.06475	0.067217	0.040784	0.042302	0.023471	0.023025	0.019076	0.019045		55.8	0.101604	0.10213	0.08208	0.081221	0.058399	0.056668	0.03522	0.0347	0.011261	0.01145
56	0.094254	0.095389	0.064431	0.067349	0.040778	0.042394	0.023078	0.023078	0.018511	0.019078		56	0.102052	0.102234	0.082256	0.081362	0.058434	0.056792	0.035655	0.034772	0.010715	0.011488
56.2	0.09426	0.095548	0.064314	0.06748	0.04076	0.042486	0.023161	0.023131	0.018789	0.019111		56.2	0.102222	0.102338	0.082245	0.081501	0.058308	0.056916	0.035982	0.034843	0.010828	0.011525
56.4	0.094753	0.095706	0.064304	0.06761	0.041026	0.042578	0.023837	0.023184	0.019118	0.019143		56.4	0.102216	0.102441	0.082411	0.08164	0.05862	0.05704	0.036534	0.034914	0.011109	0.011561
56.6	0.094214	0.095863	0.063606	0.067741	0.040361	0.04267	0.0233	0.023236	0.018413	0.019176		56.6	0.102294	0.102543	0.082351	0.081778	0.058421	0.057163	0.036097	0.034985	0.010488	0.011598
56.8	0.094728	0.09602	0.063952	0.067871	0.040626	0.042762	0.022898	0.023289	0.01791	0.019209		56.8	0.102321	0.102644	0.082756	0.081916	0.059021	0.057286	0.036432	0.035056	0.011053	0.011635
57	0.095782	0.096175	0.065038	0.068001	0.041343	0.042853	0.023371	0.023342	0.018547	0.019241		57	0.102643	0.102745	0.082614	0.082053	0.058863	0.057409	0.0362	0.035127	0.011341	0.011671
57.2	0.09644	0.09633	0.06541	0.06813	0.041762	0.042944	0.023411	0.023394	0.018256	0.019274		57.2	0.102828	0.102844	0.082588	0.082189	0.059199	0.057531	0.036081	0.035197	0.011408	0.011707
57.4	0.097049	0.096484	0.066543	0.068259	0.042514	0.043036	0.023657	0.023447	0.018851	0.019306		57.4	0.103	0.102943	0.082857	0.082325	0.059638	0.057653	0.035559	0.035268	0.011295	0.011743
57.6	0.097145	0.096638	0.067472	0.068388	0.042672	0.043127	0.023502	0.023499	0.019347	0.019339		57.6	0.103601	0.103042	0.083572	0.08246	0.060356	0.057775	0.035712	0.035338	0.011672	0.011779
57.8	0.097393	0.096791	0.067223	0.068516	0.042445	0.043218	0.023329	0.023551	0.019625	0.019371		57.8	0.104523	0.103139	0.083509	0.082595	0.060366	0.057896	0.035196	0.035408	0.011949	0.011815
58	0.098166	0.096942	0.068226	0.068645	0.043165	0.043309	0.023616	0.023604	0.020135	0.019404		58	0.104584	0.103236	0.083446	0.082729	0.060169	0.058018	0.034956	0.035478	0.01221	0.011851
58.2	0.098523	0.097094	0.068687	0.068773	0.043154	0.043399	0.023291	0.023656	0.020501	0.019436		58.2	0.104782	0.103333	0.083378	0.082862	0.06066	0.058138	0.035496	0.035548	0.012744	0.011887
58.4	0.099122	0.097244	0.068941	0.0689	0.0435	0.04349	0.023316	0.023708	0.021144	0.019468		58.4	0.104205	0.103428	0.082405	0.082995	0.060479	0.058259	0.034855	0.035618	0.012575	0.011922
58.6	0.099203	0.097394	0.068692	0.069028	0.043579	0.043581	0.023849	0.02376	0.020836	0.019501		58.6	0.10438	0.103523	0.082503	0.083127	0.060615	0.058379	0.035318	0.035688	0.013001	0.011958
58.8	0.098746	0.097543	0.068712	0.069155	0.043039	0.043671	0.024489	0.023811	0.020865	0.019533		58.8	0.104286	0.103617	0.082139	0.083258	0.060165	0.058499	0.035615	0.035757	0.012643	0.011993
59	0.098864	0.097691	0.06909	0.069281	0.043524	0.043761	0.024924	0.023863	0.021216	0.019565		59	0.104521	0.103711	0.082335	0.083389	0.060349	0.058618	0.036211	0.035826	0.013597	0.012028
59.2	0.098861	0.097839	0.069508	0.069408	0.043453	0.043851	0.025496	0.023915	0.021612	0.019597		59.2	0.10469	0.103803	0.081781	0.083519	0.060189	0.058737	0.036415	0.035895	0.013396	0.012063
59.4	0.098912	0.097986	0.069242	0.069534	0.044335	0.043941	0.025999	0.023966	0.02216	0.01963		59.4	0.104239	0.103895	0.082018	0.083648	0.059804	0.058856	0.03616	0.035964	0.013054	0.012098
59.6	0.098227	0.098132	0.068555	0.06966	0.044047	0.044031	0.025672	0.024018	0.022116	0.019662		59.6	0.103463	0.103987	0.081996	0.083777	0.059539	0.058975	0.036332	0.036033	0.012153	0.012133
59.8	0.099197	0.098277	0.068373	0.069785	0.044146	0.044121	0.025952	0.024069	0.022367	0.019694		59.8	0.102573	0.104078	0.081504	0.083906	0.059048	0.059093	0.03622	0.036102	0.011277	0.012167
60	0.099026	0.098422	0.06829	0.069911	0.043886	0.044211	0.025498	0.02412	0.022438	0.019726		60	0.102492	0.104168	0.08158	0.084033	0.058827	0.059211	0.036443	0.03617	0.011055	0.012202
60.2	0.098736	0.098566	0.068029	0.070035	0.04385	0.044301	0.025402	0.024172	0.022362	0.019758		60.2	0.102612	0.104257	0.082079	0.08416	0.058976	0.059329	0.036814	0.036239	0.011453	0.012236
60.4	0.098977	0.098709	0.067938	0.07016	0.044218	0.04439	0.025475	0.024223	0.022211	0.01979		60.4	0.102191	0.104346	0.082287	0.084287	0.059443	0.059446	0.037187	0.036307	0.011124	0.01227
60.6	0.098501	0.098852	0.067663	0.070285	0.043801	0.044479	0.024853	0.024274	0.02142	0.019822		60.6	0.10194	0.104434	0.082288	0.084413	0.059354	0.059563	0.03693	0.036375	0.011283	0.012304
60.8	0.099415	0.098994	0.068421	0.070409	0.044778	0.044569	0.025182	0.024325	0.021712	0.019854		60.8	0.101502	0.104521	0.082211	0.084538	0.058992	0.05968	0.036754	0.036443	0.011071	0.012338
61	0.099908	0.099135	0.069313	0.070532	0.044838	0.044658	0.025416	0.024376	0.022134	0.019886		61	0.101545	0.104608	0.082042	0.084663	0.05829	0.059796	0.036276	0.036511	0.010772	0.012372
61.2	0.099815	0.099276	0.069074	0.070656	0.04506	0.044747	0.025405	0.024426	0.022225	0.019918		61.2	0.101646	0.104694	0.082654	0.084787	0.058992	0.059912	0.036589	0.036579	0.011325	0.012406
61.4	0.100215	0.099415	0.070423	0.070779	0.045725	0.044836	0.025488	0.024477	0.023349	0.01995		61.4	0.102053	0.10478	0.083382	0.084911	0.059401	0.060028	0.036436	0.036646	0.011841	0.01244
61.6	0.100316	0.099555	0.070548	0.070902	0.045382	0.044925	0.025129	0.024528	0.023153	0.019982		61.6	0.102163	0.104865	0.083491	0.085034	0.059627	0.060143	0.036064	0.036714	0.011959	0.012473
61.8	0.100325	0.099693	0.070549	0.071025	0.044922	0.045013	0.024833	0.024578	0.022732	0.020014		61.8	0.102937	0.104949	0.083868	0.085157	0.05978	0.060258	0.036454	0.036781	0.012032	0.012506
62	0.100691	0.099831	0.071194	0.071147	0.045602	0.045102	0.024665	0.024629	0.023384	0.020045		62	0.102889	0.105033	0.084051	0.085278	0.060109	0.060373	0.036747	0.036848	0.012208	0.01254
62.2	0.099987	0.099968	0.070586	0.071269	0.045205	0.045191	0.023711	0.024679	0.023149	0.020077		62.2	0.102988	0.105116	0.084496	0.0854	0.060629	0.060488	0.037656	0.036915	0.012462	0.012573
62.4	0.10015	0.100105	0.070413	0.071391	0.045118	0.045279	0.023446	0.02473	0.022844	0.020109		62.4	0.102978	0.105198	0.084725	0.085521	0.060936	0.060602	0.037675	0.036982	0.012838	0.012606
62.6	0.099878	0.10024	0.070159	0.071513	0.044793	0.045367	0.023287	0.02478	0.022055	0.020141		62.6	0.103149	0.10528	0.085366	0.085641	0.061111	0.060716	0.038011	0.037049	0.01328	0.012639
62.8	0.099995	0.100376	0.070603	0.071634	0.044777	0.045455	0.023393	0.02483	0.021848	0.020172		62.8	0.103998	0.105362	0.085819	0.08576	0.061314	0.06083	0.038678	0.037115	0.013675	0.012672
63	0.10067	0.10051	0.070769	0.071755	0.045273	0.045544	0.023079	0.02488	0.021625	0.020204		63	0.10393	0.105442	0.08553	0.085879	0.061028	0.060943	0.038543	0.037182	0.013729	0.012704
63.2	0.101169	0.100644	0.070844	0.071876	0.045001	0.045631	0.023261	0.02493	0.021756	0.020236		63.2	0.103602	0.105522	0.0853	0.085998	0.06093	0.061056	0.03804	0.037248	0.013161	0.012737
63.4	0.101257	0.100777	0.070501	0.071996	0.044615	0.045719	0.023364	0.02498	0.021477	0.020267		63.4	0.103363	0.105602	0.085872	0.086116	0.060627	0.061169	0.037576	0.037314	0.01302	0.012769
63.6	0.101466	0.10091	0.071049	0.072116	0.044455	0.045807	0.023523	0.02503	0.021447	0.020299		63.6	0.10321	0.105681	0.085727	0.086233	0.060235	0.061281	0.037533	0.03738	0.012718	0.012802
63.8	0.102136	0.101042	0.071719	0.072236	0.044874	0.045895	0.024286	0.02508	0.021729	0.02033		63.8	0.103329	0.105759	0.085813	0.08635	0.060631	0.061393	0.037145	0.037446	0.012634	0.012834
64	0.101867	0.101173	0.071808	0.072356	0.044985	0.045982	0.024739	0.02513	0.021361	0.020362		64	0.103395	0.105837	0.08604	0.086467	0.060811	0.061505	0.036755	0.037512	0.011828	0.012866
64.2	0.10136	0.101304	0.071545	0.072475	0.044477	0.04607	0.024837	0.025179	0.020892	0.020393		64.2	0.103038	0.105914	0.085888	0.086582	0.0611	0.061617	0.03646	0.037577	0.011225	0.012898
64.4	0.101493	0.101434	0.071476	0.072594	0.044701	0.046157	0.025191	0.025229	0.020883	0.020425		64.4	0.102633	0.105991	0.085125	0.086698	0.060671	0.061728	0.0361	0.037643	0.010526	0.01293
64.6	0.101611	0.101563	0.071672	0.072713	0.044887	0.046244	0.025401	0.025278	0.02024	0.020456		64.6	0.102142	0.106067	0.084882	0.086812	0.060028	0.061839	0.035434	0.037708	0.010184	0.012961
64.8	0.101323	0.101692	0.071795	0.072832	0.044791	0.046332	0.025249	0.025328	0.020057	0.020487		64.8	0.102157	0.106142	0.084459	0.086927	0.059257	0.06195	0.034859	0.037773	0.009536	0.012993
65	0.101744	0.10182	0.07199	0.07295	0.044802	0.046419	0.025048	0.025377	0.019876	0.020519		65	0.102722	0.106217	0.084811	0.08704	0.059352	0.06206	0.035176	0.037838	0.010238	0.013024
65.2	0.102359	0.101948	0.072217	0.073068	0.045969	0.046506	0.0255	0.025426	0.020495	0.02055		65.2	0.102695	0.106292	0.084858	0.087153	0.05987	0.06217	0.03548	0.037903	0.010543	0.013056
65.4	0.103177	0.102074	0.073058	0.073186	0.046047	0.046593	0.025529	0.025475	0.020636	0.020581		65.4	0.103404	0.106365	0.085094	0.087266	0.060009	0.06228	0.035889	0.037968	0.010442	0.013087
65.6	0.102922	0.102201	0.072398	0.073303	0.045472	0.046679	0.02514	0.025525	0.01985	0.020613		65.6	0.103477	0.106439	0.085048	0.087378	0.060692	0.062389	0.035975	0.038033	0.010256	0.013118
65.8	0.102608	0.102326	0.072124	0.073421	0.045242	0.046766	0.024556	0.025574	0.019317	0.020644		65.8	0.104474	0.106512	0.086107	0.08749	0.061666	0.062499	0.037497	0.038097	0.01105	0.013149
66	0.103065	0.102451	0.072201	0.073537	0.045742	0.046853	0.024597	0.025623	0.020231	0.020675		66	0.104413	0.106584	0.086212	0.087601	0.062205	0.062607	0.037401	0.038162	0.011009	0.01318
66.2	0.103066	0.102576	0.07216	0.073654	0.045424	0.046939	0.024283	0.025672	0.020127	0.020706		66.2	0.105119	0.106656	0.086737	0.087711	0.062826	0.062716	0.038266	0.038226	0.011996	0.013211
66.4	0.104113	0.1027	0.072573	0.073771	0.045891	0.047025	0.024953	0.02572	0.020219	0.020737		66.4	0.105468	0.106727	0.086968	0.087821	0.063424	0.062824	0.038387	0.03829	0.012828	0.013242
66.6	0.104393	0.102823	0.07285	0.073887	0.045839	0.047112	0.025021	0.025769	0.019937	0.020769		66.6	0.105932	0.106797	0.087201	0.087931	0.063606	0.062933	0.038294	0.038354	0.013164	0.013272
66.8	0.104947	0.102946	0.073383	0.074003	0.045912	0.047198	0.025521	0.025818	0.020335	0.0208		66.8	0.106427	0.106868	0.087294	0.088039	0.063529	0.06304	0.038523	0.038418	0.013131	0.013303
67	0.10524	0.103068	0.073157	0.074118	0.046122	0.047284	0.02538	0.025867	0.02064	0.020831		67	0.106213	0.106937	0.086803	0.088148	0.062989	0.063148	0.037989	0.038482	0.012372	0.013333
67.2	0.105313	0.103189	0.072916	0.074234	0.046162	0.04737	0.025617	0.025915	0.020862	0.020862		67.2	0.106533	0.107006	0.087116	0.088256	0.063399	0.063255	0.038105	0.038545	0.012436	0.013363
67.4	0.105	0.10331	0.072949	0.074349	0.046441	0.047456	0.025712	0.025964	0.021106	0.020893		67.4	0.107609	0.107075	0.087679	0.088363	0.064087	0.063362	0.038559	0.038609	0.013383	0.013394
67.6	0.105517	0.10343	0.073376	0.074464	0.047225	0.047542	0.026102	0.026012	0.021509	0.020924		67.6	0.107863	0.107143	0.08782	0.08847	0.064205	0.063469	0.038371	0.038672	0.013335	0.013424
67.8	0.105338	0.10355	0.073342	0.074578	0.047149	0.047627	0.026545	0.026061	0.021472	0.020955		67.8	0.10828	0.107211	0.088329	0.088577	0.065054	0.063575	0.038138	0.038735	0.013461	0.013453
68	0.105138	0.103669	0.073179	0.074692	0.04721	0.047713	0.026556	0.026109	0.021669	0.020986		68	0.10802	0.107278	0.088354	0.088683	0.064908	0.063681	0.037686	0.038798	0.012719	0.013483
68.2	0.104856	0.103787	0.072859	0.074807	0.046828	0.047798	0.026222	0.026157	0.021463	0.021016		68.2	0.107987	0.107345	0.088246	0.088788	0.064945	0.063787	0.037901	0.038861	0.012761	0.013513
68.4	0.104935	0.103905	0.072597	0.07492	0.047106	0.047884	0.025969	0.026205	0.02144	0.021047		68.4	0.108216	0.107411	0.087895	0.088893	0.064212	0.063892	0.037281	0.038924	0.012165	0.013543
68.6	0.104805	0.104023	0.072512	0.075034	0.047034	0.047969	0.025481	0.026253	0.020785	0.021078		68.6	0.108018	0.107476	0.088092	0.088998	0.063957	0.063998	0.036809	0.038987	0.012372	0.013572
68.8	0.105	0.10414	0.073126	0.075147	0.04693	0.048054	0.025639	0.026301	0.021183	0.021109		68.8	0.108201	0.107542	0.088189	0.089102	0.063562	0.064103	0.037025	0.039049	0.012601	0.013602
69	0.106038	0.104256	0.073547	0.07526	0.047638	0.048139	0.026106	0.026349	0.021598	0.02114		69	0.10816	0.107606	0.08837	0.089205	0.063584	0.064207	0.037353	0.039111	0.013067	0.013631
69.2	0.106199	0.104372	0.073784	0.075373	0.047661	0.048224	0.026249	0.026397	0.022166	0.02117		69.2	0.108232	0.107671	0.088598	0.089308	0.064251	0.064312	0.03778	0.039174	0.013606	0.01366
69.4	0.106393	0.104487	0.074207	0.075486	0.047227	0.048309	0.026369	0.026445	0.02219	0.021201		69.4	0.107972	0.107734	0.089008	0.089411	0.064339	0.064416	0.038486	0.039236	0.013832	0.013689
69.6	0.106006	0.104601	0.073843	0.075598	0.047037	0.048394	0.025905	0.026493	0.021706	0.021232		69.6	0.107488	0.107798	0.088986	0.089513	0.064996	0.06452	0.038571	0.039298	0.0138	0.013718
69.8	0.106603	0.104715	0.07478	0.07571	0.047576	0.048479	0.026203	0.026541	0.022072	0.021262		69.8	0.107144	0.107861	0.089082	0.089614	0.065437	0.064623	0.039076	0.03936	0.014007	0.013747
70	0.107037	0.104829	0.075538	0.075822	0.048083	0.048564	0.026581	0.026588	0.022743	0.021293		70	0.106793	0.107923	0.089012	0.089715	0.065501	0.064727	0.038662	0.039421	0.013637	0.013776
70.2	0.107106	0.104942	0.076114	0.075933	0.048276	0.048648	0.026545	0.026636	0.022765	0.021324		70.2	0.106959	0.107985	0.089016	0.089816	0.065654	0.06483	0.038917	0.039483	0.013694	0.013804
70.4	0.107463	0.105054	0.076567	0.076045	0.048009	0.048733	0.026631	0.026684	0.022441	0.021354		70.4	0.106995	0.108046	0.089143	0.089916	0.065781	0.064932	0.039125	0.039545	0.014059	0.013833
70.6	0.107626	0.105166	0.076915	0.076156	0.048099	0.048817	0.02654	0.026731	0.022542	0.021385		70.6	0.106983	0.108107	0.088627	0.090016	0.06572	0.065035	0.038953	0.039606	0.013469	0.013861
70.8	0.107459	0.105277	0.077023	0.076267	0.048106	0.048901	0.026515	0.026778	0.022354	0.021415		70.8	0.10642	0.108168	0.088485	0.090115	0.065792	0.065137	0.0387	0.039667	0.013099	0.01389
71	0.106922	0.105388	0.07667	0.076377	0.048077	0.048986	0.02579	0.026826	0.022003	0.021446		71	0.106908	0.108228	0.088796	0.090214	0.066123	0.065239	0.039069	0.039728	0.01331	0.013918
71.2	0.106653	0.105498	0.076383	0.076488	0.048208	0.04907	0.02561	0.026873	0.022043	0.021476		71.2	0.107383	0.108288	0.089423	0.090312	0.06717	0.065341	0.040107	0.039789	0.013979	0.013946
71.4	0.106872	0.105607	0.076211	0.076598	0.048226	0.049154	0.025419	0.02692	0.02156	0.021506		71.4	0.108138	0.108347	0.090057	0.09041	0.067904	0.065442	0.040355	0.03985	0.014456	0.013974
71.6	0.107146	0.105717	0.076327	0.076707	0.04823	0.049238	0.025234	0.026968	0.021482	0.021537		71.6	0.10798	0.108406	0.090399	0.090507	0.068219	0.065543	0.040173	0.039911	0.014056	0.014002
71.8	0.107054	0.105825	0.076625	0.076817	0.048561	0.049322	0.025166	0.027015	0.021285	0.021567		71.8	0.108692	0.108464	0.090802	0.090604	0.068759	0.065644	0.040159	0.039971	0.01407	0.01403
72	0.107045	0.105933	0.076076	0.076926	0.048324	0.049405	0.024766	0.027062	0.021252	0.021597		72	0.108688	0.108522	0.090426	0.090701	0.068203	0.065745	0.039905	0.040032	0.013403	0.014058
72.2	0.10704	0.106041	0.075525	0.077035	0.04808	0.049489	0.024619	0.027109	0.020874	0.021628		72.2	0.109393	0.10858	0.090614	0.090797	0.067736	0.065845	0.039613	0.040092	0.013318	0.014085
72.4	0.107198	0.106148	0.075392	0.077144	0.048154	0.049573	0.0244	0.027156	0.020754	0.021658		72.4	0.109558	0.108637	0.090542	0.090893	0.067507	0.065945	0.038831	0.040152	0.013206	0.014113
72.6	0.107381	0.106254	0.075046	0.077253	0.048236	0.049656	0.02495	0.027203	0.020906	0.021688		72.6	0.109419	0.108694	0.090867	0.090988	0.067327	0.066045	0.039278	0.040212	0.013001	0.01414
72.8	0.107568	0.10636	0.075316	0.077361	0.048345	0.04974	0.025848	0.027249	0.021464	0.021718		72.8	0.109515	0.10875	0.091428	0.091082	0.067425	0.066145	0.039955	0.040272	0.012892	0.014168
73	0.107405	0.106466	0.07519	0.077469	0.048616	0.049823	0.02586	0.027296	0.021286	0.021749		73	0.109362	0.108806	0.090827	0.091177	0.06699	0.066244	0.039762	0.040332	0.012716	0.014195
73.2	0.106784	0.106571	0.07473	0.077577	0.048369	0.049906	0.02586	0.027343	0.021363	0.021779		73.2	0.109086	0.108861	0.090994	0.09127	0.067101	0.066343	0.04007	0.040392	0.012651	0.014222
73.4	0.106753	0.106675	0.074958	0.077685	0.049159	0.049989	0.026261	0.02739	0.021534	0.021809		73.4	0.10869	0.108916	0.090589	0.091364	0.066538	0.066442	0.039915	0.040452	0.012316	0.014249
73.6	0.107372	0.106779	0.075016	0.077792	0.049283	0.050072	0.026232	0.027436	0.021295	0.021839		73.6	0.108891	0.108971	0.090303	0.091457	0.066288	0.06654	0.039656	0.040511	0.012301	0.014276
73.8	0.107626	0.106882	0.075409	0.0779	0.049664	0.050155	0.02685	0.027483	0.021747	0.021869		73.8	0.10927	0.109025	0.090323	0.091549	0.06648	0.066639	0.039792	0.04057	0.012778	0.014303
74	0.10742	0.106985	0.075539	0.078007	0.049506	0.050238	0.026573	0.027529	0.021335	0.021899		74	0.109649	0.109079	0.090637	0.091641	0.066808	0.066737	0.040231	0.04063	0.013225	0.014329
74.2	0.108087	0.107088	0.076309	0.078113	0.049692	0.050321	0.026853	0.027576	0.021281	0.021929		74.2	0.109774	0.109133	0.090568	0.091733	0.066841	0.066834	0.040677	0.040689	0.01354	0.014356
74.4	0.108433	0.10719	0.076546	0.07822	0.049709	0.050404	0.027121	0.027622	0.021019	0.021959		74.4	0.109777	0.109186	0.090639	0.091824	0.066475	0.066932	0.041068	0.040748	0.014186	0.014383
74.6	0.109095	0.107291	0.077206	0.078326	0.05022	0.050486	0.027866	0.027668	0.021595	0.021989		74.6	0.109623	0.109238	0.090445	0.091915	0.066602	0.067029	0.041019	0.040806	0.014054	0.014409
74.8	0.108818	0.107392	0.076839	0.078432	0.049756	0.050569	0.027893	0.027715	0.021176	0.022019		74.8	0.109203	0.109291	0.09072	0.092005	0.066848	0.067126	0.040759	0.040865	0.014042	0.014436
75	0.108797	0.107493	0.076942	0.078538	0.049518	0.050651	0.027827	0.027761	0.021103	0.022049		75	0.109367	0.109343	0.091205	0.092095	0.067334	0.067223	0.041383	0.040924	0.014188	0.014462
75.2	0.109414	0.107593	0.077108	0.078643	0.049762	0.050734	0.02793	0.027807	0.021099	0.022079		75.2	0.109633	0.109394	0.091883	0.092185	0.068163	0.067319	0.042091	0.040982	0.014365	0.014488
75.4	0.110613	0.107692	0.077767	0.078749	0.050402	0.050816	0.028341	0.027853	0.021345	0.022109		75.4	0.109493	0.109445	0.091972	0.092274	0.068514	0.067415	0.04153	0.041041	0.014115	0.014514
75.6	0.109998	0.107791	0.07732	0.078854	0.049842	0.050898	0.027785	0.027899	0.021137	0.022138		75.6	0.109191	0.109496	0.091835	0.092363	0.068407	0.067511	0.041298	0.041099	0.013583	0.01454
75.8	0.109736	0.10789	0.077644	0.078958	0.050043	0.05098	0.027814	0.027945	0.021048	0.022168		75.8	0.109377	0.109547	0.092006	0.092451	0.067587	0.067607	0.040389	0.041157	0.013596	0.014566
76	0.109641	0.107988	0.077242	0.079063	0.049351	0.051062	0.027472	0.027991	0.020982	0.022198		76	0.109199	0.109597	0.092204	0.092539	0.067183	0.067702	0.040023	0.041215	0.013835	0.014592
76.2	0.109896	0.108085	0.077658	0.079167	0.049647	0.051144	0.027678	0.028037	0.02126	0.022228		76.2	0.10936	0.109646	0.092726	0.092626	0.066727	0.067798	0.039596	0.041273	0.01381	0.014617
76.4	0.109536	0.108182	0.077876	0.079272	0.049697	0.051226	0.027595	0.028083	0.021519	0.022257		76.4	0.108878	0.109696	0.092841	0.092713	0.066949	0.067893	0.039431	0.04133	0.013413	0.014643
76.6	0.109275	0.108279	0.077692	0.079375	0.049653	0.051308	0.027646	0.028129	0.022089	0.022287		76.6	0.108818	0.109745	0.09327	0.0928	0.066297	0.067987	0.03952	0.041388	0.012863	0.014668
76.8	0.108609	0.108375	0.077903	0.079479	0.049841	0.05139	0.02777	0.028174	0.021882	0.022317		76.8	0.108731	0.109793	0.093598	0.092886	0.065847	0.068082	0.039424	0.041446	0.012642	0.014694
77	0.107845	0.108471	0.07766	0.079583	0.050073	0.051471	0.02723	0.02822	0.021584	0.022346		77	0.108649	0.109841	0.093387	0.092972	0.065406	0.068176	0.039284	0.041503	0.012586	0.014719
77.2	0.107258	0.108566	0.077549	0.079686	0.04992	0.051553	0.027377	0.028266	0.021562	0.022376		77.2	0.107964	0.109889	0.093581	0.093058	0.06554	0.06827	0.038936	0.04156	0.012464	0.014744
77.4	0.107248	0.108661	0.078073	0.079789	0.050462	0.051634	0.02763	0.028311	0.021792	0.022405		77.4	0.108086	0.109937	0.093712	0.093143	0.065309	0.068363	0.038814	0.041617	0.012481	0.01477
77.6	0.107281	0.108755	0.078242	0.079892	0.050541	0.051716	0.027446	0.028357	0.021827	0.022435		77.6	0.108275	0.109984	0.094424	0.093227	0.065927	0.068457	0.039307	0.041674	0.013194	0.014795
77.8	0.10723	0.108849	0.078311	0.079994	0.050981	0.051797	0.027279	0.028402	0.021797	0.022464		77.8	0.10844	0.110031	0.09485	0.093312	0.066539	0.06855	0.040057	0.041731	0.013467	0.01482
78	0.107566	0.108942	0.078743	0.080096	0.051804	0.051878	0.027353	0.028448	0.021508	0.022494		78	0.107884	0.110077	0.094754	0.093395	0.066531	0.068643	0.040323	0.041788	0.013318	0.014845
78.2	0.108444	0.109035	0.079524	0.080199	0.052591	0.051959	0.028223	0.028493	0.022241	0.022523		78.2	0.107714	0.110124	0.094629	0.093479	0.066513	0.068736	0.040354	0.041845	0.013023	0.014869
78.4	0.10889	0.109128	0.079715	0.0803	0.053029	0.05204	0.028741	0.028538	0.022299	0.022553		78.4	0.107566	0.110169	0.09436	0.093562	0.066568	0.068828	0.040255	0.041901	0.012965	0.014894
78.6	0.109572	0.10922	0.080276	0.080402	0.053549	0.052121	0.028971	0.028584	0.022294	0.022582		78.6	0.10747	0.110215	0.094227	0.093645	0.067195	0.06892	0.040541	0.041958	0.012713	0.014919
78.8	0.109609	0.109311	0.079805	0.080504	0.053096	0.052202	0.028405	0.028629	0.021655	0.022611		78.8	0.107108	0.11026	0.094281	0.093727	0.06745	0.069012	0.0403	0.042014	0.012561	0.014943
79	0.110238	0.109402	0.080189	0.080605	0.05309	0.052283	0.028239	0.028674	0.021424	0.022641		79	0.107121	0.110305	0.094146	0.093809	0.068235	0.069104	0.040652	0.04207	0.012668	0.014968
79.2	0.111009	0.109493	0.080376	0.080706	0.053418	0.052364	0.028149	0.028719	0.021638	0.02267		79.2	0.107141	0.110349	0.093844	0.09389	0.068821	0.069196	0.04084	0.042126	0.012925	0.014992
79.4	0.111349	0.109583	0.080432	0.080806	0.053476	0.052444	0.028143	0.028764	0.022026	0.022699		79.4	0.107151	0.110394	0.093312	0.093972	0.06885	0.069287	0.040262	0.042182	0.013088	0.015016
79.6	0.110886	0.109673	0.079894	0.080907	0.052432	0.052525	0.027459	0.028809	0.021229	0.022728		79.6	0.107119	0.110437	0.093619	0.094052	0.068705	0.069378	0.040503	0.042238	0.013414	0.01504
79.8	0.111185	0.109763	0.080269	0.081007	0.052387	0.052605	0.027742	0.028854	0.021511	0.022758		79.8	0.10738	0.110481	0.09394	0.094133	0.068921	0.069469	0.040444	0.042294	0.013943	0.015064
80	0.11137	0.109852	0.080041	0.081107	0.051947	0.052686	0.027193	0.028899	0.021091	0.022787		80	0.107848	0.110524	0.094084	0.094213	0.069415	0.069559	0.040817	0.042349	0.014338	0.015088
80.2	0.111518	0.10994	0.079663	0.081207	0.052116	0.052766	0.027405	0.028944	0.021268	0.022816		80.2	0.108414	0.110567	0.094415	0.094292	0.068788	0.069649	0.040725	0.042405	0.013742	0.015112
80.4	0.111722	0.110028	0.079846	0.081307	0.052668	0.052846	0.02754	0.028989	0.021748	0.022845		80.4	0.108717	0.11061	0.094514	0.094372	0.068927	0.069739	0.041058	0.04246	0.013648	0.015136
80.6	0.112238	0.110116	0.080126	0.081406	0.053273	0.052926	0.028039	0.029034	0.022689	0.022874		80.6	0.109101	0.110652	0.094772	0.094451	0.068629	0.069829	0.04105	0.042515	0.013612	0.01516
80.8	0.111278	0.110203	0.079846	0.081506	0.053219	0.053007	0.028452	0.029078	0.022523	0.022903		80.8	0.109458	0.110694	0.09521	0.094529	0.06864	0.069919	0.041431	0.042571	0.013522	0.015183
81	0.111641	0.11029	0.079977	0.081605	0.053446	0.053087	0.028469	0.029123	0.02317	0.022932		81	0.109565	0.110736	0.095226	0.094607	0.06911	0.070008	0.041553	0.042626	0.013577	0.015207
81.2	0.111557	0.110376	0.080067	0.081703	0.053356	0.053166	0.028945	0.029168	0.023455	0.022961		81.2	0.109338	0.110777	0.095614	0.094685	0.068863	0.070097	0.041391	0.042681	0.013655	0.01523
81.4	0.111964	0.110462	0.08039	0.081802	0.053575	0.053246	0.0293	0.029212	0.023898	0.02299		81.4	0.109801	0.110818	0.095712	0.094763	0.068504	0.070186	0.04142	0.042735	0.013432	0.015254
81.6	0.111759	0.110548	0.080036	0.0819	0.053403	0.053326	0.029	0.029257	0.023881	0.023019		81.6	0.110316	0.110859	0.095988	0.09484	0.069123	0.070275	0.041558	0.04279	0.013854	0.015277
81.8	0.112295	0.110633	0.080273	0.081999	0.053648	0.053406	0.028991	0.029301	0.02411	0.023048		81.8	0.110572	0.110899	0.095623	0.094917	0.068868	0.070363	0.041363	0.042845	0.013465	0.0153
82	0.112074	0.110718	0.080994	0.082096	0.054061	0.053485	0.029832	0.029346	0.024575	0.023077		82	0.110975	0.110939	0.095469	0.094993	0.069078	0.070451	0.041525	0.042899	0.013806	0.015323
82.2	0.112445	0.110802	0.081825	0.082194	0.053615	0.053565	0.030283	0.02939	0.024867	0.023106		82.2	0.110832	0.110979	0.095207	0.095069	0.069351	0.070539	0.041824	0.042953	0.013665	0.015346
82.4	0.112116	0.110886	0.081843	0.082292	0.053229	0.053644	0.030285	0.029435	0.024424	0.023135		82.4	0.110741	0.111019	0.094862	0.095145	0.069326	0.070627	0.041928	0.043008	0.013464	0.015369
82.6	0.111943	0.11097	0.082517	0.082389	0.053322	0.053724	0.03002	0.029479	0.02407	0.023164		82.6	0.110472	0.111058	0.094836	0.09522	0.069631	0.070714	0.042299	0.043062	0.013547	0.015392
82.8	0.111811	0.111053	0.082715	0.082486	0.052751	0.053803	0.029907	0.029523	0.024419	0.023193		82.8	0.110833	0.111097	0.095392	0.095295	0.070176	0.070802	0.042781	0.043116	0.01423	0.015415
83	0.111483	0.111135	0.082896	0.082583	0.05263	0.053882	0.029866	0.029567	0.024154	0.023221		83	0.110987	0.111136	0.094953	0.095369	0.07068	0.070889	0.043159	0.04317	0.014131	0.015438
83.2	0.11136	0.111218	0.083084	0.08268	0.052252	0.053961	0.029563	0.029612	0.024071	0.02325		83.2	0.110852	0.111174	0.094852	0.095444	0.070835	0.070975	0.043395	0.043223	0.014555	0.01546
83.4	0.111146	0.1113	0.083644	0.082776	0.05209	0.05404	0.028972	0.029656	0.023921	0.023279		83.4	0.111463	0.111212	0.095566	0.095518	0.071462	0.071062	0.044473	0.043277	0.015621	0.015483
83.6	0.111448	0.111381	0.083718	0.082872	0.051897	0.054119	0.029132	0.0297	0.023483	0.023307		83.6	0.111262	0.11125	0.095611	0.095591	0.071776	0.071148	0.045125	0.043331	0.015885	0.015505
83.8	0.11136	0.111462	0.083176	0.082968	0.05211	0.054198	0.029165	0.029744	0.023216	0.023336		83.8	0.111136	0.111288	0.095472	0.095664	0.071936	0.071234	0.045101	0.043384	0.015784	0.015528
84	0.111354	0.111543	0.083315	0.083064	0.052712	0.054277	0.029291	0.029788	0.023551	0.023365		84	0.111351	0.111325	0.095616	0.095737	0.071783	0.07132	0.045123	0.043437	0.016069	0.01555
84.2	0.111343	0.111623	0.083037	0.08316	0.052806	0.054356	0.029414	0.029832	0.023561	0.023393		84.2	0.111274	0.111362	0.095507	0.09581	0.071247	0.071406	0.045063	0.043491	0.015441	0.015572
84.4	0.112345	0.111703	0.084175	0.083255	0.053608	0.054435	0.029603	0.029876	0.024581	0.023422		84.4	0.110982	0.111399	0.09537	0.095882	0.071298	0.071491	0.045501	0.043544	0.015701	0.015595
84.6	0.112585	0.111783	0.084421	0.08335	0.053823	0.054513	0.030307	0.02992	0.025161	0.023451		84.6	0.110862	0.111435	0.095564	0.095954	0.071349	0.071576	0.045115	0.043597	0.015853	0.015617
84.8	0.111986	0.111862	0.083871	0.083445	0.053707	0.054592	0.029947	0.029964	0.024587	0.023479		84.8	0.110929	0.111472	0.096102	0.096025	0.070978	0.071661	0.045314	0.043649	0.015821	0.015639
85	0.112254	0.111941	0.0835	0.08354	0.053643	0.05467	0.029538	0.030007	0.024176	0.023508		85	0.110111	0.111507	0.095586	0.096097	0.070687	0.071746	0.044837	0.043702	0.015885	0.015661
85.2	0.111745	0.112019	0.083037	0.083635	0.053292	0.054748	0.029273	0.030051	0.023652	0.023536		85.2	0.109657	0.111543	0.095735	0.096168	0.07014	0.07183	0.044548	0.043755	0.015822	0.015682
85.4	0.112537	0.112097	0.083117	0.083729	0.05361	0.054827	0.029277	0.030095	0.023316	0.023564		85.4	0.10964	0.111579	0.095595	0.096238	0.070088	0.071915	0.044151	0.043807	0.015652	0.015704
85.6	0.111954	0.112175	0.082898	0.083823	0.053669	0.054905	0.029493	0.030138	0.023116	0.023593		85.6	0.11019	0.111614	0.096288	0.096308	0.070975	0.071999	0.044297	0.04386	0.016128	0.015726
85.8	0.112704	0.112252	0.083506	0.083917	0.054495	0.054983	0.030362	0.030182	0.023504	0.023621		85.8	0.11014	0.111649	0.096373	0.096378	0.070885	0.072083	0.044275	0.043912	0.016629	0.015747
86	0.11282	0.112329	0.083718	0.084011	0.055065	0.055061	0.030914	0.030226	0.023529	0.02365		86	0.110069	0.111683	0.096344	0.096448	0.071188	0.072166	0.04394	0.043964	0.016903	0.015769
86.2	0.113249	0.112405	0.083986	0.084104	0.055446	0.055139	0.031225	0.030269	0.023618	0.023678		86.2	0.109483	0.111718	0.096306	0.096517	0.071181	0.07225	0.043462	0.044017	0.016356	0.01579
86.4	0.113194	0.112482	0.083776	0.084198	0.055928	0.055217	0.031424	0.030313	0.023789	0.023706		86.4	0.109722	0.111752	0.096595	0.096586	0.071266	0.072333	0.043379	0.044069	0.016198	0.015812
86.6	0.113496	0.112557	0.084452	0.084291	0.056524	0.055295	0.031684	0.030356	0.02378	0.023735		86.6	0.109839	0.111786	0.097228	0.096654	0.071739	0.072416	0.043331	0.04412	0.016326	0.015833
86.8	0.114188	0.112633	0.084809	0.084384	0.056959	0.055373	0.031786	0.0304	0.024363	0.023763		86.8	0.110435	0.11182	0.097408	0.096723	0.071685	0.072498	0.043039	0.044172	0.015933	0.015854
87	0.114694	0.112708	0.084722	0.084476	0.057218	0.05545	0.031806	0.030443	0.024567	0.023791		87	0.110352	0.111853	0.097091	0.096791	0.071894	0.072581	0.042752	0.044224	0.015603	0.015875
87.2	0.115255	0.112782	0.084567	0.084569	0.056665	0.055528	0.031558	0.030486	0.024524	0.023819		87.2	0.110504	0.111886	0.097362	0.096858	0.072148	0.072663	0.042616	0.044275	0.016042	0.015896
87.4	0.115458	0.112857	0.084434	0.084661	0.056585	0.055606	0.031315	0.03053	0.024537	0.023847		87.4	0.11106	0.111919	0.097701	0.096926	0.072444	0.072745	0.043197	0.044327	0.016315	0.015917
87.6	0.116025	0.112931	0.084247	0.084753	0.056764	0.055683	0.03151	0.030573	0.024675	0.023876		87.6	0.110903	0.111952	0.097055	0.096993	0.072321	0.072827	0.042566	0.044378	0.015589	0.015938
87.8	0.11648	0.113004	0.084233	0.084845	0.056916	0.05576	0.031202	0.030616	0.025493	0.023904		87.8	0.111295	0.111984	0.097278	0.097059	0.072599	0.072909	0.042614	0.04443	0.015687	0.015959
88	0.116918	0.113078	0.084495	0.084937	0.057001	0.055838	0.031244	0.030659	0.026019	0.023932		88	0.111535	0.112016	0.097106	0.097126	0.072569	0.07299	0.043111	0.044481	0.015347	0.01598
88.2	0.11692	0.113151	0.084774	0.085029	0.056589	0.055915	0.030706	0.030702	0.025846	0.02396		88.2	0.111871	0.112048	0.097043	0.097192	0.072493	0.073072	0.043756	0.044532	0.01513	0.016
88.4	0.11761	0.113223	0.085176	0.08512	0.056899	0.055992	0.030637	0.030746	0.026465	0.023988		88.4	0.111941	0.11208	0.09746	0.097258	0.072916	0.073153	0.044329	0.044583	0.01529	0.016021
88.6	0.117383	0.113295	0.085285	0.085211	0.056673	0.056069	0.030872	0.030789	0.025941	0.024016		88.6	0.112317	0.112112	0.097872	0.097323	0.073465	0.073233	0.044785	0.044633	0.015455	0.016041
88.8	0.117046	0.113367	0.085337	0.085302	0.056508	0.056146	0.030122	0.030832	0.025461	0.024044		88.8	0.111712	0.112143	0.098004	0.097388	0.07303	0.073314	0.044937	0.044684	0.015084	0.016062
89	0.116414	0.113439	0.085073	0.085393	0.055962	0.056223	0.029175	0.030875	0.024948	0.024072		89	0.110796	0.112174	0.097797	0.097453	0.073431	0.073394	0.044773	0.044735	0.01511	0.016082
89.2	0.115812	0.11351	0.085359	0.085483	0.055989	0.0563	0.029188	0.030918	0.024803	0.0241		89.2	0.110424	0.112205	0.097759	0.097518	0.073185	0.073474	0.044955	0.044785	0.014806	0.016103
89.4	0.116036	0.11358	0.085051	0.085573	0.056339	0.056377	0.029173	0.03096	0.024133	0.024128		89.4	0.110761	0.112235	0.098047	0.097582	0.073174	0.073554	0.045645	0.044836	0.015142	0.016123
89.6	0.115116	0.113651	0.085237	0.085664	0.056105	0.056454	0.029385	0.031003	0.02387	0.024156		89.6	0.110356	0.112266	0.097883	0.097646	0.07259	0.073634	0.045089	0.044886	0.014694	0.016143
89.8	0.115632	0.113721	0.085636	0.085754	0.057244	0.05653	0.029802	0.031046	0.023543	0.024183		89.8	0.109548	0.112296	0.0978	0.097709	0.072228	0.073714	0.044942	0.044936	0.014644	0.016163
90	0.115097	0.113791	0.085336	0.085843	0.057344	0.056607	0.029755	0.031089	0.02336	0.024211		90	0.109234	0.112326	0.097434	0.097773	0.072427	0.073793	0.044319	0.044986	0.014189	0.016183
90.2	0.114702	0.11386	0.085391	0.085933	0.057156	0.056683	0.029835	0.031132	0.02321	0.024239		90.2	0.109221	0.112356	0.097518	0.097836	0.072472	0.073872	0.044313	0.045036	0.014087	0.016203
90.4	0.114163	0.113929	0.085386	0.086022	0.057178	0.05676	0.030045	0.031174	0.022905	0.024267		90.4	0.108991	0.112385	0.096935	0.097899	0.072318	0.073951	0.044133	0.045086	0.013659	0.016223
90.6	0.113769	0.113998	0.08541	0.086111	0.057181	0.056836	0.030078	0.031217	0.022561	0.024295		90.6	0.108518	0.112414	0.096939	0.097961	0.072316	0.07403	0.043423	0.045136	0.012888	0.016243
90.8	0.113893	0.114067	0.085607	0.0862	0.057544	0.056912	0.030167	0.03126	0.022954	0.024322		90.8	0.108797	0.112443	0.09681	0.098023	0.07252	0.074108	0.043381	0.045185	0.012733	0.016262
91	0.114009	0.114135	0.085497	0.086289	0.057523	0.056989	0.030203	0.031302	0.023022	0.02435		91	0.108593	0.112472	0.096645	0.098085	0.072904	0.074186	0.043078	0.045235	0.012547	0.016282
91.2	0.113975	0.114202	0.085363	0.086378	0.05714	0.057065	0.030149	0.031345	0.022873	0.024378		91.2	0.108683	0.112501	0.097114	0.098147	0.073277	0.074264	0.042999	0.045284	0.012683	0.016302
91.4	0.114249	0.11427	0.085516	0.086466	0.057724	0.057141	0.030294	0.031387	0.023102	0.024405		91.4	0.109164	0.112529	0.097302	0.098208	0.073331	0.074342	0.043206	0.045334	0.01262	0.016321
91.6	0.114774	0.114337	0.085871	0.086554	0.058037	0.057217	0.030652	0.03143	0.023946	0.024433		91.6	0.109965	0.112558	0.097611	0.098269	0.074207	0.07442	0.043982	0.045383	0.013189	0.01634
91.8	0.115793	0.114404	0.086273	0.086642	0.058627	0.057293	0.031461	0.031472	0.024848	0.02446		91.8	0.110824	0.112586	0.097981	0.09833	0.07474	0.074497	0.044498	0.045432	0.013362	0.01636
92	0.11592	0.11447	0.086418	0.08673	0.058805	0.057369	0.031733	0.031515	0.024781	0.024488		92	0.11138	0.112613	0.098271	0.09839	0.074758	0.074575	0.045162	0.045481	0.013827	0.016379
92.2	0.116476	0.114536	0.087147	0.086818	0.059064	0.057444	0.032172	0.031557	0.025394	0.024516		92.2	0.112504	0.112641	0.098797	0.09845	0.075223	0.074652	0.045743	0.04553	0.014551	0.016398
92.4	0.116846	0.114602	0.087754	0.086905	0.059499	0.05752	0.032515	0.031599	0.025835	0.024543		92.4	0.112863	0.112668	0.098887	0.09851	0.07602	0.074728	0.04625	0.045579	0.015053	0.016417
92.6	0.116941	0.114668	0.088397	0.086992	0.059843	0.057596	0.03292	0.031642	0.026078	0.024571		92.6	0.11368	0.112696	0.09881	0.09857	0.076586	0.074805	0.046307	0.045628	0.015598	0.016437
92.8	0.117318	0.114733	0.089588	0.087079	0.060545	0.057671	0.033051	0.031684	0.026862	0.024598		92.8	0.113363	0.112723	0.098519	0.098629	0.076266	0.074881	0.045503	0.045676	0.015282	0.016456
93	0.116569	0.114798	0.089616	0.087166	0.060434	0.057747	0.033169	0.031726	0.026618	0.024625		93	0.11368	0.112749	0.09828	0.098688	0.075894	0.074958	0.045592	0.045725	0.015189	0.016475
93.2	0.116872	0.114862	0.090078	0.087253	0.060935	0.057822	0.033605	0.031768	0.026408	0.024653		93.2	0.113876	0.112776	0.097942	0.098747	0.075603	0.075034	0.046137	0.045773	0.015439	0.016493
93.4	0.117029	0.114927	0.089847	0.087339	0.06096	0.057897	0.033242	0.031811	0.025622	0.02468		93.4	0.114487	0.112802	0.098207	0.098805	0.075338	0.07511	0.046636	0.045822	0.015618	0.016512
93.6	0.116923	0.114991	0.090633	0.087426	0.060624	0.057973	0.03342	0.031853	0.025338	0.024708		93.6	0.11422	0.112829	0.097957	0.098864	0.074944	0.075185	0.046036	0.04587	0.015167	0.016531
93.8	0.117605	0.115054	0.090625	0.087512	0.060734	0.058048	0.033691	0.031895	0.025048	0.024735		93.8	0.114345	0.112855	0.097873	0.098922	0.07521	0.075261	0.04671	0.045918	0.015847	0.01655
94	0.116776	0.115117	0.089789	0.087598	0.059747	0.058123	0.0332	0.031937	0.024452	0.024762		94	0.114687	0.112881	0.097569	0.098979	0.075633	0.075336	0.046605	0.045966	0.015854	0.016568
94.2	0.116663	0.11518	0.089918	0.087683	0.058947	0.058198	0.032647	0.031979	0.023787	0.02479		94.2	0.114696	0.112906	0.097582	0.099037	0.075767	0.075411	0.046995	0.046014	0.01596	0.016587
94.4	0.116159	0.115243	0.089916	0.087769	0.058311	0.058273	0.03191	0.032021	0.023415	0.024817		94.4	0.11443	0.112932	0.097204	0.099094	0.075607	0.075486	0.046662	0.046062	0.015169	0.016605
94.6	0.115866	0.115306	0.089356	0.087854	0.057566	0.058348	0.031351	0.032063	0.023326	0.024844		94.6	0.114089	0.112957	0.097348	0.099151	0.075703	0.07556	0.046601	0.046109	0.014729	0.016624
94.8	0.11607	0.115368	0.089883	0.08794	0.057528	0.058423	0.031671	0.032105	0.023808	0.024871		94.8	0.11401	0.112982	0.09788	0.099207	0.076318	0.075635	0.046685	0.046157	0.015125	0.016642
95	0.116229	0.11543	0.089433	0.088024	0.057014	0.058498	0.031182	0.032147	0.023969	0.024898		95	0.113627	0.113007	0.098299	0.099264	0.076389	0.075709	0.046496	0.046205	0.014869	0.01666
95.2	0.116137	0.115491	0.089172	0.088109	0.056462	0.058572	0.031315	0.032188	0.024063	0.024926		95.2	0.113307	0.113032	0.098854	0.09932	0.0766	0.075783	0.04667	0.046252	0.015387	0.016678
95.4	0.115985	0.115552	0.088908	0.088194	0.056034	0.058647	0.031246	0.03223	0.023918	0.024953		95.4	0.113484	0.113056	0.099134	0.099376	0.076439	0.075857	0.046902	0.046299	0.015173	0.016697
95.6	0.116333	0.115613	0.089193	0.088278	0.055461	0.058722	0.031074	0.032272	0.024345	0.02498		95.6	0.113358	0.113081	0.099536	0.099431	0.076915	0.07593	0.047355	0.046347	0.015639	0.016715
95.8	0.116388	0.115674	0.088781	0.088363	0.055651	0.058796	0.031101	0.032314	0.024071	0.025007		95.8	0.113047	0.113105	0.099799	0.099487	0.076457	0.076004	0.046518	0.046394	0.015211	0.016733
96	0.116015	0.115734	0.088238	0.088447	0.055093	0.058871	0.03052	0.032355	0.023888	0.025034		96	0.113378	0.113129	0.100263	0.099542	0.076652	0.076077	0.047131	0.046441	0.016099	0.016751
96.2	0.116248	0.115794	0.088276	0.088531	0.055774	0.058945	0.030837	0.032397	0.024336	0.025061		96.2	0.113429	0.113153	0.100203	0.099596	0.076966	0.07615	0.047252	0.046488	0.016287	0.016768
96.4	0.116026	0.115854	0.088719	0.088614	0.056704	0.059019	0.031467	0.032439	0.024593	0.025088		96.4	0.11332	0.113176	0.100137	0.099651	0.077082	0.076223	0.046955	0.046535	0.016239	0.016786
96.6	0.116125	0.115913	0.08855	0.088698	0.057431	0.059093	0.031751	0.03248	0.024813	0.025115		96.6	0.113563	0.1132	0.099966	0.099705	0.077412	0.076296	0.046704	0.046581	0.016254	0.016804
96.8	0.117077	0.115972	0.089589	0.088781	0.058724	0.059168	0.032744	0.032522	0.025444	0.025142		96.8	0.113272	0.113223	0.099965	0.099759	0.077271	0.076368	0.046288	0.046628	0.015839	0.016822
97	0.116928	0.116031	0.08974	0.088864	0.059667	0.059242	0.033308	0.032563	0.025519	0.025169		97	0.11338	0.113246	0.100126	0.099813	0.076958	0.076441	0.046716	0.046674	0.015985	0.016839
97.2	0.11743	0.11609	0.090532	0.088947	0.061082	0.059316	0.033644	0.032605	0.025936	0.025196		97.2	0.113613	0.113269	0.100101	0.099867	0.077212	0.076513	0.04671	0.046721	0.0166	0.016857
97.4	0.117698	0.116148	0.090905	0.08903	0.06151	0.05939	0.033904	0.032646	0.025935	0.025222		97.4	0.113209	0.113292	0.099534	0.09992	0.076551	0.076585	0.046074	0.046767	0.015963	0.016874
97.6	0.118394	0.116206	0.091554	0.089113	0.062247	0.059463	0.034574	0.032688	0.026733	0.025249		97.6	0.113282	0.113315	0.099228	0.099973	0.076524	0.076656	0.045776	0.046813	0.015945	0.016892
97.8	0.118472	0.116264	0.091567	0.089195	0.062594	0.059537	0.034718	0.032729	0.027225	0.025276		97.8	0.113525	0.113337	0.099146	0.100026	0.076828	0.076728	0.046232	0.04686	0.015932	0.016909
98	0.118634	0.116321	0.091819	0.089277	0.063075	0.059611	0.034828	0.032771	0.027214	0.025303		98	0.113777	0.11336	0.099147	0.100078	0.076998	0.076799	0.046302	0.046906	0.015731	0.016926
98.2	0.11911	0.116379	0.092346	0.08936	0.06286	0.059685	0.035104	0.032812	0.027635	0.02533		98.2	0.113529	0.113382	0.098956	0.100131	0.077092	0.07687	0.046639	0.046952	0.015987	0.016944
98.4	0.118932	0.116436	0.092437	0.089441	0.062847	0.059758	0.035066	0.032853	0.027735	0.025356		98.4	0.113576	0.113404	0.098885	0.100183	0.077255	0.076941	0.046312	0.046997	0.015518	0.016961
98.6	0.118833	0.116492	0.092393	0.089523	0.063073	0.059832	0.035319	0.032895	0.028071	0.025383		98.6	0.113126	0.113425	0.098546	0.100234	0.077081	0.077012	0.046001	0.047043	0.015242	0.016978
98.8	0.118929	0.116549	0.092547	0.089605	0.062585	0.059905	0.035486	0.032936	0.027988	0.02541		98.8	0.113497	0.113447	0.099268	0.100286	0.077604	0.077083	0.045786	0.047089	0.015785	0.016995
99	0.118586	0.116605	0.092196	0.089686	0.062108	0.059979	0.035022	0.032977	0.027844	0.025436		99	0.113508	0.113469	0.099252	0.100337	0.077537	0.077153	0.045817	0.047134	0.015685	0.017012
99.2	0.118335	0.11666	0.092388	0.089767	0.06178	0.060052	0.035016	0.033018	0.027665	0.025463		99.2	0.113009	0.11349	0.098864	0.100388	0.077462	0.077223	0.044965	0.04718	0.016016	0.017029
99.4	0.117934	0.116716	0.092215	0.089848	0.061206	0.060125	0.034612	0.033059	0.02706	0.02549		99.4	0.113167	0.113511	0.099058	0.100439	0.077629	0.077293	0.045138	0.047225	0.016221	0.017046
99.6	0.118317	0.116771	0.092614	0.089929	0.061064	0.060198	0.034406	0.0331	0.026921	0.025516		99.6	0.113424	0.113532	0.099693	0.10049	0.077821	0.077363	0.045241	0.047271	0.016502	0.017063
99.8	0.117492	0.116826	0.091866	0.09001	0.060735	0.060271	0.034452	0.033141	0.026192	0.025543		99.8	0.113608	0.113553	0.100126	0.10054	0.07767	0.077433	0.04548	0.047316	0.016514	0.017079
100	0.117574	0.116881	0.091318	0.09009	0.060095	0.060344	0.034404	0.033183	0.025862	0.025569		100	0.113679	0.113574	0.100216	0.10059	0.077819	0.077502	0.046293	0.047361	0.016984	0.017096
100.2	0.117043	0.116935	0.09113	0.090171	0.060075	0.060417	0.034107	0.033224	0.025517	0.025596		100.2	0.113151	0.113594	0.100237	0.10064	0.077836	0.077572	0.046475	0.047406	0.017305	0.017113
100.4	0.116731	0.11699	0.090922	0.090251	0.05986	0.06049	0.033963	0.033265	0.025005	0.025622		100.4	0.113007	0.113615	0.100655	0.10069	0.077798	0.077641	0.046427	0.047451	0.017343	0.017129
100.6	0.116625	0.117044	0.090565	0.090331	0.060018	0.060563	0.033591	0.033305	0.025139	0.025649		100.6	0.112746	0.113635	0.100784	0.100739	0.07786	0.07771	0.046833	0.047496	0.017402	0.017146
100.8	0.116837	0.117097	0.091057	0.090411	0.060427	0.060636	0.033775	0.033346	0.025385	0.025675		100.8	0.112518	0.113655	0.101161	0.100789	0.07777	0.077778	0.046792	0.04754	0.017159	0.017162
101	0.116391	0.117151	0.091018	0.09049	0.060578	0.060709	0.033532	0.033387	0.025434	0.025702		101	0.11227	0.113675	0.100955	0.100838	0.077064	0.077847	0.046769	0.047585	0.017017	0.017178
101.2	0.116511	0.117204	0.091122	0.09057	0.060572	0.060781	0.033557	0.033428	0.025984	0.025728		101.2	0.111642	0.113695	0.10052	0.100886	0.076587	0.077915	0.046235	0.04763	0.016498	0.017195
101.4	0.116841	0.117257	0.091006	0.090649	0.059943	0.060854	0.033381	0.033469	0.025678	0.025754		101.4	0.110746	0.113715	0.099899	0.100935	0.076241	0.077984	0.04587	0.047674	0.015764	0.017211
101.6	0.116884	0.117309	0.090997	0.090728	0.06012	0.060926	0.033523	0.03351	0.02613	0.025781		101.6	0.110951	0.113734	0.100073	0.100983	0.076584	0.078052	0.046522	0.047718	0.01576	0.017227
101.8	0.117291	0.117362	0.090999	0.090807	0.060198	0.060999	0.033509	0.033551	0.026247	0.025807		101.8	0.111424	0.113754	0.10021	0.101031	0.077355	0.078119	0.047505	0.047763	0.015701	0.017243
102	0.117824	0.117414	0.091423	0.090886	0.060367	0.061071	0.033714	0.033591	0.026029	0.025833		102	0.11126	0.113773	0.10024	0.101079	0.077197	0.078187	0.047749	0.047807	0.015847	0.017259
102.2	0.118216	0.117466	0.091992	0.090964	0.060319	0.061143	0.03386	0.033632	0.025578	0.025859		102.2	0.111299	0.113792	0.100399	0.101127	0.077301	0.078255	0.047976	0.047851	0.015398	0.017276
102.4	0.118372	0.117518	0.092157	0.091043	0.06041	0.061216	0.033692	0.033673	0.025079	0.025886		102.4	0.111561	0.113811	0.100535	0.101174	0.077505	0.078322	0.047966	0.047895	0.015258	0.017291
102.6	0.118477	0.117569	0.092111	0.091121	0.060479	0.061288	0.033529	0.033713	0.025368	0.025912		102.6	0.111499	0.11383	0.100138	0.101221	0.077351	0.078389	0.047681	0.047939	0.014933	0.017307
102.8	0.11838	0.11762	0.092115	0.091199	0.05992	0.06136	0.033261	0.033754	0.025125	0.025938		102.8	0.112258	0.113849	0.10038	0.101268	0.077706	0.078456	0.04782	0.047982	0.014915	0.017323
103	0.118071	0.117671	0.092241	0.091277	0.060284	0.061432	0.033233	0.033795	0.024845	0.025964		103	0.112473	0.113867	0.100787	0.101315	0.077894	0.078523	0.048127	0.048026	0.014902	0.017339
103.2	0.118154	0.117722	0.092534	0.091355	0.060767	0.061504	0.033647	0.033835	0.024778	0.02599		103.2	0.112878	0.113886	0.100869	0.101362	0.078051	0.078589	0.047977	0.04807	0.015199	0.017355
103.4	0.11819	0.117772	0.09268	0.091433	0.060938	0.061576	0.03406	0.033876	0.024301	0.026016		103.4	0.113448	0.113904	0.101553	0.101408	0.078519	0.078656	0.048833	0.048113	0.015301	0.01737
103.6	0.118365	0.117822	0.093197	0.09151	0.061409	0.061648	0.034551	0.033916	0.02467	0.026043		103.6	0.11433	0.113922	0.102431	0.101454	0.07856	0.078722	0.049645	0.048157	0.015633	0.017386
103.8	0.117767	0.117872	0.09303	0.091587	0.061536	0.061719	0.034959	0.033957	0.024673	0.026069		103.8	0.114584	0.11394	0.102632	0.1015	0.078742	0.078788	0.049943	0.0482	0.016148	0.017402
104	0.117891	0.117922	0.093098	0.091664	0.06176	0.061791	0.034896	0.033997	0.024804	0.026095		104	0.11468	0.113958	0.102735	0.101546	0.079046	0.078854	0.049987	0.048243	0.016554	0.017417
104.2	0.117519	0.117971	0.093029	0.091741	0.0621	0.061863	0.034336	0.034037	0.025075	0.026121		104.2	0.114428	0.113976	0.102771	0.101591	0.078918	0.07892	0.049596	0.048287	0.016812	0.017433
104.4	0.117666	0.118021	0.092948	0.091818	0.06208	0.061934	0.034169	0.034078	0.025131	0.026147		104.4	0.114543	0.113993	0.102946	0.101636	0.078892	0.078985	0.049146	0.04833	0.016539	0.017448
104.6	0.117996	0.118069	0.093088	0.091895	0.062498	0.062006	0.03429	0.034118	0.025775	0.026173		104.6	0.114924	0.114011	0.1029	0.101681	0.079328	0.079051	0.049458	0.048373	0.016658	0.017463
104.8	0.1183	0.118118	0.093243	0.091971	0.062486	0.062077	0.034214	0.034158	0.026363	0.026199		104.8	0.114632	0.114028	0.10263	0.101726	0.079158	0.079116	0.048942	0.048415	0.016864	0.017479
105	0.118388	0.118167	0.09292	0.092047	0.062105	0.062149	0.034283	0.034199	0.026744	0.026224		105	0.113994	0.114046	0.101904	0.101771	0.078825	0.079181	0.048327	0.048458	0.016647	0.017494
105.2	0.118846	0.118215	0.093177	0.092123	0.062384	0.06222	0.034626	0.034239	0.0272	0.02625		105.2	0.11364	0.114063	0.101336	0.101815	0.079015	0.079246	0.047438	0.048501	0.016617	0.017509
105.4	0.119162	0.118263	0.092949	0.092199	0.062101	0.062291	0.034525	0.034279	0.026693	0.026276		105.4	0.113475	0.11408	0.100568	0.101859	0.079348	0.079311	0.046707	0.048544	0.016707	0.017524
105.6	0.119184	0.118311	0.093155	0.092275	0.062572	0.062362	0.035024	0.034319	0.027161	0.026302		105.6	0.113725	0.114097	0.100471	0.101903	0.079628	0.079375	0.046888	0.048586	0.016427	0.017539
105.8	0.119854	0.118358	0.093813	0.092351	0.062924	0.062433	0.035424	0.03436	0.027145	0.026328		105.8	0.113686	0.114113	0.100168	0.101947	0.079888	0.079439	0.0467	0.048629	0.016563	0.017554
106	0.120055	0.118406	0.094322	0.092426	0.062804	0.062504	0.035608	0.0344	0.026671	0.026354		106	0.11343	0.11413	0.099969	0.101991	0.079832	0.079504	0.046773	0.048671	0.016649	0.017569
106.2	0.120547	0.118453	0.094656	0.092501	0.063049	0.062575	0.035649	0.03444	0.026304	0.026379		106.2	0.11353	0.114147	0.099846	0.102034	0.079332	0.079568	0.046547	0.048713	0.016409	0.017584
106.4	0.120328	0.1185	0.094594	0.092576	0.063002	0.062646	0.035435	0.03448	0.026745	0.026405		106.4	0.113907	0.114163	0.099846	0.102077	0.07962	0.079631	0.047026	0.048755	0.016757	0.017599
106.6	0.120193	0.118546	0.094726	0.092651	0.063186	0.062717	0.035017	0.03452	0.026855	0.026431		106.6	0.113829	0.114179	0.099773	0.10212	0.079514	0.079695	0.046748	0.048797	0.016287	0.017614
106.8	0.120413	0.118593	0.095077	0.092726	0.063543	0.062788	0.034885	0.03456	0.026776	0.026456		106.8	0.114049	0.114195	0.099886	0.102163	0.079284	0.079759	0.047147	0.048839	0.015875	0.017629
107	0.120256	0.118639	0.09547	0.092801	0.064162	0.062858	0.034964	0.0346	0.026353	0.026482		107	0.113599	0.114211	0.100232	0.102206	0.079164	0.079822	0.047437	0.048881	0.01615	0.017643
107.2	0.120895	0.118685	0.096037	0.092875	0.064743	0.062929	0.035309	0.03464	0.026754	0.026508		107.2	0.113132	0.114227	0.099892	0.102248	0.079136	0.079885	0.04724	0.048923	0.015816	0.017658
107.4	0.120913	0.118731	0.095488	0.092949	0.064561	0.063	0.035038	0.03468	0.026541	0.026533		107.4	0.113273	0.114243	0.100496	0.10229	0.079332	0.079948	0.047743	0.048965	0.016015	0.017672
107.6	0.120331	0.118776	0.095961	0.093024	0.064588	0.06307	0.034887	0.03472	0.026847	0.026559		107.6	0.113484	0.114259	0.100468	0.102332	0.079193	0.080011	0.048053	0.049007	0.016026	0.017687
107.8	0.120716	0.118821	0.096395	0.093098	0.064881	0.063141	0.035045	0.03476	0.027295	0.026585		107.8	0.113176	0.114274	0.100749	0.102374	0.079441	0.080074	0.047876	0.049048	0.015569	0.017701
108	0.120736	0.118867	0.096326	0.093171	0.064537	0.063211	0.034697	0.0348	0.027145	0.02661		108	0.113092	0.11429	0.100804	0.102415	0.07952	0.080136	0.048013	0.04909	0.015362	0.017716
108.2	0.120831	0.118911	0.096339	0.093245	0.064609	0.063281	0.034853	0.034839	0.027538	0.026636		108.2	0.113255	0.114305	0.100755	0.102457	0.079033	0.080198	0.047753	0.049131	0.015192	0.01773
108.4	0.120871	0.118956	0.096817	0.093319	0.064244	0.063351	0.034752	0.034879	0.027493	0.026661		108.4	0.113763	0.11432	0.10065	0.102498	0.079163	0.080261	0.047754	0.049172	0.015118	0.017745
108.6	0.120892	0.119001	0.096636	0.093392	0.063721	0.063422	0.034786	0.034919	0.027649	0.026687		108.6	0.113682	0.114336	0.100489	0.102539	0.079508	0.080323	0.048109	0.049213	0.015396	0.017759
108.8	0.120532	0.119045	0.096234	0.093465	0.062841	0.063492	0.034296	0.034959	0.027852	0.026712		108.8	0.113486	0.114351	0.100092	0.10258	0.078927	0.080385	0.047279	0.049255	0.015382	0.017773
109	0.11991	0.119089	0.095467	0.093538	0.062103	0.063562	0.033962	0.034998	0.027192	0.026737		109	0.11336	0.114365	0.0996	0.10262	0.078988	0.080446	0.047052	0.049296	0.015198	0.017787
109.2	0.119927	0.119133	0.095387	0.093611	0.062387	0.063632	0.034406	0.035038	0.026778	0.026763		109.2	0.11374	0.11438	0.099611	0.102661	0.078909	0.080508	0.046787	0.049337	0.015153	0.017801
109.4	0.119514	0.119176	0.095172	0.093684	0.061829	0.063702	0.03458	0.035078	0.026652	0.026788		109.4	0.113985	0.114395	0.099613	0.102701	0.079362	0.080569	0.046824	0.049377	0.015063	0.017815
109.6	0.119213	0.11922	0.0955	0.093756	0.061844	0.063772	0.035406	0.035117	0.026931	0.026813		109.6	0.114342	0.114409	0.100113	0.102741	0.07976	0.08063	0.047592	0.049418	0.015467	0.017829
109.8	0.119754	0.119263	0.095487	0.093829	0.062112	0.063841	0.035799	0.035157	0.026547	0.026839		109.8	0.114133	0.114424	0.099881	0.102781	0.079691	0.080691	0.047474	0.049459	0.015569	0.017843
110	0.119901	0.119306	0.095517	0.093901	0.062213	0.063911	0.036052	0.035197	0.026338	0.026864		110	0.11483	0.114438	0.100558	0.102821	0.080039	0.080752	0.047846	0.0495	0.016159	0.017857
110.2	0.1198	0.119348	0.095531	0.093973	0.062412	0.063981	0.035849	0.035236	0.026324	0.026889		110.2	0.115015	0.114453	0.100903	0.10286	0.079743	0.080813	0.047714	0.04954	0.016204	0.017871
110.4	0.119815	0.119391	0.09543	0.094045	0.062516	0.06405	0.035375	0.035276	0.026299	0.026915		110.4	0.115055	0.114467	0.101163	0.1029	0.080006	0.080873	0.047914	0.049581	0.016474	0.017885
110.6	0.120173	0.119433	0.095364	0.094117	0.063247	0.06412	0.035376	0.035315	0.025708	0.02694		110.6	0.114707	0.114481	0.101396	0.102939	0.080408	0.080934	0.047509	0.049621	0.016558	0.017899
110.8	0.120531	0.119475	0.095687	0.094188	0.064212	0.064189	0.035567	0.035355	0.025571	0.026965		110.8	0.11465	0.114495	0.101533	0.102978	0.080643	0.080994	0.048028	0.049661	0.016686	0.017912
111	0.120425	0.119517	0.095995	0.09426	0.064505	0.064259	0.035709	0.035394	0.025461	0.02699		111	0.114231	0.114509	0.101645	0.103016	0.080429	0.081054	0.047755	0.049701	0.016826	0.017926
111.2	0.121077	0.119559	0.095768	0.094331	0.064789	0.064328	0.035696	0.035434	0.025674	0.027015		111.2	0.114368	0.114522	0.101782	0.103055	0.080789	0.081114	0.04767	0.049742	0.016839	0.01794
111.4	0.121009	0.119601	0.094907	0.094402	0.064716	0.064397	0.035779	0.035473	0.025251	0.02704		111.4	0.114499	0.114536	0.102177	0.103093	0.081247	0.081174	0.048426	0.049782	0.016914	0.017953
111.6	0.120977	0.119642	0.09561	0.094473	0.065389	0.064467	0.036078	0.035512	0.025665	0.027066		111.6	0.114502	0.114549	0.102606	0.103132	0.081618	0.081233	0.048984	0.049821	0.016886	0.017967
111.8	0.121454	0.119683	0.09592	0.094544	0.065673	0.064536	0.036396	0.035552	0.026383	0.027091		111.8	0.11429	0.114563	0.102717	0.10317	0.081647	0.081293	0.048836	0.049861	0.016411	0.01798
112	0.12165	0.119724	0.0959	0.094615	0.065757	0.064605	0.036477	0.035591	0.026456	0.027116		112	0.114467	0.114576	0.102857	0.103208	0.081886	0.081352	0.048879	0.049901	0.016965	0.017994
112.2	0.122409	0.119765	0.096325	0.094685	0.066804	0.064674	0.036833	0.03563	0.027132	0.027141		112.2	0.113872	0.114589	0.102304	0.103245	0.081259	0.081411	0.0482	0.049941	0.016336	0.018007
112.4	0.12262	0.119805	0.096327	0.094755	0.066672	0.064743	0.036469	0.03567	0.027091	0.027166		112.4	0.113125	0.114603	0.101623	0.103283	0.081059	0.08147	0.048092	0.04998	0.016206	0.01802
112.6	0.122629	0.119846	0.096276	0.094826	0.066508	0.064812	0.036299	0.035709	0.027382	0.027191		112.6	0.112956	0.114616	0.101607	0.10332	0.081047	0.081529	0.048122	0.05002	0.016435	0.018034
112.8	0.122542	0.119886	0.095958	0.094896	0.066428	0.06488	0.036052	0.035748	0.027788	0.027216		112.8	0.113961	0.114629	0.101646	0.103357	0.081448	0.081588	0.048333	0.050059	0.016992	0.018047
113	0.122661	0.119926	0.095996	0.094966	0.066211	0.064949	0.036246	0.035787	0.027651	0.027241		113	0.113746	0.114642	0.10169	0.103394	0.081279	0.081646	0.048518	0.050099	0.017177	0.01806
113.2	0.12291	0.119965	0.096234	0.095035	0.066546	0.065018	0.036988	0.035826	0.028249	0.027266		113.2	0.114288	0.114654	0.101758	0.103431	0.081686	0.081705	0.048712	0.050138	0.01721	0.018073
113.4	0.122678	0.120005	0.096742	0.095105	0.066034	0.065086	0.037101	0.035865	0.028764	0.02729		113.4	0.114668	0.114667	0.101539	0.103468	0.082041	0.081763	0.048576	0.050177	0.017492	0.018086
113.6	0.12346	0.120044	0.097141	0.095174	0.066215	0.065155	0.037309	0.035905	0.029379	0.027315		113.6	0.114149	0.11468	0.101457	0.103504	0.081684	0.081821	0.048904	0.050216	0.017351	0.018099
113.8	0.12376	0.120084	0.097078	0.095244	0.066049	0.065224	0.037065	0.035944	0.029352	0.02734		113.8	0.114	0.114692	0.101195	0.103541	0.081222	0.081879	0.048661	0.050255	0.017158	0.018112
114	0.123683	0.120123	0.097631	0.095313	0.065925	0.065292	0.03677	0.035983	0.02944	0.027365		114	0.114506	0.114704	0.101435	0.103577	0.081702	0.081937	0.04901	0.050294	0.017225	0.018125
114.2	0.123228	0.120161	0.097363	0.095382	0.065367	0.06536	0.036143	0.036022	0.028722	0.02739		114.2	0.114576	0.114717	0.101537	0.103613	0.081756	0.081994	0.049474	0.050333	0.017395	0.018138
114.4	0.122762	0.1202	0.097154	0.095451	0.065015	0.065429	0.035718	0.036061	0.028091	0.027415		114.4	0.114435	0.114729	0.101421	0.103649	0.081827	0.082052	0.049114	0.050372	0.016961	0.018151
114.6	0.12261	0.120238	0.097124	0.09552	0.065631	0.065497	0.036412	0.0361	0.027813	0.027439		114.6	0.114764	0.114741	0.101535	0.103684	0.082542	0.082109	0.049363	0.050411	0.016993	0.018164
114.8	0.122411	0.120277	0.097426	0.095588	0.065957	0.065565	0.036504	0.036139	0.027827	0.027464		114.8	0.114973	0.114753	0.102013	0.10372	0.08239	0.082166	0.049864	0.050449	0.016972	0.018176
115	0.122191	0.120315	0.097513	0.095657	0.065881	0.065633	0.0364	0.036178	0.027859	0.027489		115	0.114767	0.114765	0.102202	0.103755	0.082553	0.082223	0.049767	0.050488	0.016614	0.018189
115.2	0.122331	0.120353	0.097182	0.095725	0.065973	0.065701	0.035969	0.036216	0.027531	0.027513		115.2	0.114978	0.114777	0.102621	0.10379	0.083209	0.08228	0.050031	0.050526	0.016837	0.018202
115.4	0.122178	0.12039	0.097043	0.095793	0.065954	0.065769	0.036274	0.036255	0.027005	0.027538		115.4	0.115228	0.114789	0.10332	0.103825	0.083509	0.082336	0.050595	0.050565	0.016699	0.018214
115.6	0.122219	0.120428	0.097527	0.095861	0.066656	0.065837	0.036502	0.036294	0.027379	0.027563		115.6	0.1153	0.1148	0.103532	0.10386	0.083555	0.082393	0.050439	0.050603	0.016715	0.018227
115.8	0.121982	0.120465	0.097468	0.095929	0.066271	0.065905	0.03609	0.036333	0.027496	0.027587		115.8	0.114975	0.114812	0.103228	0.103895	0.083371	0.082449	0.050002	0.050641	0.016488	0.01824
116	0.122532	0.120502	0.097632	0.095996	0.066458	0.065973	0.036249	0.036372	0.027884	0.027612		116	0.114404	0.114824	0.103498	0.103929	0.08343	0.082506	0.049852	0.050679	0.016881	0.018252
116.2	0.122413	0.120539	0.097859	0.096064	0.066635	0.066041	0.036002	0.036411	0.027827	0.027636		116.2	0.113438	0.114835	0.103181	0.103963	0.082674	0.082562	0.0497	0.050717	0.01656	0.018264
116.4	0.121686	0.120576	0.0979	0.096131	0.066176	0.066108	0.03593	0.036449	0.027781	0.027661		116.4	0.113562	0.114846	0.103433	0.103998	0.083114	0.082618	0.049812	0.050755	0.017232	0.018277
116.6	0.121728	0.120613	0.097942	0.096199	0.066597	0.066176	0.035855	0.036488	0.027887	0.027685		116.6	0.114039	0.114858	0.103693	0.104032	0.083316	0.082673	0.049333	0.050793	0.017409	0.018289
116.8	0.121494	0.120649	0.097439	0.096266	0.066489	0.066244	0.035731	0.036527	0.027636	0.02771		116.8	0.114694	0.114869	0.103858	0.104065	0.083929	0.082729	0.04933	0.050831	0.017697	0.018301
117	0.121121	0.120685	0.097272	0.096333	0.066059	0.066311	0.03554	0.036565	0.027205	0.027734		117	0.114414	0.11488	0.103456	0.104099	0.08307	0.082785	0.048839	0.050869	0.017469	0.018314
117.2	0.120474	0.120721	0.096877	0.0964	0.065922	0.066379	0.03507	0.036604	0.026854	0.027759		117.2	0.114838	0.114891	0.103275	0.104133	0.083083	0.08284	0.048978	0.050907	0.017366	0.018326
117.4	0.120709	0.120757	0.097161	0.096466	0.065696	0.066446	0.034807	0.036643	0.027066	0.027783		117.4	0.114473	0.114902	0.103158	0.104166	0.082586	0.082895	0.048653	0.050944	0.017152	0.018338
117.6	0.121367	0.120793	0.097465	0.096533	0.066195	0.066513	0.03519	0.036681	0.027877	0.027808		117.6	0.114641	0.114913	0.103393	0.104199	0.082704	0.08295	0.049244	0.050982	0.017309	0.01835
117.8	0.121268	0.120829	0.097525	0.096599	0.065975	0.06658	0.035397	0.03672	0.027807	0.027832		117.8	0.114743	0.114923	0.102991	0.104232	0.082361	0.083005	0.049016	0.051019	0.017232	0.018362
118	0.121112	0.120864	0.097624	0.096665	0.066108	0.066648	0.035533	0.036758	0.027861	0.027856		118	0.11476	0.114934	0.102852	0.104265	0.081908	0.08306	0.04875	0.051056	0.016846	0.018374
118.2	0.12113	0.120899	0.097818	0.096731	0.065994	0.066715	0.03585	0.036797	0.028021	0.027881		118.2	0.114877	0.114945	0.103257	0.104298	0.081717	0.083114	0.048565	0.051094	0.016855	0.018386
118.4	0.121096	0.120934	0.097639	0.096797	0.065974	0.066782	0.036173	0.036835	0.028105	0.027905		118.4	0.115142	0.114955	0.103206	0.104331	0.082161	0.083169	0.048115	0.051131	0.016558	0.018398
118.6	0.121105	0.120969	0.097832	0.096863	0.066648	0.066849	0.036735	0.036874	0.028365	0.027929		118.6	0.11542	0.114966	0.103361	0.104363	0.082364	0.083223	0.048343	0.051168	0.016516	0.01841
118.8	0.121409	0.121004	0.098215	0.096929	0.066828	0.066916	0.036575	0.036912	0.0282	0.027954		118.8	0.11569	0.114976	0.103875	0.104395	0.082317	0.083277	0.048739	0.051205	0.016386	0.018422
119	0.121357	0.121038	0.09884	0.096994	0.066761	0.066983	0.036797	0.036951	0.028299	0.027978		119	0.115833	0.114987	0.103888	0.104428	0.082743	0.083331	0.049209	0.051242	0.016492	0.018434
119.2	0.121825	0.121073	0.099213	0.09706	0.067007	0.067049	0.036993	0.036989	0.02843	0.028002		119.2	0.116463	0.114997	0.104434	0.10446	0.082949	0.083385	0.049838	0.051279	0.016994	0.018446
119.4	0.122099	0.121107	0.099587	0.097125	0.06719	0.067116	0.037469	0.037028	0.028375	0.028026		119.4	0.116684	0.115007	0.104492	0.104491	0.083213	0.083439	0.050236	0.051316	0.016844	0.018457
119.6	0.12179	0.121141	0.099559	0.09719	0.067406	0.067183	0.037317	0.037066	0.028594	0.02805		119.6	0.116596	0.115017	0.104549	0.104523	0.083266	0.083493	0.05033	0.051352	0.0169	0.018469
119.8	0.121931	0.121175	0.100073	0.097255	0.066669	0.06725	0.037189	0.037104	0.02875	0.028075		119.8	0.116575	0.115027	0.104921	0.104555	0.083522	0.083546	0.050746	0.051389	0.017133	0.018481
120	0.122036	0.121209	0.100411	0.09732	0.066869	0.067316	0.037108	0.037143	0.029088	0.028099		120	0.116068	0.115037	0.105466	0.104586	0.08383	0.0836	0.051173	0.051426	0.017465	0.018492
120.2	0.121274	0.121242	0.099575	0.097385	0.06628	0.067383	0.036175	0.037181	0.027981	0.028123		120.2	0.115757	0.115047	0.105589	0.104617	0.083782	0.083653	0.051249	0.051462	0.01753	0.018504
120.4	0.121231	0.121276	0.099507	0.097449	0.066841	0.067449	0.03628	0.037219	0.02796	0.028147		120.4	0.115994	0.115057	0.106037	0.104649	0.084714	0.083706	0.051744	0.051499	0.017572	0.018515
120.6	0.121447	0.121309	0.099365	0.097513	0.067795	0.067515	0.035971	0.037257	0.027682	0.028171		120.6	0.115544	0.115066	0.105782	0.104679	0.084796	0.083759	0.05175	0.051535	0.016958	0.018527
120.8	0.121364	0.121342	0.099085	0.097578	0.06795	0.067582	0.035752	0.037296	0.027514	0.028195		120.8	0.115337	0.115076	0.106036	0.10471	0.084706	0.083811	0.051953	0.051571	0.016971	0.018538
121	0.121513	0.121375	0.098802	0.097642	0.06804	0.067648	0.03565	0.037334	0.027169	0.028219		121	0.114611	0.115086	0.105914	0.104741	0.084514	0.083864	0.052164	0.051607	0.01676	0.01855
121.2	0.121939	0.121408	0.099061	0.097706	0.068656	0.067714	0.036104	0.037372	0.027386	0.028243		121.2	0.114574	0.115095	0.10589	0.104772	0.084934	0.083917	0.052314	0.051644	0.016871	0.018561
121.4	0.122455	0.12144	0.09916	0.09777	0.069087	0.06778	0.036736	0.03741	0.02786	0.028267		121.4	0.114462	0.115105	0.106066	0.104802	0.085149	0.083969	0.05199	0.05168	0.016937	0.018572
121.6	0.122482	0.121473	0.098956	0.097833	0.069167	0.067847	0.037038	0.037448	0.027737	0.028291		121.6	0.114568	0.115114	0.105944	0.104832	0.085149	0.084021	0.052299	0.051716	0.017369	0.018584
121.8	0.123055	0.121505	0.099102	0.097897	0.069075	0.067913	0.037097	0.037486	0.027769	0.028315		121.8	0.113979	0.115123	0.105468	0.104862	0.08465	0.084073	0.051677	0.051751	0.017013	0.018595
122	0.123392	0.121537	0.098881	0.09796	0.06913	0.067979	0.037681	0.037524	0.028073	0.028339		122	0.11432	0.115133	0.105642	0.104892	0.084187	0.084125	0.051685	0.051787	0.017313	0.018606
122.2	0.12368	0.121569	0.099304	0.098024	0.069251	0.068044	0.037843	0.037562	0.028279	0.028362		122.2	0.11439	0.115142	0.105717	0.104922	0.08404	0.084177	0.051449	0.051823	0.017101	0.018617
122.4	0.123682	0.121601	0.099063	0.098087	0.069301	0.06811	0.037992	0.0376	0.027995	0.028386		122.4	0.114732	0.115151	0.105707	0.104952	0.084276	0.084229	0.051703	0.051859	0.017583	0.018628
122.6	0.123626	0.121633	0.099542	0.09815	0.069973	0.068176	0.038546	0.037638	0.028315	0.02841		122.6	0.114524	0.11516	0.104987	0.104981	0.083827	0.08428	0.051816	0.051894	0.017398	0.018639
122.8	0.124013	0.121664	0.099978	0.098213	0.070093	0.068242	0.038624	0.037676	0.02809	0.028434		122.8	0.114823	0.115169	0.104918	0.105011	0.084026	0.084332	0.052385	0.05193	0.017744	0.01865
123	0.123768	0.121695	0.100629	0.098275	0.069776	0.068307	0.038787	0.037714	0.028285	0.028458		123	0.114908	0.115178	0.104524	0.10504	0.084173	0.084383	0.052939	0.051965	0.017958	0.018661
123.2	0.123936	0.121727	0.100449	0.098338	0.069759	0.068373	0.038502	0.037752	0.028265	0.028481		123.2	0.114822	0.115187	0.104372	0.105069	0.083942	0.084434	0.052851	0.052001	0.017987	0.018672
123.4	0.124187	0.121758	0.100704	0.098401	0.069945	0.068439	0.038637	0.03779	0.028462	0.028505		123.4	0.114765	0.115195	0.103995	0.105098	0.083729	0.084485	0.05268	0.052036	0.017923	0.018683
123.6	0.123666	0.121789	0.100319	0.098463	0.069662	0.068504	0.038033	0.037828	0.02803	0.028529		123.6	0.115247	0.115204	0.104327	0.105127	0.083442	0.084536	0.052522	0.052071	0.017954	0.018694
123.8	0.124199	0.121819	0.101015	0.098525	0.069218	0.068569	0.038413	0.037866	0.028341	0.028553		123.8	0.115372	0.115213	0.104226	0.105156	0.083653	0.084587	0.052635	0.052106	0.018192	0.018705
124	0.123673	0.12185	0.100377	0.098587	0.068966	0.068635	0.037909	0.037904	0.027877	0.028576		124	0.115448	0.115221	0.104382	0.105185	0.083322	0.084637	0.052829	0.052141	0.018285	0.018716
124.2	0.123486	0.12188	0.09974	0.098649	0.068215	0.0687	0.037731	0.037942	0.027121	0.0286		124.2	0.114906	0.11523	0.103644	0.105213	0.082542	0.084688	0.052554	0.052176	0.017678	0.018726
124.4	0.123886	0.121911	0.100633	0.098711	0.068862	0.068765	0.038272	0.037979	0.028104	0.028623		124.4	0.114205	0.115238	0.103594	0.105241	0.082126	0.084738	0.052704	0.052211	0.017266	0.018737
124.6	0.123487	0.121941	0.100668	0.098773	0.069103	0.06883	0.038247	0.038017	0.02813	0.028647		124.6	0.113911	0.115247	0.103537	0.10527	0.081975	0.084788	0.052748	0.052246	0.017155	0.018748
124.8	0.123621	0.121971	0.100355	0.098834	0.068439	0.068896	0.038097	0.038055	0.027999	0.028671		124.8	0.113615	0.115255	0.103988	0.105298	0.081905	0.084838	0.052893	0.052281	0.017373	0.018758
125	0.123493	0.122001	0.100182	0.098896	0.068191	0.068961	0.038158	0.038093	0.028053	0.028694		125	0.113675	0.115263	0.104318	0.105326	0.082658	0.084888	0.053187	0.052316	0.017633	0.018769
125.2	0.123297	0.122031	0.100418	0.098957	0.067981	0.069026	0.038593	0.03813	0.027867	0.028718		125.2	0.114119	0.115272	0.104363	0.105353	0.082995	0.084938	0.053455	0.05235	0.018068	0.01878
125.4	0.123592	0.12206	0.100793	0.099018	0.067956	0.069091	0.038743	0.038168	0.027892	0.028741		125.4	0.114063	0.11528	0.10461	0.105381	0.083043	0.084988	0.052919	0.052385	0.018077	0.01879
125.6	0.123426	0.12209	0.100641	0.099079	0.067843	0.069155	0.038716	0.038206	0.027745	0.028765		125.6	0.114099	0.115288	0.104538	0.105409	0.08296	0.085037	0.053062	0.052419	0.018433	0.018801
125.8	0.12403	0.122119	0.10106	0.09914	0.067825	0.06922	0.038803	0.038243	0.028033	0.028788		125.8	0.114701	0.115296	0.105062	0.105436	0.083376	0.085086	0.052909	0.052454	0.018731	0.018811
126	0.123661	0.122148	0.101098	0.099201	0.068059	0.069285	0.039113	0.038281	0.028038	0.028812		126	0.115104	0.115304	0.10581	0.105463	0.083544	0.085136	0.053264	0.052488	0.019328	0.018821
126.2	0.123811	0.122177	0.101916	0.099261	0.068816	0.06935	0.039001	0.038318	0.028757	0.028835		126.2	0.115341	0.115312	0.106137	0.105491	0.083891	0.085185	0.053283	0.052522	0.019333	0.018832
126.4	0.124191	0.122206	0.102025	0.099322	0.06938	0.069414	0.039237	0.038356	0.029455	0.028858		126.4	0.115884	0.11532	0.10601	0.105518	0.084687	0.085234	0.053706	0.052557	0.019864	0.018842
126.6	0.123826	0.122235	0.102359	0.099382	0.069726	0.069479	0.038998	0.038393	0.029458	0.028882		126.6	0.116377	0.115327	0.105916	0.105545	0.08563	0.085283	0.054014	0.052591	0.020072	0.018852
126.8	0.123497	0.122263	0.102091	0.099442	0.069345	0.069543	0.038181	0.038431	0.029139	0.028905		126.8	0.116276	0.115335	0.105738	0.105571	0.086083	0.085331	0.05405	0.052625	0.020118	0.018863
127	0.123406	0.122292	0.102093	0.099502	0.069826	0.069608	0.03806	0.038469	0.029519	0.028928		127	0.115931	0.115343	0.105717	0.105598	0.086167	0.08538	0.054155	0.052659	0.019991	0.018873
127.2	0.123341	0.12232	0.101797	0.099562	0.07033	0.069672	0.038163	0.038506	0.029576	0.028952		127.2	0.116525	0.115351	0.106127	0.105625	0.086163	0.085429	0.053719	0.052693	0.020091	0.018883
127.4	0.123403	0.122348	0.102268	0.099622	0.071387	0.069737	0.038469	0.038543	0.03004	0.028975		127.4	0.117126	0.115358	0.106503	0.105651	0.085843	0.085477	0.053513	0.052727	0.020488	0.018893
127.6	0.122807	0.122376	0.102335	0.099682	0.071319	0.069801	0.038375	0.038581	0.029452	0.028998		127.6	0.117348	0.115366	0.1068	0.105677	0.085642	0.085525	0.053262	0.05276	0.020351	0.018903
127.8	0.122815	0.122404	0.101958	0.099741	0.071315	0.069865	0.038825	0.038618	0.029503	0.029022		127.8	0.117392	0.115373	0.10697	0.105703	0.085841	0.085573	0.053508	0.052794	0.020202	0.018913
128	0.122698	0.122432	0.101548	0.099801	0.07152	0.069929	0.038809	0.038656	0.029346	0.029045		128	0.117218	0.115381	0.107426	0.10573	0.085681	0.085621	0.053808	0.052828	0.019965	0.018923
128.2	0.123098	0.12246	0.101461	0.09986	0.071979	0.069993	0.038901	0.038693	0.029697	0.029068		128.2	0.116479	0.115388	0.107077	0.105755	0.085104	0.085669	0.053488	0.052861	0.019334	0.018933
128.4	0.123201	0.122487	0.101766	0.099919	0.072735	0.070058	0.039351	0.03873	0.030142	0.029091		128.4	0.115896	0.115395	0.107482	0.105781	0.085057	0.085717	0.053648	0.052895	0.019348	0.018943
128.6	0.122963	0.122515	0.101666	0.099978	0.072981	0.070122	0.039597	0.038768	0.029701	0.029114		128.6	0.116299	0.115402	0.107965	0.105807	0.085598	0.085764	0.054405	0.052928	0.019817	0.018953
128.8	0.122511	0.122542	0.100996	0.100037	0.071969	0.070185	0.039127	0.038805	0.028992	0.029137		128.8	0.11583	0.11541	0.108044	0.105833	0.08565	0.085812	0.054717	0.052962	0.019844	0.018963
129	0.122563	0.122569	0.100799	0.100096	0.071848	0.070249	0.03939	0.038842	0.028622	0.02916		129	0.115097	0.115417	0.108042	0.105858	0.086009	0.085859	0.054797	0.052995	0.019841	0.018973
129.2	0.122714	0.122596	0.100865	0.100155	0.071698	0.070313	0.039451	0.038879	0.028451	0.029184		129.2	0.115053	0.115424	0.107708	0.105883	0.085672	0.085907	0.054802	0.053028	0.019677	0.018983
129.4	0.122788	0.122623	0.100862	0.100213	0.071751	0.070377	0.039156	0.038917	0.028526	0.029207		129.4	0.115026	0.115431	0.107721	0.105909	0.085871	0.085954	0.054082	0.053061	0.019673	0.018993
129.6	0.121828	0.12265	0.100621	0.100272	0.071146	0.070441	0.038732	0.038954	0.027809	0.02923		129.6	0.114885	0.115438	0.107841	0.105934	0.085619	0.086001	0.05434	0.053094	0.020052	0.019002
129.8	0.121951	0.122676	0.100664	0.10033	0.070957	0.070504	0.038264	0.038991	0.027326	0.029253		129.8	0.115214	0.115445	0.10779	0.105959	0.086339	0.086047	0.054485	0.053127	0.020236	0.019012
130	0.121771	0.122703	0.10123	0.100388	0.07089	0.070568	0.038421	0.039028	0.027699	0.029276		130	0.114659	0.115452	0.107513	0.105983	0.085953	0.086094	0.054309	0.05316	0.019937	0.019022
130.2	0.12255	0.122729	0.101556	0.100446	0.071056	0.070631	0.038631	0.039065	0.028641	0.029299		130.2	0.114732	0.115459	0.106912	0.106008	0.085787	0.086141	0.053815	0.053193	0.019462	0.019031
130.4	0.122233	0.122755	0.101364	0.100504	0.071016	0.070695	0.03826	0.039103	0.028667	0.029322		130.4	0.114734	0.115465	0.106233	0.106033	0.0861	0.086187	0.053748	0.053226	0.019385	0.019041
130.6	0.121673	0.122781	0.101391	0.100562	0.070114	0.070758	0.037489	0.03914	0.027807	0.029345		130.6	0.114369	0.115472	0.106084	0.106057	0.085878	0.086234	0.053228	0.053259	0.018755	0.019051
130.8	0.121817	0.122807	0.101026	0.10062	0.069466	0.070821	0.03729	0.039177	0.028085	0.029367		130.8	0.11391	0.115479	0.105695	0.106082	0.085546	0.08628	0.053064	0.053291	0.018394	0.01906
131	0.122194	0.122833	0.101561	0.100677	0.070592	0.070885	0.037907	0.039214	0.02874	0.02939		131	0.114611	0.115485	0.10646	0.106106	0.085662	0.086326	0.053204	0.053324	0.019026	0.01907
131.2	0.122256	0.122859	0.102168	0.100735	0.070918	0.070948	0.038012	0.039251	0.02891	0.029413		131.2	0.115156	0.115492	0.106323	0.10613	0.085051	0.086372	0.052534	0.053357	0.019001	0.019079
131.4	0.12242	0.122884	0.102551	0.100792	0.07131	0.071011	0.038163	0.039288	0.029065	0.029436		131.4	0.114894	0.115499	0.106109	0.106154	0.08443	0.086418	0.052337	0.053389	0.019063	0.019089
131.6	0.122785	0.12291	0.102827	0.100849	0.071216	0.071074	0.038455	0.039325	0.028688	0.029459		131.6	0.114659	0.115505	0.106003	0.106178	0.084457	0.086464	0.051786	0.053421	0.018415	0.019098
131.8	0.123065	0.122935	0.102463	0.100906	0.071382	0.071137	0.038441	0.039362	0.028784	0.029482		131.8	0.114995	0.115512	0.106194	0.106202	0.084915	0.086509	0.052148	0.053454	0.01832	0.019107
132	0.123881	0.122961	0.103433	0.100963	0.072218	0.0712	0.038949	0.039399	0.029066	0.029504		132	0.114973	0.115518	0.105984	0.106226	0.084773	0.086555	0.051857	0.053486	0.01808	0.019117
132.2	0.124234	0.122986	0.103387	0.10102	0.072842	0.071263	0.039072	0.039436	0.029071	0.029527		132.2	0.115117	0.115524	0.105517	0.106249	0.083997	0.0866	0.051642	0.053518	0.018108	0.019126
132.4	0.1243	0.123011	0.103934	0.101076	0.073279	0.071326	0.039618	0.039473	0.029015	0.02955		132.4	0.115414	0.115531	0.105866	0.106273	0.084153	0.086645	0.052013	0.05355	0.018358	0.019135
132.6	0.124389	0.123035	0.104416	0.101133	0.073835	0.071389	0.03972	0.039509	0.028981	0.029573		132.6	0.116253	0.115537	0.106008	0.106296	0.084345	0.086691	0.051946	0.053582	0.018685	0.019144
132.8	0.123957	0.12306	0.104075	0.101189	0.073456	0.071452	0.039533	0.039546	0.028725	0.029595		132.8	0.116426	0.115543	0.10619	0.10632	0.084316	0.086736	0.05212	0.053614	0.018427	0.019154
133	0.12401	0.123085	0.103777	0.101246	0.073528	0.071514	0.039568	0.039583	0.028738	0.029618		133	0.116637	0.115549	0.106681	0.106343	0.084557	0.08678	0.052259	0.053646	0.01837	0.019163
133.2	0.12393	0.123109	0.103898	0.101302	0.073899	0.071577	0.039417	0.03962	0.02911	0.029641		133.2	0.117395	0.115555	0.106658	0.106366	0.084732	0.086825	0.052662	0.053678	0.018306	0.019172
133.4	0.123421	0.123134	0.103784	0.101358	0.073469	0.07164	0.039232	0.039657	0.028385	0.029663		133.4	0.117218	0.115561	0.106588	0.106389	0.084858	0.08687	0.052613	0.05371	0.018354	0.019181
133.6	0.122818	0.123158	0.103982	0.101414	0.073432	0.071702	0.038959	0.039693	0.027656	0.029686		133.6	0.116489	0.115568	0.106011	0.106412	0.084522	0.086914	0.052352	0.053742	0.01815	0.01919
133.8	0.123095	0.123182	0.103862	0.10147	0.073565	0.071765	0.039368	0.03973	0.028	0.029708		133.8	0.116699	0.115574	0.105853	0.106434	0.085135	0.086959	0.052914	0.053773	0.017945	0.019199
134	0.122672	0.123206	0.103735	0.101525	0.073195	0.071827	0.039549	0.039767	0.028329	0.029731		134	0.11604	0.115579	0.105763	0.106457	0.084583	0.087003	0.052409	0.053805	0.017286	0.019208
134.2	0.122878	0.12323	0.103469	0.101581	0.073611	0.071889	0.039968	0.039804	0.028596	0.029754		134.2	0.115747	0.115585	0.105807	0.10648	0.085164	0.087047	0.05248	0.053836	0.017012	0.019217
134.4	0.122261	0.123254	0.10303	0.101636	0.072918	0.071952	0.039639	0.03984	0.028265	0.029776		134.4	0.115268	0.115591	0.105705	0.106502	0.085382	0.087092	0.053144	0.053868	0.016945	0.019226
134.6	0.121782	0.123278	0.102259	0.101692	0.071708	0.072014	0.039138	0.039877	0.027564	0.029799		134.6	0.114906	0.115597	0.105716	0.106524	0.08545	0.087136	0.053202	0.053899	0.016728	0.019235
134.8	0.121703	0.123301	0.102043	0.101747	0.071612	0.072076	0.039545	0.039914	0.028081	0.029821		134.8	0.114989	0.115603	0.106226	0.106547	0.086324	0.087179	0.05417	0.053931	0.017502	0.019244
135	0.121489	0.123325	0.102334	0.101802	0.072146	0.072138	0.039801	0.03995	0.02817	0.029843		135	0.114873	0.115609	0.106065	0.106569	0.086572	0.087223	0.054258	0.053962	0.017835	0.019253
135.2	0.12177	0.123348	0.102583	0.101857	0.072111	0.0722	0.039744	0.039987	0.028039	0.029866		135.2	0.114552	0.115614	0.105912	0.106591	0.086639	0.087267	0.054307	0.053993	0.017755	0.019261
135.4	0.122449	0.123371	0.102818	0.101912	0.071992	0.072262	0.040663	0.040024	0.028051	0.029888		135.4	0.114155	0.11562	0.10581	0.106613	0.087094	0.08731	0.054761	0.054024	0.01807	0.01927
135.6	0.123038	0.123394	0.103119	0.101967	0.072409	0.072324	0.041208	0.04006	0.028187	0.029911		135.6	0.11438	0.115625	0.105836	0.106635	0.087548	0.087354	0.054593	0.054055	0.018516	0.019279
135.8	0.123391	0.123417	0.103309	0.102021	0.072712	0.072386	0.041642	0.040097	0.028349	0.029933		135.8	0.114827	0.115631	0.105944	0.106656	0.088164	0.087397	0.055271	0.054086	0.018852	0.019288
136	0.124263	0.12344	0.103513	0.102076	0.073163	0.072448	0.042042	0.040133	0.028546	0.029955		136	0.11475	0.115637	0.105718	0.106678	0.087922	0.08744	0.054725	0.054117	0.018836	0.019296
136.2	0.124688	0.123463	0.103839	0.10213	0.073628	0.07251	0.042036	0.04017	0.02898	0.029978		136.2	0.114919	0.115642	0.106144	0.106699	0.087717	0.087483	0.054889	0.054148	0.019302	0.019305
136.4	0.125304	0.123486	0.104828	0.102185	0.074566	0.072572	0.042607	0.040206	0.030101	0.03		136.4	0.115141	0.115648	0.106232	0.106721	0.088013	0.087526	0.054402	0.054179	0.019627	0.019314
136.6	0.125511	0.123508	0.105244	0.102239	0.075275	0.072633	0.042849	0.040243	0.030408	0.030022		136.6	0.115116	0.115653	0.105834	0.106742	0.087848	0.087569	0.054144	0.05421	0.019823	0.019322
136.8	0.125234	0.123531	0.105324	0.102293	0.075456	0.072695	0.042723	0.040279	0.030304	0.030045		136.8	0.115861	0.115658	0.106341	0.106763	0.088129	0.087612	0.054254	0.05424	0.019975	0.019331
137	0.125628	0.123553	0.105636	0.102347	0.075954	0.072757	0.042679	0.040315	0.030559	0.030067		137	0.115956	0.115664	0.106554	0.106784	0.088139	0.087654	0.053915	0.054271	0.020189	0.019339
137.2	0.125809	0.123575	0.105911	0.1024	0.076134	0.072818	0.042688	0.040352	0.03094	0.030089		137.2	0.116021	0.115669	0.106748	0.106805	0.088143	0.087697	0.054035	0.054301	0.020746	0.019348
137.4	0.125562	0.123598	0.105428	0.102454	0.075429	0.072879	0.042106	0.040388	0.030508	0.030111		137.4	0.115721	0.115674	0.106342	0.106826	0.087502	0.087739	0.053344	0.054332	0.020204	0.019356
137.6	0.125835	0.12362	0.105963	0.102508	0.075906	0.072941	0.042346	0.040425	0.030855	0.030133		137.6	0.115599	0.115679	0.106325	0.106847	0.087399	0.087781	0.053147	0.054362	0.02028	0.019365
137.8	0.125916	0.123641	0.105826	0.102561	0.075899	0.073002	0.042555	0.040461	0.031209	0.030156		137.8	0.11602	0.115685	0.107224	0.106868	0.087493	0.087823	0.053706	0.054393	0.020437	0.019373
138	0.125492	0.123663	0.105493	0.102615	0.07546	0.073064	0.042379	0.040497	0.030902	0.030178		138	0.115544	0.11569	0.107211	0.106888	0.087045	0.087865	0.053382	0.054423	0.020394	0.019381
138.2	0.125707	0.123685	0.105829	0.102668	0.075407	0.073125	0.042395	0.040534	0.031178	0.0302		138.2	0.115639	0.115695	0.107496	0.106909	0.087331	0.087907	0.05397	0.054453	0.020405	0.01939
138.4	0.125085	0.123707	0.105354	0.102721	0.07425	0.073186	0.041688	0.04057	0.030639	0.030222		138.4	0.115832	0.1157	0.107852	0.106929	0.087336	0.087949	0.054067	0.054483	0.020417	0.019398
138.6	0.124757	0.123728	0.105296	0.102774	0.074162	0.073247	0.041442	0.040606	0.030651	0.030244		138.6	0.115784	0.115705	0.108141	0.10695	0.08791	0.087991	0.054178	0.054514	0.020673	0.019406
138.8	0.124361	0.12375	0.105246	0.102827	0.073731	0.073308	0.041069	0.040642	0.030435	0.030266		138.8	0.115682	0.11571	0.108434	0.10697	0.087693	0.088033	0.054038	0.054544	0.020408	0.019414
139	0.124457	0.123771	0.105385	0.10288	0.073468	0.073369	0.040944	0.040679	0.030155	0.030288		139	0.115641	0.115715	0.108017	0.10699	0.087748	0.088074	0.054004	0.054574	0.02012	0.019423
139.2	0.124968	0.123792	0.106119	0.102932	0.073742	0.07343	0.041512	0.040715	0.030667	0.03031		139.2	0.115781	0.11572	0.108209	0.10701	0.087838	0.088115	0.054085	0.054604	0.020362	0.019431
139.4	0.125242	0.123813	0.106368	0.102985	0.073514	0.073491	0.041776	0.040751	0.030727	0.030332		139.4	0.115567	0.115725	0.10764	0.10703	0.0878	0.088157	0.054272	0.054633	0.019881	0.019439
139.6	0.124956	0.123834	0.106509	0.103037	0.073898	0.073552	0.041617	0.040787	0.030683	0.030354		139.6	0.116098	0.115729	0.1079	0.10705	0.088125	0.088198	0.054308	0.054663	0.020067	0.019447
139.8	0.12493	0.123855	0.10643	0.103089	0.073393	0.073613	0.041403	0.040823	0.03067	0.030376		139.8	0.115982	0.115734	0.107731	0.10707	0.088374	0.088239	0.054396	0.054693	0.019566	0.019455
140	0.124792	0.123876	0.106433	0.103142	0.073234	0.073673	0.04126	0.040859	0.030393	0.030398		140	0.115488	0.115739	0.107179	0.107089	0.088098	0.08828	0.054209	0.054723	0.019489	0.019463
140.2	0.12446	0.123896	0.106433	0.103194	0.073357	0.073734	0.041057	0.040895	0.029945	0.03042		140.2	0.115522	0.115744	0.106656	0.107109	0.087936	0.088321	0.05439	0.054752	0.019664	0.019471
140.4	0.123999	0.123917	0.106167	0.103246	0.073894	0.073795	0.041226	0.040931	0.029852	0.030442		140.4	0.115354	0.115748	0.105657	0.107129	0.088028	0.088361	0.053715	0.054782	0.019745	0.019479
140.6	0.123353	0.123938	0.105771	0.103298	0.073956	0.073855	0.040909	0.040968	0.02872	0.030464		140.6	0.115049	0.115753	0.105237	0.107148	0.088005	0.088402	0.053767	0.054811	0.019726	0.019487
140.8	0.122886	0.123958	0.105991	0.103349	0.074438	0.073916	0.041007	0.041004	0.028329	0.030485		140.8	0.115749	0.115758	0.105735	0.107167	0.087992	0.088442	0.053004	0.054841	0.019786	0.019495
141	0.122803	0.123978	0.105718	0.103401	0.074218	0.073976	0.040936	0.04104	0.02829	0.030507		141	0.114947	0.115762	0.105682	0.107187	0.087486	0.088483	0.052847	0.05487	0.019785	0.019503
141.2	0.122129	0.123998	0.105152	0.103453	0.073898	0.074036	0.040607	0.041076	0.028228	0.030529		141.2	0.115468	0.115767	0.106329	0.107206	0.08786	0.088523	0.053711	0.054899	0.019989	0.019511
141.4	0.122414	0.124019	0.105123	0.103504	0.073869	0.074097	0.040771	0.041112	0.028588	0.030551		141.4	0.115522	0.115771	0.105607	0.107225	0.08743	0.088563	0.053719	0.054929	0.01917	0.019519
141.6	0.122454	0.124039	0.105022	0.103555	0.074659	0.074157	0.041094	0.041148	0.028781	0.030573		141.6	0.115798	0.115776	0.106133	0.107244	0.087939	0.088603	0.054419	0.054958	0.019473	0.019527
141.8	0.122111	0.124058	0.104326	0.103606	0.074391	0.074217	0.040725	0.041183	0.028618	0.030594		141.8	0.115971	0.11578	0.106808	0.107263	0.088414	0.088643	0.054871	0.054987	0.019667	0.019535
142	0.122079	0.124078	0.1047	0.103658	0.07437	0.074277	0.040759	0.041219	0.028888	0.030616		142	0.115835	0.115785	0.10673	0.107281	0.088411	0.088683	0.055186	0.055016	0.019745	0.019542
142.2	0.122093	0.124098	0.105034	0.103708	0.074429	0.074337	0.040496	0.041255	0.029139	0.030638		142.2	0.115799	0.115789	0.106593	0.1073	0.088681	0.088723	0.05555	0.055045	0.019423	0.01955
142.4	0.12236	0.124118	0.104674	0.103759	0.074614	0.074398	0.040429	0.041291	0.029576	0.030659		142.4	0.115377	0.115794	0.106575	0.107319	0.088734	0.088763	0.055401	0.055074	0.019177	0.019558
142.6	0.122929	0.124137	0.105156	0.10381	0.075266	0.074458	0.040784	0.041327	0.030417	0.030681		142.6	0.11527	0.115798	0.106627	0.107337	0.088855	0.088802	0.055743	0.055103	0.01929	0.019566
142.8	0.122955	0.124157	0.104492	0.103861	0.074675	0.074517	0.040414	0.041363	0.030234	0.030703		142.8	0.115045	0.115802	0.106354	0.107356	0.088317	0.088842	0.055428	0.055131	0.018824	0.019573
143	0.123297	0.124176	0.10468	0.103911	0.074542	0.074577	0.040432	0.041399	0.030402	0.030724		143	0.115096	0.115807	0.106437	0.107374	0.088486	0.088881	0.055872	0.05516	0.01895	0.019581
143.2	0.123443	0.124195	0.105029	0.103962	0.075047	0.074637	0.040468	0.041434	0.031019	0.030746		143.2	0.115356	0.115811	0.106404	0.107392	0.088502	0.08892	0.055624	0.055189	0.018819	0.019589
143.4	0.123647	0.124214	0.105061	0.104012	0.075131	0.074697	0.040424	0.04147	0.030994	0.030767		143.4	0.115351	0.115815	0.106361	0.10741	0.088752	0.088959	0.055809	0.055218	0.018679	0.019596
143.6	0.123818	0.124233	0.10492	0.104062	0.07548	0.074757	0.040748	0.041506	0.031407	0.030789		143.6	0.116176	0.115819	0.106823	0.107428	0.089333	0.088998	0.056197	0.055246	0.019767	0.019604
143.8	0.124044	0.124252	0.104711	0.104112	0.074926	0.074816	0.041057	0.041542	0.03149	0.030811		143.8	0.116509	0.115823	0.107031	0.107446	0.089322	0.089037	0.05575	0.055275	0.019969	0.019611
144	0.123489	0.124271	0.104203	0.104162	0.074876	0.074876	0.041074	0.041577	0.030469	0.030832		144	0.116392	0.115827	0.106724	0.107464	0.088592	0.089076	0.054935	0.055303	0.019999	0.019619
144.2	0.123195	0.12429	0.103741	0.104212	0.074884	0.074936	0.040927	0.041613	0.030093	0.030854		144.2	0.116646	0.115832	0.10666	0.107482	0.088373	0.089115	0.054649	0.055331	0.020351	0.019626
144.4	0.122434	0.124309	0.103901	0.104262	0.074935	0.074995	0.041221	0.041649	0.029896	0.030875		144.4	0.116857	0.115836	0.10728	0.1075	0.088445	0.089154	0.054595	0.05536	0.020719	0.019634
144.6	0.122256	0.124327	0.104455	0.104312	0.075052	0.075055	0.041421	0.041684	0.029613	0.030896		144.6	0.116336	0.11584	0.107149	0.107518	0.088017	0.089192	0.054293	0.055388	0.020672	0.019641
144.8	0.122175	0.124346	0.104734	0.104361	0.074719	0.075114	0.041651	0.04172	0.029429	0.030918		144.8	0.116035	0.115844	0.107243	0.107535	0.087915	0.089231	0.053875	0.055416	0.02053	0.019648
145	0.122525	0.124364	0.105083	0.104411	0.074511	0.075173	0.041835	0.041756	0.029714	0.030939		145	0.115586	0.115848	0.107426	0.107553	0.087963	0.089269	0.054377	0.055444	0.020642	0.019656
145.2	0.122841	0.124383	0.105252	0.10446	0.07505	0.075233	0.042014	0.041791	0.030095	0.030961		145.2	0.116108	0.115852	0.107587	0.10757	0.088533	0.089307	0.05494	0.055473	0.020333	0.019663
145.4	0.123212	0.124401	0.105875	0.104509	0.075573	0.075292	0.042856	0.041827	0.030358	0.030982		145.4	0.116146	0.115855	0.107321	0.107588	0.088696	0.089345	0.054775	0.055501	0.020505	0.01967
145.6	0.122848	0.124419	0.105505	0.104558	0.075962	0.075351	0.042724	0.041862	0.030271	0.031003		145.6	0.116473	0.115859	0.107969	0.107605	0.089784	0.089383	0.055063	0.055529	0.020514	0.019678
145.8	0.123053	0.124437	0.106016	0.104607	0.076165	0.07541	0.042843	0.041898	0.030331	0.031025		145.8	0.116341	0.115863	0.108075	0.107622	0.089772	0.089421	0.054823	0.055556	0.020669	0.019685
146	0.123176	0.124455	0.106595	0.104656	0.076512	0.075469	0.042881	0.041933	0.030338	0.031046		146	0.116034	0.115867	0.107499	0.107639	0.089339	0.089459	0.054801	0.055584	0.020154	0.019692
146.2	0.123734	0.124473	0.106597	0.104705	0.077067	0.075528	0.043599	0.041969	0.0307	0.031067		146.2	0.115753	0.115871	0.107069	0.107656	0.089614	0.089497	0.055275	0.055612	0.020005	0.019699
146.4	0.124294	0.124491	0.107005	0.104754	0.077745	0.075587	0.04421	0.042004	0.031373	0.031089		146.4	0.115598	0.115875	0.107059	0.107673	0.089059	0.089534	0.054829	0.05564	0.019884	0.019707
146.6	0.124947	0.124509	0.10757	0.104802	0.078182	0.075646	0.044494	0.04204	0.031449	0.03111		146.6	0.115324	0.115878	0.107274	0.10769	0.088878	0.089572	0.054699	0.055668	0.019517	0.019714
146.8	0.124943	0.124526	0.106796	0.104851	0.077691	0.075705	0.044193	0.042075	0.031184	0.031131		146.8	0.115041	0.115882	0.107412	0.107707	0.088528	0.089609	0.054368	0.055695	0.019124	0.019721
147	0.125232	0.124544	0.107079	0.104899	0.078129	0.075764	0.044322	0.042111	0.031433	0.031152		147	0.115188	0.115886	0.107571	0.107723	0.088633	0.089647	0.054677	0.055723	0.018753	0.019728
147.2	0.1258	0.124561	0.10702	0.104948	0.078582	0.075822	0.044605	0.042146	0.031987	0.031173		147.2	0.115183	0.115889	0.107494	0.10774	0.088818	0.089684	0.054387	0.05575	0.018751	0.019735
147.4	0.125968	0.124579	0.106848	0.104996	0.078875	0.075881	0.045044	0.042182	0.032312	0.031195		147.4	0.115549	0.115893	0.107905	0.107757	0.089168	0.089721	0.054886	0.055778	0.019349	0.019742
147.6	0.125675	0.124596	0.105815	0.105044	0.078433	0.07594	0.044337	0.042217	0.03215	0.031216		147.6	0.116437	0.115897	0.108573	0.107773	0.089453	0.089758	0.055053	0.055805	0.020029	0.019749
147.8	0.125807	0.124613	0.105799	0.105092	0.078114	0.075998	0.044271	0.042252	0.032116	0.031237		147.8	0.116089	0.1159	0.109315	0.10779	0.089557	0.089795	0.054798	0.055832	0.020135	0.019756
148	0.124843	0.12463	0.105208	0.10514	0.077831	0.076057	0.043313	0.042288	0.031512	0.031258		148	0.116086	0.115904	0.109221	0.107806	0.089264	0.089832	0.054731	0.05586	0.020379	0.019763
148.2	0.125136	0.124647	0.105734	0.105187	0.077919	0.076115	0.043319	0.042323	0.031945	0.031279		148.2	0.116907	0.115907	0.109939	0.107822	0.089703	0.089868	0.055891	0.055887	0.021173	0.01977
148.4	0.125281	0.124664	0.105724	0.105235	0.077752	0.076174	0.043016	0.042358	0.03195	0.0313		148.4	0.11685	0.115911	0.109915	0.107838	0.089667	0.089905	0.055863	0.055914	0.020994	0.019777
148.6	0.125633	0.124681	0.105899	0.105283	0.077859	0.076232	0.042826	0.042393	0.032319	0.031321		148.6	0.116447	0.115914	0.109416	0.107854	0.089767	0.089942	0.055494	0.055941	0.020658	0.019784
148.8	0.125749	0.124698	0.105722	0.10533	0.077239	0.07629	0.042366	0.042429	0.031861	0.031342		148.8	0.116605	0.115918	0.109248	0.10787	0.090212	0.089978	0.055646	0.055968	0.020433	0.019791
149	0.126085	0.124715	0.106322	0.105378	0.077495	0.076349	0.04253	0.042464	0.032141	0.031363		149	0.116563	0.115921	0.109037	0.107886	0.090453	0.090014	0.055717	0.055995	0.020434	0.019798
149.2	0.126103	0.124731	0.106376	0.105425	0.077764	0.076407	0.042437	0.042499	0.032048	0.031384		149.2	0.11704	0.115925	0.108692	0.107902	0.091289	0.090051	0.055985	0.056022	0.020358	0.019805
149.4	0.125726	0.124748	0.106326	0.105472	0.077318	0.076465	0.042388	0.042534	0.031717	0.031405		149.4	0.117133	0.115928	0.108246	0.107918	0.091522	0.090087	0.055697	0.056049	0.020207	0.019811
149.6	0.125658	0.124764	0.106043	0.105519	0.077152	0.076523	0.04216	0.04257	0.031703	0.031426		149.6	0.117371	0.115931	0.10816	0.107934	0.091971	0.090123	0.055858	0.056076	0.019903	0.019818
149.8	0.125574	0.124781	0.105948	0.105566	0.077441	0.076581	0.042209	0.042605	0.031441	0.031447		149.8	0.117008	0.115935	0.107871	0.107949	0.091174	0.090159	0.055628	0.056103	0.019686	0.019825
150	0.125684	0.124797	0.106288	0.105613	0.077407	0.076639	0.042814	0.04264	0.031339	0.031468		150	0.1166	0.115938	0.107126	0.107965	0.091124	0.090195	0.055373	0.056129	0.019183	0.019832
150.2	0.126136	0.124813	0.106764	0.10566	0.078104	0.076697	0.043756	0.042675	0.031639	0.031489		150.2	0.116467	0.115941	0.107278	0.10798	0.091468	0.09023	0.055377	0.056156	0.019619	0.019838
150.4	0.125663	0.12483	0.10708	0.105706	0.077872	0.076755	0.043793	0.04271	0.031563	0.03151		150.4	0.116357	0.115945	0.107486	0.107996	0.090809	0.090266	0.05473	0.056183	0.019416	0.019845
150.6	0.125542	0.124846	0.106957	0.105753	0.077726	0.076813	0.043624	0.042745	0.031157	0.03153		150.6	0.116338	0.115948	0.107654	0.108011	0.091044	0.090302	0.055174	0.056209	0.019725	0.019852
150.8	0.125459	0.124862	0.107181	0.105799	0.077662	0.076871	0.044176	0.04278	0.031478	0.031551		150.8	0.116286	0.115951	0.107474	0.108027	0.090553	0.090337	0.055139	0.056236	0.019739	0.019858
151	0.125492	0.124878	0.106921	0.105846	0.07776	0.076928	0.043964	0.042815	0.031758	0.031572		151	0.11616	0.115954	0.107257	0.108042	0.090155	0.090373	0.05509	0.056262	0.019435	0.019865
151.2	0.1254	0.124894	0.106683	0.105892	0.077614	0.076986	0.043576	0.04285	0.031636	0.031593		151.2	0.116165	0.115957	0.107625	0.108057	0.089734	0.090408	0.055013	0.056289	0.020065	0.019871
151.4	0.124851	0.124909	0.106567	0.105938	0.077465	0.077044	0.043263	0.042885	0.031384	0.031614		151.4	0.116019	0.11596	0.107776	0.108072	0.089157	0.090443	0.05504	0.056315	0.019911	0.019878
151.6	0.12421	0.124925	0.105874	0.105984	0.076722	0.077101	0.042228	0.04292	0.030626	0.031634		151.6	0.116387	0.115964	0.108518	0.108087	0.089387	0.090478	0.05517	0.056341	0.020174	0.019885
151.8	0.124667	0.124941	0.106419	0.10603	0.076774	0.077159	0.042443	0.042955	0.030554	0.031655		151.8	0.116133	0.115967	0.108697	0.108102	0.089378	0.090513	0.055306	0.056367	0.020287	0.019891
152	0.12426	0.124956	0.106194	0.106076	0.076966	0.077216	0.042043	0.04299	0.030071	0.031676		152	0.116772	0.11597	0.108663	0.108117	0.089209	0.090548	0.055437	0.056394	0.020592	0.019898
152.2	0.124306	0.124972	0.106455	0.106121	0.077364	0.077274	0.042426	0.043025	0.030456	0.031697		152.2	0.116945	0.115973	0.108896	0.108132	0.088824	0.090583	0.055394	0.05642	0.020514	0.019904
152.4	0.1239	0.124987	0.10601	0.106167	0.077149	0.077331	0.042155	0.04306	0.030253	0.031717		152.4	0.116617	0.115976	0.108709	0.108146	0.08865	0.090618	0.05505	0.056446	0.019949	0.01991
152.6	0.123587	0.125002	0.106181	0.106213	0.076755	0.077388	0.042035	0.043095	0.030516	0.031738		152.6	0.11653	0.115979	0.108931	0.108161	0.088794	0.090652	0.054832	0.056472	0.019869	0.019917
152.8	0.123731	0.125018	0.10629	0.106258	0.076554	0.077446	0.041859	0.04313	0.030353	0.031758		152.8	0.116292	0.115982	0.108999	0.108176	0.088809	0.090687	0.05489	0.056498	0.019858	0.019923
153	0.123534	0.125033	0.106471	0.106303	0.076417	0.077503	0.041822	0.043165	0.030402	0.031779		153	0.11603	0.115985	0.108771	0.10819	0.08918	0.090721	0.054923	0.056524	0.019783	0.01993
153.2	0.123786	0.125048	0.106162	0.106349	0.076046	0.07756	0.041758	0.043199	0.030551	0.0318		153.2	0.11638	0.115988	0.108548	0.108205	0.089245	0.090756	0.055339	0.056549	0.019884	0.019936
153.4	0.124006	0.125063	0.106268	0.106394	0.075984	0.077617	0.041819	0.043234	0.030625	0.03182		153.4	0.116364	0.115991	0.108357	0.108219	0.089399	0.09079	0.055542	0.056575	0.019693	0.019942
153.6	0.124541	0.125078	0.106878	0.106439	0.076838	0.077674	0.042419	0.043269	0.030822	0.031841		153.6	0.116418	0.115994	0.108885	0.108233	0.089969	0.090824	0.05602	0.056601	0.019695	0.019949
153.8	0.124134	0.125093	0.107139	0.106484	0.077148	0.077731	0.042675	0.043304	0.030997	0.031861		153.8	0.116378	0.115996	0.108898	0.108248	0.090203	0.090858	0.056025	0.056627	0.019402	0.019955
154	0.124723	0.125108	0.108001	0.106529	0.077371	0.077788	0.043191	0.043339	0.031282	0.031882		154	0.116004	0.115999	0.108774	0.108262	0.091043	0.090892	0.056138	0.056652	0.019257	0.019961
154.2	0.124734	0.125123	0.107656	0.106574	0.077431	0.077845	0.043154	0.043373	0.030814	0.031902		154.2	0.116392	0.116002	0.109497	0.108276	0.091946	0.090926	0.057027	0.056678	0.019954	0.019967
154.4	0.123962	0.125137	0.107331	0.106618	0.076947	0.077902	0.042656	0.043408	0.030504	0.031923		154.4	0.116163	0.116005	0.109248	0.10829	0.091663	0.09096	0.057457	0.056703	0.020147	0.019974
154.6	0.124091	0.125152	0.107688	0.106663	0.077442	0.077959	0.043062	0.043443	0.030242	0.031943		154.6	0.116024	0.116008	0.109138	0.108304	0.092086	0.090994	0.058045	0.056729	0.02067	0.01998
154.8	0.123862	0.125166	0.107582	0.106707	0.077641	0.078015	0.042967	0.043477	0.030128	0.031964		154.8	0.11581	0.11601	0.10863	0.108318	0.091569	0.091028	0.057932	0.056754	0.020421	0.019986
155	0.123877	0.125181	0.106826	0.106752	0.077534	0.078072	0.042639	0.043512	0.030017	0.031984		155	0.116193	0.116013	0.109006	0.108332	0.092031	0.091061	0.05836	0.05678	0.020602	0.019992
155.2	0.124002	0.125195	0.106712	0.106796	0.077484	0.078129	0.042654	0.043547	0.029652	0.032004		155.2	0.116195	0.116016	0.109023	0.108345	0.092278	0.091095	0.058249	0.056805	0.020624	0.019998
155.4	0.12387	0.12521	0.106326	0.10684	0.0775	0.078185	0.042524	0.043581	0.029132	0.032025		155.4	0.116831	0.116019	0.109255	0.108359	0.092672	0.091128	0.058854	0.05683	0.020703	0.020004
155.6	0.12348	0.125224	0.105868	0.106884	0.077281	0.078242	0.042261	0.043616	0.028233	0.032045		155.6	0.11753	0.116021	0.109302	0.108373	0.093316	0.091161	0.059208	0.056855	0.021206	0.02001
155.8	0.123922	0.125238	0.106277	0.106928	0.077863	0.078298	0.042679	0.043651	0.02821	0.032065		155.8	0.11738	0.116024	0.109051	0.108386	0.093313	0.091195	0.059011	0.05688	0.021248	0.020017
156	0.123209	0.125252	0.10589	0.106972	0.078104	0.078355	0.042836	0.043685	0.028069	0.032086		156	0.117841	0.116027	0.109405	0.1084	0.093519	0.091228	0.059007	0.056906	0.021724	0.020023
156.2	0.122443	0.125266	0.105824	0.107016	0.077933	0.078411	0.043032	0.04372	0.028092	0.032106		156.2	0.117673	0.116029	0.109441	0.108413	0.0933	0.091261	0.058656	0.056931	0.021516	0.020029
156.4	0.122169	0.12528	0.105851	0.10706	0.077362	0.078467	0.042786	0.043754	0.028216	0.032126		156.4	0.117504	0.116032	0.109882	0.108427	0.093539	0.091294	0.059088	0.056956	0.021426	0.020035
156.6	0.122216	0.125294	0.106021	0.107103	0.077627	0.078524	0.042341	0.043789	0.02844	0.032147		156.6	0.117645	0.116035	0.110026	0.10844	0.093343	0.091327	0.058713	0.056981	0.021737	0.020041
156.8	0.122487	0.125308	0.105892	0.107147	0.077776	0.07858	0.042388	0.043823	0.028702	0.032167		156.8	0.117622	0.116037	0.109841	0.108454	0.092581	0.091359	0.058497	0.057005	0.021838	0.020046
157	0.122595	0.125322	0.106538	0.10719	0.077847	0.078636	0.04272	0.043858	0.028998	0.032187		157	0.117388	0.11604	0.109406	0.108467	0.09251	0.091392	0.057895	0.05703	0.02178	0.020052
157.2	0.123502	0.125336	0.107024	0.107233	0.078062	0.078692	0.042995	0.043892	0.030152	0.032207		157.2	0.117392	0.116042	0.10931	0.10848	0.092054	0.091425	0.058118	0.057055	0.0217	0.020058
157.4	0.12399	0.125349	0.10823	0.107277	0.079017	0.078748	0.043726	0.043927	0.031048	0.032227		157.4	0.117134	0.116045	0.10952	0.108493	0.091916	0.091457	0.058051	0.05708	0.021106	0.020064
157.6	0.123819	0.125363	0.108575	0.10732	0.07927	0.078804	0.043847	0.043961	0.031186	0.032248		157.6	0.116911	0.116047	0.109668	0.108506	0.09188	0.09149	0.057719	0.057104	0.020368	0.02007
157.8	0.123252	0.125376	0.108458	0.107363	0.07894	0.07886	0.043465	0.043996	0.031103	0.032268		157.8	0.116559	0.11605	0.109176	0.108519	0.091808	0.091522	0.057445	0.057129	0.020109	0.020076
158	0.123802	0.12539	0.108659	0.107406	0.079155	0.078916	0.043462	0.04403	0.031567	0.032288		158	0.116051	0.116052	0.109255	0.108532	0.091865	0.091554	0.05774	0.057154	0.020085	0.020082
158.2	0.123753	0.125403	0.108486	0.107449	0.079279	0.078972	0.043592	0.044064	0.031505	0.032308		158.2	0.116013	0.116055	0.109058	0.108545	0.092165	0.091587	0.057959	0.057178	0.020059	0.020087
158.4	0.123425	0.125417	0.108836	0.107492	0.079609	0.079028	0.043688	0.044099	0.032019	0.032328		158.4	0.116	0.116057	0.108749	0.108558	0.092055	0.091619	0.05798	0.057203	0.020227	0.020093
158.6	0.123409	0.12543	0.10932	0.107534	0.080144	0.079083	0.044089	0.044133	0.032153	0.032348		158.6	0.116091	0.116059	0.108687	0.10857	0.093022	0.091651	0.058448	0.057227	0.020789	0.020099
158.8	0.123161	0.125443	0.109151	0.107577	0.080499	0.079139	0.04428	0.044167	0.032267	0.032368		158.8	0.11649	0.116062	0.10895	0.108583	0.093196	0.091683	0.058659	0.057251	0.021372	0.020105
159	0.124203	0.125456	0.109421	0.107619	0.08105	0.079195	0.044978	0.044202	0.03353	0.032388		159	0.116835	0.116064	0.109162	0.108596	0.093918	0.091714	0.0588	0.057276	0.021373	0.02011
159.2	0.124434	0.125469	0.109616	0.107662	0.081295	0.07925	0.045016	0.044236	0.033784	0.032408		159.2	0.116963	0.116067	0.108998	0.108608	0.093784	0.091746	0.058616	0.0573	0.020942	0.020116
159.4	0.124986	0.125482	0.10979	0.107704	0.08188	0.079306	0.045018	0.04427	0.034154	0.032428		159.4	0.117127	0.116069	0.109234	0.108621	0.09388	0.091778	0.059111	0.057324	0.021418	0.020122
159.6	0.124835	0.125495	0.110164	0.107746	0.082095	0.079361	0.045149	0.044304	0.034346	0.032448		159.6	0.116943	0.116071	0.109271	0.108633	0.093722	0.091809	0.058896	0.057348	0.021157	0.020127
159.8	0.125314	0.125508	0.1106	0.107788	0.082375	0.079417	0.045452	0.044339	0.034549	0.032468		159.8	0.117166	0.116074	0.109872	0.108646	0.094042	0.091841	0.058975	0.057372	0.021115	0.020133
160	0.125305	0.125521	0.110751	0.10783	0.082383	0.079472	0.045727	0.044373	0.03492	0.032488		160	0.117435	0.116076	0.110262	0.108658	0.094021	0.091872	0.058877	0.057397	0.021159	0.020139
160.2	0.12539	0.125534	0.110942	0.107872	0.082294	0.079528	0.045437	0.044407	0.034735	0.032508		160.2	0.117037	0.116078	0.110538	0.10867	0.094161	0.091904	0.058964	0.057421	0.020964	0.020144
160.4	0.125572	0.125546	0.111347	0.107914	0.082197	0.079583	0.045166	0.044441	0.034777	0.032528		160.4	0.117359	0.11608	0.110743	0.108682	0.093809	0.091935	0.059143	0.057445	0.021366	0.02015
160.6	0.126321	0.125559	0.111905	0.107956	0.082765	0.079638	0.045173	0.044475	0.035057	0.032548		160.6	0.117679	0.116083	0.110594	0.108695	0.093604	0.091966	0.058929	0.057468	0.021724	0.020155
160.8	0.126514	0.125572	0.111829	0.107998	0.081908	0.079693	0.045226	0.044509	0.03499	0.032568		160.8	0.117138	0.116085	0.110737	0.108707	0.093259	0.091997	0.058567	0.057492	0.021554	0.020161
161	0.126817	0.125584	0.11245	0.108039	0.081783	0.079748	0.045254	0.044544	0.035329	0.032587		161	0.116932	0.116087	0.110744	0.108719	0.093277	0.092028	0.0588	0.057516	0.021572	0.020166
161.2	0.12688	0.125597	0.111941	0.108081	0.081686	0.079803	0.045292	0.044578	0.035366	0.032607		161.2	0.116967	0.116089	0.110598	0.108731	0.092601	0.092059	0.059209	0.05754	0.020961	0.020172
161.4	0.126933	0.125609	0.112094	0.108122	0.081924	0.079858	0.045565	0.044612	0.035237	0.032627		161.4	0.11681	0.116091	0.110546	0.108743	0.092017	0.09209	0.058588	0.057564	0.02057	0.020177
161.6	0.126645	0.125621	0.111505	0.108164	0.081576	0.079913	0.045363	0.044646	0.034236	0.032647		161.6	0.117089	0.116094	0.110543	0.108755	0.091685	0.092121	0.058291	0.057587	0.020422	0.020183
161.8	0.12614	0.125634	0.110957	0.108205	0.080895	0.079968	0.045027	0.04468	0.033617	0.032667		161.8	0.116683	0.116096	0.109979	0.108766	0.091248	0.092151	0.057717	0.057611	0.02019	0.020188
162	0.125839	0.125646	0.111106	0.108246	0.081221	0.080023	0.04523	0.044714	0.033344	0.032686		162	0.116922	0.116098	0.110323	0.108778	0.091693	0.092182	0.057854	0.057634	0.020218	0.020194
162.2	0.125954	0.125658	0.110912	0.108287	0.08141	0.080078	0.045725	0.044748	0.032881	0.032706		162.2	0.117105	0.1161	0.109928	0.10879	0.091675	0.092213	0.057865	0.057658	0.020386	0.020199
162.4	0.1253	0.12567	0.110381	0.108328	0.081559	0.080133	0.045458	0.044782	0.032752	0.032726		162.4	0.117657	0.116102	0.109978	0.108801	0.092035	0.092243	0.058269	0.057681	0.021095	0.020205
162.6	0.125047	0.125682	0.110398	0.108369	0.081733	0.080188	0.045753	0.044816	0.032389	0.032745		162.6	0.117795	0.116104	0.109819	0.108813	0.092398	0.092273	0.058624	0.057705	0.021906	0.02021
162.8	0.124721	0.125694	0.11015	0.10841	0.082041	0.080242	0.046478	0.04485	0.032425	0.032765		162.8	0.11835	0.116106	0.110001	0.108825	0.092304	0.092304	0.058451	0.057728	0.021924	0.020215
163	0.125087	0.125706	0.109876	0.10845	0.082167	0.080297	0.046267	0.044884	0.032883	0.032785		163	0.118354	0.116108	0.109722	0.108836	0.091998	0.092334	0.058286	0.057752	0.021372	0.020221
163.2	0.125138	0.125718	0.109815	0.108491	0.082158	0.080352	0.046333	0.044918	0.032646	0.032804		163.2	0.118116	0.11611	0.109649	0.108848	0.092032	0.092364	0.058572	0.057775	0.02133	0.020226
163.4	0.125416	0.12573	0.109951	0.108531	0.082978	0.080406	0.046713	0.044952	0.032605	0.032824		163.4	0.117757	0.116112	0.110035	0.108859	0.092317	0.092394	0.058742	0.057798	0.02144	0.020231
163.6	0.125291	0.125742	0.110448	0.108572	0.083117	0.080461	0.04716	0.044986	0.0324	0.032844		163.6	0.117622	0.116114	0.110236	0.10887	0.092062	0.092424	0.059315	0.057821	0.02168	0.020236
163.8	0.125345	0.125753	0.110539	0.108612	0.0831	0.080515	0.047333	0.045019	0.031907	0.032863		163.8	0.117718	0.116116	0.110409	0.108882	0.092197	0.092454	0.059509	0.057844	0.022095	0.020242
164	0.125632	0.125765	0.111005	0.108652	0.083349	0.080569	0.047101	0.045053	0.032259	0.032883		164	0.117815	0.116118	0.110814	0.108893	0.092718	0.092484	0.059696	0.057867	0.022926	0.020247
164.2	0.125511	0.125777	0.111003	0.108693	0.08327	0.080624	0.046656	0.045087	0.031825	0.032902		164.2	0.117806	0.11612	0.110845	0.108904	0.093242	0.092513	0.060237	0.05789	0.023417	0.020252
164.4	0.125394	0.125788	0.111212	0.108733	0.083277	0.080678	0.046135	0.045121	0.031915	0.032922		164.4	0.118347	0.116122	0.110708	0.108915	0.093406	0.092543	0.06099	0.057913	0.023832	0.020257
164.6	0.125297	0.1258	0.111328	0.108773	0.082738	0.080732	0.046047	0.045155	0.031714	0.032941		164.6	0.118045	0.116124	0.110551	0.108926	0.093819	0.092573	0.061167	0.057936	0.023446	0.020262
164.8	0.124644	0.125811	0.110677	0.108813	0.081948	0.080786	0.045559	0.045188	0.03112	0.032961		164.8	0.118062	0.116126	0.110683	0.108937	0.094031	0.092602	0.061437	0.057959	0.023495	0.020267
165	0.125173	0.125822	0.111357	0.108852	0.082476	0.080841	0.045627	0.045222	0.03163	0.03298		165	0.118456	0.116128	0.110385	0.108948	0.09342	0.092632	0.061537	0.057982	0.023261	0.020273
165.2	0.124909	0.125834	0.111392	0.108892	0.08247	0.080895	0.045869	0.045256	0.031755	0.033		165.2	0.118693	0.11613	0.110529	0.108959	0.093384	0.092661	0.061338	0.058005	0.022932	0.020278
165.4	0.124789	0.125845	0.112264	0.108932	0.082381	0.080949	0.045885	0.04529	0.032177	0.033019		165.4	0.118872	0.116132	0.110765	0.10897	0.093385	0.09269	0.061035	0.058028	0.023275	0.020283
165.6	0.1248	0.125856	0.112283	0.108971	0.081965	0.081003	0.046125	0.045323	0.032181	0.033038		165.6	0.119014	0.116134	0.11118	0.108981	0.09358	0.092719	0.060787	0.05805	0.023087	0.020288
165.8	0.124473	0.125867	0.112286	0.109011	0.081694	0.081057	0.045923	0.045357	0.032559	0.033058		165.8	0.118118	0.116135	0.110451	0.108992	0.093471	0.092748	0.059824	0.058073	0.022731	0.020293
166	0.12444	0.125879	0.112347	0.10905	0.082283	0.081111	0.045913	0.045391	0.032663	0.033077		166	0.118124	0.116137	0.110813	0.109002	0.093741	0.092778	0.059873	0.058096	0.023014	0.020298
166.2	0.124765	0.12589	0.112127	0.10909	0.08221	0.081164	0.046142	0.045424	0.032734	0.033097		166.2	0.118445	0.116139	0.110568	0.109013	0.093828	0.092806	0.059836	0.058118	0.023064	0.020303
166.4	0.124321	0.125901	0.111524	0.109129	0.081951	0.081218	0.04581	0.045458	0.032879	0.033116		166.4	0.118462	0.116141	0.110415	0.109024	0.094037	0.092835	0.059654	0.058141	0.022988	0.020308
166.6	0.12406	0.125912	0.111652	0.109168	0.081892	0.081272	0.045733	0.045492	0.033068	0.033135		166.6	0.118679	0.116143	0.110249	0.109034	0.093825	0.092864	0.059062	0.058163	0.023162	0.020313
166.8	0.124114	0.125922	0.111215	0.109207	0.081599	0.081326	0.045725	0.045525	0.033428	0.033154		166.8	0.118434	0.116144	0.110057	0.109045	0.093842	0.092893	0.058691	0.058185	0.022381	0.020318
167	0.124691	0.125933	0.11135	0.109246	0.081688	0.081379	0.045655	0.045559	0.033964	0.033174		167	0.117964	0.116146	0.110008	0.109055	0.093525	0.092921	0.058372	0.058208	0.021961	0.020323
167.2	0.124764	0.125944	0.111389	0.109285	0.081636	0.081433	0.045763	0.045592	0.033919	0.033193		167.2	0.117552	0.116148	0.109588	0.109066	0.093408	0.09295	0.058621	0.05823	0.021714	0.020328
167.4	0.124713	0.125955	0.111565	0.109324	0.081851	0.081486	0.046113	0.045626	0.033809	0.033212		167.4	0.117232	0.11615	0.110018	0.109076	0.093362	0.092979	0.058515	0.058252	0.021365	0.020333
167.6	0.124524	0.125965	0.110982	0.109362	0.081392	0.08154	0.045778	0.04566	0.033423	0.033231		167.6	0.117438	0.116151	0.110204	0.109086	0.093073	0.093007	0.058539	0.058275	0.022092	0.020338
167.8	0.124828	0.125976	0.111002	0.109401	0.081512	0.081593	0.045942	0.045693	0.03334	0.033251		167.8	0.117301	0.116153	0.109881	0.109096	0.092955	0.093035	0.058143	0.058297	0.021665	0.020342
168	0.12571	0.125987	0.111242	0.10944	0.081816	0.081647	0.046062	0.045727	0.033582	0.03327		168	0.117522	0.116155	0.11001	0.109107	0.09337	0.093064	0.058351	0.058319	0.021895	0.020347
168.2	0.125325	0.125997	0.110772	0.109478	0.081998	0.0817	0.046137	0.04576	0.033373	0.033289		168.2	0.117274	0.116157	0.109667	0.109117	0.092987	0.093092	0.058568	0.058341	0.021156	0.020352
168.4	0.125021	0.126008	0.110728	0.109517	0.082052	0.081753	0.045755	0.045794	0.033128	0.033308		168.4	0.11738	0.116158	0.109567	0.109127	0.093582	0.09312	0.059065	0.058363	0.020828	0.020357
168.6	0.124851	0.126018	0.110334	0.109555	0.081532	0.081807	0.045808	0.045827	0.032473	0.033327		168.6	0.117552	0.11616	0.109648	0.109137	0.093688	0.093148	0.058972	0.058385	0.020364	0.020362
168.8	0.125065	0.126028	0.110068	0.109593	0.081917	0.08186	0.045624	0.04586	0.032428	0.033346		168.8	0.117817	0.116162	0.10947	0.109147	0.093981	0.093176	0.059454	0.058407	0.020612	0.020367
169	0.125233	0.126039	0.110103	0.109631	0.081987	0.081913	0.04547	0.045894	0.032359	0.033366		169	0.118208	0.116163	0.109332	0.109157	0.093907	0.093204	0.059599	0.058429	0.020832	0.020371
169.2	0.124861	0.126049	0.110388	0.109669	0.08202	0.081966	0.045522	0.045927	0.031941	0.033385		169.2	0.117662	0.116165	0.109205	0.109167	0.094155	0.093232	0.059688	0.058451	0.020741	0.020376
169.4	0.12507	0.126059	0.110613	0.109707	0.082262	0.082019	0.046014	0.045961	0.032311	0.033404		169.4	0.117609	0.116166	0.109305	0.109177	0.094372	0.093259	0.059708	0.058473	0.021343	0.020381
169.6	0.125489	0.12607	0.110593	0.109745	0.082322	0.082072	0.046239	0.045994	0.032514	0.033423		169.6	0.117763	0.116168	0.109252	0.109187	0.094484	0.093287	0.059193	0.058494	0.021462	0.020385
169.8	0.125291	0.12608	0.111104	0.109783	0.082497	0.082125	0.045813	0.046027	0.032614	0.033442		169.8	0.117416	0.11617	0.108888	0.109197	0.094324	0.093315	0.059167	0.058516	0.02164	0.02039
170	0.125286	0.12609	0.110886	0.109821	0.082582	0.082178	0.04599	0.046061	0.032392	0.033461		170	0.117649	0.116171	0.10902	0.109206	0.094665	0.093342	0.059548	0.058538	0.021826	0.020395
170.2	0.125138	0.1261	0.110624	0.109858	0.082199	0.082231	0.04558	0.046094	0.032261	0.03348		170.2	0.118099	0.116173	0.108648	0.109216	0.094969	0.09337	0.059941	0.058559	0.021586	0.0204
170.4	0.125745	0.12611	0.11063	0.109896	0.082224	0.082284	0.045651	0.046127	0.03257	0.033499		170.4	0.117758	0.116174	0.10871	0.109226	0.094954	0.093397	0.060008	0.058581	0.021593	0.020404
170.6	0.125686	0.12612	0.111277	0.109933	0.082335	0.082336	0.04571	0.046161	0.033114	0.033518		170.6	0.118187	0.116176	0.108668	0.109235	0.094555	0.093424	0.059823	0.058602	0.021582	0.020409
170.8	0.125863	0.12613	0.111095	0.109971	0.082248	0.082389	0.046045	0.046194	0.033015	0.033537		170.8	0.118238	0.116178	0.108765	0.109245	0.094982	0.093452	0.05988	0.058624	0.02128	0.020413
171	0.125626	0.126139	0.11167	0.110008	0.08229	0.082442	0.046193	0.046227	0.033401	0.033555		171	0.118132	0.116179	0.10888	0.109255	0.094951	0.093479	0.059513	0.058645	0.021345	0.020418
171.2	0.125385	0.126149	0.11156	0.110045	0.081758	0.082494	0.046414	0.04626	0.033198	0.033574		171.2	0.118039	0.116181	0.108912	0.109264	0.094548	0.093506	0.059479	0.058667	0.021363	0.020423
171.4	0.126001	0.126159	0.111884	0.110083	0.082016	0.082547	0.047387	0.046293	0.033734	0.033593		171.4	0.118243	0.116182	0.109526	0.109273	0.094775	0.093533	0.059105	0.058688	0.021493	0.020427
171.6	0.126278	0.126169	0.111824	0.11012	0.082342	0.0826	0.047969	0.046327	0.034268	0.033612		171.6	0.118521	0.116184	0.109847	0.109283	0.094593	0.09356	0.05919	0.058709	0.021771	0.020432
171.8	0.127099	0.126178	0.112882	0.110157	0.083121	0.082652	0.049085	0.04636	0.03506	0.033631		171.8	0.118385	0.116185	0.110078	0.109292	0.093989	0.093587	0.05956	0.058731	0.021855	0.020436
172	0.126993	0.126188	0.112365	0.110194	0.083232	0.082704	0.049057	0.046393	0.034847	0.03365		172	0.119034	0.116187	0.11097	0.109302	0.09454	0.093614	0.060032	0.058752	0.022135	0.020441
172.2	0.126768	0.126197	0.112412	0.11023	0.083262	0.082757	0.048711	0.046426	0.035345	0.033669		172.2	0.118868	0.116188	0.111024	0.109311	0.094684	0.09364	0.060411	0.058773	0.022011	0.020445
172.4	0.126899	0.126207	0.112408	0.110267	0.083818	0.082809	0.048947	0.046459	0.035494	0.033687		172.4	0.119202	0.116189	0.11128	0.10932	0.095075	0.093667	0.060949	0.058794	0.022157	0.02045
172.6	0.126649	0.126216	0.112135	0.110304	0.084161	0.082861	0.048336	0.046492	0.03548	0.033706		172.6	0.118876	0.116191	0.111662	0.109329	0.094458	0.093694	0.06091	0.058815	0.022285	0.020454
172.8	0.12647	0.126226	0.112141	0.11034	0.085045	0.082914	0.048393	0.046525	0.035582	0.033725		172.8	0.118492	0.116192	0.111201	0.109338	0.094198	0.09372	0.061024	0.058836	0.022374	0.020459
173	0.126315	0.126235	0.112046	0.110377	0.084906	0.082966	0.048436	0.046558	0.035316	0.033744		173	0.118396	0.116194	0.111425	0.109347	0.094223	0.093747	0.061104	0.058857	0.022682	0.020463
173.2	0.125957	0.126245	0.112506	0.110413	0.085289	0.083018	0.048529	0.046592	0.035086	0.033762		173.2	0.118246	0.116195	0.111675	0.109357	0.093772	0.093773	0.061175	0.058878	0.022634	0.020467
173.4	0.125509	0.126254	0.111754	0.11045	0.085295	0.08307	0.048298	0.046625	0.034825	0.033781		173.4	0.118428	0.116197	0.111341	0.109366	0.093663	0.093799	0.060849	0.058899	0.022622	0.020472
173.6	0.125381	0.126263	0.111548	0.110486	0.085266	0.083122	0.047797	0.046658	0.03418	0.0338		173.6	0.118306	0.116198	0.111129	0.109374	0.093325	0.093826	0.060638	0.05892	0.022354	0.020476
173.8	0.125272	0.126272	0.111121	0.110522	0.084932	0.083174	0.047483	0.046691	0.033803	0.033818		173.8	0.117895	0.116199	0.110774	0.109383	0.09316	0.093852	0.060355	0.058941	0.021697	0.020481
174	0.125236	0.126282	0.110275	0.110558	0.084532	0.083226	0.047207	0.046724	0.03306	0.033837		174	0.117723	0.116201	0.110187	0.109392	0.092999	0.093878	0.060116	0.058962	0.021236	0.020485
174.2	0.125357	0.126291	0.109887	0.110594	0.084315	0.083278	0.046419	0.046757	0.032359	0.033856		174.2	0.117879	0.116202	0.110044	0.109401	0.0926	0.093904	0.059775	0.058982	0.020829	0.020489
174.4	0.125744	0.1263	0.110394	0.11063	0.084502	0.08333	0.046788	0.046789	0.03173	0.033874		174.4	0.117622	0.116203	0.109826	0.10941	0.092691	0.09393	0.059399	0.059003	0.020792	0.020494
174.6	0.125381	0.126309	0.110545	0.110666	0.084568	0.083382	0.047114	0.046822	0.031517	0.033893		174.6	0.118174	0.116205	0.109757	0.109419	0.093065	0.093956	0.05919	0.059024	0.020993	0.020498
174.8	0.125125	0.126318	0.110326	0.110702	0.084813	0.083433	0.047398	0.046855	0.03146	0.033911		174.8	0.117866	0.116206	0.109856	0.109427	0.093614	0.093982	0.058826	0.059044	0.020844	0.020502
175	0.125159	0.126327	0.111049	0.110738	0.084719	0.083485	0.047902	0.046888	0.032009	0.03393		175	0.117296	0.116207	0.109814	0.109436	0.093438	0.094007	0.05831	0.059065	0.020824	0.020507
175.2	0.125623	0.126336	0.111351	0.110774	0.085083	0.083537	0.048663	0.046921	0.032183	0.033948		175.2	0.117759	0.116209	0.110353	0.109445	0.093735	0.094033	0.05881	0.059086	0.021295	0.020511
175.4	0.125378	0.126344	0.111089	0.110809	0.085006	0.083588	0.048797	0.046954	0.032405	0.033967		175.4	0.117882	0.11621	0.110337	0.109453	0.094363	0.094059	0.058849	0.059106	0.021327	0.020515
175.6	0.125538	0.126353	0.111306	0.110845	0.085071	0.08364	0.049094	0.046987	0.032772	0.033985		175.6	0.117955	0.116211	0.110834	0.109462	0.095034	0.094084	0.059393	0.059126	0.021865	0.020519
175.8	0.126187	0.126362	0.112033	0.11088	0.085293	0.083691	0.049419	0.04702	0.03339	0.034004		175.8	0.118237	0.116213	0.110831	0.10947	0.095122	0.09411	0.059671	0.059147	0.022488	0.020523
176	0.126045	0.126371	0.111684	0.110915	0.084788	0.083743	0.048569	0.047052	0.033185	0.034022		176	0.117871	0.116214	0.110218	0.109479	0.095199	0.094135	0.059388	0.059167	0.02215	0.020528
176.2	0.12661	0.126379	0.112691	0.110951	0.085289	0.083794	0.048529	0.047085	0.034085	0.034041		176.2	0.117758	0.116215	0.110029	0.109487	0.095266	0.094161	0.059631	0.059187	0.021903	0.020532
176.4	0.126464	0.126388	0.11282	0.110986	0.085992	0.083846	0.048596	0.047118	0.034638	0.034059		176.4	0.118095	0.116216	0.11071	0.109496	0.095431	0.094186	0.06035	0.059208	0.022109	0.020536
176.6	0.125996	0.126397	0.112865	0.111021	0.085942	0.083897	0.047667	0.047151	0.034829	0.034078		176.6	0.117834	0.116218	0.111188	0.109504	0.095611	0.094211	0.060546	0.059228	0.022602	0.02054
176.8	0.125946	0.126405	0.112973	0.111056	0.086064	0.083948	0.047811	0.047184	0.034709	0.034096		176.8	0.118121	0.116219	0.111	0.109512	0.095524	0.094236	0.060637	0.059248	0.022531	0.020544
177	0.125741	0.126414	0.112494	0.111091	0.085116	0.084	0.047472	0.047216	0.034145	0.034114		177	0.118163	0.11622	0.111104	0.109521	0.095635	0.094261	0.060921	0.059268	0.023027	0.020548
177.2	0.125405	0.126422	0.111871	0.111126	0.084645	0.084051	0.046931	0.047249	0.033678	0.034133		177.2	0.118404	0.116221	0.110931	0.109529	0.095095	0.094286	0.061126	0.059288	0.023028	0.020553
177.4	0.125521	0.126431	0.111668	0.111161	0.08462	0.084102	0.046862	0.047282	0.033253	0.034151		177.4	0.118031	0.116222	0.110342	0.109537	0.094829	0.094311	0.060411	0.059308	0.022505	0.020557
177.6	0.125851	0.126439	0.11133	0.111196	0.084012	0.084153	0.046523	0.047314	0.033222	0.03417		177.6	0.11785	0.116224	0.110055	0.109545	0.094741	0.094336	0.060009	0.059328	0.022547	0.020561
177.8	0.125574	0.126447	0.111043	0.11123	0.083375	0.084204	0.046478	0.047347	0.033006	0.034188		177.8	0.117857	0.116225	0.109678	0.109554	0.094477	0.094361	0.059811	0.059348	0.022884	0.020565
178	0.125788	0.126456	0.110875	0.111265	0.083048	0.084255	0.045827	0.04738	0.032623	0.034206		178	0.117687	0.116226	0.109319	0.109562	0.094119	0.094386	0.059404	0.059368	0.023324	0.020569
178.2	0.126309	0.126464	0.110997	0.111299	0.083221	0.084306	0.045939	0.047412	0.032555	0.034224		178.2	0.117839	0.116227	0.109334	0.10957	0.094208	0.094411	0.059204	0.059388	0.02358	0.020573
178.4	0.126898	0.126472	0.111416	0.111334	0.083641	0.084357	0.046286	0.047445	0.032371	0.034243		178.4	0.117947	0.116228	0.109299	0.109578	0.094722	0.094435	0.059279	0.059408	0.023838	0.020577
178.6	0.12656	0.12648	0.11099	0.111368	0.083558	0.084408	0.04635	0.047478	0.032304	0.034261		178.6	0.118216	0.11623	0.109758	0.109586	0.09522	0.09446	0.059357	0.059428	0.024085	0.020581
178.8	0.126271	0.126489	0.110457	0.111403	0.083616	0.084459	0.046391	0.04751	0.032187	0.034279		178.8	0.117892	0.116231	0.109851	0.109594	0.095073	0.094484	0.059186	0.059448	0.02391	0.020585
179	0.12615	0.126497	0.110761	0.111437	0.083328	0.084509	0.046741	0.047543	0.032333	0.034297		179	0.11788	0.116232	0.110049	0.109602	0.095322	0.094509	0.059302	0.059467	0.024067	0.020589
179.2	0.125865	0.126505	0.110329	0.111471	0.083359	0.08456	0.046764	0.047575	0.031842	0.034315		179.2	0.11807	0.116233	0.110361	0.109609	0.096025	0.094533	0.059818	0.059487	0.024288	0.020593
179.4	0.125153	0.126513	0.109787	0.111505	0.082753	0.084611	0.046613	0.047608	0.03163	0.034334		179.4	0.117639	0.116234	0.109993	0.109617	0.09631	0.094557	0.059552	0.059507	0.023931	0.020597
179.6	0.125367	0.126521	0.10976	0.111539	0.082809	0.084661	0.047047	0.04764	0.031641	0.034352		179.6	0.117572	0.116235	0.11021	0.109625	0.096637	0.094582	0.059778	0.059526	0.023956	0.020601
179.8	0.125387	0.126529	0.109684	0.111573	0.083212	0.084712	0.047184	0.047673	0.031899	0.03437		179.8	0.117409	0.116236	0.109871	0.109633	0.096484	0.094606	0.059831	0.059546	0.0236	0.020605
180	0.124601	0.126537	0.109508	0.111607	0.083092	0.084762	0.046489	0.047705	0.031427	0.034388		180	0.117215	0.116237	0.11002	0.109641	0.096536	0.09463	0.059991	0.059565	0.023216	0.020608
180.2	0.124537	0.126545	0.109709	0.111641	0.083539	0.084813	0.046538	0.047738	0.031802	0.034406		180.2	0.117719	0.116239	0.11083	0.109648	0.097332	0.094654	0.060631	0.059585	0.023041	0.020612
180.4	0.124066	0.126552	0.109112	0.111674	0.083687	0.084863	0.046246	0.04777	0.031977	0.034424		180.4	0.117719	0.115538	0.11083	0.111541	0.097332	0.095817	0.060631	0.058237	0.023041	0.023979
180.6	0.123856	0.12656	0.10917	0.111708	0.083964	0.084914	0.04636	0.047803	0.031795	0.034442		180.6	0.117638	0.115427	0.111222	0.111428	0.096943	0.095716	0.060236	0.05817	0.023641	0.023935
180.8	0.124265	0.126568	0.109577	0.111741	0.084349	0.084964	0.046826	0.047835	0.032067	0.03446		180.8	0.117638	0.115315	0.111776	0.111316	0.096693	0.095615	0.060127	0.058103	0.023992	0.023891
181	0.123954	0.126576	0.109511	0.111775	0.084401	0.085014	0.046884	0.047867	0.031863	0.034478		181	0.11803	0.115204	0.112689	0.111203	0.096494	0.095513	0.059995	0.058036	0.024944	0.023846
181.2	0.124542	0.126583	0.110369	0.111808	0.085006	0.085065	0.047079	0.0479	0.03281	0.034496		181.2	0.118135	0.115093	0.113174	0.111091	0.096393	0.095413	0.060051	0.057969	0.025288	0.023802
181.4	0.12462	0.126591	0.111467	0.111842	0.085686	0.085115	0.047232	0.047932	0.03344	0.034514		181.4	0.11832	0.114982	0.113346	0.110979	0.096049	0.095312	0.060189	0.057902	0.025758	0.023758
181.6	0.124924	0.126599	0.111773	0.111875	0.086029	0.085165	0.047412	0.047964	0.033813	0.034532		181.6	0.117816	0.114871	0.112972	0.110867	0.095571	0.095211	0.059782	0.057835	0.025993	0.023714
181.8	0.124943	0.126606	0.111719	0.111908	0.086234	0.085215	0.047793	0.047997	0.033659	0.03455		181.8	0.117295	0.11476	0.113004	0.110755	0.09528	0.095111	0.059334	0.057769	0.025845	0.023671
182	0.125563	0.126614	0.112015	0.111941	0.086156	0.085265	0.047468	0.048029	0.033869	0.034568		182	0.117128	0.114649	0.112897	0.110643	0.095201	0.09501	0.059147	0.057702	0.025763	0.023627
182.2	0.125819	0.126621	0.11187	0.111974	0.086084	0.085315	0.047211	0.048061	0.03363	0.034586		182.2	0.117056	0.114539	0.112703	0.110531	0.095162	0.09491	0.059629	0.057635	0.025675	0.023583
182.4	0.125949	0.126629	0.111999	0.112007	0.085976	0.085365	0.046891	0.048094	0.033359	0.034604		182.4	0.117073	0.114428	0.112624	0.11042	0.095541	0.09481	0.059594	0.057569	0.025433	0.023539
182.6	0.1256	0.126636	0.111901	0.11204	0.085357	0.085415	0.046879	0.048126	0.033475	0.034622		182.6	0.116641	0.114318	0.112038	0.110308	0.095583	0.09471	0.059447	0.057503	0.025021	0.023496
182.8	0.12589	0.126644	0.112144	0.112073	0.085451	0.085465	0.047246	0.048158	0.034067	0.03464		182.8	0.115904	0.114208	0.111756	0.110197	0.095457	0.09461	0.05938	0.057436	0.024312	0.023452
183	0.126036	0.126651	0.112608	0.112106	0.085553	0.085515	0.047512	0.04819	0.034402	0.034658		183	0.11569	0.114098	0.111992	0.110086	0.095253	0.09451	0.059199	0.05737	0.024111	0.023409
183.2	0.126413	0.126658	0.112291	0.112139	0.08555	0.085565	0.04762	0.048223	0.033823	0.034676		183.2	0.115368	0.113988	0.111694	0.109975	0.095328	0.09441	0.058478	0.057304	0.023724	0.023365
183.4	0.126522	0.126666	0.112091	0.112171	0.085274	0.085614	0.047964	0.048255	0.03417	0.034693		183.4	0.114565	0.113878	0.111341	0.109864	0.095219	0.094311	0.058306	0.057238	0.023952	0.023322
183.6	0.126284	0.126673	0.111778	0.112204	0.085146	0.085664	0.04826	0.048287	0.034099	0.034711		183.6	0.113977	0.113768	0.110833	0.109753	0.095081	0.094211	0.057979	0.057172	0.023403	0.023279
183.8	0.126297	0.12668	0.111714	0.112236	0.085258	0.085714	0.04831	0.048319	0.034106	0.034729		183.8	0.113706	0.113658	0.110589	0.109642	0.094771	0.094112	0.057886	0.057106	0.023281	0.023235
184	0.126486	0.126687	0.112217	0.112269	0.085518	0.085763	0.048226	0.048351	0.034386	0.034747		184	0.113412	0.113549	0.110335	0.109532	0.094393	0.094013	0.057597	0.05704	0.023228	0.023192
184.2	0.126885	0.126695	0.112488	0.112301	0.085587	0.085813	0.048461	0.048383	0.034768	0.034765		184.2	0.113207	0.113439	0.110049	0.109421	0.094926	0.093914	0.057922	0.056974	0.023525	0.023149
184.4	0.127379	0.126702	0.112989	0.112333	0.086416	0.085863	0.048947	0.048416	0.035642	0.034782		184.4	0.113495	0.11333	0.110615	0.109311	0.095234	0.093815	0.057809	0.056909	0.02384	0.023106
184.6	0.127375	0.126709	0.113573	0.112366	0.086731	0.085912	0.04934	0.048448	0.03587	0.0348		184.6	0.114022	0.11322	0.110947	0.109201	0.095599	0.093716	0.058365	0.056843	0.024343	0.023063
184.8	0.127517	0.126716	0.114167	0.112398	0.086748	0.085961	0.049221	0.04848	0.0361	0.034818		184.8	0.114485	0.113111	0.111494	0.109091	0.09585	0.093617	0.05874	0.056778	0.024854	0.02302
185	0.127304	0.126723	0.114469	0.11243	0.086971	0.086011	0.049052	0.048512	0.035762	0.034835		185	0.114747	0.113002	0.111703	0.108981	0.095679	0.093519	0.058815	0.056712	0.025331	0.022977
185.2	0.127867	0.12673	0.114996	0.112462	0.087432	0.08606	0.048978	0.048544	0.036158	0.034853		185.2	0.114446	0.112893	0.111436	0.108871	0.095503	0.093421	0.05879	0.056647	0.024832	0.022934
185.4	0.127419	0.126737	0.115208	0.112494	0.087465	0.086109	0.049015	0.048576	0.036016	0.034871		185.4	0.114106	0.112784	0.111152	0.108761	0.094979	0.093322	0.058479	0.056582	0.024708	0.022891
185.6	0.12701	0.126744	0.114877	0.112526	0.087612	0.086159	0.049162	0.048608	0.035859	0.034888		185.6	0.113929	0.112676	0.110891	0.108651	0.09521	0.093224	0.058264	0.056517	0.02442	0.022849
185.8	0.126137	0.126751	0.114289	0.112558	0.086902	0.086208	0.048652	0.04864	0.03529	0.034906		185.8	0.114282	0.112567	0.111063	0.108542	0.095641	0.093126	0.058454	0.056451	0.024263	0.022806
186	0.125684	0.126758	0.114111	0.112589	0.086612	0.086257	0.047824	0.048672	0.03478	0.034924		186	0.114412	0.112459	0.110322	0.108433	0.095164	0.093028	0.058556	0.056386	0.023777	0.022764
186.2	0.125229	0.126764	0.113556	0.112621	0.086323	0.086306	0.047329	0.048704	0.034229	0.034941		186.2	0.114561	0.11235	0.109927	0.108323	0.095264	0.09293	0.058857	0.056321	0.023473	0.022721
186.4	0.125178	0.126771	0.114147	0.112653	0.086562	0.086355	0.047815	0.048736	0.034488	0.034959		186.4	0.114157	0.112242	0.109557	0.108214	0.094634	0.092832	0.058146	0.056257	0.022535	0.022679
186.6	0.125483	0.126778	0.113702	0.112684	0.086707	0.086404	0.048027	0.048768	0.034854	0.034976		186.6	0.113876	0.112134	0.109068	0.108105	0.094513	0.092735	0.057861	0.056192	0.022513	0.022636
186.8	0.125347	0.126785	0.113201	0.112716	0.086459	0.086453	0.047996	0.0488	0.03482	0.034994		186.8	0.113696	0.112026	0.108852	0.107996	0.094301	0.092637	0.057627	0.056127	0.022165	0.022594
187	0.125287	0.126791	0.112827	0.112747	0.086327	0.086502	0.048022	0.048832	0.034247	0.035011		187	0.113716	0.111918	0.108953	0.107888	0.093676	0.09254	0.056983	0.056062	0.022243	0.022552
187.2	0.12518	0.126798	0.112276	0.112778	0.085828	0.086551	0.048162	0.048863	0.033906	0.035029		187.2	0.113139	0.11181	0.108626	0.107779	0.093564	0.092443	0.056702	0.055998	0.0222	0.022509
187.4	0.12467	0.126805	0.111594	0.112809	0.084943	0.0866	0.04811	0.048895	0.033826	0.035046		187.4	0.112055	0.111702	0.108208	0.107671	0.092977	0.092346	0.056558	0.055933	0.022169	0.022467
187.6	0.124169	0.126811	0.111223	0.112841	0.084983	0.086649	0.048244	0.048927	0.033457	0.035064		187.6	0.111735	0.111595	0.107791	0.107562	0.092237	0.092249	0.056332	0.055869	0.021677	0.022425
187.8	0.124555	0.126818	0.111069	0.112872	0.084808	0.086698	0.048136	0.048959	0.033542	0.035081		187.8	0.111783	0.111487	0.107485	0.107454	0.092328	0.092152	0.056134	0.055805	0.021493	0.022383
188	0.12485	0.126824	0.111179	0.112903	0.08545	0.086746	0.048273	0.048991	0.034118	0.035099		188	0.111594	0.11138	0.107332	0.107346	0.091811	0.092055	0.055897	0.05574	0.021313	0.022341
188.2	0.125046	0.126831	0.111105	0.112934	0.085017	0.086795	0.048255	0.049023	0.034222	0.035116		188.2	0.111579	0.111273	0.107131	0.107238	0.092072	0.091959	0.055759	0.055676	0.021417	0.022299
188.4	0.125277	0.126837	0.111285	0.112965	0.085576	0.086844	0.04867	0.049054	0.034624	0.035134		188.4	0.111764	0.111165	0.106928	0.10713	0.091498	0.091862	0.055334	0.055612	0.020955	0.022257
188.6	0.125008	0.126844	0.110966	0.112996	0.085014	0.086892	0.048498	0.049086	0.033834	0.035151		188.6	0.111637	0.111058	0.106763	0.107022	0.09177	0.091766	0.055161	0.055548	0.021508	0.022216
188.8	0.125291	0.12685	0.111071	0.113026	0.084698	0.086941	0.048438	0.049118	0.033788	0.035168		188.8	0.111553	0.110951	0.106628	0.106915	0.091673	0.09167	0.054885	0.055484	0.021818	0.022174
189	0.125174	0.126857	0.110933	0.113057	0.084465	0.086989	0.048115	0.04915	0.033397	0.035186		189	0.110878	0.110845	0.106312	0.106807	0.091527	0.091573	0.054126	0.05542	0.02144	0.022132
189.2	0.125034	0.126863	0.110948	0.113088	0.084923	0.087038	0.048039	0.049181	0.033662	0.035203		189.2	0.110551	0.110738	0.106268	0.1067	0.091373	0.091477	0.053938	0.055357	0.02103	0.022091
189.4	0.125005	0.126869	0.111572	0.113118	0.085116	0.087086	0.04803	0.049213	0.033746	0.03522		189.4	0.110625	0.110631	0.106212	0.106592	0.091452	0.091381	0.053847	0.055293	0.021361	0.022049
189.6	0.124852	0.126876	0.111681	0.113149	0.085324	0.087134	0.047617	0.049245	0.033623	0.035238		189.6	0.111291	0.110525	0.10629	0.106485	0.092323	0.091286	0.054449	0.055229	0.021833	0.022008
189.8	0.124958	0.126882	0.111919	0.113179	0.085303	0.087183	0.047217	0.049276	0.033263	0.035255		189.8	0.111131	0.110418	0.105997	0.106378	0.092282	0.09119	0.054512	0.055166	0.022038	0.021966
190	0.125291	0.126888	0.112101	0.11321	0.086009	0.087231	0.047403	0.049308	0.033109	0.035272		190	0.111116	0.110312	0.105256	0.106271	0.092308	0.091095	0.054759	0.055102	0.021965	0.021925
190.2	0.125572	0.126894	0.112712	0.11324	0.086343	0.087279	0.047521	0.04934	0.033011	0.03529		190.2	0.111227	0.110206	0.105115	0.106164	0.0926	0.090999	0.054863	0.055039	0.022302	0.021884
190.4	0.126086	0.1269	0.113244	0.11327	0.086784	0.087327	0.047853	0.049371	0.032971	0.035307		190.4	0.110892	0.1101	0.105128	0.106058	0.092273	0.090904	0.054694	0.054976	0.022104	0.021842
190.6	0.126166	0.126907	0.113329	0.1133	0.086971	0.087375	0.048025	0.049403	0.033121	0.035324		190.6	0.11109	0.109994	0.105505	0.105951	0.093143	0.090809	0.055118	0.054912	0.022755	0.021801
190.8	0.126049	0.126913	0.113689	0.113331	0.08706	0.087424	0.048306	0.049435	0.033124	0.035341		190.8	0.110892	0.109888	0.10564	0.105845	0.093229	0.090714	0.055433	0.054849	0.022772	0.02176
191	0.126223	0.126919	0.114144	0.113361	0.087215	0.087472	0.04853	0.049466	0.033279	0.035358		191	0.110217	0.109782	0.10568	0.105738	0.09281	0.090619	0.055496	0.054786	0.022821	0.021719
191.2	0.12571	0.126925	0.114081	0.113391	0.087221	0.08752	0.049029	0.049498	0.033376	0.035376		191.2	0.110054	0.109676	0.106016	0.105632	0.09308	0.090524	0.055958	0.054723	0.023178	0.021678
191.4	0.125747	0.126931	0.114551	0.113421	0.087094	0.087568	0.049427	0.049529	0.033761	0.035393		191.4	0.109886	0.109571	0.106162	0.105526	0.093351	0.090429	0.05623	0.05466	0.023099	0.021637
191.6	0.125723	0.126937	0.115139	0.11345	0.08781	0.087616	0.050187	0.049561	0.034218	0.03541		191.6	0.110009	0.109465	0.106362	0.10542	0.092983	0.090334	0.056252	0.054597	0.0228	0.021596
191.8	0.125483	0.126943	0.11515	0.11348	0.087658	0.087663	0.050086	0.049592	0.034224	0.035427		191.8	0.109822	0.10936	0.106457	0.105314	0.093159	0.09024	0.056067	0.054534	0.022377	0.021555
192	0.125586	0.126949	0.114737	0.11351	0.087915	0.087711	0.050192	0.049624	0.034184	0.035444		192	0.109788	0.109255	0.106686	0.105208	0.092352	0.090146	0.055886	0.054472	0.022277	0.021514
192.2	0.126121	0.126955	0.114626	0.11354	0.087592	0.087759	0.050594	0.049655	0.034349	0.035461		192.2	0.109533	0.10915	0.106053	0.105103	0.092093	0.090051	0.055346	0.054409	0.022028	0.021474
192.4	0.126031	0.12696	0.11452	0.113569	0.087771	0.087807	0.051166	0.049687	0.034478	0.035478		192.4	0.109672	0.109045	0.106001	0.104997	0.091789	0.089957	0.055361	0.054347	0.021546	0.021433
192.6	0.126027	0.126966	0.114565	0.113599	0.087451	0.087854	0.051551	0.049718	0.034584	0.035495		192.6	0.109452	0.10894	0.105773	0.104892	0.091856	0.089863	0.055085	0.054284	0.021779	0.021392
192.8	0.12637	0.126972	0.114322	0.113628	0.087472	0.087902	0.051268	0.04975	0.034854	0.035512		192.8	0.108915	0.108835	0.105306	0.104787	0.091595	0.089769	0.054655	0.054222	0.021545	0.021352
193	0.126567	0.126978	0.114115	0.113658	0.087458	0.08795	0.051065	0.049781	0.034554	0.035529		193	0.108154	0.10873	0.10493	0.104682	0.09058	0.089676	0.053992	0.054159	0.021076	0.021311
193.2	0.126668	0.126984	0.113833	0.113687	0.088037	0.087997	0.050972	0.049812	0.034584	0.035546		193.2	0.107608	0.108626	0.104465	0.104576	0.08943	0.089582	0.053682	0.054097	0.020597	0.021271
193.4	0.127265	0.126989	0.113951	0.113716	0.088471	0.088045	0.051035	0.049844	0.03485	0.035563		193.4	0.107297	0.108521	0.103928	0.104472	0.088681	0.089488	0.053556	0.054035	0.020563	0.021231
193.6	0.126885	0.126995	0.113572	0.113746	0.08826	0.088092	0.050252	0.049875	0.034506	0.03558		193.6	0.107058	0.108417	0.10375	0.104367	0.088401	0.089395	0.053499	0.053973	0.020531	0.02119
193.8	0.127057	0.127001	0.113439	0.113775	0.088363	0.08814	0.050012	0.049907	0.034339	0.035597		193.8	0.10654	0.108313	0.103291	0.104262	0.087613	0.089302	0.052843	0.053911	0.020086	0.02115
194	0.127533	0.127007	0.11355	0.113804	0.088698	0.088187	0.050347	0.049938	0.034456	0.035614		194	0.106607	0.108208	0.102706	0.104158	0.087278	0.089208	0.052769	0.053849	0.019952	0.02111
194.2	0.127669	0.127012	0.113549	0.113833	0.088765	0.088234	0.04985	0.049969	0.034315	0.035631		194.2	0.106421	0.108104	0.102737	0.104053	0.087046	0.089115	0.052424	0.053787	0.01993	0.02107
194.4	0.128059	0.127018	0.113701	0.113862	0.088939	0.088282	0.04999	0.050001	0.034424	0.035648		194.4	0.106461	0.108	0.102856	0.103949	0.087144	0.089022	0.052351	0.053725	0.01986	0.02103
194.6	0.128292	0.127023	0.114032	0.113891	0.089637	0.088329	0.050698	0.050032	0.035565	0.035665		194.6	0.106291	0.107897	0.102782	0.103845	0.087093	0.08893	0.052455	0.053663	0.019922	0.02099
194.8	0.128344	0.127029	0.114268	0.11392	0.089777	0.088376	0.050662	0.050063	0.035668	0.035682		194.8	0.1062	0.107793	0.102539	0.10374	0.086922	0.088837	0.052356	0.053602	0.019854	0.02095
195	0.127965	0.127034	0.114287	0.113948	0.089138	0.088423	0.050298	0.050094	0.035767	0.035699		195	0.106212	0.107689	0.102797	0.103636	0.086966	0.088744	0.05264	0.05354	0.020139	0.02091
195.2	0.128013	0.12704	0.11493	0.113977	0.089269	0.088471	0.050864	0.050126	0.036446	0.035716		195.2	0.106578	0.107586	0.102689	0.103533	0.086734	0.088652	0.052504	0.053479	0.019777	0.02087
195.4	0.12821	0.127045	0.115712	0.114006	0.088934	0.088518	0.051032	0.050157	0.036557	0.035732		195.4	0.106985	0.107482	0.102613	0.103429	0.086738	0.088559	0.052866	0.053417	0.0198	0.02083
195.6	0.128142	0.127051	0.115912	0.114034	0.088913	0.088565	0.051556	0.050188	0.036681	0.035749		195.6	0.107455	0.107379	0.103121	0.103325	0.08687	0.088467	0.053114	0.053356	0.020273	0.02079
195.8	0.12777	0.127056	0.115448	0.114063	0.088582	0.088612	0.051559	0.050219	0.036683	0.035766		195.8	0.107671	0.107276	0.102953	0.103222	0.087014	0.088375	0.053331	0.053295	0.02029	0.020751
196	0.128096	0.127062	0.115094	0.114091	0.088293	0.088659	0.052109	0.05025	0.036873	0.035783		196	0.107589	0.107173	0.102674	0.103118	0.08643	0.088283	0.05291	0.053233	0.020138	0.020711
196.2	0.128155	0.127067	0.115612	0.11412	0.088493	0.088706	0.052616	0.050282	0.03693	0.0358		196.2	0.10732	0.10707	0.101865	0.103015	0.086108	0.088191	0.052411	0.053172	0.019936	0.020671
196.4	0.128012	0.127072	0.115724	0.114148	0.088636	0.088752	0.053039	0.050313	0.036744	0.035816		196.4	0.107693	0.106967	0.102133	0.102912	0.086788	0.088099	0.05298	0.053111	0.020048	0.020632
196.6	0.127821	0.127078	0.11568	0.114176	0.088798	0.088799	0.053114	0.050344	0.036618	0.035833		196.6	0.107225	0.106864	0.10162	0.102809	0.08624	0.088007	0.052451	0.05305	0.020167	0.020593
196.8	0.127787	0.127083	0.115365	0.114205	0.088819	0.088846	0.052511	0.050375	0.036356	0.03585		196.8	0.10651	0.106761	0.101044	0.102706	0.085875	0.087916	0.051969	0.052989	0.019636	0.020553
197	0.127438	0.127088	0.115289	0.114233	0.089021	0.088893	0.052788	0.050406	0.035797	0.035867		197	0.105953	0.106659	0.100941	0.102603	0.085424	0.087824	0.05173	0.052928	0.019282	0.020514
197.2	0.127014	0.127093	0.115151	0.114261	0.089519	0.088939	0.052627	0.050437	0.035723	0.035883		197.2	0.105332	0.106556	0.100992	0.1025	0.085265	0.087733	0.051373	0.052868	0.019111	0.020475
197.4	0.127299	0.127099	0.115553	0.114289	0.09021	0.088986	0.052718	0.050468	0.036095	0.0359		197.4	0.105106	0.106454	0.100971	0.102398	0.085295	0.087642	0.051594	0.052807	0.019222	0.020435
197.6	0.12719	0.127104	0.115642	0.114317	0.090019	0.089033	0.052279	0.050499	0.035584	0.035917		197.6	0.104752	0.106351	0.100926	0.102295	0.085251	0.087551	0.051088	0.052746	0.019038	0.020396
197.8	0.127517	0.127109	0.115477	0.114345	0.089835	0.089079	0.05219	0.05053	0.035836	0.035933		197.8	0.104544	0.106249	0.101101	0.102193	0.085168	0.08746	0.050696	0.052686	0.01836	0.020357
198	0.127357	0.127114	0.115176	0.114373	0.089765	0.089126	0.051838	0.050561	0.035494	0.03595		198	0.104588	0.106147	0.10104	0.102091	0.085554	0.087369	0.050436	0.052625	0.018407	0.020318
198.2	0.126837	0.127119	0.114819	0.114401	0.089844	0.089172	0.051153	0.050592	0.034936	0.035966		198.2	0.10466	0.106045	0.101375	0.101988	0.086455	0.087278	0.050132	0.052565	0.018473	0.020279
198.4	0.127246	0.127124	0.115212	0.114428	0.090277	0.089219	0.051546	0.050623	0.035053	0.035983		198.4	0.104409	0.105943	0.101417	0.101886	0.086245	0.087187	0.049913	0.052504	0.01831	0.02024
198.6	0.127652	0.127129	0.115359	0.114456	0.090844	0.089265	0.051759	0.050654	0.03575	0.036		198.6	0.104038	0.105842	0.101374	0.101785	0.086348	0.087097	0.049845	0.052444	0.01868	0.020201
198.8	0.127698	0.127134	0.115553	0.114484	0.090608	0.089311	0.051284	0.050685	0.03598	0.036016		198.8	0.103903	0.10574	0.101576	0.101683	0.086769	0.087006	0.0499	0.052384	0.018798	0.020162
199	0.127815	0.12714	0.115245	0.114511	0.090151	0.089358	0.050907	0.050716	0.036401	0.036033		199	0.103912	0.105638	0.10193	0.101581	0.086949	0.086916	0.050012	0.052324	0.019342	0.020123
199.2	0.128455	0.127145	0.115746	0.114539	0.090106	0.089404	0.051457	0.050747	0.036851	0.036049		199.2	0.103837	0.105537	0.10165	0.101479	0.08637	0.086826	0.049913	0.052264	0.019297	0.020085
199.4	0.127911	0.127149	0.115405	0.114566	0.08967	0.08945	0.051467	0.050778	0.036743	0.036066		199.4	0.104296	0.105436	0.101766	0.101378	0.086748	0.086736	0.050179	0.052204	0.020012	0.020046
199.6	0.127976	0.127154	0.114997	0.114594	0.089557	0.089496	0.051907	0.050809	0.03756	0.036082		199.6	0.104643	0.105334	0.102087	0.101277	0.087067	0.086646	0.050208	0.052144	0.020269	0.020007
199.8	0.127243	0.127159	0.114675	0.114621	0.089259	0.089543	0.051684	0.05084	0.037246	0.036099		199.8	0.104521	0.105233	0.101481	0.101175	0.086479	0.086556	0.050222	0.052084	0.019951	0.019969
200	0.126626	0.127164	0.114529	0.114648	0.088903	0.089589	0.051514	0.050871	0.036326	0.036115		200	0.104657	0.105132	0.101578	0.101074	0.086117	0.086466	0.049908	0.052024	0.019974	0.01993
200.2	0.126821	0.127169	0.114772	0.114675	0.089175	0.089635	0.05136	0.050902	0.036162	0.036132		200.2	0.104452	0.105031	0.101258	0.100973	0.086088	0.086376	0.050011	0.051965	0.020044	0.019892
200.4	0.126769	0.127174	0.114589	0.114703	0.089114	0.089681	0.051546	0.050932	0.036301	0.036148		200.4	0.104819	0.10493	0.101644	0.100872	0.086573	0.086287	0.050907	0.051905	0.02072	0.019854
200.6	0.126515	0.127179	0.114398	0.11473	0.089191	0.089727	0.051356	0.050963	0.036153	0.036165		200.6	0.104818	0.10483	0.101548	0.100772	0.086146	0.086197	0.050613	0.051846	0.02073	0.019815
200.8	0.126928	0.127184	0.114932	0.114757	0.089217	0.089773	0.051692	0.050994	0.036306	0.036181		200.8	0.104773	0.104729	0.101168	0.100671	0.086256	0.086108	0.05069	0.051786	0.020204	0.019777
201	0.126696	0.127188	0.114921	0.114784	0.089528	0.089819	0.05202	0.051025	0.036128	0.036197		201	0.104793	0.104628	0.101607	0.10057	0.086227	0.086019	0.05097	0.051727	0.020141	0.019739
201.2	0.127229	0.127193	0.115158	0.114811	0.089662	0.089864	0.052243	0.051056	0.036651	0.036214		201.2	0.104839	0.104528	0.101586	0.10047	0.086254	0.08593	0.051253	0.051667	0.020284	0.019701
201.4	0.127657	0.127198	0.115427	0.114837	0.089931	0.08991	0.052248	0.051086	0.036842	0.03623		201.4	0.104877	0.104428	0.100831	0.10037	0.085426	0.085841	0.051037	0.051608	0.019853	0.019662
201.6	0.127554	0.127203	0.115061	0.114864	0.089507	0.089956	0.052254	0.051117	0.036584	0.036246		201.6	0.104528	0.104327	0.100361	0.100269	0.084342	0.085752	0.050333	0.051549	0.018996	0.019624
201.8	0.126831	0.127207	0.114186	0.114891	0.088882	0.090002	0.051459	0.051148	0.035903	0.036263		201.8	0.104561	0.104227	0.100115	0.100169	0.083674	0.085663	0.049749	0.05149	0.018547	0.019586
202	0.126377	0.127212	0.11389	0.114918	0.088725	0.090047	0.051198	0.051179	0.035181	0.036279		202	0.104593	0.104127	0.099834	0.100069	0.083806	0.085574	0.049709	0.051431	0.019103	0.019548
202.2	0.126387	0.127217	0.113947	0.114944	0.089318	0.090093	0.051456	0.051209	0.035231	0.036295		202.2	0.103931	0.104027	0.099271	0.099969	0.083165	0.085486	0.049803	0.051372	0.018661	0.019511
202.4	0.126651	0.127221	0.113811	0.114971	0.089504	0.090139	0.051526	0.05124	0.03567	0.036312		202.4	0.102971	0.103928	0.098621	0.09987	0.082584	0.085397	0.049594	0.051313	0.018127	0.019473
202.6	0.126717	0.127226	0.113865	0.114997	0.089706	0.090184	0.051164	0.051271	0.036	0.036328		202.6	0.102481	0.103828	0.098364	0.09977	0.082652	0.085309	0.049391	0.051254	0.018354	0.019435
202.8	0.126285	0.12723	0.113538	0.115024	0.089301	0.09023	0.050574	0.051301	0.035896	0.036344		202.8	0.102076	0.103728	0.09827	0.099671	0.082576	0.085221	0.049388	0.051195	0.018126	0.019397
203	0.125592	0.127235	0.113425	0.11505	0.089053	0.090275	0.050242	0.051332	0.035322	0.03636		203	0.10203	0.103629	0.098459	0.099571	0.082889	0.085132	0.049571	0.051137	0.018543	0.01936
203.2	0.124961	0.12724	0.113219	0.115077	0.08866	0.090321	0.049581	0.051362	0.03501	0.036377		203.2	0.102322	0.103529	0.098125	0.099472	0.083018	0.085044	0.049585	0.051078	0.018504	0.019322
203.4	0.124973	0.127244	0.113567	0.115103	0.088951	0.090366	0.04959	0.051393	0.035147	0.036393		203.4	0.102629	0.10343	0.097885	0.099373	0.083342	0.084957	0.049596	0.05102	0.018832	0.019284
203.6	0.125172	0.127249	0.113669	0.115129	0.089215	0.090411	0.049471	0.051424	0.035065	0.036409		203.6	0.103046	0.103331	0.098201	0.099273	0.083856	0.084869	0.050129	0.050961	0.018939	0.019247
203.8	0.124751	0.127253	0.113831	0.115155	0.089451	0.090457	0.048603	0.051454	0.034433	0.036425		203.8	0.103043	0.103232	0.098117	0.099174	0.084301	0.084781	0.050871	0.050903	0.019126	0.019209
204	0.124586	0.127257	0.113853	0.115181	0.089387	0.090502	0.048162	0.051485	0.033949	0.036441		204	0.103276	0.103133	0.098525	0.099076	0.084558	0.084694	0.050837	0.050844	0.019526	0.019172
204.2	0.125139	0.127262	0.114291	0.115208	0.089676	0.090547	0.048533	0.051515	0.034313	0.036458		204.2	0.102445	0.103034	0.097963	0.098977	0.084464	0.084606	0.050463	0.050786	0.019266	0.019135
204.4	0.125017	0.127266	0.114666	0.115234	0.09005	0.090592	0.04873	0.051546	0.034312	0.036474		204.4	0.102785	0.102935	0.098254	0.098878	0.084596	0.084519	0.050923	0.050728	0.019174	0.019097
204.6	0.125282	0.127271	0.114883	0.115259	0.090188	0.090638	0.049337	0.051576	0.034388	0.03649		204.6	0.102752	0.102836	0.098523	0.09878	0.084812	0.084431	0.050808	0.05067	0.019037	0.01906
204.8	0.125465	0.127275	0.115383	0.115285	0.089979	0.090683	0.049391	0.051607	0.034687	0.036506		204.8	0.102496	0.102738	0.098609	0.098681	0.084705	0.084344	0.050928	0.050612	0.018761	0.019023
205	0.125423	0.127279	0.115379	0.115311	0.090074	0.090728	0.050005	0.051637	0.034983	0.036522		205	0.103116	0.102639	0.099132	0.098583	0.084767	0.084257	0.05106	0.050554	0.018964	0.018986
205.2	0.126386	0.127284	0.116117	0.115337	0.090255	0.090773	0.051095	0.051668	0.035772	0.036538		205.2	0.102773	0.102541	0.098985	0.098485	0.084732	0.08417	0.050358	0.050496	0.019161	0.018949
205.4	0.126309	0.127288	0.116	0.115363	0.090056	0.090818	0.051318	0.051698	0.035646	0.036554		205.4	0.102714	0.102442	0.098701	0.098386	0.083679	0.084084	0.049599	0.050438	0.019224	0.018912
205.6	0.126173	0.127292	0.116147	0.115388	0.090045	0.090863	0.051583	0.051729	0.035664	0.03657		205.6	0.102297	0.102344	0.098878	0.098288	0.083346	0.083997	0.049535	0.05038	0.019359	0.018875
205.8	0.125985	0.127297	0.115676	0.115414	0.089234	0.090908	0.051357	0.051759	0.035293	0.036586		205.8	0.102463	0.102246	0.098803	0.098191	0.083642	0.08391	0.049617	0.050323	0.019535	0.018838
206	0.126015	0.127301	0.115765	0.11544	0.089142	0.090952	0.051743	0.051789	0.035496	0.036602		206	0.102017	0.102148	0.098854	0.098093	0.084007	0.083824	0.05004	0.050265	0.02012	0.018801
206.2	0.125882	0.127305	0.115699	0.115465	0.089614	0.090997	0.051894	0.05182	0.035388	0.036618		206.2	0.101097	0.10205	0.098381	0.097995	0.083556	0.083737	0.049995	0.050207	0.019283	0.018764
206.4	0.12558	0.127309	0.115366	0.11549	0.088993	0.091042	0.051772	0.05185	0.035081	0.036634		206.4	0.100511	0.101952	0.097908	0.097898	0.08362	0.083651	0.049563	0.05015	0.019022	0.018727
206.6	0.125806	0.127313	0.11526	0.115516	0.088936	0.091087	0.05176	0.051881	0.034851	0.03665		206.6	0.100786	0.101855	0.098307	0.0978	0.083951	0.083565	0.05011	0.050093	0.02002	0.01869
206.8	0.125164	0.127318	0.115116	0.115541	0.088571	0.091131	0.052061	0.051911	0.034476	0.036666		206.8	0.100669	0.101757	0.097972	0.097703	0.084072	0.083479	0.050046	0.050035	0.020195	0.018654
207	0.125103	0.127322	0.115527	0.115566	0.089067	0.091176	0.052385	0.051941	0.034986	0.036682		207	0.100898	0.10166	0.097594	0.097606	0.08428	0.083393	0.049901	0.049978	0.020174	0.018617
207.2	0.125525	0.127326	0.115438	0.115592	0.089319	0.091221	0.052315	0.051972	0.035347	0.036698		207.2	0.101485	0.101562	0.097511	0.097508	0.08433	0.083307	0.049756	0.049921	0.019944	0.018581
207.4	0.126355	0.12733	0.115811	0.115617	0.089845	0.091265	0.052766	0.052002	0.035885	0.036714		207.4	0.101338	0.101465	0.097248	0.097411	0.084296	0.083221	0.049715	0.049864	0.019989	0.018544
207.6	0.126172	0.127334	0.115777	0.115642	0.090303	0.09131	0.052386	0.052032	0.036056	0.03673		207.6	0.101314	0.101368	0.097477	0.097314	0.084113	0.083136	0.049371	0.049807	0.019593	0.018508
207.8	0.126032	0.127338	0.115558	0.115667	0.090526	0.091354	0.051438	0.052062	0.036131	0.036745		207.8	0.101278	0.10127	0.097296	0.097218	0.08381	0.08305	0.049314	0.04975	0.019341	0.018471
208	0.126117	0.127342	0.115664	0.115692	0.090737	0.091399	0.051456	0.052093	0.036402	0.036761		208	0.101164	0.101173	0.097099	0.097121	0.083093	0.082965	0.048751	0.049693	0.019125	0.018435
208.2	0.126009	0.127346	0.115429	0.115717	0.091119	0.091443	0.051747	0.052123	0.036427	0.036777		208.2	0.100688	0.101077	0.096659	0.097024	0.082517	0.082879	0.048358	0.049636	0.018526	0.018399
208.4	0.126291	0.12735	0.115274	0.115742	0.091873	0.091487	0.051745	0.052153	0.036945	0.036793		208.4	0.100618	0.10098	0.09671	0.096928	0.082251	0.082794	0.04848	0.049579	0.018086	0.018362
208.6	0.126809	0.127354	0.115655	0.115767	0.092231	0.091532	0.052304	0.052183	0.037771	0.036809		208.6	0.100637	0.100883	0.096938	0.096832	0.082463	0.082709	0.048704	0.049522	0.018491	0.018326
208.8	0.126628	0.127358	0.115957	0.115792	0.09212	0.091576	0.051788	0.052213	0.037755	0.036825		208.8	0.100812	0.100786	0.096607	0.096735	0.082034	0.082624	0.048485	0.049466	0.018467	0.01829
209	0.127331	0.127362	0.11646	0.115816	0.092573	0.09162	0.052512	0.052244	0.038192	0.03684		209	0.101524	0.10069	0.096649	0.096639	0.082333	0.082539	0.048302	0.049409	0.018786	0.018254
209.2	0.127491	0.127366	0.117159	0.115841	0.093205	0.091664	0.053257	0.052274	0.038915	0.036856		209.2	0.100874	0.100593	0.096608	0.096543	0.082167	0.082454	0.048099	0.049352	0.018853	0.018218
209.4	0.126957	0.12737	0.11671	0.115866	0.093133	0.091709	0.052874	0.052304	0.038906	0.036872		209.4	0.10077	0.100497	0.09644	0.096447	0.081769	0.08237	0.048524	0.049296	0.018984	0.018182
209.6	0.126914	0.127374	0.1169	0.11589	0.093672	0.091753	0.053126	0.052334	0.039193	0.036888		209.6	0.10066	0.100401	0.096578	0.096351	0.081646	0.082285	0.049018	0.04924	0.019122	0.018146
209.8	0.127318	0.127378	0.116527	0.115915	0.093242	0.091797	0.053278	0.052364	0.039472	0.036903		209.8	0.1007	0.100305	0.096333	0.096256	0.081989	0.082201	0.049034	0.049183	0.019254	0.01811
210	0.126979	0.127381	0.116579	0.115939	0.093226	0.091841	0.053584	0.052394	0.039279	0.036919		210	0.100231	0.100209	0.095828	0.09616	0.081485	0.082116	0.049377	0.049127	0.019407	0.018074
210.2	0.126419	0.127385	0.116329	0.115964	0.092999	0.091885	0.052866	0.052424	0.038632	0.036935		210.2	0.10028	0.100113	0.095582	0.096064	0.081144	0.082032	0.049539	0.049071	0.018963	0.018038
210.4	0.126832	0.127389	0.116501	0.115988	0.093224	0.091929	0.053035	0.052454	0.038901	0.03695		210.4	0.100366	0.100017	0.094993	0.095969	0.080581	0.081948	0.049755	0.049015	0.019065	0.018003
210.6	0.127077	0.127393	0.116538	0.116012	0.09315	0.091973	0.052802	0.052484	0.038826	0.036966		210.6	0.10068	0.099921	0.095048	0.095874	0.080473	0.081864	0.050353	0.048959	0.019451	0.017967
210.8	0.126764	0.127397	0.116649	0.116037	0.092959	0.092017	0.053256	0.052515	0.038734	0.036982		210.8	0.10043	0.099825	0.094846	0.095779	0.080532	0.08178	0.049871	0.048903	0.019178	0.017931
211	0.127308	0.1274	0.116432	0.116061	0.093209	0.09206	0.052839	0.052545	0.038695	0.036997		211	0.100234	0.09973	0.094848	0.095683	0.080388	0.081696	0.049663	0.048847	0.018797	0.017896
211.2	0.127555	0.127404	0.115941	0.116085	0.092383	0.092104	0.052527	0.052575	0.038147	0.037013		211.2	0.100037	0.099634	0.095214	0.095588	0.080773	0.081612	0.049808	0.048791	0.01901	0.01786
211.4	0.127503	0.127408	0.11572	0.116109	0.092194	0.092148	0.052352	0.052605	0.037696	0.037029		211.4	0.09971	0.099539	0.095093	0.095494	0.080414	0.081529	0.049776	0.048735	0.01903	0.017825
211.6	0.127292	0.127412	0.115738	0.116133	0.092083	0.092192	0.052187	0.052634	0.037316	0.037044		211.6	0.099364	0.099444	0.095363	0.095399	0.080583	0.081445	0.049506	0.048679	0.018919	0.017789
211.8	0.127488	0.127415	0.115158	0.116157	0.091809	0.092235	0.051793	0.052664	0.037074	0.03706		211.8	0.099141	0.099349	0.095096	0.095304	0.080725	0.081362	0.049546	0.048624	0.018724	0.017754
212	0.127508	0.127419	0.114954	0.116181	0.09219	0.092279	0.052091	0.052694	0.037007	0.037075		212	0.09888	0.099254	0.095072	0.09521	0.080875	0.081278	0.049404	0.048568	0.018764	0.017719
212.2	0.127512	0.127423	0.114792	0.116205	0.092616	0.092323	0.052048	0.052724	0.036802	0.037091		212.2	0.098451	0.099159	0.094974	0.095115	0.080652	0.081195	0.048942	0.048513	0.0186	0.017683
212.4	0.127705	0.127426	0.114848	0.116229	0.092797	0.092366	0.051958	0.052754	0.036805	0.037106		212.4	0.098261	0.099064	0.094668	0.095021	0.080735	0.081112	0.04845	0.048457	0.018142	0.017648
212.6	0.127238	0.12743	0.114821	0.116253	0.092422	0.09241	0.051715	0.052784	0.036646	0.037122		212.6	0.097934	0.098969	0.094502	0.094927	0.080667	0.081029	0.048244	0.048402	0.01795	0.017613
212.8	0.12682	0.127433	0.1144	0.116276	0.091956	0.092453	0.051121	0.052814	0.03592	0.037137		212.8	0.097246	0.098874	0.093984	0.094832	0.079903	0.080946	0.047246	0.048347	0.017124	0.017578
213	0.127019	0.127437	0.114763	0.1163	0.091845	0.092496	0.051795	0.052844	0.036313	0.037153		213	0.096809	0.09878	0.094081	0.094738	0.079895	0.080863	0.046786	0.048291	0.017194	0.017543
213.2	0.126082	0.127441	0.114225	0.116324	0.09184	0.09254	0.052166	0.052874	0.036481	0.037168		213.2	0.096739	0.098685	0.09388	0.094645	0.079818	0.08078	0.046902	0.048236	0.017043	0.017508
213.4	0.126187	0.127444	0.114006	0.116347	0.092072	0.092583	0.052192	0.052904	0.036726	0.037184		213.4	0.096394	0.098591	0.093851	0.094551	0.079894	0.080698	0.046859	0.048181	0.016707	0.017473
213.6	0.126307	0.127448	0.114017	0.116371	0.091963	0.092627	0.052471	0.052933	0.037064	0.037199		213.6	0.096261	0.098496	0.093729	0.094457	0.079408	0.080615	0.04622	0.048126	0.016832	0.017438
213.8	0.126408	0.127451	0.114213	0.116394	0.09219	0.09267	0.052335	0.052963	0.037314	0.037215		213.8	0.096399	0.098402	0.093187	0.094363	0.079653	0.080533	0.046348	0.048071	0.016718	0.017403
214	0.125828	0.127455	0.114207	0.116418	0.092133	0.092713	0.051993	0.052993	0.036974	0.03723		214	0.096157	0.098308	0.092688	0.09427	0.079005	0.080451	0.046091	0.048016	0.015913	0.017368
214.2	0.125701	0.127458	0.114304	0.116441	0.092389	0.092756	0.051531	0.053023	0.036749	0.037245		214.2	0.096673	0.098214	0.092727	0.094176	0.078851	0.080368	0.046314	0.047961	0.015997	0.017333
214.4	0.12658	0.127462	0.115063	0.116464	0.09328	0.092799	0.05231	0.053053	0.037563	0.037261		214.4	0.096909	0.09812	0.092317	0.094083	0.078793	0.080286	0.046337	0.047907	0.016176	0.017299
214.6	0.126937	0.127465	0.115439	0.116488	0.093024	0.092843	0.052647	0.053082	0.037746	0.037276		214.6	0.096577	0.098026	0.092481	0.09399	0.078892	0.080204	0.046247	0.047852	0.01629	0.017264
214.8	0.126969	0.127469	0.115298	0.116511	0.093254	0.092886	0.053288	0.053112	0.037823	0.037291		214.8	0.096199	0.097933	0.09265	0.093897	0.079071	0.080122	0.046162	0.047797	0.016373	0.017229
215	0.127519	0.127472	0.11554	0.116534	0.09338	0.092929	0.053319	0.053142	0.038097	0.037307		215	0.09555	0.097839	0.092424	0.093804	0.078459	0.080041	0.04601	0.047743	0.015968	0.017195
215.2	0.127834	0.127475	0.115847	0.116557	0.093049	0.092972	0.053725	0.053171	0.038105	0.037322		215.2	0.095905	0.097746	0.092662	0.093711	0.078882	0.079959	0.046499	0.047688	0.016728	0.01716
215.4	0.128166	0.127479	0.116393	0.11658	0.093772	0.093015	0.054191	0.053201	0.038351	0.037337		215.4	0.095827	0.097652	0.09276	0.093618	0.078754	0.079877	0.046508	0.047634	0.016655	0.017126
215.6	0.128403	0.127482	0.116375	0.116603	0.093836	0.093058	0.054502	0.053231	0.038781	0.037353		215.6	0.095682	0.097559	0.092659	0.093526	0.07892	0.079796	0.046276	0.047579	0.016316	0.017092
215.8	0.128514	0.127485	0.116707	0.116626	0.094692	0.0931	0.054523	0.05326	0.038918	0.037368		215.8	0.096037	0.097465	0.092854	0.093433	0.079098	0.079715	0.046268	0.047525	0.016399	0.017057
216	0.128506	0.127489	0.116952	0.116649	0.095081	0.093143	0.054751	0.05329	0.039556	0.037383		216	0.096401	0.097372	0.093051	0.093341	0.07901	0.079633	0.046443	0.047471	0.016523	0.017023
216.2	0.128326	0.127492	0.116821	0.116672	0.095001	0.093186	0.054521	0.05332	0.039491	0.037398		216.2	0.096114	0.097279	0.092702	0.093248	0.07833	0.079552	0.046148	0.047416	0.016146	0.016989
216.4	0.128194	0.127495	0.116734	0.116695	0.094662	0.093229	0.054605	0.053349	0.039136	0.037414		216.4	0.096016	0.097186	0.092293	0.093156	0.077724	0.079471	0.045922	0.047362	0.015456	0.016954
216.6	0.127811	0.127499	0.116709	0.116718	0.094231	0.093272	0.054375	0.053379	0.038899	0.037429		216.6	0.095733	0.097093	0.09259	0.093064	0.07769	0.07939	0.046207	0.047308	0.015655	0.01692
216.8	0.12823	0.127502	0.117055	0.116741	0.094089	0.093314	0.054481	0.053409	0.039093	0.037444		216.8	0.095766	0.097001	0.09259	0.092972	0.077562	0.079309	0.045788	0.047254	0.015655	0.016886
217	0.127706	0.127505	0.117142	0.116763	0.093476	0.093357	0.054126	0.053438	0.038913	0.037459		217	0.095932	0.096908	0.092755	0.09288	0.07797	0.079228	0.046405	0.0472	0.016125	0.016852
217.2	0.127528	0.127508	0.11691	0.116786	0.093949	0.093399	0.05366	0.053468	0.038823	0.037474		217.2	0.096855	0.096815	0.093008	0.092788	0.078534	0.079148	0.046757	0.047147	0.016452	0.016818
217.4	0.128158	0.127512	0.117546	0.116809	0.094329	0.093442	0.054031	0.053497	0.039548	0.03749		217.4	0.096549	0.096723	0.092834	0.092696	0.078692	0.079067	0.04659	0.047093	0.016207	0.016784
217.6	0.127892	0.127515	0.117585	0.116831	0.094161	0.093485	0.05383	0.053527	0.039238	0.037505		217.6	0.096773	0.09663	0.092819	0.092605	0.078131	0.078987	0.046388	0.047039	0.016407	0.01675
217.8	0.127689	0.127518	0.117636	0.116854	0.094641	0.093527	0.053735	0.053556	0.038977	0.03752		217.8	0.097375	0.096538	0.092694	0.092513	0.078819	0.078906	0.046908	0.046985	0.016402	0.016716
218	0.127553	0.127521	0.117596	0.116876	0.094583	0.093569	0.053979	0.053586	0.038999	0.037535		218	0.097308	0.096446	0.093043	0.092422	0.079003	0.078826	0.046675	0.046932	0.016321	0.016682
218.2	0.127711	0.127524	0.117754	0.116898	0.094997	0.093612	0.054217	0.053615	0.039136	0.03755		218.2	0.097682	0.096354	0.093088	0.09233	0.078658	0.078746	0.04688	0.046878	0.016897	0.016649
218.4	0.128211	0.127528	0.117977	0.116921	0.09542	0.093654	0.054779	0.053645	0.039594	0.037565		218.4	0.097938	0.096262	0.093082	0.092239	0.078877	0.078666	0.047163	0.046825	0.0171	0.016615
218.6	0.128428	0.127531	0.117998	0.116943	0.095373	0.093697	0.055283	0.053674	0.039827	0.03758		218.6	0.097604	0.09617	0.093472	0.092148	0.078778	0.078586	0.047546	0.046771	0.017062	0.016581
218.8	0.127856	0.127534	0.11747	0.116965	0.095132	0.093739	0.055181	0.053704	0.039435	0.037595		218.8	0.097828	0.096078	0.093386	0.092057	0.078503	0.078506	0.047506	0.046718	0.017041	0.016547
219	0.128103	0.127537	0.117305	0.116988	0.095117	0.093781	0.05474	0.053733	0.039654	0.03761		219	0.097927	0.095986	0.093356	0.091966	0.078349	0.078426	0.047662	0.046665	0.01722	0.016514
219.2	0.127905	0.12754	0.117085	0.11701	0.095156	0.093823	0.054552	0.053762	0.039052	0.037625		219.2	0.098371	0.095895	0.093859	0.091875	0.078472	0.078346	0.047565	0.046612	0.017887	0.01648
219.4	0.128041	0.127543	0.117107	0.117032	0.095587	0.093866	0.054544	0.053792	0.039302	0.03764		219.4	0.097543	0.095803	0.093463	0.091784	0.07791	0.078267	0.047116	0.046558	0.016979	0.016447
219.6	0.12805	0.127546	0.116793	0.117054	0.095704	0.093908	0.054293	0.053821	0.03913	0.037655		219.6	0.097626	0.095712	0.093029	0.091694	0.078022	0.078187	0.046788	0.046505	0.016616	0.016413
219.8	0.128397	0.127549	0.117234	0.117076	0.095812	0.09395	0.054417	0.053851	0.03896	0.03767		219.8	0.097935	0.09562	0.093185	0.091603	0.077966	0.078108	0.047146	0.046452	0.016914	0.01638
220	0.128174	0.127552	0.116977	0.117098	0.095484	0.093992	0.054395	0.05388	0.03948	0.037685		220	0.097638	0.095529	0.092495	0.091513	0.077536	0.078029	0.047271	0.046399	0.016666	0.016347
220.2	0.127857	0.127555	0.116519	0.11712	0.095345	0.094034	0.053913	0.053909	0.038918	0.0377		220.2	0.096735	0.095438	0.091548	0.091422	0.077359	0.077949	0.04737	0.046346	0.016545	0.016313
220.4	0.127966	0.127558	0.116699	0.117142	0.095665	0.094076	0.054013	0.053939	0.039051	0.037715		220.4	0.09619	0.095347	0.090975	0.091332	0.077078	0.07787	0.0474	0.046294	0.015966	0.01628
220.6	0.127737	0.127561	0.116432	0.117163	0.095269	0.094118	0.053641	0.053968	0.038696	0.03773		220.6	0.095933	0.095256	0.090451	0.091242	0.077278	0.077791	0.046864	0.046241	0.016043	0.016247
220.8	0.128014	0.127564	0.116454	0.117185	0.095226	0.09416	0.053144	0.053997	0.038574	0.037745		220.8	0.095251	0.095165	0.089901	0.091152	0.076968	0.077712	0.046516	0.046188	0.015588	0.016214
221	0.127741	0.127567	0.116492	0.117207	0.094751	0.094202	0.052804	0.054026	0.038016	0.03776		221	0.094515	0.095074	0.088952	0.091062	0.076847	0.077634	0.046371	0.046136	0.01524	0.016181
221.2	0.127936	0.12757	0.11702	0.117229	0.095219	0.094243	0.053321	0.054056	0.038652	0.037775		221.2	0.094356	0.094983	0.08824	0.090972	0.077001	0.077555	0.045844	0.046083	0.015263	0.016148
221.4	0.127956	0.127573	0.11726	0.11725	0.094981	0.094285	0.054006	0.054085	0.038848	0.03779		221.4	0.093864	0.094892	0.088065	0.090883	0.07691	0.077476	0.045555	0.04603	0.014711	0.016115
221.6	0.127706	0.127576	0.117214	0.117272	0.094949	0.094327	0.053762	0.054114	0.037901	0.037805		221.6	0.093914	0.094802	0.088303	0.090793	0.076822	0.077398	0.045396	0.045978	0.014806	0.016082
221.8	0.12777	0.127579	0.117331	0.117293	0.095207	0.094369	0.054108	0.054143	0.037936	0.037819		221.8	0.093579	0.094711	0.088344	0.090703	0.077101	0.077319	0.044665	0.045926	0.015125	0.016049
222	0.128126	0.127582	0.117485	0.117315	0.096063	0.09441	0.05476	0.054173	0.038492	0.037834		222	0.093464	0.094621	0.088414	0.090614	0.076855	0.077241	0.044474	0.045873	0.0154	0.016016
222.2	0.128178	0.127585	0.117141	0.117336	0.096274	0.094452	0.054975	0.054202	0.038348	0.037849		222.2	0.093324	0.094531	0.088403	0.090525	0.07653	0.077163	0.044343	0.045821	0.015154	0.015983
222.4	0.127971	0.127588	0.117137	0.117358	0.096278	0.094494	0.055175	0.054231	0.037907	0.037864		222.4	0.09371	0.094441	0.088786	0.090436	0.076841	0.077085	0.044694	0.045769	0.015007	0.01595
222.6	0.127358	0.12759	0.117269	0.117379	0.096107	0.094535	0.05538	0.05426	0.03791	0.037879		222.6	0.094001	0.094351	0.089635	0.090346	0.076834	0.077007	0.044664	0.045717	0.015028	0.015917
222.8	0.12651	0.127593	0.116748	0.1174	0.095413	0.094577	0.054791	0.054289	0.037362	0.037893		222.8	0.094033	0.094261	0.089727	0.090257	0.076827	0.076929	0.044519	0.045665	0.015122	0.015885
223	0.126923	0.127596	0.117112	0.117422	0.095992	0.094618	0.054702	0.054318	0.037709	0.037908		223	0.094035	0.094171	0.090599	0.090168	0.077257	0.076851	0.044756	0.045613	0.015372	0.015852
223.2	0.127142	0.127599	0.117299	0.117443	0.096005	0.09466	0.054921	0.054347	0.037618	0.037923		223.2	0.093643	0.094081	0.091091	0.09008	0.077164	0.076773	0.044452	0.045561	0.015542	0.01582
223.4	0.127422	0.127602	0.1181	0.117464	0.096643	0.094701	0.055345	0.054377	0.038296	0.037938		223.4	0.092825	0.093991	0.090854	0.089991	0.076785	0.076696	0.0442	0.045509	0.014965	0.015787
223.6	0.127273	0.127604	0.117635	0.117485	0.096198	0.094742	0.054912	0.054406	0.03825	0.037952		223.6	0.092916	0.093901	0.090663	0.089902	0.076643	0.076618	0.044076	0.045457	0.014796	0.015754
223.8	0.127374	0.127607	0.118102	0.117506	0.096048	0.094784	0.055158	0.054435	0.038518	0.037967		223.8	0.09315	0.093812	0.090698	0.089814	0.076266	0.076541	0.044483	0.045405	0.014792	0.015722
224	0.126701	0.12761	0.117547	0.117527	0.096016	0.094825	0.05441	0.054464	0.038848	0.037982		224	0.092493	0.093722	0.09029	0.089725	0.076517	0.076463	0.044649	0.045354	0.014286	0.01569
224.2	0.126475	0.127613	0.116882	0.117548	0.09523	0.094866	0.053867	0.054493	0.038274	0.037997		224.2	0.092309	0.093633	0.089655	0.089637	0.076019	0.076386	0.044713	0.045302	0.014053	0.015657
224.4	0.126266	0.127615	0.116612	0.117569	0.09489	0.094907	0.053726	0.054522	0.037886	0.038011		224.4	0.092517	0.093544	0.089414	0.089549	0.075881	0.076309	0.044596	0.04525	0.013626	0.015625
224.6	0.125996	0.127618	0.116268	0.11759	0.094127	0.094949	0.05341	0.054551	0.037112	0.038026		224.6	0.092664	0.093455	0.088981	0.089461	0.075749	0.076232	0.044106	0.045199	0.013771	0.015593
224.8	0.126301	0.127621	0.11629	0.117611	0.094009	0.09499	0.05327	0.05458	0.03735	0.03804		224.8	0.092637	0.093366	0.089104	0.089373	0.075914	0.076155	0.044231	0.045147	0.013799	0.01556
225	0.126705	0.127623	0.116726	0.117632	0.094123	0.095031	0.054052	0.054609	0.037998	0.038055		225	0.092276	0.093277	0.08854	0.089285	0.075571	0.076078	0.044328	0.045096	0.013579	0.015528
225.2	0.12674	0.127626	0.116191	0.117653	0.093874	0.095072	0.053902	0.054638	0.038125	0.03807		225.2	0.091965	0.093188	0.088766	0.089197	0.075469	0.076001	0.043945	0.045045	0.013661	0.015496
225.4	0.126733	0.127629	0.115879	0.117673	0.093301	0.095113	0.05364	0.054667	0.037649	0.038084		225.4	0.092111	0.093099	0.089262	0.089109	0.075346	0.075925	0.043835	0.044993	0.013846	0.015464
225.6	0.127423	0.127631	0.116044	0.117694	0.093553	0.095154	0.053733	0.054696	0.03771	0.038099		225.6	0.092206	0.09301	0.08896	0.089022	0.075064	0.075848	0.043722	0.044942	0.014041	0.015432
225.8	0.128096	0.127634	0.116045	0.117715	0.093894	0.095195	0.054316	0.054725	0.037951	0.038113		225.8	0.09219	0.092921	0.089069	0.088934	0.075151	0.075772	0.043813	0.044891	0.014656	0.0154
226	0.12828	0.127637	0.1159	0.117735	0.094615	0.095236	0.05435	0.054753	0.038124	0.038128		226	0.092368	0.092833	0.089077	0.088847	0.075227	0.075695	0.044128	0.04484	0.01454	0.015368
226.2	0.12818	0.127639	0.115955	0.117756	0.094462	0.095277	0.05449	0.054782	0.037925	0.038142		226.2	0.092488	0.092744	0.089376	0.088759	0.075421	0.075619	0.04404	0.044789	0.014458	0.015336
226.4	0.128229	0.127642	0.116289	0.117776	0.094762	0.095318	0.05479	0.054811	0.038123	0.038157		226.4	0.092535	0.092656	0.089419	0.088672	0.075316	0.075543	0.04378	0.044738	0.014476	0.015304
226.6	0.12787	0.127645	0.116233	0.117797	0.094838	0.095358	0.054975	0.05484	0.037857	0.038172		226.6	0.092381	0.092568	0.089511	0.088585	0.075688	0.075467	0.043947	0.044687	0.014759	0.015273
226.8	0.127736	0.127647	0.116492	0.117817	0.094788	0.095399	0.054747	0.054869	0.03829	0.038186		226.8	0.091744	0.09248	0.089274	0.088498	0.075714	0.075391	0.043961	0.044636	0.014669	0.015241
227	0.128415	0.12765	0.117219	0.117837	0.095444	0.09544	0.055244	0.054898	0.038996	0.0382		227	0.091639	0.092392	0.089424	0.088411	0.0756	0.075315	0.043523	0.044586	0.014648	0.015209
227.2	0.12798	0.127652	0.117422	0.117858	0.095808	0.095481	0.055454	0.054927	0.039187	0.038215		227.2	0.091079	0.092304	0.089071	0.088324	0.075099	0.075239	0.043053	0.044535	0.014282	0.015177
227.4	0.127472	0.127655	0.117739	0.117878	0.09577	0.095521	0.055284	0.054955	0.039048	0.038229		227.4	0.090278	0.092216	0.088423	0.088237	0.074116	0.075163	0.04253	0.044484	0.013823	0.015146
227.6	0.127017	0.127657	0.117285	0.117898	0.095416	0.095562	0.054669	0.054984	0.038785	0.038244		227.6	0.090136	0.092128	0.088139	0.088151	0.074078	0.075088	0.042281	0.044434	0.013603	0.015114
227.8	0.127396	0.12766	0.117892	0.117918	0.095819	0.095602	0.055202	0.055013	0.039238	0.038258		227.8	0.090105	0.09204	0.088028	0.088064	0.073739	0.075012	0.0424	0.044383	0.013518	0.015083
228	0.127365	0.127662	0.117345	0.117939	0.095607	0.095643	0.054874	0.055042	0.038995	0.038273		228	0.090138	0.091952	0.0879	0.087977	0.073673	0.074937	0.042609	0.044333	0.013255	0.015051
228.2	0.12735	0.127665	0.11702	0.117959	0.095119	0.095683	0.055087	0.05507	0.038666	0.038287		228.2	0.090541	0.091865	0.087718	0.087891	0.073243	0.074861	0.042497	0.044282	0.013658	0.01502
228.4	0.127446	0.127667	0.117235	0.117979	0.095519	0.095724	0.055415	0.055099	0.038991	0.038301		228.4	0.090581	0.091777	0.087026	0.087805	0.0733	0.074786	0.042553	0.044232	0.013408	0.014988
228.6	0.127205	0.12767	0.116842	0.117999	0.095001	0.095764	0.05477	0.055128	0.038929	0.038316		228.6	0.090844	0.09169	0.087144	0.087719	0.07337	0.074711	0.042774	0.044182	0.013719	0.014957
228.8	0.126675	0.127672	0.115994	0.118019	0.094657	0.095805	0.05425	0.055157	0.039156	0.03833		228.8	0.090798	0.091603	0.087313	0.087633	0.07352	0.074636	0.043198	0.044132	0.013766	0.014926
229	0.126505	0.127675	0.115669	0.118039	0.094397	0.095845	0.054144	0.055185	0.039209	0.038345		229	0.090278	0.091515	0.086975	0.087547	0.073036	0.074561	0.04332	0.044081	0.013293	0.014894
229.2	0.126815	0.127677	0.11551	0.118058	0.094093	0.095885	0.054023	0.055214	0.039237	0.038359		229.2	0.090259	0.091428	0.086916	0.087461	0.073463	0.074486	0.042911	0.044031	0.013718	0.014863
229.4	0.126648	0.127679	0.115206	0.118078	0.093841	0.095926	0.053811	0.055243	0.039061	0.038373		229.4	0.091001	0.091341	0.087201	0.087375	0.074045	0.074411	0.043838	0.043981	0.014369	0.014832
229.6	0.126675	0.127682	0.115074	0.118098	0.094205	0.095966	0.053782	0.055271	0.039146	0.038387		229.6	0.091073	0.091254	0.087191	0.087289	0.07437	0.074336	0.044252	0.043931	0.014657	0.014801
229.8	0.12622	0.127684	0.114668	0.118118	0.093981	0.096006	0.053594	0.0553	0.038462	0.038402		229.8	0.090944	0.091167	0.087209	0.087204	0.074435	0.074262	0.044677	0.043881	0.014628	0.01477
230	0.125832	0.127687	0.114649	0.118138	0.094342	0.096046	0.053164	0.055329	0.037941	0.038416		230	0.090823	0.091081	0.087105	0.087118	0.074212	0.074187	0.044381	0.043832	0.014148	0.014739
230.2	0.125721	0.127689	0.114526	0.118157	0.093947	0.096087	0.053516	0.055357	0.037614	0.03843		230.2	0.091494	0.090994	0.087288	0.087033	0.074598	0.074113	0.04458	0.043782	0.014473	0.014708
230.4	0.125318	0.127691	0.114576	0.118177	0.094076	0.096127	0.053318	0.055386	0.037074	0.038445		230.4	0.091355	0.090907	0.087128	0.086947	0.074885	0.074039	0.044426	0.043732	0.014273	0.014677
230.6	0.125129	0.127694	0.115177	0.118196	0.094601	0.096167	0.053641	0.055414	0.036958	0.038459		230.6	0.090941	0.090821	0.086502	0.086862	0.074881	0.073964	0.044526	0.043682	0.014236	0.014646
230.8	0.125365	0.127696	0.115983	0.118216	0.094951	0.096207	0.053913	0.055443	0.037682	0.038473		230.8	0.090849	0.090735	0.086315	0.086777	0.074227	0.07389	0.04411	0.043633	0.013874	0.014615
231	0.125614	0.127698	0.116322	0.118236	0.095121	0.096247	0.054006	0.055471	0.037433	0.038487		231	0.09069	0.090648	0.086329	0.086692	0.073775	0.073816	0.043609	0.043583	0.013694	0.014584
231.2	0.126064	0.127701	0.117116	0.118255	0.09565	0.096287	0.054071	0.0555	0.037567	0.038501		231.2	0.08995	0.090562	0.085571	0.086607	0.07302	0.073742	0.043219	0.043534	0.01301	0.014553
231.4	0.126764	0.127703	0.117379	0.118274	0.095702	0.096327	0.054475	0.055528	0.037825	0.038516		231.4	0.08967	0.090476	0.085572	0.086522	0.072456	0.073668	0.043433	0.043484	0.013116	0.014523
231.6	0.127433	0.127705	0.117687	0.118294	0.096162	0.096366	0.055043	0.055557	0.038254	0.03853		231.6	0.089924	0.09039	0.086177	0.086437	0.072505	0.073595	0.043746	0.043435	0.013611	0.014492
231.8	0.128449	0.127708	0.117909	0.118313	0.096444	0.096406	0.056048	0.055585	0.038962	0.038544		231.8	0.090394	0.090304	0.086621	0.086353	0.072617	0.073521	0.044162	0.043386	0.013716	0.014461
232	0.128919	0.12771	0.117807	0.118332	0.096408	0.096446	0.056093	0.055614	0.038924	0.038558		232	0.090507	0.090218	0.086567	0.086268	0.072549	0.073447	0.044184	0.043336	0.013672	0.014431
232.2	0.129322	0.127712	0.11787	0.118352	0.096613	0.096486	0.056436	0.055642	0.039086	0.038572		232.2	0.089941	0.090132	0.086465	0.086184	0.072459	0.073374	0.044155	0.043287	0.013633	0.0144
232.4	0.129866	0.127714	0.118242	0.118371	0.096923	0.096526	0.0567	0.055671	0.039638	0.038586		232.4	0.08999	0.090046	0.086204	0.086099	0.072471	0.0733	0.044566	0.043238	0.013905	0.01437
232.6	0.129255	0.127717	0.117696	0.11839	0.096224	0.096565	0.056038	0.055699	0.039212	0.0386		232.6	0.090109	0.089961	0.086801	0.086015	0.072665	0.073227	0.044834	0.043189	0.014346	0.014339
232.8	0.128778	0.127719	0.117349	0.118409	0.096347	0.096605	0.056539	0.055728	0.039666	0.038614		232.8	0.089812	0.089875	0.087004	0.085931	0.072355	0.073154	0.044689	0.04314	0.014221	0.014309
233	0.128965	0.127721	0.117388	0.118428	0.096431	0.096645	0.056785	0.055756	0.040126	0.038629		233	0.089786	0.08979	0.086903	0.085847	0.0724	0.073081	0.044299	0.043091	0.014201	0.014278
233.2	0.128811	0.127723	0.117619	0.118447	0.096648	0.096684	0.05684	0.055784	0.040272	0.038643		233.2	0.089988	0.089704	0.087213	0.085763	0.073067	0.073008	0.044419	0.043042	0.014909	0.014248
233.4	0.128142	0.127725	0.117233	0.118466	0.096347	0.096724	0.056489	0.055813	0.040249	0.038657		233.4	0.090091	0.089619	0.087404	0.085679	0.073151	0.072935	0.044148	0.042993	0.014951	0.014218
233.6	0.127511	0.127728	0.117311	0.118485	0.096854	0.096763	0.056315	0.055841	0.040038	0.038671		233.6	0.089761	0.089534	0.0872	0.085595	0.072954	0.072862	0.043545	0.042944	0.014775	0.014188
233.8	0.126894	0.12773	0.117474	0.118504	0.096727	0.096803	0.056162	0.05587	0.03911	0.038685		233.8	0.089916	0.089449	0.08711	0.085511	0.072588	0.072789	0.043289	0.042896	0.014557	0.014157
234	0.12667	0.127732	0.117849	0.118523	0.09704	0.096842	0.056185	0.055898	0.038875	0.038699		234	0.090324	0.089364	0.086754	0.085428	0.07298	0.072716	0.042894	0.042847	0.014494	0.014127
234.2	0.126598	0.127734	0.117789	0.118542	0.097069	0.096882	0.056304	0.055926	0.039138	0.038713		234.2	0.090674	0.089279	0.086883	0.085344	0.073818	0.072644	0.042967	0.042798	0.014968	0.014097
234.4	0.126127	0.127736	0.118029	0.118561	0.097479	0.096921	0.056165	0.055955	0.039076	0.038727		234.4	0.090379	0.089194	0.086762	0.085261	0.073849	0.072571	0.042653	0.04275	0.015086	0.014067
234.6	0.126133	0.127738	0.118337	0.118579	0.097979	0.09696	0.056415	0.055983	0.039461	0.038741		234.6	0.090575	0.089109	0.08656	0.085178	0.073559	0.072499	0.042732	0.042701	0.015356	0.014037
234.8	0.126144	0.127741	0.118072	0.118598	0.097564	0.097	0.056246	0.056011	0.039251	0.038755		234.8	0.090356	0.089024	0.086391	0.085094	0.073074	0.072427	0.042461	0.042653	0.015281	0.014007
235	0.126238	0.127743	0.117634	0.118617	0.097375	0.097039	0.05554	0.056039	0.039033	0.038769		235	0.090017	0.08894	0.08623	0.085011	0.073196	0.072354	0.042535	0.042605	0.015966	0.013977
235.2	0.127205	0.127745	0.118004	0.118635	0.097496	0.097078	0.055829	0.056068	0.039264	0.038782		235.2	0.089452	0.088855	0.085482	0.084928	0.073001	0.072282	0.042188	0.042556	0.015696	0.013947
235.4	0.126962	0.127747	0.117816	0.118654	0.097282	0.097117	0.055772	0.056096	0.038937	0.038796		235.4	0.089898	0.088771	0.08615	0.084845	0.073399	0.07221	0.043094	0.042508	0.016194	0.013917
235.6	0.127353	0.127749	0.117696	0.118673	0.096866	0.097156	0.055971	0.056124	0.03864	0.03881		235.6	0.089562	0.088687	0.086049	0.084762	0.073495	0.072138	0.043226	0.04246	0.016367	0.013888
235.8	0.128023	0.127751	0.117651	0.118691	0.096593	0.097196	0.056336	0.056152	0.038962	0.038824		235.8	0.089244	0.088602	0.085905	0.08468	0.073598	0.072066	0.042972	0.042412	0.015564	0.013858
236	0.128477	0.127753	0.117482	0.11871	0.096379	0.097235	0.056015	0.05618	0.038837	0.038838		236	0.088199	0.088518	0.085296	0.084597	0.072585	0.071995	0.042794	0.042364	0.014697	0.013828
236.2	0.12942	0.127755	0.117631	0.118728	0.0966	0.097274	0.056419	0.056209	0.038861	0.038852		236.2	0.087999	0.088434	0.085447	0.084514	0.072497	0.071923	0.043067	0.042316	0.014985	0.013798
236.4	0.129353	0.127757	0.117913	0.118746	0.096269	0.097313	0.056565	0.056237	0.038898	0.038866		236.4	0.088093	0.08835	0.085612	0.084432	0.072172	0.071851	0.043783	0.042268	0.015457	0.013769
236.6	0.128548	0.127759	0.117595	0.118765	0.095839	0.097352	0.056249	0.056265	0.038664	0.03888		236.6	0.087631	0.088266	0.08532	0.084349	0.071606	0.07178	0.043796	0.04222	0.015185	0.013739
236.8	0.128087	0.127761	0.117318	0.118783	0.095553	0.097391	0.056106	0.056293	0.038514	0.038893		236.8	0.08747	0.088182	0.085109	0.084267	0.071646	0.071708	0.043589	0.042172	0.015149	0.01371
237	0.127856	0.127763	0.11745	0.118801	0.095124	0.097429	0.055576	0.056321	0.038262	0.038907		237	0.087403	0.088099	0.084867	0.084185	0.071911	0.071637	0.043507	0.042124	0.014816	0.01368
237.2	0.127351	0.127765	0.118159	0.11882	0.095274	0.097468	0.055449	0.056349	0.038364	0.038921		237.2	0.086813	0.088015	0.084163	0.084103	0.071389	0.071566	0.04315	0.042076	0.014627	0.013651
237.4	0.12739	0.127767	0.118541	0.118838	0.095318	0.097507	0.055631	0.056377	0.038804	0.038935		237.4	0.08665	0.087931	0.083451	0.084021	0.071101	0.071495	0.04214	0.042029	0.013837	0.013621
237.6	0.126484	0.127769	0.118073	0.118856	0.095397	0.097546	0.055128	0.056405	0.038047	0.038949		237.6	0.086765	0.087848	0.082917	0.083939	0.070904	0.071423	0.042056	0.041981	0.013857	0.013592
237.8	0.12618	0.127771	0.118219	0.118874	0.095205	0.097585	0.055139	0.056433	0.037963	0.038962		237.8	0.086842	0.087765	0.082428	0.083857	0.070442	0.071353	0.041871	0.041934	0.013635	0.013562
238	0.125943	0.127773	0.118065	0.118892	0.095558	0.097623	0.055127	0.056462	0.038182	0.038976		238	0.087282	0.087681	0.082709	0.083775	0.071076	0.071282	0.042134	0.041886	0.014095	0.013533
238.2	0.125712	0.127775	0.117635	0.11891	0.095863	0.097662	0.054898	0.05649	0.038181	0.03899		238.2	0.087403	0.087598	0.082511	0.083693	0.071251	0.071211	0.041997	0.041839	0.014479	0.013504
238.4	0.125358	0.127777	0.117587	0.118928	0.096168	0.097701	0.054889	0.056518	0.038044	0.039003		238.4	0.087495	0.087515	0.082801	0.083612	0.070816	0.07114	0.042036	0.041791	0.014586	0.013475
238.6	0.125543	0.127779	0.11765	0.118946	0.096592	0.097739	0.054948	0.056546	0.038201	0.039017		238.6	0.087637	0.087432	0.082536	0.08353	0.070929	0.071069	0.042015	0.041744	0.014665	0.013445
238.8	0.12588	0.127781	0.117625	0.118964	0.096787	0.097778	0.055154	0.056574	0.038356	0.039031		238.8	0.087006	0.087349	0.081719	0.083449	0.070951	0.070999	0.041789	0.041697	0.014554	0.013416
239	0.12637	0.127783	0.117948	0.118982	0.097496	0.097817	0.055038	0.056602	0.038773	0.039045		239	0.086928	0.087266	0.080969	0.083368	0.071293	0.070928	0.041508	0.041649	0.01487	0.013387
239.2	0.127194	0.127785	0.118939	0.119	0.098075	0.097855	0.055738	0.05663	0.039284	0.039058		239.2	0.086743	0.087183	0.080577	0.083286	0.07111	0.070858	0.041137	0.041602	0.014071	0.013358
239.4	0.127557	0.127787	0.119498	0.119018	0.09851	0.097894	0.055989	0.056657	0.039695	0.039072		239.4	0.086907	0.0871	0.080852	0.083205	0.070998	0.070788	0.041921	0.041555	0.013983	0.013329
239.6	0.12874	0.127789	0.119999	0.119035	0.098923	0.097932	0.056691	0.056685	0.040376	0.039085		239.6	0.08684	0.087018	0.081014	0.083124	0.071283	0.070718	0.041497	0.041508	0.013978	0.0133
239.8	0.129574	0.12779	0.120622	0.119053	0.09939	0.09797	0.057023	0.056713	0.041101	0.039099		239.8	0.086898	0.086935	0.081394	0.083043	0.071283	0.070648	0.041161	0.041461	0.013991	0.013271
240	0.130228	0.127792	0.121202	0.119071	0.099985	0.098009	0.057148	0.056741	0.041497	0.039113		240	0.08727	0.086853	0.082023	0.082962	0.071691	0.070577	0.042038	0.041414	0.014692	0.013242
240.2	0.130228	0.127794	0.121202	0.119088	0.099985	0.098047	0.057148	0.056769	0.041497	0.039126		240.2	0.087373	0.08677	0.0826	0.082882	0.071883	0.070508	0.042217	0.041367	0.015471	0.013213
240.4	0.13043	0.127648	0.120436	0.11873	0.09989	0.097858	0.0572	0.056667	0.040959	0.03904		240.4	0.087028	0.086688	0.082308	0.082801	0.071558	0.070438	0.041905	0.041321	0.015087	0.013185
240.6	0.130719	0.127503	0.119505	0.118378	0.099773	0.097671	0.057612	0.056566	0.040453	0.038955		240.6	0.086979	0.086606	0.082004	0.08272	0.071546	0.070368	0.041807	0.041274	0.014687	0.013156
240.8	0.131458	0.127358	0.11902	0.118031	0.099862	0.097485	0.057984	0.056465	0.040229	0.03887		240.8	0.087272	0.086524	0.082123	0.08264	0.072154	0.070298	0.041618	0.041227	0.014906	0.013127
241	0.131613	0.127214	0.118253	0.11769	0.099342	0.097301	0.058128	0.056365	0.039802	0.038786		241	0.087006	0.086442	0.081767	0.082559	0.072281	0.070229	0.041433	0.04118	0.014552	0.013098
241.2	0.13188	0.127071	0.117277	0.117354	0.098907	0.097119	0.058051	0.056265	0.039445	0.038703		241.2	0.086703	0.08636	0.081628	0.082479	0.071721	0.070159	0.041174	0.041134	0.014669	0.01307
241.4	0.131604	0.126928	0.116516	0.117023	0.098441	0.096938	0.058213	0.056166	0.03885	0.03862		241.4	0.086743	0.086278	0.08143	0.082399	0.071399	0.07009	0.041187	0.041087	0.014085	0.013041
241.6	0.131477	0.126786	0.115639	0.116698	0.097636	0.09676	0.058078	0.056068	0.03843	0.038538		241.6	0.086982	0.086196	0.081713	0.082319	0.071592	0.07002	0.041854	0.041041	0.014677	0.013013
241.8	0.131497	0.126644	0.114881	0.116378	0.097634	0.096582	0.058186	0.055971	0.038429	0.038456		241.8	0.086828	0.086114	0.081682	0.082239	0.070713	0.069951	0.041712	0.040994	0.014626	0.012984
242	0.13097	0.126503	0.11387	0.116064	0.097038	0.096407	0.058013	0.055874	0.038122	0.038376		242	0.086866	0.086033	0.081893	0.082159	0.071082	0.069882	0.041691	0.040948	0.015084	0.012956
242.2	0.13034	0.126363	0.112927	0.115754	0.096387	0.096233	0.057471	0.055777	0.037623	0.038296		242.2	0.086479	0.085951	0.081279	0.082079	0.070746	0.069813	0.041138	0.040902	0.014341	0.012927
242.4	0.12945	0.126223	0.112436	0.115449	0.096095	0.09606	0.057023	0.055682	0.037967	0.038216		242.4	0.086632	0.08587	0.081538	0.081999	0.070451	0.069744	0.041072	0.040856	0.014141	0.012899
242.6	0.128987	0.126084	0.111374	0.115149	0.095625	0.09589	0.055842	0.055587	0.037046	0.038138		242.6	0.08644	0.085788	0.081085	0.081919	0.07057	0.069675	0.040845	0.040809	0.013672	0.01287
242.8	0.128955	0.125946	0.111569	0.114853	0.096002	0.09572	0.056081	0.055492	0.037475	0.03806		242.8	0.086001	0.085707	0.080368	0.08184	0.070243	0.069606	0.040197	0.040763	0.013046	0.012842
243	0.128831	0.125808	0.111409	0.114563	0.095865	0.095553	0.055931	0.055398	0.037378	0.037982		243	0.085794	0.085626	0.080084	0.08176	0.070476	0.069538	0.040041	0.040717	0.012501	0.012814
243.2	0.128399	0.125671	0.111185	0.114276	0.095519	0.095387	0.055766	0.055305	0.03717	0.037905		243.2	0.086011	0.085544	0.080665	0.081681	0.070544	0.069469	0.040364	0.040671	0.012207	0.012786
243.4	0.128194	0.125534	0.111147	0.113995	0.095674	0.095222	0.055705	0.055213	0.037332	0.037829		243.4	0.086129	0.085463	0.081137	0.081601	0.071035	0.0694	0.040852	0.040625	0.012728	0.012757
243.6	0.127834	0.125398	0.111099	0.113717	0.095422	0.095059	0.056004	0.055121	0.037445	0.037753		243.6	0.085574	0.085382	0.081104	0.081522	0.071204	0.069332	0.04013	0.040579	0.012757	0.012729
243.8	0.127515	0.125262	0.110907	0.113444	0.095532	0.094897	0.055615	0.055029	0.037676	0.037678		243.8	0.084887	0.085302	0.081134	0.081443	0.070473	0.069264	0.039875	0.040533	0.012856	0.012701
244	0.127524	0.125128	0.110834	0.113176	0.095579	0.094737	0.055613	0.054938	0.037834	0.037604		244	0.08474	0.085221	0.080991	0.081364	0.070366	0.069195	0.040349	0.040487	0.012482	0.012673
244.2	0.127311	0.124993	0.111422	0.112911	0.095539	0.094578	0.055823	0.054848	0.037648	0.03753		244.2	0.083737	0.08514	0.080543	0.081285	0.069548	0.069127	0.03925	0.040442	0.011866	0.012645
244.4	0.126746	0.12486	0.110965	0.112651	0.095143	0.094421	0.05536	0.054759	0.036969	0.037457		244.4	0.083632	0.085059	0.080042	0.081206	0.06953	0.069059	0.039526	0.040396	0.011558	0.012617
244.6	0.12705	0.124726	0.111351	0.112394	0.095034	0.094265	0.055958	0.054669	0.037327	0.037384		244.6	0.083199	0.084979	0.079765	0.081127	0.069341	0.068991	0.039411	0.04035	0.011244	0.012589
244.8	0.126959	0.124594	0.111601	0.112142	0.09469	0.09411	0.056003	0.054581	0.037268	0.037312		244.8	0.083151	0.084898	0.079948	0.081049	0.069595	0.068923	0.039167	0.040305	0.01197	0.012561
245	0.126661	0.124462	0.1114	0.111893	0.094001	0.093957	0.055998	0.054493	0.037011	0.037241		245	0.082103	0.084818	0.079103	0.08097	0.069031	0.068855	0.038914	0.040259	0.011519	0.012533
245.2	0.126799	0.124331	0.111129	0.111648	0.093848	0.093805	0.055918	0.054406	0.036534	0.03717		245.2	0.081949	0.084738	0.079393	0.080891	0.068439	0.068787	0.038862	0.040214	0.011511	0.012506
245.4	0.126378	0.1242	0.110993	0.111407	0.093339	0.093655	0.055796	0.054319	0.036276	0.0371		245.4	0.081366	0.084657	0.078793	0.080813	0.068074	0.068719	0.038812	0.040168	0.010901	0.012478
245.6	0.126313	0.124069	0.110904	0.11117	0.092734	0.093506	0.055805	0.054233	0.036379	0.03703		245.6	0.081509	0.084577	0.079434	0.080735	0.067717	0.068652	0.039135	0.040123	0.01112	0.01245
245.8	0.126042	0.12394	0.110436	0.110936	0.093186	0.093358	0.055741	0.054147	0.036303	0.036961		245.8	0.081452	0.084497	0.0791	0.080656	0.067045	0.068584	0.038935	0.040078	0.010898	0.012422
246	0.125148	0.123811	0.109995	0.110706	0.092307	0.093212	0.055487	0.054062	0.03569	0.036892		246	0.081404	0.084417	0.078948	0.080578	0.067216	0.068517	0.038822	0.040032	0.010776	0.012395
246.2	0.124988	0.123682	0.109864	0.110479	0.092029	0.093067	0.055155	0.053977	0.035927	0.036824		246.2	0.082163	0.084337	0.079181	0.0805	0.067351	0.068449	0.038926	0.039987	0.01055	0.012367
246.4	0.124856	0.123554	0.109822	0.110256	0.092278	0.092923	0.05477	0.053893	0.035819	0.036757		246.4	0.082779	0.084257	0.079304	0.080422	0.067059	0.068382	0.039028	0.039942	0.010729	0.012339
246.6	0.124551	0.123426	0.109278	0.110036	0.091969	0.09278	0.05407	0.053809	0.03542	0.03669		246.6	0.083186	0.084178	0.079698	0.080344	0.067361	0.068315	0.038797	0.039897	0.010465	0.012312
246.8	0.12453	0.123299	0.109273	0.109819	0.092356	0.092639	0.054499	0.053726	0.035171	0.036623		246.8	0.083469	0.084098	0.080142	0.080266	0.067606	0.068248	0.038671	0.039852	0.010288	0.012284
247	0.123596	0.123173	0.108538	0.109606	0.091764	0.092499	0.053827	0.053644	0.034716	0.036557		247	0.084595	0.084018	0.080866	0.080188	0.068622	0.068181	0.039533	0.039807	0.01097	0.012257
247.2	0.12342	0.123047	0.108311	0.109395	0.091996	0.09236	0.053816	0.053562	0.035362	0.036492		247.2	0.08463	0.083939	0.080852	0.080111	0.068568	0.068114	0.039797	0.039762	0.011261	0.012229
247.4	0.122974	0.122922	0.108179	0.109188	0.092154	0.092222	0.053592	0.05348	0.035394	0.036427		247.4	0.084561	0.083859	0.080728	0.080033	0.069067	0.068047	0.039766	0.039717	0.011723	0.012202
247.6	0.122744	0.122797	0.107679	0.108984	0.091962	0.092086	0.053596	0.053399	0.035354	0.036363		247.6	0.084004	0.08378	0.080676	0.079956	0.068932	0.06798	0.039569	0.039672	0.011984	0.012175
247.8	0.122418	0.122673	0.107073	0.108783	0.091938	0.09195	0.053075	0.053319	0.035225	0.036299		247.8	0.083985	0.083701	0.080743	0.079878	0.068752	0.067914	0.039275	0.039628	0.012072	0.012147
248	0.12216	0.122549	0.106844	0.108585	0.091678	0.091816	0.053329	0.053239	0.034941	0.036235		248	0.084392	0.083622	0.080933	0.079801	0.069439	0.067847	0.039732	0.039583	0.011856	0.01212
248.2	0.122405	0.122426	0.107383	0.108389	0.09132	0.091683	0.05353	0.053159	0.035242	0.036172		248.2	0.084155	0.083542	0.080665	0.079724	0.069455	0.06778	0.039701	0.039538	0.01166	0.012093
248.4	0.122102	0.122303	0.10704	0.108197	0.091075	0.091551	0.053529	0.05308	0.035471	0.03611		248.4	0.083925	0.083463	0.080335	0.079647	0.069701	0.067714	0.039621	0.039494	0.011556	0.012066
248.6	0.122284	0.122181	0.107214	0.108007	0.091101	0.091421	0.053854	0.053002	0.035936	0.036048		248.6	0.083161	0.083384	0.080013	0.07957	0.069376	0.067648	0.038776	0.039449	0.011106	0.012039
248.8	0.122209	0.122059	0.106581	0.10782	0.091339	0.091291	0.05383	0.052924	0.035998	0.035987		248.8	0.082874	0.083306	0.079807	0.079493	0.069526	0.067581	0.038396	0.039405	0.011309	0.012011
249	0.122842	0.121938	0.106795	0.107636	0.091452	0.091162	0.053907	0.052847	0.036002	0.035926		249	0.082619	0.083227	0.079363	0.079416	0.06922	0.067515	0.038175	0.03936	0.011251	0.011984
249.2	0.122552	0.121817	0.10652	0.107454	0.091481	0.091035	0.053619	0.05277	0.036002	0.035865		249.2	0.082868	0.083148	0.079444	0.079339	0.068949	0.067449	0.037927	0.039316	0.010932	0.011957
249.4	0.122383	0.121697	0.106348	0.107276	0.091241	0.090909	0.053435	0.052693	0.03621	0.035805		249.4	0.082912	0.083069	0.079541	0.079262	0.068578	0.067383	0.038286	0.039271	0.010928	0.01193
249.6	0.122152	0.121578	0.106285	0.107099	0.091396	0.090784	0.053499	0.052617	0.036265	0.035746		249.6	0.082989	0.082991	0.079846	0.079185	0.067917	0.067317	0.038839	0.039227	0.011214	0.011903
249.8	0.12171	0.121459	0.105817	0.106925	0.091642	0.090659	0.052969	0.052541	0.03565	0.035687		249.8	0.082786	0.082912	0.078946	0.079109	0.067973	0.067251	0.038535	0.039183	0.011016	0.011876
250	0.12129	0.12134	0.105545	0.106754	0.09138	0.090536	0.053021	0.052466	0.035153	0.035628		250	0.082939	0.082834	0.078877	0.079032	0.067963	0.067185	0.038737	0.039139	0.011102	0.01185
250.2	0.12192	0.121222	0.105627	0.106585	0.092023	0.090414	0.053075	0.052392	0.035373	0.03557		250.2	0.084	0.082756	0.079186	0.078956	0.0683	0.067119	0.039	0.039095	0.011575	0.011823
250.4	0.121745	0.121104	0.104848	0.106418	0.091902	0.090293	0.052429	0.052317	0.034467	0.035513		250.4	0.084288	0.082678	0.079543	0.07888	0.068177	0.067054	0.039204	0.03905	0.011926	0.011796
250.6	0.121213	0.120987	0.104462	0.106254	0.091608	0.090173	0.052048	0.052244	0.034493	0.035455		250.6	0.08431	0.082599	0.079392	0.078804	0.068321	0.066988	0.038961	0.039006	0.011635	0.011769
250.8	0.121123	0.12087	0.10482	0.106092	0.091793	0.090054	0.052059	0.05217	0.034367	0.035399		250.8	0.083728	0.082521	0.079052	0.078727	0.067974	0.066923	0.038874	0.038962	0.011504	0.011742
251	0.120882	0.120754	0.10454	0.105932	0.091915	0.089936	0.051866	0.052097	0.03471	0.035342		251	0.083704	0.082443	0.079306	0.078651	0.06823	0.066857	0.039443	0.038919	0.012137	0.011716
251.2	0.121006	0.120638	0.104551	0.105774	0.091669	0.089819	0.051342	0.052025	0.03441	0.035287		251.2	0.082775	0.082365	0.078664	0.078575	0.067703	0.066792	0.039382	0.038875	0.011857	0.011689
251.4	0.120557	0.120523	0.104689	0.105619	0.091645	0.089703	0.050765	0.051953	0.033634	0.035231		251.4	0.082764	0.082288	0.078821	0.0785	0.068097	0.066727	0.039218	0.038831	0.01236	0.011662
251.6	0.120479	0.120409	0.104292	0.105466	0.091327	0.089588	0.050728	0.051882	0.033605	0.035176		251.6	0.082554	0.08221	0.078519	0.078424	0.067859	0.066662	0.038998	0.038787	0.01226	0.011636
251.8	0.119963	0.120294	0.104231	0.105314	0.090966	0.089473	0.050744	0.05181	0.033402	0.035121		251.8	0.082562	0.082132	0.078577	0.078348	0.067751	0.066597	0.038752	0.038743	0.011639	0.011609
252	0.119534	0.120181	0.104045	0.105165	0.090138	0.08936	0.050639	0.05174	0.033187	0.035067		252	0.081986	0.082055	0.078195	0.078273	0.067418	0.066532	0.038997	0.0387	0.011395	0.011583
252.2	0.119345	0.120067	0.104439	0.105018	0.089662	0.089248	0.050375	0.05167	0.033367	0.035014		252.2	0.081505	0.081977	0.07766	0.078197	0.066569	0.066467	0.038663	0.038656	0.010703	0.011556
252.4	0.118726	0.119954	0.104123	0.104873	0.089145	0.089136	0.049856	0.0516	0.033292	0.03496		252.4	0.08127	0.0819	0.077809	0.078122	0.066591	0.066402	0.038656	0.038613	0.011108	0.01153
252.6	0.118467	0.119842	0.104033	0.10473	0.08887	0.089026	0.049718	0.05153	0.033199	0.034907		252.6	0.080981	0.081822	0.078314	0.078046	0.066421	0.066337	0.039161	0.038569	0.011171	0.011503
252.8	0.118526	0.11973	0.103865	0.104588	0.088837	0.088916	0.049579	0.051461	0.033077	0.034855		252.8	0.080893	0.081745	0.0786	0.077971	0.066234	0.066273	0.039205	0.038526	0.011734	0.011477
253	0.118429	0.119619	0.104363	0.104449	0.088148	0.088807	0.049176	0.051393	0.032741	0.034803		253	0.08137	0.081668	0.07916	0.077896	0.066147	0.066208	0.039452	0.038482	0.012325	0.011451
253.2	0.117566	0.119508	0.103835	0.104311	0.087763	0.088699	0.048939	0.051325	0.033281	0.034751		253.2	0.081014	0.081591	0.079095	0.077821	0.065893	0.066143	0.039649	0.038439	0.012441	0.011425
253.4	0.117361	0.119397	0.103821	0.104176	0.08768	0.088592	0.049181	0.051257	0.033059	0.0347		253.4	0.080779	0.081514	0.079262	0.077746	0.065943	0.066079	0.04006	0.038396	0.012854	0.011398
253.6	0.116985	0.119287	0.103504	0.104042	0.087507	0.088486	0.049014	0.05119	0.033026	0.034649		253.6	0.080255	0.081437	0.078742	0.077671	0.06571	0.066015	0.039723	0.038352	0.012989	0.011372
253.8	0.116573	0.119177	0.103163	0.103909	0.087097	0.088381	0.049042	0.051123	0.03242	0.034598		253.8	0.08037	0.08136	0.078445	0.077596	0.06599	0.06595	0.039733	0.038309	0.013206	0.011346
254	0.117158	0.119068	0.103648	0.103779	0.087078	0.088277	0.049826	0.051056	0.032708	0.034548		254	0.08068	0.081283	0.07869	0.077521	0.066527	0.065886	0.040076	0.038266	0.013446	0.01132
254.2	0.117977	0.118959	0.104658	0.10365	0.087995	0.088173	0.0506	0.05099	0.033543	0.034498		254.2	0.081411	0.081206	0.078652	0.077446	0.066815	0.065822	0.040262	0.038223	0.013558	0.011294
254.4	0.117866	0.118851	0.104387	0.103523	0.087463	0.08807	0.050548	0.050924	0.033521	0.034449		254.4	0.081213	0.081129	0.078555	0.077372	0.066566	0.065758	0.03992	0.03818	0.013041	0.011268
254.6	0.117414	0.118743	0.10488	0.103397	0.087586	0.087968	0.050457	0.050859	0.033418	0.0344		254.6	0.080802	0.081053	0.077612	0.077297	0.066432	0.065694	0.039626	0.038137	0.012322	0.011242
254.8	0.117606	0.118636	0.105174	0.103273	0.088128	0.087867	0.05044	0.050794	0.033661	0.034351		254.8	0.080601	0.080976	0.077136	0.077223	0.066095	0.06563	0.039856	0.038094	0.012333	0.011216
255	0.118261	0.118529	0.105164	0.103151	0.088591	0.087767	0.050748	0.050729	0.034212	0.034303		255	0.080867	0.0809	0.077132	0.077148	0.066327	0.065566	0.040118	0.038051	0.012308	0.01119
255.2	0.118052	0.118422	0.105224	0.10303	0.08815	0.087667	0.050407	0.050665	0.033867	0.034255		255.2	0.080967	0.080824	0.076614	0.077074	0.065908	0.065503	0.040035	0.038009	0.011927	0.011164
255.4	0.117863	0.118316	0.105339	0.102911	0.088411	0.087568	0.050595	0.050601	0.034106	0.034207		255.4	0.080781	0.080747	0.076163	0.077	0.066053	0.065439	0.039552	0.037966	0.01129	0.011138
255.6	0.117642	0.11821	0.105112	0.102793	0.088248	0.08747	0.050857	0.050538	0.034439	0.03416		255.6	0.080844	0.080671	0.075962	0.076926	0.065916	0.065376	0.039582	0.037923	0.010971	0.011112
255.8	0.117371	0.118105	0.104614	0.102676	0.088062	0.087373	0.050821	0.050475	0.034511	0.034113		255.8	0.080174	0.080595	0.075988	0.076852	0.065442	0.065312	0.039047	0.03788	0.010132	0.011086
256	0.116366	0.118	0.103631	0.102561	0.08752	0.087276	0.049994	0.050412	0.03417	0.034067		256	0.079357	0.080519	0.075198	0.076778	0.064593	0.065249	0.038284	0.037838	0.009249	0.011061
256.2	0.116694	0.117896	0.103566	0.102448	0.087511	0.08718	0.049948	0.05035	0.034184	0.034021		256.2	0.079598	0.080443	0.075532	0.076704	0.064371	0.065185	0.03819	0.037795	0.009193	0.011035
256.4	0.116478	0.117792	0.102987	0.102335	0.086953	0.087085	0.049198	0.050288	0.033911	0.033975		256.4	0.079449	0.080367	0.075655	0.07663	0.064945	0.065122	0.038548	0.037753	0.009729	0.011009
256.6	0.116196	0.117688	0.102841	0.102225	0.086871	0.086991	0.04899	0.050226	0.033747	0.033929		256.6	0.078944	0.080291	0.075405	0.076557	0.064682	0.065059	0.037745	0.03771	0.009432	0.010984
256.8	0.116474	0.117585	0.102514	0.102115	0.087131	0.086897	0.048773	0.050165	0.033622	0.033884		256.8	0.078377	0.080216	0.074987	0.076483	0.064326	0.064996	0.036966	0.037668	0.009609	0.010958
257	0.116003	0.117482	0.102289	0.102007	0.08655	0.086804	0.048452	0.050104	0.033528	0.033839		257	0.078327	0.08014	0.075271	0.076409	0.064754	0.064933	0.036648	0.037626	0.010183	0.010932
257.2	0.114977	0.11738	0.101273	0.1019	0.086176	0.086712	0.048126	0.050044	0.033358	0.033795		257.2	0.077571	0.080064	0.075318	0.076336	0.064635	0.06487	0.036262	0.037583	0.01025	0.010907
257.4	0.114973	0.117278	0.10086	0.101794	0.085782	0.086621	0.048141	0.049983	0.032667	0.033751		257.4	0.077113	0.079989	0.075287	0.076263	0.064188	0.064807	0.036038	0.037541	0.01036	0.010881
257.6	0.11512	0.117177	0.100232	0.10169	0.085115	0.08653	0.048149	0.049924	0.032435	0.033707		257.6	0.077386	0.079913	0.074979	0.076189	0.06397	0.064744	0.035983	0.037499	0.010725	0.010856
257.8	0.115162	0.117075	0.099996	0.101586	0.084947	0.08644	0.048455	0.049864	0.031962	0.033663		257.8	0.077659	0.079838	0.074839	0.076116	0.064073	0.064682	0.036648	0.037457	0.011114	0.010831
258	0.115436	0.116975	0.100072	0.101484	0.085049	0.08635	0.048921	0.049805	0.032062	0.03362		258	0.077833	0.079763	0.074579	0.076043	0.063645	0.064619	0.036443	0.037415	0.011021	0.010805
258.2	0.11482	0.116874	0.100154	0.101383	0.085366	0.086261	0.049204	0.049746	0.031581	0.033577		258.2	0.078789	0.079688	0.074923	0.07597	0.063642	0.064557	0.036981	0.037372	0.011678	0.01078
258.4	0.114263	0.116774	0.099642	0.101284	0.084903	0.086173	0.048832	0.049688	0.03085	0.033535		258.4	0.078823	0.079612	0.074497	0.075897	0.063526	0.064494	0.03636	0.037331	0.011587	0.010754
258.6	0.113333	0.116675	0.099464	0.101185	0.084929	0.086086	0.048734	0.04963	0.030315	0.033493		258.6	0.078963	0.079537	0.0741	0.075824	0.063338	0.064432	0.03666	0.037289	0.012018	0.010729
258.8	0.113512	0.116576	0.09965	0.101088	0.085143	0.085999	0.048848	0.049572	0.030599	0.033451		258.8	0.078944	0.079462	0.073812	0.075751	0.063096	0.064369	0.036864	0.037247	0.012019	0.010704
259	0.11378	0.116477	0.100398	0.100991	0.085329	0.085913	0.049592	0.049514	0.03118	0.033409		259	0.079657	0.079388	0.074123	0.075679	0.063471	0.064307	0.037297	0.037205	0.012169	0.010679
259.2	0.113498	0.116379	0.100755	0.100896	0.085063	0.085827	0.0496	0.049457	0.031008	0.033368		259.2	0.0798	0.079313	0.074599	0.075606	0.063551	0.064245	0.037677	0.037163	0.01223	0.010654
259.4	0.113516	0.116281	0.100837	0.100802	0.084536	0.085742	0.049436	0.0494	0.031098	0.033327		259.4	0.079449	0.079238	0.074504	0.075533	0.063602	0.064183	0.037539	0.037121	0.011661	0.010628
259.6	0.113378	0.116183	0.100806	0.100708	0.084513	0.085658	0.049649	0.049344	0.031079	0.033286		259.6	0.079817	0.079163	0.075176	0.075461	0.063272	0.064121	0.038045	0.03708	0.011793	0.010603
259.8	0.113967	0.116086	0.100663	0.100616	0.084515	0.085574	0.050031	0.049288	0.031622	0.033246		259.8	0.079468	0.079089	0.074868	0.075389	0.063164	0.064059	0.037832	0.037038	0.011475	0.010578
260	0.113496	0.115989	0.10004	0.100525	0.08425	0.085491	0.049319	0.049232	0.031161	0.033206		260	0.079635	0.079014	0.074545	0.075316	0.063235	0.063997	0.037555	0.036996	0.011461	0.010553
260.2	0.114168	0.115893	0.100239	0.100435	0.084479	0.085408	0.048891	0.049176	0.031175	0.033166		260.2	0.079756	0.07894	0.074679	0.075244	0.063638	0.063936	0.037476	0.036955	0.012092	0.010528
260.4	0.113964	0.115796	0.10006	0.100345	0.084173	0.085326	0.048162	0.049121	0.031123	0.033126		260.4	0.079586	0.078865	0.074586	0.075172	0.064168	0.063874	0.037629	0.036913	0.012294	0.010503
260.6	0.114789	0.115701	0.100386	0.100257	0.084913	0.085245	0.048177	0.049066	0.031568	0.033087		260.6	0.07969	0.078791	0.074477	0.0751	0.064021	0.063812	0.036925	0.036872	0.012143	0.010478
260.8	0.115508	0.115605	0.100149	0.10017	0.084674	0.085164	0.047928	0.049011	0.031253	0.033048		260.8	0.079207	0.078717	0.074956	0.075028	0.064118	0.063751	0.036783	0.036831	0.012344	0.010454
261	0.11523	0.11551	0.100107	0.100083	0.084313	0.085084	0.047566	0.048957	0.03109	0.03301		261	0.07905	0.078643	0.075488	0.074956	0.06432	0.063689	0.037091	0.036789	0.012329	0.010429
261.2	0.115172	0.115416	0.099587	0.099998	0.084109	0.085004	0.046865	0.048903	0.030986	0.032971		261.2	0.078763	0.078569	0.075559	0.074884	0.06427	0.063628	0.037215	0.036748	0.011984	0.010404
261.4	0.116152	0.115322	0.099969	0.099913	0.084165	0.084925	0.047151	0.048849	0.031238	0.032933		261.4	0.078595	0.078495	0.07486	0.074812	0.063729	0.063567	0.037156	0.036707	0.011478	0.010379
261.6	0.116285	0.115228	0.100037	0.099829	0.084222	0.084846	0.047323	0.048796	0.031414	0.032895		261.6	0.078408	0.078421	0.07397	0.074741	0.063211	0.063505	0.037251	0.036665	0.010747	0.010354
261.8	0.115978	0.115134	0.100238	0.099746	0.084163	0.084768	0.046922	0.048743	0.031658	0.032858		261.8	0.078372	0.078347	0.073735	0.074669	0.06344	0.063444	0.03766	0.036624	0.010583	0.01033
262	0.115164	0.115041	0.100263	0.099664	0.083871	0.084691	0.04678	0.04869	0.03145	0.03282		262	0.078588	0.078273	0.073706	0.074598	0.063338	0.063383	0.037344	0.036583	0.010906	0.010305
262.2	0.114462	0.114948	0.100584	0.099582	0.083761	0.084614	0.046986	0.048637	0.030975	0.032783		262.2	0.078211	0.0782	0.073231	0.074526	0.063395	0.063322	0.036622	0.036542	0.010677	0.01028
262.4	0.114046	0.114856	0.100706	0.099502	0.084159	0.084537	0.047201	0.048585	0.031484	0.032747		262.4	0.07751	0.078126	0.072374	0.074455	0.063275	0.063261	0.035815	0.036501	0.01019	0.010256
262.6	0.11356	0.114764	0.101146	0.099422	0.084553	0.084462	0.048128	0.048533	0.031808	0.03271		262.6	0.077573	0.078052	0.072573	0.074384	0.063338	0.0632	0.035876	0.03646	0.010324	0.010231
262.8	0.113519	0.114672	0.101577	0.099343	0.084983	0.084386	0.048391	0.048481	0.032319	0.032674		262.8	0.07776	0.077979	0.072471	0.074312	0.06405	0.06314	0.036159	0.036419	0.009789	0.010207
263	0.113735	0.114581	0.102044	0.099265	0.085156	0.084311	0.049233	0.04843	0.032768	0.032638		263	0.078266	0.077906	0.072676	0.074241	0.064122	0.063079	0.036195	0.036379	0.00983	0.010182
263.2	0.113619	0.11449	0.10162	0.099187	0.084791	0.084237	0.049008	0.048379	0.032658	0.032602		263.2	0.077995	0.077832	0.073058	0.07417	0.063902	0.063018	0.036106	0.036338	0.009439	0.010158
263.4	0.113678	0.114399	0.10134	0.099111	0.084454	0.084163	0.049461	0.048328	0.032963	0.032567		263.4	0.078132	0.077759	0.072897	0.074099	0.06378	0.062958	0.036103	0.036297	0.009738	0.010133
263.6	0.113278	0.114309	0.101152	0.099035	0.085223	0.08409	0.050087	0.048277	0.033203	0.032531		263.6	0.078186	0.077686	0.073197	0.074028	0.063407	0.062897	0.03632	0.036256	0.009909	0.010109
263.8	0.113133	0.114219	0.100762	0.098959	0.085226	0.084017	0.050017	0.048227	0.033396	0.032496		263.8	0.077975	0.077613	0.073519	0.073958	0.063427	0.062837	0.035976	0.036216	0.010379	0.010085
264	0.112784	0.114129	0.099624	0.098885	0.084961	0.083944	0.049826	0.048177	0.032938	0.032462		264	0.078269	0.07754	0.073606	0.073887	0.06346	0.062777	0.035389	0.036175	0.010048	0.01006
264.2	0.112726	0.11404	0.099403	0.098811	0.085147	0.083873	0.049804	0.048127	0.032579	0.032427		264.2	0.078298	0.077467	0.073953	0.073816	0.06328	0.062716	0.035328	0.036135	0.010542	0.010036
264.4	0.11313	0.113951	0.0995	0.098737	0.085242	0.083801	0.050015	0.048078	0.032715	0.032393		264.4	0.07819	0.077394	0.073991	0.073746	0.063177	0.062656	0.035292	0.036094	0.010413	0.010012
264.6	0.113497	0.113862	0.099087	0.098665	0.085303	0.08373	0.049367	0.048029	0.03235	0.032359		264.6	0.078459	0.077321	0.073845	0.073675	0.062941	0.062596	0.034905	0.036054	0.010233	0.009988
264.8	0.113282	0.113774	0.098785	0.098593	0.08446	0.08366	0.04867	0.04798	0.032089	0.032325		264.8	0.078444	0.077249	0.073738	0.073605	0.062701	0.062536	0.034851	0.036013	0.010309	0.009963
265	0.113118	0.113686	0.098587	0.098521	0.084966	0.08359	0.048539	0.047931	0.032379	0.032291		265	0.078754	0.077176	0.073825	0.073535	0.062184	0.062476	0.034937	0.035973	0.010109	0.009939
265.2	0.113502	0.113598	0.098655	0.098451	0.084545	0.08352	0.04827	0.047882	0.032186	0.032258		265.2	0.07918	0.077103	0.073693	0.073464	0.062253	0.062416	0.034958	0.035932	0.01061	0.009915
265.4	0.114261	0.113511	0.099054	0.098381	0.085115	0.083451	0.048487	0.047834	0.032216	0.032225		265.4	0.078996	0.077031	0.073218	0.073394	0.061966	0.062356	0.034746	0.035892	0.010156	0.009891
265.6	0.113893	0.113424	0.099122	0.098311	0.085042	0.083382	0.048115	0.047786	0.032568	0.032192		265.6	0.078554	0.076958	0.072669	0.073324	0.061107	0.062297	0.034873	0.035852	0.009726	0.009867
265.8	0.113302	0.113337	0.098879	0.098242	0.084526	0.083314	0.047381	0.047739	0.032515	0.032159		265.8	0.078569	0.076886	0.073241	0.073254	0.061554	0.062237	0.035617	0.035812	0.009953	0.009843
266	0.113085	0.113251	0.098326	0.098174	0.083962	0.083246	0.047148	0.047691	0.032284	0.032127		266	0.077831	0.076814	0.073054	0.073184	0.061167	0.062178	0.035239	0.035772	0.009948	0.009819
266.2	0.112749	0.113165	0.098425	0.098106	0.084166	0.083179	0.047218	0.047644	0.032444	0.032095		266.2	0.076597	0.076742	0.072334	0.073114	0.060568	0.062118	0.034837	0.035732	0.009169	0.009795
266.4	0.112969	0.113079	0.099181	0.098039	0.084784	0.083112	0.04764	0.047597	0.03339	0.032063		266.4	0.076082	0.076669	0.072104	0.073045	0.060881	0.062059	0.035413	0.035692	0.009475	0.009771
266.6	0.113177	0.112993	0.098563	0.097972	0.084613	0.083045	0.047372	0.04755	0.033073	0.032031		266.6	0.075883	0.076597	0.071867	0.072975	0.061186	0.061999	0.03565	0.035652	0.00921	0.009747
266.8	0.113158	0.112908	0.09799	0.097906	0.084495	0.082979	0.046845	0.047504	0.032902	0.032		266.8	0.075328	0.076525	0.071467	0.072905	0.060985	0.06194	0.035487	0.035612	0.008671	0.009724
267	0.113592	0.112824	0.098053	0.097841	0.084457	0.082913	0.04705	0.047458	0.033081	0.031968		267	0.07515	0.076453	0.071654	0.072836	0.060989	0.061881	0.035536	0.035572	0.009062	0.0097
267.2	0.113426	0.112739	0.097696	0.097776	0.084206	0.082848	0.046835	0.047412	0.032915	0.031937		267.2	0.074903	0.076382	0.072055	0.072766	0.060994	0.061822	0.036391	0.035532	0.009336	0.009676
267.4	0.113091	0.112655	0.097933	0.097711	0.084284	0.082783	0.046741	0.047366	0.032903	0.031906		267.4	0.074878	0.07631	0.071848	0.072697	0.060761	0.061763	0.03642	0.035492	0.009915	0.009652
267.6	0.11248	0.112571	0.097786	0.097647	0.08435	0.082718	0.04673	0.047321	0.03269	0.031876		267.6	0.074485	0.076238	0.072443	0.072628	0.060737	0.061704	0.0365	0.035453	0.00945	0.009629
267.8	0.112254	0.112488	0.097292	0.097584	0.083758	0.082654	0.046768	0.047275	0.032419	0.031845		267.8	0.074546	0.076167	0.072707	0.072558	0.060593	0.061645	0.036499	0.035413	0.009573	0.009605
268	0.112156	0.112404	0.09718	0.097521	0.083434	0.08259	0.047102	0.04723	0.03217	0.031815		268	0.075282	0.076095	0.072687	0.072489	0.061099	0.061586	0.03657	0.035373	0.009666	0.009581
268.2	0.111874	0.112321	0.097762	0.097458	0.083356	0.082527	0.047078	0.047186	0.031938	0.031785		268.2	0.07547	0.076024	0.073511	0.07242	0.061089	0.061527	0.036877	0.035334	0.010072	0.009558
268.4	0.111921	0.112239	0.098037	0.097396	0.08283	0.082464	0.046888	0.047141	0.032605	0.031755		268.4	0.075906	0.075952	0.073296	0.072351	0.061384	0.061468	0.036587	0.035294	0.009952	0.009534
268.6	0.111515	0.112157	0.097342	0.097334	0.081876	0.082401	0.046012	0.047097	0.032121	0.031725		268.6	0.076421	0.075881	0.073705	0.072282	0.061464	0.06141	0.036428	0.035255	0.010218	0.009511
268.8	0.111927	0.112075	0.097986	0.097273	0.081648	0.082339	0.046464	0.047053	0.032502	0.031696		268.8	0.076695	0.07581	0.07401	0.072213	0.061117	0.061351	0.036123	0.035215	0.010362	0.009487
269	0.11196	0.111993	0.098168	0.097213	0.082029	0.082277	0.046723	0.047009	0.032533	0.031666		269	0.077384	0.075738	0.074391	0.072145	0.061428	0.061293	0.036487	0.035176	0.010608	0.009464
269.2	0.111958	0.111911	0.098542	0.097152	0.081609	0.082216	0.046904	0.046965	0.032683	0.031637		269.2	0.077667	0.075667	0.074559	0.072076	0.061859	0.061234	0.036717	0.035137	0.010477	0.00944
269.4	0.112112	0.11183	0.098425	0.097092	0.081842	0.082155	0.046718	0.046922	0.032838	0.031608		269.4	0.078139	0.075596	0.074966	0.072007	0.062494	0.061176	0.036944	0.035097	0.010526	0.009417
269.6	0.111272	0.111749	0.09797	0.097033	0.080886	0.082094	0.046162	0.046878	0.032615	0.03158		269.6	0.078142	0.075525	0.074941	0.071939	0.061993	0.061118	0.036888	0.035058	0.010678	0.009393
269.8	0.111432	0.111669	0.097677	0.096974	0.080167	0.082033	0.046052	0.046835	0.032289	0.031551		269.8	0.077799	0.075454	0.074937	0.07187	0.062385	0.06106	0.036859	0.035019	0.010327	0.00937
270	0.111489	0.111589	0.097825	0.096915	0.079367	0.081973	0.045874	0.046793	0.031814	0.031523		270	0.077619	0.075384	0.074798	0.071802	0.062612	0.061001	0.036724	0.03498	0.010536	0.009347
270.2	0.111401	0.111509	0.098459	0.096857	0.080039	0.081913	0.046059	0.04675	0.031998	0.031495		270.2	0.076874	0.075313	0.073936	0.071734	0.062561	0.060943	0.036589	0.034941	0.010459	0.009324
270.4	0.111586	0.111429	0.098387	0.096799	0.080106	0.081854	0.045859	0.046708	0.032022	0.031467		270.4	0.076675	0.075242	0.073006	0.071665	0.062342	0.060885	0.036095	0.034902	0.010337	0.0093
270.6	0.111336	0.11135	0.097811	0.096742	0.080022	0.081795	0.045183	0.046665	0.031386	0.031439		270.6	0.075984	0.075172	0.072322	0.071597	0.061923	0.060828	0.035437	0.034862	0.009767	0.009277
270.8	0.110968	0.11127	0.098572	0.096685	0.080297	0.081736	0.045347	0.046624	0.031246	0.031411		270.8	0.075838	0.075101	0.071625	0.071529	0.061884	0.06077	0.034934	0.034824	0.009972	0.009254
271	0.110694	0.111192	0.098274	0.096628	0.079966	0.081678	0.044996	0.046582	0.030856	0.031384		271	0.075557	0.075031	0.071615	0.071461	0.061965	0.060712	0.035043	0.034785	0.009982	0.009231
271.2	0.110286	0.111113	0.098021	0.096572	0.079889	0.08162	0.044941	0.04654	0.03049	0.031357		271.2	0.075163	0.07496	0.071251	0.071393	0.061065	0.060654	0.034871	0.034746	0.009845	0.009208
271.4	0.109704	0.111035	0.09827	0.096516	0.080181	0.081562	0.044944	0.046499	0.030255	0.031329		271.4	0.074733	0.07489	0.070644	0.071325	0.060928	0.060597	0.034371	0.034707	0.009616	0.009185
271.6	0.109275	0.110957	0.098119	0.096461	0.080236	0.081505	0.04507	0.046458	0.030001	0.031303		271.6	0.074645	0.07482	0.070829	0.071258	0.061021	0.060539	0.034219	0.034668	0.009302	0.009162
271.8	0.108922	0.110879	0.098237	0.096405	0.080377	0.081447	0.04511	0.046417	0.029809	0.031276		271.8	0.074496	0.074749	0.070502	0.07119	0.060629	0.060482	0.034416	0.034629	0.00938	0.009139
272	0.108916	0.110802	0.098202	0.096351	0.080809	0.081391	0.045671	0.046376	0.030237	0.031249		272	0.074666	0.074679	0.070921	0.071122	0.060841	0.060424	0.034163	0.034591	0.009375	0.009116
272.2	0.108914	0.110724	0.098317	0.096296	0.081155	0.081334	0.04621	0.046336	0.030328	0.031223		272.2	0.074742	0.074609	0.071293	0.071055	0.06077	0.060367	0.034611	0.034552	0.009542	0.009093
272.4	0.109623	0.110647	0.098289	0.096242	0.081349	0.081278	0.046567	0.046295	0.030906	0.031197		272.4	0.074768	0.074539	0.071	0.070987	0.06084	0.06031	0.034463	0.034514	0.00957	0.00907
272.6	0.109307	0.110571	0.097685	0.096188	0.081494	0.081222	0.046182	0.046255	0.030373	0.031171		272.6	0.074914	0.074469	0.071562	0.07092	0.061026	0.060253	0.034696	0.034475	0.00937	0.009047
272.8	0.109622	0.110494	0.097761	0.096134	0.081814	0.081166	0.046526	0.046215	0.030659	0.031145		272.8	0.074663	0.0744	0.071968	0.070853	0.061322	0.060195	0.035063	0.034436	0.009765	0.009024
273	0.109389	0.110418	0.097505	0.096081	0.082042	0.081111	0.046449	0.046176	0.030952	0.031119		273	0.074847	0.07433	0.071779	0.070785	0.061783	0.060138	0.035787	0.034398	0.009819	0.009001
273.2	0.109005	0.110343	0.097187	0.096028	0.081903	0.081056	0.046583	0.046136	0.031115	0.031093		273.2	0.074885	0.07426	0.072447	0.070718	0.061903	0.060081	0.035972	0.03436	0.0098	0.008979
273.4	0.10938	0.110267	0.096973	0.095976	0.082119	0.081001	0.046304	0.046097	0.031226	0.031068		273.4	0.07561	0.074191	0.072608	0.070651	0.062322	0.060025	0.036213	0.034321	0.010676	0.008956
273.6	0.109006	0.110192	0.096911	0.095923	0.082229	0.080947	0.046428	0.046057	0.031096	0.031043		273.6	0.075318	0.074121	0.072237	0.070584	0.061632	0.059968	0.035828	0.034283	0.010434	0.008933
273.8	0.109219	0.110117	0.096698	0.095871	0.081826	0.080893	0.046307	0.046019	0.031064	0.031018		273.8	0.075325	0.074052	0.072244	0.070517	0.061732	0.059911	0.035623	0.034245	0.010363	0.008911
274	0.109024	0.110042	0.096671	0.095819	0.081963	0.080839	0.04611	0.04598	0.030776	0.030993		274	0.075976	0.073982	0.072803	0.07045	0.061906	0.059854	0.036203	0.034206	0.011161	0.008888
274.2	0.109411	0.109967	0.096545	0.095768	0.082545	0.080785	0.045906	0.045941	0.031354	0.030968		274.2	0.07586	0.073913	0.072446	0.070384	0.061397	0.059798	0.035742	0.034168	0.011204	0.008865
274.4	0.109273	0.109893	0.096482	0.095717	0.081869	0.080732	0.045672	0.045903	0.031364	0.030943		274.4	0.075917	0.073844	0.072512	0.070317	0.060761	0.059741	0.035427	0.03413	0.011223	0.008843
274.6	0.109502	0.109819	0.097029	0.095666	0.081498	0.080679	0.045618	0.045864	0.031368	0.030919		274.6	0.075243	0.073774	0.072335	0.07025	0.060629	0.059685	0.034884	0.034092	0.011454	0.00882
274.8	0.108976	0.109745	0.096769	0.095615	0.080651	0.080626	0.045273	0.045826	0.031046	0.030894		274.8	0.074759	0.073705	0.071756	0.070184	0.060853	0.059628	0.034587	0.034054	0.011439	0.008798
275	0.108681	0.109672	0.095968	0.095565	0.080243	0.080574	0.044765	0.045788	0.030656	0.03087		275	0.073775	0.073636	0.071677	0.070117	0.060098	0.059572	0.034176	0.034016	0.010767	0.008775
275.2	0.108632	0.109598	0.096148	0.095515	0.080017	0.080521	0.044818	0.045751	0.030395	0.030846		275.2	0.073223	0.073567	0.071091	0.070051	0.059461	0.059516	0.033371	0.033978	0.010327	0.008753
275.4	0.108438	0.109525	0.096572	0.095465	0.079999	0.080469	0.04499	0.045713	0.030104	0.030822		275.4	0.072996	0.073498	0.070828	0.069984	0.059616	0.05946	0.033466	0.03394	0.009847	0.00873
275.6	0.108003	0.109453	0.09664	0.095415	0.079592	0.080418	0.044602	0.045676	0.029901	0.030799		275.6	0.072684	0.073429	0.070847	0.069918	0.059118	0.059403	0.033122	0.033902	0.009322	0.008708
275.8	0.107775	0.10938	0.096819	0.095366	0.079278	0.080366	0.045006	0.045639	0.029685	0.030775		275.8	0.07211	0.073361	0.070617	0.069852	0.058558	0.059347	0.033149	0.033865	0.009099	0.008686
276	0.10797	0.109308	0.096156	0.095317	0.079344	0.080315	0.04523	0.045602	0.029571	0.030752		276	0.072234	0.073292	0.070568	0.069786	0.05881	0.059291	0.033228	0.033827	0.009074	0.008663
276.2	0.108398	0.109236	0.096733	0.095268	0.079371	0.080264	0.045676	0.045565	0.029517	0.030728		276.2	0.072176	0.073223	0.070053	0.06972	0.058852	0.059235	0.033428	0.033789	0.008911	0.008641
276.4	0.109137	0.109164	0.097043	0.095219	0.079598	0.080213	0.045567	0.045528	0.030008	0.030705		276.4	0.071712	0.073155	0.06979	0.069654	0.058942	0.05918	0.033351	0.033751	0.008538	0.008619
276.6	0.108518	0.109092	0.09656	0.095171	0.079368	0.080163	0.045347	0.045492	0.03001	0.030682		276.6	0.071119	0.073086	0.06953	0.069588	0.058832	0.059124	0.033427	0.033714	0.008168	0.008597
276.8	0.108542	0.109021	0.096678	0.095122	0.0796	0.080113	0.045729	0.045455	0.030425	0.030659		276.8	0.070439	0.073018	0.069116	0.069522	0.058551	0.059068	0.033517	0.033676	0.008212	0.008575
277	0.108324	0.10895	0.096313	0.095074	0.07949	0.080063	0.045799	0.045419	0.030497	0.030637		277	0.070032	0.07295	0.068558	0.069456	0.05786	0.059013	0.033498	0.033639	0.007295	0.008552
277.2	0.1083	0.108879	0.096248	0.095027	0.079844	0.080013	0.045563	0.045383	0.030684	0.030614		277.2	0.070194	0.072881	0.068366	0.069391	0.057074	0.058957	0.033092	0.033601	0.006852	0.00853
277.4	0.108817	0.108809	0.096363	0.094979	0.080319	0.079963	0.045624	0.045347	0.031083	0.030591		277.4	0.070404	0.072813	0.067724	0.069325	0.05703	0.058901	0.032781	0.033564	0.006777	0.008508
277.6	0.108537	0.108738	0.096022	0.094932	0.080304	0.079914	0.045581	0.045311	0.030844	0.030569		277.6	0.070542	0.072745	0.067314	0.069259	0.056656	0.058846	0.03253	0.033526	0.006657	0.008486
277.8	0.108429	0.108668	0.095793	0.094885	0.080236	0.079865	0.045405	0.045276	0.030856	0.030547		277.8	0.071105	0.072677	0.067408	0.069194	0.056779	0.058791	0.032759	0.033489	0.007258	0.008464
278	0.108439	0.108598	0.095874	0.094838	0.080469	0.079816	0.045375	0.04524	0.031005	0.030525		278	0.071791	0.072609	0.067655	0.069129	0.056978	0.058735	0.03354	0.033452	0.007954	0.008442
278.2	0.108834	0.108529	0.096195	0.094791	0.080229	0.079768	0.04542	0.045205	0.031399	0.030503		278.2	0.071754	0.072541	0.067546	0.069063	0.056523	0.05868	0.03391	0.033414	0.008454	0.00842
278.4	0.108765	0.108459	0.096203	0.094744	0.079936	0.079719	0.045271	0.04517	0.031841	0.030481		278.4	0.071743	0.072473	0.06756	0.068998	0.057132	0.058625	0.033936	0.033377	0.008675	0.008398
278.6	0.10909	0.10839	0.096499	0.094698	0.080332	0.079671	0.04555	0.045135	0.032222	0.030459		278.6	0.071333	0.072405	0.067428	0.068933	0.0573	0.05857	0.033616	0.03334	0.008757	0.008376
278.8	0.108824	0.108321	0.096379	0.094652	0.080168	0.079623	0.045072	0.0451	0.032056	0.030438		278.8	0.070623	0.072338	0.066934	0.068868	0.05718	0.058515	0.033169	0.033303	0.008385	0.008355
279	0.108648	0.108252	0.09641	0.094606	0.08016	0.079575	0.044957	0.045066	0.031886	0.030416		279	0.070306	0.07227	0.06687	0.068803	0.056942	0.05846	0.032758	0.033266	0.008208	0.008333
279.2	0.108328	0.108184	0.096419	0.09456	0.079258	0.079528	0.044851	0.045031	0.031431	0.030395		279.2	0.070318	0.072202	0.066865	0.068738	0.057112	0.058405	0.032769	0.033229	0.008082	0.008311
279.4	0.108057	0.108116	0.096324	0.094515	0.079024	0.07948	0.044698	0.044997	0.031479	0.030374		279.4	0.070195	0.072135	0.06733	0.068673	0.057151	0.05835	0.032801	0.033192	0.008135	0.008289
279.6	0.10764	0.108047	0.096026	0.094469	0.078522	0.079433	0.044559	0.044963	0.031198	0.030353		279.6	0.070066	0.072067	0.067672	0.068608	0.057075	0.058295	0.032699	0.033155	0.008631	0.008267
279.8	0.107687	0.10798	0.095533	0.094424	0.078404	0.079386	0.044804	0.044929	0.030612	0.030332		279.8	0.069985	0.072	0.06821	0.068543	0.057724	0.058241	0.033232	0.033118	0.009049	0.008246
280	0.107716	0.107912	0.094989	0.094379	0.078405	0.07934	0.044666	0.044895	0.030651	0.030311		280	0.070442	0.071933	0.068352	0.068479	0.058212	0.058186	0.033291	0.033081	0.009284	0.008224
280.2	0.108351	0.107845	0.095093	0.094334	0.07849	0.079293	0.044814	0.044861	0.031043	0.03029		280.2	0.069889	0.071865	0.068142	0.068414	0.057775	0.058132	0.032785	0.033044	0.008739	0.008202
280.4	0.10865	0.107777	0.095201	0.094289	0.078769	0.079247	0.0447	0.044828	0.031164	0.03027		280.4	0.070243	0.071798	0.068522	0.06835	0.058072	0.058077	0.033067	0.033008	0.008959	0.008181
280.6	0.108296	0.10771	0.094408	0.094245	0.078751	0.079201	0.044779	0.044794	0.031347	0.030249		280.6	0.070464	0.071731	0.068942	0.068285	0.058262	0.058023	0.033581	0.032971	0.00915	0.008159
280.8	0.107861	0.107644	0.093957	0.0942	0.078942	0.079155	0.04484	0.044761	0.031073	0.030229		280.8	0.070514	0.071664	0.069039	0.068221	0.058283	0.057968	0.033492	0.032934	0.008605	0.008138
281	0.108091	0.107577	0.093395	0.094156	0.079229	0.079109	0.044984	0.044728	0.030997	0.030208		281	0.070906	0.071597	0.069108	0.068156	0.058142	0.057914	0.033527	0.032898	0.008302	0.008116
281.2	0.108149	0.107511	0.093043	0.094112	0.07949	0.079064	0.044713	0.044695	0.03105	0.030188		281.2	0.071277	0.07153	0.068743	0.068092	0.058103	0.05786	0.033425	0.032861	0.008428	0.008095
281.4	0.108171	0.107445	0.092988	0.094068	0.079729	0.079018	0.044917	0.044662	0.030915	0.030168		281.4	0.071469	0.071463	0.068663	0.068028	0.058626	0.057806	0.03378	0.032824	0.008624	0.008073
281.6	0.107659	0.107379	0.093051	0.094024	0.079891	0.078973	0.044707	0.044629	0.030755	0.030148		281.6	0.071811	0.071397	0.068745	0.067964	0.058345	0.057752	0.034413	0.032788	0.008847	0.008052
281.8	0.106976	0.107313	0.093069	0.093981	0.080249	0.078928	0.044853	0.044597	0.031047	0.030129		281.8	0.071819	0.07133	0.068478	0.0679	0.05775	0.057698	0.034631	0.032751	0.00871	0.00803
282	0.107204	0.107248	0.093475	0.093937	0.080383	0.078883	0.045197	0.044564	0.031697	0.030109		282	0.07236	0.071263	0.068269	0.067836	0.05777	0.057644	0.035241	0.032715	0.008948	0.008009
282.2	0.107243	0.107182	0.093816	0.093894	0.080469	0.078839	0.04569	0.044532	0.031534	0.030089		282.2	0.072358	0.071197	0.06798	0.067772	0.057549	0.05759	0.034992	0.032679	0.008455	0.007988
282.4	0.10763	0.107117	0.094305	0.093851	0.08083	0.078794	0.045896	0.0445	0.032314	0.03007		282.4	0.072451	0.07113	0.067827	0.067708	0.057718	0.057536	0.034807	0.032642	0.008232	0.007966
282.6	0.108072	0.107053	0.095056	0.093807	0.080868	0.07875	0.046206	0.044468	0.032647	0.03005		282.6	0.07214	0.071064	0.068066	0.067645	0.057008	0.057482	0.034719	0.032606	0.008179	0.007945
282.8	0.108172	0.106988	0.095262	0.093765	0.080765	0.078706	0.04572	0.044436	0.032629	0.030031		282.8	0.071645	0.070997	0.067515	0.067581	0.056656	0.057429	0.03425	0.03257	0.007827	0.007924
283	0.107845	0.106923	0.095268	0.093722	0.080286	0.078662	0.04579	0.044404	0.032239	0.030012		283	0.071129	0.070931	0.067249	0.067517	0.056081	0.057375	0.033711	0.032534	0.007366	0.007903
283.2	0.107851	0.106859	0.095264	0.093679	0.079942	0.078618	0.045907	0.044373	0.031756	0.029993		283.2	0.070772	0.070865	0.06708	0.067454	0.055395	0.057322	0.033188	0.032497	0.007145	0.007881
283.4	0.107529	0.106795	0.09484	0.093637	0.079526	0.078575	0.045681	0.044341	0.031378	0.029974		283.4	0.070107	0.070799	0.066958	0.06739	0.055086	0.057268	0.032757	0.032461	0.006959	0.00786
283.6	0.107806	0.106731	0.095103	0.093594	0.07941	0.078531	0.04618	0.04431	0.031496	0.029955		283.6	0.069833	0.070732	0.066696	0.067327	0.055298	0.057215	0.032442	0.032425	0.007022	0.007839
283.8	0.10723	0.106668	0.09447	0.093552	0.078647	0.078488	0.045588	0.044278	0.031049	0.029936		283.8	0.06929	0.070666	0.06675	0.067264	0.055035	0.057161	0.032151	0.032389	0.006703	0.007818
284	0.106969	0.106604	0.094263	0.09351	0.077945	0.078445	0.044977	0.044247	0.03092	0.029918		284	0.069664	0.070601	0.06697	0.067201	0.055177	0.057108	0.031996	0.032353	0.007076	0.007797
284.2	0.107299	0.106541	0.094368	0.093468	0.078165	0.078402	0.044992	0.044216	0.030804	0.029899		284.2	0.069505	0.070535	0.067087	0.067137	0.055534	0.057055	0.032158	0.032317	0.006948	0.007776
284.4	0.106629	0.106478	0.094457	0.093426	0.078165	0.07836	0.045025	0.044185	0.030329	0.029881		284.4	0.070069	0.070469	0.067382	0.067074	0.056226	0.057002	0.032266	0.032281	0.007425	0.007755
284.6	0.106227	0.106415	0.093791	0.093384	0.07827	0.078317	0.044792	0.044155	0.030429	0.029862		284.6	0.070235	0.070403	0.067733	0.067011	0.056951	0.056949	0.032623	0.032246	0.007789	0.007734
284.8	0.105635	0.106352	0.093272	0.093342	0.078227	0.078275	0.044566	0.044124	0.030023	0.029844		284.8	0.070206	0.070337	0.067593	0.066948	0.056994	0.056896	0.032076	0.03221	0.007499	0.007713
285	0.10582	0.10629	0.092899	0.093301	0.078265	0.078232	0.044399	0.044094	0.029821	0.029826		285	0.070667	0.070272	0.067785	0.066885	0.057201	0.056843	0.032161	0.032174	0.007984	0.007692
285.2	0.105798	0.106228	0.092759	0.093259	0.078112	0.07819	0.044151	0.044063	0.028993	0.029808		285.2	0.070269	0.070206	0.067838	0.066823	0.057012	0.05679	0.032307	0.032138	0.008	0.007671
285.4	0.105746	0.106166	0.093048	0.093218	0.078404	0.078148	0.043832	0.044033	0.028938	0.02979		285.4	0.070281	0.070141	0.067591	0.06676	0.056816	0.056737	0.032804	0.032103	0.007887	0.00765
285.6	0.105201	0.106104	0.092893	0.093177	0.078426	0.078106	0.043811	0.044003	0.028863	0.029772		285.6	0.070183	0.070075	0.067195	0.066697	0.056573	0.056684	0.032921	0.032067	0.007705	0.00763
285.8	0.104968	0.106042	0.092479	0.093136	0.078518	0.078065	0.044044	0.043973	0.029001	0.029754		285.8	0.070239	0.07001	0.066494	0.066635	0.056409	0.056632	0.032946	0.032031	0.007287	0.007609
286	0.10518	0.10598	0.092835	0.093095	0.078407	0.078023	0.044271	0.043943	0.029191	0.029736		286	0.070704	0.069945	0.066463	0.066572	0.056863	0.056579	0.03278	0.031996	0.007339	0.007588
286.2	0.104983	0.105919	0.092522	0.093054	0.078215	0.077982	0.044184	0.043913	0.028895	0.029719		286.2	0.070805	0.069879	0.066637	0.06651	0.056879	0.056527	0.032948	0.03196	0.007212	0.007567
286.4	0.105802	0.105858	0.09272	0.093013	0.078386	0.077941	0.044123	0.043883	0.029232	0.029701		286.4	0.070761	0.069814	0.066615	0.066447	0.056428	0.056474	0.032936	0.031925	0.007161	0.007547
286.6	0.105647	0.105797	0.092466	0.092972	0.078185	0.0779	0.043975	0.043854	0.028881	0.029684		286.6	0.070181	0.069749	0.066411	0.066385	0.056036	0.056422	0.032265	0.031889	0.006878	0.007526
286.8	0.106073	0.105736	0.092703	0.092931	0.078427	0.077859	0.044093	0.043824	0.029175	0.029666		286.8	0.069846	0.069684	0.066022	0.066323	0.055599	0.056369	0.031375	0.031854	0.006273	0.007505
287	0.105712	0.105676	0.092455	0.092891	0.077794	0.077818	0.043979	0.043795	0.028265	0.029649		287	0.069508	0.069619	0.065981	0.066261	0.055358	0.056317	0.030583	0.031819	0.005949	0.007485
287.2	0.105455	0.105615	0.091899	0.092851	0.07779	0.077777	0.043788	0.043766	0.028221	0.029632		287.2	0.069075	0.069554	0.065942	0.066198	0.055527	0.056265	0.030406	0.031784	0.006038	0.007464
287.4	0.105684	0.105555	0.091899	0.09281	0.077656	0.077737	0.043974	0.043737	0.028664	0.029615		287.4	0.068049	0.069489	0.065606	0.066136	0.055878	0.056213	0.030289	0.031748	0.006175	0.007443
287.6	0.106021	0.105495	0.092265	0.09277	0.078076	0.077697	0.044272	0.043708	0.029241	0.029598		287.6	0.067915	0.069425	0.065347	0.066074	0.055933	0.056161	0.029951	0.031713	0.006371	0.007423
287.8	0.105338	0.105435	0.0919	0.09273	0.077381	0.077656	0.043755	0.043679	0.029089	0.029581		287.8	0.067748	0.06936	0.065524	0.066012	0.055813	0.056109	0.030335	0.031678	0.006766	0.007402
288	0.105294	0.105375	0.09207	0.09269	0.077756	0.077616	0.043922	0.04365	0.029261	0.029564		288	0.067887	0.069295	0.065392	0.065951	0.056619	0.056057	0.03059	0.031643	0.007495	0.007382
288.2	0.105727	0.105316	0.092818	0.09265	0.07868	0.077576	0.044565	0.043621	0.029936	0.029547		288.2	0.06785	0.069231	0.065638	0.065889	0.056976	0.056005	0.031051	0.031608	0.007568	0.007362
288.4	0.10581	0.105256	0.09297	0.09261	0.078708	0.077536	0.044189	0.043593	0.030513	0.029531		288.4	0.068085	0.069166	0.065505	0.065827	0.056992	0.055953	0.03075	0.031573	0.007721	0.007341
288.6	0.105822	0.105197	0.092812	0.09257	0.078704	0.077497	0.043943	0.043564	0.030166	0.029514		288.6	0.068184	0.069102	0.065304	0.065766	0.057208	0.055901	0.031092	0.031538	0.007548	0.007321
288.8	0.105812	0.105138	0.092911	0.09253	0.078725	0.077457	0.043605	0.043536	0.029777	0.029497		288.8	0.068623	0.069037	0.065486	0.065704	0.05723	0.055849	0.031436	0.031503	0.007489	0.0073
289	0.105776	0.105079	0.093397	0.092491	0.078234	0.077418	0.043471	0.043508	0.029584	0.029481		289	0.068843	0.068973	0.065531	0.065643	0.056909	0.055798	0.032096	0.031468	0.007556	0.00728
289.2	0.105984	0.105021	0.093703	0.092451	0.078576	0.077378	0.04388	0.043479	0.029468	0.029465		289.2	0.069131	0.068909	0.065813	0.065581	0.056774	0.055746	0.032838	0.031433	0.007778	0.00726
289.4	0.105396	0.104962	0.093264	0.092412	0.077816	0.077339	0.043374	0.043451	0.02927	0.029448		289.4	0.069367	0.068845	0.064972	0.06552	0.056576	0.055695	0.033065	0.031398	0.007261	0.00724
289.6	0.105143	0.104904	0.093198	0.092372	0.077149	0.0773	0.043975	0.043423	0.029041	0.029432		289.6	0.069254	0.06878	0.064772	0.065458	0.056764	0.055643	0.033083	0.031363	0.007277	0.007219
289.8	0.104803	0.104846	0.093151	0.092333	0.076685	0.077261	0.043606	0.043396	0.028856	0.029416		289.8	0.069255	0.068716	0.064989	0.065397	0.056554	0.055592	0.033091	0.031329	0.007232	0.007199
290	0.104884	0.104788	0.093421	0.092294	0.076838	0.077222	0.043717	0.043368	0.028887	0.0294		290	0.069619	0.068652	0.065367	0.065336	0.056366	0.055541	0.032861	0.031294	0.007122	0.007179
290.2	0.10509	0.10473	0.093535	0.092255	0.076829	0.077184	0.043881	0.04334	0.028628	0.029384		290.2	0.070059	0.068588	0.065893	0.065275	0.055897	0.055489	0.033278	0.031259	0.007426	0.007159
290.4	0.105044	0.104672	0.092882	0.092216	0.076569	0.077145	0.044193	0.043313	0.028126	0.029368		290.4	0.069628	0.068525	0.065798	0.065214	0.055284	0.055438	0.032714	0.031225	0.006848	0.007139
290.6	0.104873	0.104615	0.093356	0.092177	0.07652	0.077107	0.044373	0.043285	0.028192	0.029352		290.6	0.069342	0.068461	0.065584	0.065153	0.055065	0.055387	0.032227	0.03119	0.006862	0.007119
290.8	0.105649	0.104558	0.093544	0.092138	0.077148	0.077068	0.044451	0.043258	0.028851	0.029337		290.8	0.069534	0.068397	0.065644	0.065092	0.055118	0.055336	0.032256	0.031156	0.006768	0.007099
291	0.105715	0.104501	0.093053	0.092099	0.07721	0.07703	0.044545	0.043231	0.028572	0.029321		291	0.069249	0.068333	0.06577	0.065031	0.055253	0.055285	0.032338	0.031121	0.006857	0.007079
291.2	0.106	0.104444	0.09319	0.09206	0.078077	0.076992	0.045079	0.043204	0.02922	0.029305		291.2	0.068911	0.06827	0.065925	0.064971	0.055614	0.055234	0.032762	0.031087	0.007223	0.007059
291.4	0.106196	0.104387	0.09339	0.092021	0.078258	0.076954	0.045342	0.043177	0.029673	0.02929		291.4	0.06893	0.068206	0.065605	0.06491	0.055142	0.055183	0.032403	0.031052	0.007164	0.007039
291.6	0.105867	0.10433	0.093277	0.091983	0.078264	0.076916	0.045383	0.04315	0.030073	0.029274		291.6	0.069314	0.068143	0.065375	0.064849	0.055279	0.055132	0.0329	0.031018	0.007543	0.007019
291.8	0.106048	0.104274	0.092903	0.091944	0.077893	0.076878	0.045403	0.043123	0.030744	0.029259		291.8	0.068814	0.068079	0.06544	0.064789	0.055584	0.055082	0.032818	0.030984	0.007996	0.006999
292	0.106181	0.104217	0.093031	0.091906	0.07852	0.07684	0.045973	0.043096	0.031353	0.029244		292	0.068432	0.068016	0.065217	0.064728	0.056145	0.055031	0.032916	0.030949	0.008468	0.006979
292.2	0.106601	0.104161	0.093429	0.091867	0.078982	0.076803	0.045981	0.043069	0.032338	0.029228		292.2	0.068361	0.067953	0.0654	0.064668	0.056025	0.05498	0.032926	0.030915	0.008171	0.006959
292.4	0.10619	0.104105	0.093006	0.091829	0.078648	0.076765	0.045517	0.043043	0.032155	0.029213		292.4	0.068361	0.06789	0.064862	0.064608	0.055732	0.05493	0.032808	0.030881	0.007958	0.006939
292.6	0.105785	0.104049	0.092807	0.091791	0.078564	0.076728	0.045306	0.043016	0.031499	0.029198		292.6	0.068499	0.067826	0.064986	0.064547	0.056136	0.054879	0.033254	0.030847	0.007963	0.006919
292.8	0.105638	0.103994	0.092926	0.091752	0.078598	0.076691	0.044526	0.04299	0.031676	0.029183		292.8	0.068457	0.067763	0.065106	0.064487	0.055899	0.054829	0.032995	0.030813	0.00781	0.0069
293	0.104916	0.103938	0.092774	0.091714	0.078044	0.076654	0.044508	0.042964	0.031645	0.029168		293	0.06846	0.0677	0.064716	0.064427	0.055017	0.054778	0.032646	0.030778	0.007578	0.00688
293.2	0.104444	0.103883	0.09169	0.091676	0.077398	0.076617	0.04423	0.042937	0.031004	0.029153		293.2	0.06869	0.067637	0.065009	0.064367	0.055422	0.054728	0.032329	0.030744	0.007798	0.00686
293.4	0.103581	0.103828	0.09114	0.091638	0.076049	0.07658	0.043191	0.042911	0.030361	0.029138		293.4	0.068527	0.067575	0.064849	0.064307	0.055423	0.054678	0.032185	0.03071	0.007449	0.00684
293.6	0.103248	0.103772	0.091596	0.0916	0.075879	0.076543	0.043154	0.042885	0.030258	0.029124		293.6	0.068039	0.067512	0.065451	0.064247	0.055764	0.054628	0.031841	0.030676	0.007814	0.006821
293.8	0.102981	0.103718	0.091695	0.091562	0.076131	0.076506	0.042743	0.042859	0.030158	0.029109		293.8	0.067538	0.067449	0.065397	0.064187	0.055327	0.054578	0.031312	0.030643	0.007193	0.006801
294	0.102436	0.103663	0.091722	0.091524	0.075906	0.076469	0.042794	0.042833	0.029466	0.029094		294	0.067764	0.067386	0.065706	0.064127	0.055479	0.054528	0.031299	0.030609	0.007335	0.006781
294.2	0.101491	0.103608	0.091575	0.091486	0.075433	0.076433	0.042333	0.042808	0.028927	0.02908		294.2	0.067381	0.067324	0.065448	0.064068	0.0551	0.054478	0.030701	0.030575	0.007243	0.006762
294.4	0.101486	0.103554	0.091423	0.091448	0.075675	0.076396	0.04254	0.042782	0.028987	0.029065		294.4	0.066463	0.067261	0.064665	0.064008	0.054488	0.054428	0.029741	0.030541	0.006191	0.006742
294.6	0.101709	0.103499	0.091874	0.091411	0.075839	0.07636	0.041949	0.042756	0.028871	0.029051		294.6	0.066512	0.067199	0.064665	0.063948	0.054688	0.054378	0.029663	0.030507	0.006585	0.006723
294.8	0.101907	0.103445	0.091655	0.091373	0.075884	0.076324	0.041994	0.042731	0.029119	0.029036		294.8	0.066344	0.067136	0.064323	0.063889	0.054796	0.054328	0.029866	0.030474	0.006348	0.006703
295	0.102097	0.103391	0.091538	0.091335	0.075461	0.076288	0.041967	0.042705	0.02915	0.029022		295	0.065808	0.067074	0.063907	0.063829	0.054637	0.054278	0.029582	0.03044	0.006017	0.006684
295.2	0.102391	0.103337	0.091563	0.091298	0.075885	0.076251	0.041769	0.04268	0.028998	0.029008		295.2	0.066109	0.067011	0.064173	0.06377	0.054984	0.054228	0.029967	0.030406	0.006466	0.006664
295.4	0.102678	0.103284	0.091144	0.09126	0.076105	0.076215	0.041416	0.042655	0.029309	0.028994		295.4	0.06644	0.066949	0.063694	0.063711	0.054496	0.054179	0.030139	0.030373	0.006436	0.006645
295.6	0.103258	0.10323	0.090904	0.091223	0.076133	0.07618	0.04166	0.04263	0.02977	0.028979		295.6	0.065792	0.066887	0.063469	0.063651	0.054799	0.054129	0.030182	0.030339	0.006788	0.006626
295.8	0.103814	0.103177	0.09071	0.091186	0.07615	0.076144	0.042386	0.042604	0.030197	0.028965		295.8	0.065313	0.066825	0.063652	0.063592	0.054611	0.05408	0.030176	0.030306	0.006832	0.006606
296	0.103676	0.103123	0.090333	0.091148	0.075641	0.076108	0.042517	0.042579	0.029986	0.028951		296	0.065265	0.066763	0.0636	0.063533	0.054738	0.05403	0.030839	0.030272	0.007072	0.006587
296.2	0.104043	0.10307	0.090064	0.091111	0.075858	0.076072	0.042487	0.042554	0.030403	0.028937		296.2	0.065147	0.066701	0.063318	0.063474	0.054529	0.053981	0.030833	0.030239	0.006583	0.006568
296.4	0.103984	0.103017	0.089609	0.091074	0.075641	0.076037	0.042116	0.04253	0.030222	0.028923		296.4	0.065724	0.066639	0.063093	0.063415	0.054914	0.053932	0.031488	0.030205	0.006369	0.006548
296.6	0.104401	0.102964	0.089661	0.091036	0.076243	0.076001	0.042436	0.042505	0.030592	0.02891		296.6	0.065657	0.066577	0.063027	0.063356	0.054799	0.053882	0.031206	0.030172	0.006299	0.006529
296.8	0.103873	0.102912	0.08927	0.090999	0.076173	0.075966	0.042091	0.04248	0.030293	0.028896		296.8	0.065693	0.066515	0.062583	0.063297	0.054098	0.053833	0.030838	0.030139	0.005468	0.00651
297	0.103461	0.102859	0.08917	0.090962	0.076074	0.075931	0.042657	0.042455	0.030111	0.028882		297	0.066407	0.066453	0.062743	0.063238	0.054436	0.053784	0.03137	0.030106	0.005901	0.006491
297.2	0.103486	0.102806	0.088878	0.090925	0.075484	0.075896	0.042528	0.042431	0.029799	0.028868		297.2	0.066838	0.066392	0.063213	0.06318	0.055153	0.053735	0.031606	0.030072	0.005994	0.006472
297.4	0.10315	0.102754	0.089215	0.090888	0.07578	0.07586	0.042786	0.042406	0.029764	0.028855		297.4	0.06619	0.06633	0.062989	0.063121	0.054995	0.053686	0.031505	0.030039	0.005282	0.006453
297.6	0.102423	0.102702	0.089424	0.090851	0.076064	0.075825	0.043096	0.042382	0.029583	0.028841		297.6	0.066299	0.066269	0.063012	0.063062	0.0555	0.053637	0.030912	0.030006	0.005234	0.006433
297.8	0.102062	0.10265	0.089381	0.090814	0.076102	0.07579	0.043259	0.042358	0.029551	0.028828		297.8	0.065882	0.066207	0.062398	0.063004	0.055262	0.053588	0.030593	0.029973	0.00514	0.006414
298	0.101468	0.102598	0.089527	0.090777	0.075746	0.075756	0.043243	0.042334	0.029089	0.028814		298	0.066021	0.066146	0.062469	0.062945	0.055384	0.053539	0.03056	0.02994	0.005453	0.006395
298.2	0.100788	0.102546	0.089348	0.09074	0.075858	0.075721	0.042995	0.042309	0.028915	0.028801		298.2	0.065932	0.066084	0.062058	0.062887	0.05496	0.053491	0.029497	0.029907	0.004824	0.006376
298.4	0.101456	0.102495	0.089411	0.090704	0.075847	0.075686	0.043246	0.042285	0.029078	0.028787		298.4	0.065804	0.066023	0.062263	0.062829	0.05465	0.053442	0.029403	0.029874	0.004829	0.006357
298.6	0.101633	0.102443	0.089504	0.090667	0.075624	0.075651	0.043303	0.042261	0.029012	0.028774		298.6	0.065945	0.065962	0.062653	0.06277	0.055144	0.053393	0.029706	0.029841	0.005586	0.006338
298.8	0.102572	0.102392	0.090059	0.09063	0.075552	0.075617	0.043874	0.042237	0.029523	0.028761		298.8	0.065687	0.0659	0.062283	0.062712	0.054769	0.053345	0.029457	0.029808	0.005447	0.006319
299	0.103197	0.102341	0.090068	0.090593	0.075744	0.075582	0.043843	0.042213	0.029701	0.028747		299	0.065132	0.065839	0.061986	0.062654	0.053934	0.053296	0.028964	0.029775	0.005297	0.0063
299.2	0.103814	0.10229	0.090387	0.090557	0.076517	0.075548	0.044025	0.04219	0.030088	0.028734		299.2	0.065406	0.065778	0.062256	0.062596	0.05377	0.053248	0.029198	0.029742	0.005758	0.006282
299.4	0.103554	0.102239	0.090244	0.09052	0.076459	0.075514	0.044072	0.042166	0.03044	0.028721		299.4	0.064731	0.065717	0.061756	0.062538	0.053506	0.053199	0.029299	0.02971	0.005478	0.006263
299.6	0.1035	0.102188	0.090377	0.090484	0.075745	0.075479	0.043924	0.042142	0.030344	0.028708		299.6	0.064247	0.065656	0.061862	0.06248	0.053177	0.053151	0.028784	0.029677	0.005372	0.006244
299.8	0.103655	0.102137	0.090258	0.090447	0.075532	0.075445	0.043974	0.042119	0.030352	0.028695		299.8	0.064311	0.065595	0.062189	0.062422	0.052625	0.053103	0.02888	0.029644	0.005487	0.006225
300	0.103354	0.102087	0.089871	0.090411	0.075415	0.075411	0.043447	0.042095	0.029931	0.028682		300	0.064162	0.065535	0.062195	0.062364	0.052938	0.053054	0.02916	0.029611	0.005688	0.006206
300.2	0.103286	0.102036	0.090181	0.090374	0.075834	0.075377	0.043317	0.042072	0.030057	0.028669		300.2	0.064178	0.065474	0.062093	0.062307	0.053	0.053006	0.028824	0.029579	0.005415	0.006188
300.4	0.103105	0.101986	0.090735	0.090338	0.075684	0.075343	0.042797	0.042048	0.029909	0.028656		300.4	0.064498	0.065413	0.062508	0.062249	0.052944	0.052958	0.028855	0.029546	0.005738	0.006169
300.6	0.102813	0.101936	0.091251	0.090302	0.075642	0.075309	0.042684	0.042025	0.029567	0.028644		300.6	0.064133	0.065353	0.062215	0.062191	0.052514	0.05291	0.028564	0.029514	0.005966	0.00615
300.8	0.102552	0.101886	0.091232	0.090265	0.075348	0.075275	0.042236	0.042002	0.029227	0.028631		300.8	0.06419	0.065292	0.062238	0.062134	0.052402	0.052862	0.02875	0.029481	0.005765	0.006131
301	0.102949	0.101836	0.091814	0.090229	0.075925	0.075242	0.042703	0.041979	0.029023	0.028618		301	0.064003	0.065231	0.062406	0.062076	0.052288	0.052814	0.028723	0.029449	0.006084	0.006113
301.2	0.103165	0.101786	0.091901	0.090193	0.076027	0.075208	0.042268	0.041955	0.028809	0.028605		301.2	0.064102	0.065171	0.062379	0.062019	0.052399	0.052766	0.028501	0.029416	0.005878	0.006094
301.4	0.102353	0.101736	0.091648	0.090157	0.076008	0.075174	0.042021	0.041932	0.02823	0.028593		301.4	0.063708	0.065111	0.062099	0.061961	0.052245	0.052718	0.028641	0.029384	0.005672	0.006076
301.6	0.101841	0.101687	0.09188	0.09012	0.075897	0.075141	0.041354	0.041909	0.028086	0.02858		301.6	0.064497	0.06505	0.062549	0.061904	0.0531	0.052671	0.028763	0.029352	0.006341	0.006057
301.8	0.102016	0.101637	0.091954	0.090084	0.075952	0.075107	0.041542	0.041887	0.028181	0.028568		301.8	0.06439	0.06499	0.0623	0.061847	0.053216	0.052623	0.02895	0.029319	0.006427	0.006039
302	0.101758	0.101588	0.09193	0.090048	0.075637	0.075074	0.041488	0.041864	0.027587	0.028555		302	0.064823	0.06493	0.062127	0.06179	0.053456	0.052575	0.029664	0.029287	0.0061	0.00602
302.2	0.101412	0.101539	0.09159	0.090012	0.075581	0.075041	0.041566	0.041841	0.027774	0.028543		302.2	0.065665	0.06487	0.062458	0.061733	0.054104	0.052528	0.029757	0.029255	0.006153	0.006002
302.4	0.101934	0.10149	0.091791	0.089976	0.075397	0.075007	0.041925	0.041818	0.028443	0.02853		302.4	0.065464	0.06481	0.062444	0.061675	0.053766	0.05248	0.030144	0.029222	0.006278	0.005983
302.6	0.102372	0.101441	0.092078	0.08994	0.075416	0.074974	0.042676	0.041796	0.028929	0.028518		302.6	0.065538	0.06475	0.062454	0.061618	0.054121	0.052433	0.030045	0.02919	0.006434	0.005965
302.8	0.102834	0.101392	0.091964	0.089904	0.075572	0.074941	0.042786	0.041773	0.029462	0.028506		302.8	0.065869	0.06469	0.06244	0.061562	0.053879	0.052385	0.030231	0.029158	0.006347	0.005946
303	0.102565	0.101343	0.091669	0.089868	0.075355	0.074908	0.042832	0.04175	0.029862	0.028493		303	0.065498	0.06463	0.062047	0.061505	0.053481	0.052338	0.029801	0.029126	0.005726	0.005928
303.2	0.102547	0.101295	0.091785	0.089832	0.075433	0.074875	0.043232	0.041728	0.03029	0.028481		303.2	0.065542	0.06457	0.062092	0.061448	0.054094	0.052291	0.030046	0.029094	0.005543	0.00591
303.4	0.10151	0.101246	0.090998	0.089796	0.07453	0.074842	0.042541	0.041706	0.029915	0.028469		303.4	0.065358	0.06451	0.0621	0.061391	0.054136	0.052244	0.029971	0.029062	0.005456	0.005891
303.6	0.101612	0.101198	0.090936	0.08976	0.074994	0.074809	0.042597	0.041683	0.030049	0.028457		303.6	0.065672	0.06445	0.062415	0.061334	0.054088	0.052196	0.02972	0.02903	0.005311	0.005873
303.8	0.101696	0.10115	0.09047	0.089725	0.075568	0.074776	0.042708	0.041661	0.030201	0.028445		303.8	0.065392	0.064391	0.062108	0.061278	0.053753	0.052149	0.029168	0.028998	0.005256	0.005855
304	0.101155	0.101102	0.090434	0.089689	0.075461	0.074743	0.043103	0.041639	0.030329	0.028433		304	0.065257	0.064331	0.061803	0.061221	0.053876	0.052102	0.028785	0.028966	0.005605	0.005836
304.2	0.101174	0.101054	0.090817	0.089653	0.075299	0.074711	0.043267	0.041617	0.030872	0.028421		304.2	0.065121	0.064272	0.06169	0.061165	0.053756	0.052055	0.028445	0.028934	0.00557	0.005818
304.4	0.101263	0.101006	0.090552	0.089617	0.07519	0.074678	0.043178	0.041595	0.031121	0.028409		304.4	0.065354	0.064212	0.061858	0.061108	0.053584	0.052008	0.02839	0.028903	0.006157	0.0058
304.6	0.100835	0.100958	0.089986	0.089582	0.075227	0.074646	0.04277	0.041573	0.031285	0.028397		304.6	0.064968	0.064153	0.061255	0.061052	0.052619	0.051962	0.027887	0.028871	0.006311	0.005782
304.8	0.101147	0.10091	0.089299	0.089546	0.075376	0.074613	0.042706	0.041551	0.031442	0.028385		304.8	0.064564	0.064093	0.061575	0.060996	0.051998	0.051915	0.028001	0.028839	0.006383	0.005764
305	0.100957	0.100863	0.088516	0.08951	0.075398	0.074581	0.042367	0.041529	0.030764	0.028373		305	0.064527	0.064034	0.061573	0.06094	0.051502	0.051868	0.027549	0.028807	0.006577	0.005746
305.2	0.100946	0.100815	0.08836	0.089475	0.074938	0.074548	0.041526	0.041507	0.030521	0.028361		305.2	0.064309	0.063975	0.061199	0.060883	0.051558	0.051821	0.02746	0.028776	0.006704	0.005727
305.4	0.100721	0.100768	0.088186	0.089439	0.074825	0.074516	0.041589	0.041485	0.030367	0.028349		305.4	0.064431	0.063916	0.061242	0.060827	0.051342	0.051775	0.028084	0.028744	0.007182	0.005709
305.6	0.100649	0.100721	0.087928	0.089404	0.074719	0.074483	0.041034	0.041463	0.030186	0.028338		305.6	0.064307	0.063857	0.061306	0.060771	0.051291	0.051728	0.027935	0.028713	0.007503	0.005691
305.8	0.100518	0.100674	0.087541	0.089368	0.074145	0.074451	0.041282	0.041442	0.029744	0.028326		305.8	0.064159	0.063797	0.060957	0.060715	0.050933	0.051682	0.027942	0.028681	0.007673	0.005673
306	0.100459	0.100627	0.087537	0.089333	0.07367	0.074419	0.04114	0.04142	0.029388	0.028314		306	0.064075	0.063738	0.060774	0.060659	0.050814	0.051635	0.028525	0.02865	0.007574	0.005655
306.2	0.100213	0.10058	0.087736	0.089297	0.073294	0.074387	0.040992	0.041398	0.029831	0.028303		306.2	0.064344	0.06368	0.061013	0.060604	0.050385	0.051589	0.027795	0.028618	0.007595	0.005637
306.4	0.10049	0.100533	0.088157	0.089262	0.073323	0.074355	0.04128	0.041377	0.029908	0.028291		306.4	0.063917	0.063621	0.060941	0.060548	0.049982	0.051542	0.027787	0.028587	0.007503	0.00562
306.6	0.100637	0.100487	0.088358	0.089227	0.07325	0.074323	0.04145	0.041355	0.029929	0.02828		306.6	0.063978	0.063562	0.061237	0.060492	0.050506	0.051496	0.027761	0.028555	0.00748	0.005602
306.8	0.100788	0.10044	0.088381	0.089191	0.073337	0.074291	0.041344	0.041334	0.029566	0.028268		306.8	0.06427	0.063503	0.061321	0.060436	0.050431	0.05145	0.027948	0.028524	0.007223	0.005584
307	0.100626	0.100394	0.088848	0.089156	0.072908	0.074259	0.041027	0.041313	0.029654	0.028257		307	0.064452	0.063444	0.061411	0.060381	0.050917	0.051404	0.028245	0.028493	0.007029	0.005566
307.2	0.099972	0.100347	0.088909	0.08912	0.072616	0.074227	0.040554	0.041291	0.029091	0.028245		307.2	0.06444	0.063386	0.061632	0.060325	0.051535	0.051358	0.028293	0.028461	0.006893	0.005548
307.4	0.100121	0.100301	0.089198	0.089085	0.07254	0.074195	0.040293	0.04127	0.028982	0.028234		307.4	0.064214	0.063327	0.061021	0.06027	0.051473	0.051312	0.028074	0.02843	0.006417	0.00553
307.6	0.100707	0.100255	0.089643	0.08905	0.073196	0.074163	0.041	0.041249	0.02897	0.028222		307.6	0.064034	0.063269	0.060912	0.060214	0.051956	0.051266	0.028013	0.028399	0.006076	0.005512
307.8	0.100749	0.100209	0.089836	0.089015	0.073441	0.074132	0.041196	0.041228	0.029313	0.028211		307.8	0.064163	0.06321	0.060521	0.060159	0.052108	0.05122	0.027193	0.028368	0.006159	0.005495
308	0.100612	0.100163	0.090096	0.088979	0.07356	0.0741	0.041781	0.041207	0.029717	0.0282		308	0.064411	0.063152	0.060298	0.060104	0.052289	0.051174	0.027143	0.028337	0.006294	0.005477
308.2	0.101132	0.100117	0.09041	0.088944	0.073918	0.074068	0.04182	0.041186	0.030175	0.028189		308.2	0.064775	0.063094	0.060598	0.060048	0.052673	0.051128	0.027905	0.028306	0.006222	0.005459
308.4	0.101251	0.100072	0.090047	0.088909	0.0737	0.074037	0.041744	0.041165	0.030152	0.028177		308.4	0.064901	0.063035	0.060565	0.059993	0.052213	0.051082	0.027993	0.028275	0.006074	0.005442
308.6	0.101058	0.100026	0.09004	0.088874	0.073954	0.074005	0.041689	0.041144	0.030384	0.028166		308.6	0.064273	0.062977	0.060378	0.059938	0.05198	0.051036	0.027891	0.028244	0.005598	0.005424
308.8	0.100994	0.099981	0.089763	0.088839	0.074093	0.073974	0.041526	0.041123	0.029965	0.028155		308.8	0.063848	0.062919	0.059972	0.059883	0.051881	0.050991	0.028146	0.028213	0.005053	0.005406
309	0.100463	0.099935	0.089465	0.088804	0.073742	0.073942	0.041358	0.041102	0.029573	0.028144		309	0.063563	0.062861	0.059914	0.059828	0.05189	0.050945	0.027852	0.028182	0.005003	0.005389
309.2	0.10072	0.09989	0.089727	0.088769	0.074035	0.073911	0.041733	0.041081	0.029759	0.028133		309.2	0.063422	0.062803	0.060063	0.059773	0.052438	0.0509	0.028245	0.028151	0.005404	0.005371
309.4	0.100513	0.099845	0.089135	0.088734	0.074092	0.07388	0.041873	0.04106	0.029486	0.028122		309.4	0.0637	0.062745	0.060477	0.059718	0.052331	0.050854	0.028701	0.02812	0.005704	0.005354
309.6	0.099904	0.0998	0.088582	0.088699	0.073682	0.073848	0.041567	0.04104	0.028927	0.028111		309.6	0.063769	0.062687	0.060348	0.059663	0.052032	0.050809	0.028458	0.028089	0.00604	0.005336
309.8	0.099232	0.099755	0.08819	0.088664	0.073347	0.073817	0.04137	0.041019	0.028859	0.0281		309.8	0.063483	0.062629	0.060354	0.059609	0.051748	0.050763	0.028176	0.028058	0.005913	0.005319
310	0.099175	0.09971	0.087946	0.088629	0.073595	0.073786	0.041341	0.040999	0.028822	0.028089		310	0.063436	0.062571	0.06074	0.059554	0.052094	0.050718	0.028472	0.028027	0.006242	0.005301
310.2	0.098437	0.099665	0.087562	0.088594	0.073643	0.073755	0.041412	0.040978	0.028848	0.028078		310.2	0.063352	0.062513	0.060705	0.059499	0.0517	0.050673	0.028291	0.027997	0.006153	0.005284
310.4	0.09816	0.09962	0.086797	0.088559	0.073516	0.073724	0.041452	0.040958	0.028624	0.028067		310.4	0.063168	0.062456	0.060289	0.059445	0.051643	0.050627	0.028814	0.027966	0.005998	0.005266
310.6	0.097749	0.099576	0.085847	0.088524	0.07337	0.073693	0.041129	0.040937	0.028343	0.028056		310.6	0.063108	0.062398	0.060053	0.05939	0.051275	0.050582	0.028742	0.027935	0.005646	0.005249
310.8	0.097242	0.099531	0.085489	0.088489	0.073495	0.073662	0.040692	0.040917	0.028054	0.028045		310.8	0.062892	0.06234	0.05983	0.059336	0.050476	0.050537	0.028647	0.027905	0.005154	0.005231
311	0.09711	0.099487	0.085899	0.088454	0.073484	0.073631	0.040354	0.040896	0.02824	0.028034		311	0.062793	0.062283	0.059716	0.059282	0.050347	0.050492	0.028706	0.027874	0.004882	0.005214
311.2	0.096798	0.099443	0.085677	0.088419	0.073159	0.0736	0.040507	0.040876	0.027796	0.028024		311.2	0.062377	0.062226	0.059624	0.059227	0.049903	0.050447	0.028184	0.027844	0.004592	0.005197
311.4	0.097611	0.099398	0.08562	0.088385	0.073212	0.073569	0.040836	0.040856	0.027758	0.028013		311.4	0.062243	0.062168	0.05928	0.059173	0.049547	0.050402	0.027845	0.027813	0.004313	0.005179
311.6	0.097596	0.099354	0.085365	0.08835	0.073554	0.073538	0.040901	0.040836	0.027845	0.028002		311.6	0.062127	0.062111	0.059679	0.059119	0.049485	0.050357	0.027325	0.027783	0.004427	0.005162
311.8	0.097488	0.09931	0.085375	0.088315	0.073331	0.073507	0.040701	0.040816	0.028205	0.027991		311.8	0.062351	0.062053	0.059138	0.059065	0.049315	0.050313	0.026731	0.027752	0.00395	0.005145
312	0.097688	0.099267	0.085633	0.08828	0.073357	0.073477	0.041231	0.040795	0.028458	0.027981		312	0.062755	0.061996	0.059259	0.059011	0.049368	0.050268	0.027084	0.027722	0.00403	0.005128
312.2	0.097809	0.099223	0.085682	0.088246	0.072844	0.073446	0.041042	0.040775	0.028236	0.02797		312.2	0.062948	0.061939	0.059239	0.058957	0.049203	0.050223	0.027218	0.027692	0.003592	0.005111
312.4	0.097768	0.099179	0.085994	0.088211	0.072732	0.073415	0.041253	0.040755	0.028658	0.02796		312.4	0.06191	0.061882	0.05829	0.058903	0.048686	0.050178	0.026483	0.027661	0.002218	0.005093
312.6	0.097126	0.099135	0.086213	0.088176	0.072869	0.073385	0.041222	0.040735	0.02868	0.027949		312.6	0.061705	0.061825	0.05787	0.058849	0.049012	0.050134	0.026748	0.027631	0.002399	0.005076
312.8	0.097504	0.099092	0.086698	0.088142	0.072909	0.073354	0.04095	0.040715	0.028732	0.027938		312.8	0.061599	0.061768	0.057536	0.058795	0.048357	0.050089	0.026544	0.027601	0.002209	0.005059
313	0.097482	0.099048	0.086941	0.088107	0.072398	0.073324	0.040853	0.040696	0.028926	0.027928		313	0.061454	0.061711	0.057874	0.058741	0.048483	0.050045	0.026464	0.027571	0.002815	0.005042
313.2	0.097131	0.099005	0.08684	0.088072	0.071907	0.073293	0.040723	0.040676	0.028607	0.027917		313.2	0.0616	0.061654	0.058012	0.058687	0.048639	0.05	0.026184	0.027541	0.003381	0.005025
313.4	0.097353	0.098962	0.086972	0.088038	0.071797	0.073263	0.040354	0.040656	0.028293	0.027907		313.4	0.061582	0.061597	0.057882	0.058634	0.04847	0.049956	0.026242	0.02751	0.00354	0.005008
313.6	0.097154	0.098919	0.086984	0.088003	0.071745	0.073232	0.040218	0.040636	0.02837	0.027897		313.6	0.06112	0.061541	0.057665	0.05858	0.048014	0.049912	0.025918	0.02748	0.003771	0.004991
313.8	0.097566	0.098876	0.087201	0.087969	0.071459	0.073202	0.039626	0.040616	0.028111	0.027886		313.8	0.060785	0.061484	0.057846	0.058527	0.048196	0.049867	0.02586	0.02745	0.003931	0.004974
314	0.097887	0.098833	0.087066	0.087934	0.071092	0.073172	0.039736	0.040597	0.027486	0.027876		314	0.060613	0.061427	0.057894	0.058473	0.04871	0.049823	0.026215	0.02742	0.00446	0.004957
314.2	0.097476	0.09879	0.086874	0.0879	0.070666	0.073141	0.039688	0.040577	0.027325	0.027865		314.2	0.060653	0.061371	0.05777	0.05842	0.048678	0.049779	0.02648	0.02739	0.004266	0.00494
314.4	0.097239	0.098747	0.086253	0.087865	0.070276	0.073111	0.038999	0.040558	0.02645	0.027855		314.4	0.060603	0.061314	0.057428	0.058366	0.048597	0.049735	0.026813	0.02736	0.004231	0.004923
314.6	0.097235	0.098704	0.086483	0.087831	0.070786	0.073081	0.03901	0.040538	0.026566	0.027845		314.6	0.061143	0.061258	0.058113	0.058313	0.048781	0.049691	0.026871	0.02733	0.004733	0.004906
314.8	0.097368	0.098662	0.086933	0.087796	0.071388	0.073051	0.039238	0.040519	0.026884	0.027835		314.8	0.061264	0.061201	0.058281	0.05826	0.0488	0.049647	0.027105	0.027301	0.004794	0.004889
315	0.097714	0.098619	0.086907	0.087762	0.071271	0.07302	0.039128	0.040499	0.026632	0.027824		315	0.061168	0.061145	0.058561	0.058207	0.049224	0.049603	0.027541	0.027271	0.00529	0.004872
315.2	0.098095	0.098577	0.086974	0.087727	0.071376	0.07299	0.0394	0.04048	0.026728	0.027814		315.2	0.060907	0.061089	0.058755	0.058154	0.049716	0.049559	0.027453	0.027241	0.005061	0.004855
315.4	0.098498	0.098534	0.08675	0.087693	0.071913	0.07296	0.039271	0.04046	0.026744	0.027804		315.4	0.060805	0.061032	0.058656	0.058101	0.049806	0.049515	0.027206	0.027211	0.00516	0.004839
315.6	0.098819	0.098492	0.087005	0.087659	0.072595	0.07293	0.039359	0.040441	0.027489	0.027794		315.6	0.060902	0.060976	0.059009	0.058048	0.050331	0.049472	0.027019	0.027181	0.005661	0.004822
315.8	0.098493	0.09845	0.086897	0.087624	0.072123	0.0729	0.039037	0.040422	0.027465	0.027784		315.8	0.061618	0.06092	0.058911	0.057995	0.051156	0.049428	0.027598	0.027152	0.005686	0.004805
316	0.099096	0.098408	0.087024	0.08759	0.073276	0.07287	0.039781	0.040402	0.028245	0.027773		316	0.061619	0.060864	0.059114	0.057942	0.051368	0.049384	0.027816	0.027122	0.00579	0.004788
316.2	0.099003	0.098366	0.086174	0.087556	0.072759	0.07284	0.038988	0.040383	0.027766	0.027763		316.2	0.061402	0.060808	0.058656	0.057889	0.051287	0.049341	0.02783	0.027092	0.005439	0.004772
316.4	0.099093	0.098324	0.086252	0.087521	0.072873	0.07281	0.038967	0.040364	0.028297	0.027753		316.4	0.060993	0.060752	0.057916	0.057836	0.050939	0.049297	0.027485	0.027063	0.004919	0.004755
316.6	0.098764	0.098282	0.086006	0.087487	0.072848	0.072781	0.039022	0.040345	0.028336	0.027743		316.6	0.061204	0.060696	0.05777	0.057784	0.050269	0.049254	0.027734	0.027033	0.005242	0.004738
316.8	0.098982	0.09824	0.085592	0.087453	0.072704	0.072751	0.038906	0.040326	0.028632	0.027733		316.8	0.060645	0.06064	0.057444	0.057731	0.049328	0.04921	0.026966	0.027004	0.00462	0.004722
317	0.098436	0.098199	0.085256	0.087418	0.072617	0.072721	0.038884	0.040307	0.028659	0.027723		317	0.06006	0.060584	0.05738	0.057678	0.048719	0.049167	0.026075	0.026974	0.004532	0.004705
317.2	0.097937	0.098157	0.085068	0.087384	0.072468	0.072691	0.039432	0.040288	0.028944	0.027713		317.2	0.059732	0.060529	0.05719	0.057626	0.048273	0.049123	0.025764	0.026945	0.004271	0.004688
317.4	0.098512	0.098116	0.085194	0.08735	0.072564	0.072662	0.039476	0.040269	0.028851	0.027703		317.4	0.059279	0.060473	0.056972	0.057573	0.04807	0.04908	0.02551	0.026915	0.003772	0.004672
317.6	0.098592	0.098074	0.085412	0.087316	0.072481	0.072632	0.039983	0.04025	0.029359	0.027693		317.6	0.05867	0.060417	0.056678	0.057521	0.047564	0.049037	0.024806	0.026886	0.003163	0.004655
317.8	0.098491	0.098033	0.085778	0.087282	0.072169	0.072602	0.04035	0.040231	0.029217	0.027683		317.8	0.059349	0.060362	0.056933	0.057469	0.048114	0.048994	0.025092	0.026857	0.003792	0.004639
318	0.098196	0.097992	0.085674	0.087248	0.071867	0.072573	0.041076	0.040212	0.029373	0.027674		318	0.059692	0.060306	0.057375	0.057416	0.048161	0.048951	0.025332	0.026827	0.004012	0.004622
318.2	0.098325	0.09795	0.086196	0.087213	0.072346	0.072543	0.04152	0.040193	0.029938	0.027664		318.2	0.059901	0.060251	0.057512	0.057364	0.047884	0.048908	0.025322	0.026798	0.004079	0.004606
318.4	0.097757	0.097909	0.085861	0.087179	0.071978	0.072513	0.041361	0.040174	0.029683	0.027654		318.4	0.060417	0.060195	0.05788	0.057312	0.048009	0.048865	0.025866	0.026769	0.004568	0.004589
318.6	0.097813	0.097868	0.086378	0.087145	0.071878	0.072484	0.041955	0.040156	0.030402	0.027644		318.6	0.060788	0.06014	0.058458	0.05726	0.047942	0.048822	0.025819	0.02674	0.005032	0.004573
318.8	0.097691	0.097827	0.086248	0.087111	0.071616	0.072454	0.041977	0.040137	0.030262	0.027634		318.8	0.06087	0.060085	0.058326	0.057208	0.048549	0.048779	0.02621	0.026711	0.004911	0.004557
319	0.097571	0.097786	0.08642	0.087077	0.071413	0.072425	0.041711	0.040118	0.03065	0.027625		319	0.060651	0.06003	0.058319	0.057156	0.048599	0.048736	0.026218	0.026682	0.004858	0.00454
319.2	0.097628	0.097746	0.086915	0.087043	0.071625	0.072396	0.041515	0.0401	0.030806	0.027615		319.2	0.060799	0.059974	0.058251	0.057104	0.048935	0.048693	0.026027	0.026652	0.004728	0.004524
319.4	0.097193	0.097705	0.086761	0.087009	0.071482	0.072366	0.040926	0.040081	0.03034	0.027605		319.4	0.061174	0.059919	0.05796	0.057052	0.049199	0.04865	0.026193	0.026623	0.005165	0.004507
319.6	0.097546	0.097664	0.086992	0.086975	0.071376	0.072337	0.040487	0.040062	0.030763	0.027595		319.6	0.061294	0.059864	0.05816	0.057	0.049354	0.048608	0.026631	0.026594	0.005489	0.004491
319.8	0.097728	0.097624	0.087252	0.086941	0.071026	0.072308	0.040494	0.040044	0.030305	0.027586		319.8	0.061721	0.059809	0.058399	0.056948	0.049693	0.048565	0.027431	0.026565	0.005777	0.004475
320	0.09798	0.097583	0.086756	0.086907	0.071089	0.072278	0.040143	0.040025	0.030226	0.027576		320	0.061541	0.059754	0.057986	0.056897	0.049526	0.048522	0.027272	0.026536	0.005559	0.004459
320.2	0.09715	0.097543	0.086376	0.086873	0.070352	0.072249	0.039438	0.040007	0.028964	0.027566		320.2	0.061661	0.059699	0.057892	0.056845	0.049623	0.04848	0.027313	0.026508	0.005336	0.004442
320.4	0.096716	0.097503	0.08625	0.086839	0.070149	0.07222	0.038948	0.039988	0.028826	0.027557		320.4	0.061208	0.059645	0.05735	0.056793	0.04896	0.048437	0.026937	0.026479	0.004472	0.004426
320.6	0.096243	0.097462	0.086025	0.086805	0.069953	0.072191	0.038488	0.03997	0.028417	0.027547		320.6	0.061001	0.05959	0.057108	0.056742	0.048777	0.048395	0.026963	0.02645	0.004055	0.00441
320.8	0.096111	0.097422	0.085834	0.086771	0.070116	0.072161	0.038269	0.039952	0.028045	0.027538		320.8	0.060084	0.059535	0.056715	0.05669	0.048621	0.048352	0.026627	0.026421	0.00389	0.004394
321	0.096491	0.097382	0.086256	0.086737	0.070625	0.072132	0.038421	0.039933	0.028115	0.027528		321	0.059847	0.05948	0.056391	0.056639	0.048478	0.04831	0.026435	0.026392	0.003718	0.004378
321.2	0.096201	0.097342	0.086339	0.086704	0.07044	0.072103	0.038674	0.039915	0.028056	0.027519		321.2	0.059104	0.059426	0.056047	0.056588	0.048399	0.048268	0.026636	0.026363	0.003309	0.004361
321.4	0.096668	0.097302	0.08633	0.08667	0.070451	0.072074	0.038848	0.039897	0.027939	0.027509		321.4	0.058157	0.059371	0.055826	0.056536	0.048199	0.048226	0.02653	0.026335	0.002933	0.004345
321.6	0.096862	0.097262	0.086495	0.086636	0.071334	0.072045	0.039552	0.039879	0.02841	0.0275		321.6	0.057615	0.059317	0.055533	0.056485	0.047899	0.048184	0.02624	0.026306	0.003091	0.004329
321.8	0.096288	0.097223	0.086556	0.086602	0.071032	0.072016	0.039959	0.03986	0.028649	0.02749		321.8	0.057824	0.059262	0.055703	0.056434	0.048075	0.048141	0.026878	0.026277	0.003859	0.004313
322	0.096905	0.097183	0.086796	0.086568	0.071182	0.071987	0.040412	0.039842	0.028806	0.027481		322	0.057399	0.059208	0.055642	0.056383	0.048061	0.048099	0.02708	0.026249	0.003803	0.004297
322.2	0.09697	0.097143	0.086634	0.086534	0.071094	0.071958	0.040466	0.039824	0.028881	0.027471		322.2	0.056832	0.059154	0.055364	0.056332	0.047609	0.048057	0.02698	0.02622	0.003572	0.004281
322.4	0.096499	0.097104	0.085868	0.086501	0.070576	0.071929	0.040173	0.039806	0.028534	0.027462		322.4	0.057438	0.059099	0.056018	0.056281	0.048181	0.048015	0.027666	0.026192	0.003793	0.004265
322.6	0.096666	0.097064	0.085489	0.086467	0.070044	0.0719	0.040011	0.039788	0.028343	0.027452		322.6	0.057294	0.059045	0.055663	0.05623	0.04778	0.047973	0.027395	0.026163	0.003737	0.004249
322.8	0.096365	0.097025	0.08503	0.086433	0.070438	0.071871	0.039586	0.03977	0.028219	0.027443		322.8	0.057388	0.058991	0.055519	0.056179	0.048007	0.047932	0.026999	0.026135	0.003865	0.004233
323	0.09652	0.096985	0.084846	0.0864	0.070883	0.071842	0.039435	0.039752	0.028353	0.027434		323	0.057351	0.058937	0.055589	0.056128	0.047925	0.04789	0.026909	0.026106	0.004107	0.004217
323.2	0.096033	0.096946	0.084458	0.086366	0.070663	0.071814	0.039106	0.039734	0.027386	0.027424		323.2	0.05778	0.058883	0.055332	0.056077	0.04768	0.047848	0.026563	0.026078	0.004077	0.004202
323.4	0.095784	0.096907	0.083827	0.086332	0.070544	0.071785	0.038534	0.039716	0.02673	0.027415		323.4	0.057963	0.058829	0.055195	0.056026	0.047822	0.047806	0.026251	0.02605	0.004377	0.004186
323.6	0.096402	0.096868	0.083724	0.086298	0.070483	0.071756	0.038483	0.039698	0.02673	0.027406		323.6	0.058453	0.058775	0.055482	0.055976	0.047517	0.047765	0.025977	0.026021	0.004646	0.00417
323.8	0.09649	0.096829	0.083812	0.086265	0.07037	0.071727	0.038432	0.03968	0.026448	0.027396		323.8	0.058834	0.058721	0.055267	0.055925	0.047747	0.047723	0.025463	0.025993	0.004792	0.004154
324	0.095973	0.09679	0.083275	0.086231	0.070339	0.071698	0.038087	0.039662	0.025976	0.027387		324	0.059075	0.058667	0.055094	0.055874	0.04789	0.047682	0.025044	0.025965	0.00439	0.004138
324.2	0.095871	0.096751	0.083524	0.086198	0.070384	0.07167	0.03824	0.039644	0.02529	0.027378		324.2	0.059165	0.058613	0.055312	0.055824	0.047878	0.04764	0.024703	0.025937	0.004161	0.004122
324.4	0.096143	0.096712	0.083207	0.086164	0.070055	0.071641	0.037907	0.039627	0.025049	0.027369		324.4	0.059231	0.05856	0.055257	0.055774	0.047535	0.047599	0.024625	0.025908	0.003895	0.004107
324.6	0.096031	0.096673	0.083186	0.08613	0.069988	0.071612	0.037848	0.039609	0.024786	0.027359		324.6	0.059733	0.058506	0.055496	0.055723	0.047914	0.047557	0.024356	0.02588	0.004244	0.004091
324.8	0.096263	0.096634	0.083456	0.086097	0.070172	0.071584	0.0384	0.039591	0.025141	0.02735		324.8	0.059569	0.058452	0.055907	0.055673	0.04783	0.047516	0.023989	0.025852	0.004439	0.004075
325	0.096735	0.096596	0.083725	0.086063	0.070315	0.071555	0.038836	0.039573	0.025647	0.027341		325	0.059616	0.058399	0.056316	0.055622	0.047868	0.047475	0.02389	0.025824	0.004371	0.004059
325.2	0.096494	0.096557	0.083589	0.08603	0.070173	0.071527	0.038997	0.039556	0.025736	0.027332		325.2	0.05923	0.058345	0.056806	0.055572	0.048035	0.047433	0.02417	0.025796	0.004476	0.004044
325.4	0.096748	0.096519	0.083788	0.085996	0.070064	0.071498	0.039511	0.039538	0.02605	0.027323		325.4	0.059204	0.058292	0.057033	0.055522	0.04818	0.047392	0.024894	0.025768	0.00512	0.004028
325.6	0.096642	0.09648	0.084344	0.085963	0.070356	0.07147	0.039596	0.03952	0.026517	0.027313		325.6	0.059627	0.058238	0.057233	0.055472	0.048267	0.047351	0.025392	0.02574	0.005595	0.004013
325.8	0.096457	0.096442	0.084432	0.085929	0.069506	0.071441	0.039525	0.039503	0.026707	0.027304		325.8	0.059597	0.058185	0.057129	0.055422	0.048454	0.04731	0.026222	0.025712	0.005762	0.003997
326	0.096509	0.096404	0.084167	0.085896	0.069244	0.071413	0.039265	0.039485	0.026142	0.027295		326	0.059092	0.058132	0.056913	0.055372	0.048062	0.047269	0.026379	0.025684	0.005714	0.003981
326.2	0.095859	0.096365	0.08368	0.085862	0.068483	0.071384	0.038646	0.039468	0.026179	0.027286		326.2	0.05925	0.058078	0.057134	0.055322	0.047845	0.047228	0.026908	0.025656	0.005694	0.003966
326.4	0.095996	0.096327	0.08352	0.085829	0.068244	0.071356	0.038266	0.03945	0.026113	0.027277		326.4	0.059271	0.058025	0.057646	0.055272	0.048344	0.047187	0.027313	0.025628	0.005732	0.00395
326.6	0.095844	0.096289	0.083538	0.085795	0.068063	0.071327	0.037899	0.039433	0.025881	0.027268		326.6	0.058825	0.057972	0.057045	0.055222	0.04789	0.047146	0.027404	0.025601	0.005814	0.003935
326.8	0.095504	0.096251	0.083927	0.085762	0.068846	0.071299	0.038079	0.039415	0.026128	0.027259		326.8	0.058758	0.057919	0.057254	0.055172	0.048337	0.047105	0.027266	0.025573	0.006154	0.003919
327	0.095312	0.096213	0.083941	0.085728	0.068834	0.071271	0.037901	0.039398	0.026147	0.02725		327	0.058877	0.057866	0.056911	0.055123	0.048342	0.047065	0.027457	0.025545	0.006057	0.003904
327.2	0.094671	0.096175	0.083654	0.085695	0.068552	0.071242	0.037259	0.03938	0.0256	0.027241		327.2	0.059174	0.057813	0.056655	0.055073	0.048068	0.047024	0.027125	0.025517	0.005933	0.003888
327.4	0.094847	0.096137	0.083661	0.085662	0.068837	0.071214	0.036606	0.039363	0.025683	0.027232		327.4	0.059036	0.05776	0.05631	0.055023	0.048087	0.046983	0.02725	0.02549	0.005947	0.003873
327.6	0.095152	0.0961	0.083852	0.085628	0.068935	0.071186	0.036853	0.039346	0.025741	0.027223		327.6	0.058632	0.057707	0.055695	0.054974	0.047401	0.046943	0.027168	0.025462	0.004922	0.003858
327.8	0.094793	0.096062	0.084094	0.085595	0.069364	0.071158	0.037294	0.039328	0.026246	0.027214		327.8	0.058392	0.057654	0.055293	0.054924	0.047116	0.046902	0.026976	0.025434	0.0046	0.003842
328	0.094418	0.096024	0.083534	0.085562	0.069492	0.071129	0.037435	0.039311	0.025951	0.027205		328	0.058429	0.057602	0.055131	0.054875	0.04673	0.046861	0.026834	0.025407	0.004246	0.003827
328.2	0.094295	0.095987	0.083413	0.085528	0.069753	0.071101	0.037673	0.039294	0.026182	0.027196		328.2	0.058567	0.057549	0.055231	0.054826	0.046823	0.046821	0.026951	0.025379	0.004074	0.003811
328.4	0.094769	0.095949	0.083343	0.085495	0.070018	0.071073	0.038215	0.039277	0.026713	0.027187		328.4	0.058011	0.057496	0.05495	0.054776	0.046291	0.046781	0.026688	0.025352	0.003733	0.003796
328.6	0.094331	0.095912	0.083246	0.085462	0.070024	0.071045	0.038205	0.039259	0.026912	0.027178		328.6	0.058045	0.057444	0.054941	0.054727	0.04656	0.04674	0.026125	0.025324	0.003825	0.003781
328.8	0.094477	0.095874	0.083482	0.085428	0.070728	0.071017	0.038605	0.039242	0.027499	0.02717		328.8	0.057914	0.057391	0.055009	0.054678	0.04639	0.0467	0.025882	0.025297	0.003394	0.003766
329	0.094266	0.095837	0.083832	0.085395	0.070593	0.070989	0.038733	0.039225	0.027529	0.027161		329	0.057671	0.057339	0.055238	0.054629	0.046777	0.04666	0.026264	0.025269	0.003787	0.00375
329.2	0.093901	0.0958	0.083495	0.085362	0.07043	0.07096	0.038355	0.039208	0.026933	0.027152		329.2	0.057368	0.057286	0.054885	0.054579	0.04666	0.046619	0.026175	0.025242	0.003638	0.003735
329.4	0.093604	0.095762	0.083608	0.085329	0.070296	0.070932	0.038391	0.039191	0.026828	0.027143		329.4	0.057525	0.057234	0.054948	0.05453	0.046467	0.046579	0.026675	0.025215	0.003929	0.00372
329.6	0.093932	0.095725	0.083659	0.085295	0.070847	0.070904	0.038241	0.039174	0.027137	0.027134		329.6	0.057502	0.057181	0.054621	0.054481	0.046142	0.046539	0.026534	0.025187	0.003687	0.003705
329.8	0.09398	0.095688	0.083141	0.085262	0.070704	0.070876	0.037676	0.039157	0.026859	0.027125		329.8	0.057089	0.057129	0.054421	0.054432	0.046537	0.046499	0.026681	0.02516	0.004251	0.00369
330	0.093664	0.095651	0.082847	0.085229	0.070858	0.070848	0.037432	0.03914	0.026486	0.027117		330	0.05676	0.057077	0.054517	0.054384	0.046487	0.046459	0.02662	0.025133	0.004526	0.003674
330.2	0.094251	0.095614	0.083129	0.085196	0.070997	0.07082	0.037607	0.039123	0.026622	0.027108		330.2	0.056696	0.057025	0.054617	0.054335	0.046711	0.046419	0.026776	0.025106	0.004275	0.003659
330.4	0.095155	0.095577	0.083331	0.085163	0.07127	0.070792	0.037639	0.039106	0.026358	0.027099		330.4	0.056699	0.056973	0.055161	0.054286	0.047134	0.046379	0.026796	0.025078	0.004672	0.003644
330.6	0.095141	0.09554	0.083591	0.085129	0.071453	0.070764	0.037415	0.039089	0.026219	0.02709		330.6	0.05643	0.056921	0.054466	0.054237	0.047056	0.046339	0.026523	0.025051	0.004627	0.003629
330.8	0.095582	0.095503	0.084428	0.085096	0.071914	0.070737	0.03748	0.039072	0.026417	0.027081		330.8	0.056755	0.056869	0.054897	0.054188	0.047694	0.046299	0.026628	0.025024	0.005241	0.003614
331	0.095771	0.095467	0.083795	0.085063	0.071832	0.070709	0.037247	0.039055	0.026002	0.027073		331	0.056879	0.056817	0.054987	0.05414	0.047518	0.04626	0.026517	0.024997	0.005382	0.003599
331.2	0.095812	0.09543	0.083406	0.08503	0.071313	0.070681	0.036975	0.039038	0.025609	0.027064		331.2	0.056872	0.056765	0.055327	0.054091	0.047607	0.04622	0.026468	0.02497	0.005422	0.003584
331.4	0.095784	0.095393	0.083238	0.084997	0.071087	0.070653	0.036854	0.039021	0.025178	0.027055		331.4	0.056847	0.056713	0.055106	0.054043	0.047282	0.04618	0.026213	0.024943	0.004963	0.003569
331.6	0.096229	0.095357	0.083308	0.084964	0.071181	0.070625	0.036985	0.039004	0.025407	0.027047		331.6	0.056596	0.056661	0.055041	0.053994	0.046893	0.046141	0.02593	0.024916	0.004543	0.003554
331.8	0.096282	0.09532	0.08345	0.084931	0.071328	0.070597	0.037189	0.038988	0.025838	0.027038		331.8	0.056786	0.056609	0.054921	0.053946	0.046962	0.046101	0.025555	0.024889	0.004721	0.003539
332	0.096411	0.095284	0.082885	0.084898	0.071176	0.07057	0.036928	0.038971	0.025573	0.027029		332	0.056619	0.056558	0.054335	0.053898	0.04644	0.046062	0.025322	0.024862	0.003907	0.003524
332.2	0.097022	0.095247	0.083102	0.084865	0.071205	0.070542	0.037269	0.038954	0.026122	0.027021		332.2	0.056589	0.056506	0.054387	0.053849	0.046276	0.046022	0.025038	0.024835	0.003735	0.003509
332.4	0.097317	0.095211	0.083565	0.084832	0.070904	0.070514	0.037641	0.038937	0.026426	0.027012		332.4	0.056474	0.056454	0.054221	0.053801	0.045676	0.045983	0.024994	0.024808	0.003874	0.003495
332.6	0.097022	0.095175	0.083698	0.084799	0.070768	0.070486	0.037382	0.038921	0.026224	0.027003		332.6	0.05722	0.056403	0.054236	0.053753	0.045948	0.045943	0.025301	0.024781	0.003904	0.00348
332.8	0.097133	0.095139	0.084233	0.084766	0.071028	0.070459	0.037805	0.038904	0.027299	0.026995		332.8	0.057043	0.056351	0.054189	0.053705	0.045309	0.045904	0.024861	0.024755	0.003125	0.003465
333	0.096562	0.095102	0.084217	0.084733	0.070338	0.070431	0.037731	0.038887	0.027256	0.026986		333	0.056868	0.0563	0.054175	0.053657	0.045346	0.045865	0.024724	0.024728	0.003292	0.00345
333.2	0.096721	0.095066	0.084192	0.0847	0.070812	0.070403	0.038237	0.038871	0.027846	0.026978		333.2	0.056692	0.056249	0.053802	0.053609	0.045175	0.045825	0.024281	0.024701	0.002583	0.003435
333.4	0.097056	0.09503	0.084725	0.084667	0.071032	0.070376	0.038921	0.038854	0.028663	0.026969		333.4	0.056881	0.056197	0.05404	0.053561	0.045038	0.045786	0.024711	0.024674	0.002945	0.00342
333.6	0.097731	0.094994	0.085322	0.084634	0.071626	0.070348	0.039646	0.038837	0.029436	0.026961		333.6	0.057251	0.056146	0.053884	0.053513	0.045046	0.045747	0.024826	0.024648	0.00313	0.003406
333.8	0.097426	0.094958	0.085579	0.084601	0.071783	0.07032	0.040037	0.038821	0.029747	0.026952		333.8	0.057137	0.056095	0.054406	0.053465	0.04553	0.045708	0.025165	0.024621	0.003808	0.003391
334	0.0974	0.094922	0.085669	0.084568	0.072216	0.070293	0.040584	0.038804	0.029465	0.026943		334	0.056895	0.056043	0.05473	0.053417	0.044999	0.045669	0.024826	0.024595	0.003683	0.003376
334.2	0.097381	0.094887	0.085526	0.084535	0.071762	0.070265	0.040691	0.038788	0.029513	0.026935		334.2	0.056996	0.055992	0.054788	0.053369	0.044913	0.04563	0.024722	0.024568	0.003468	0.003362
334.4	0.096798	0.094851	0.085357	0.084502	0.071629	0.070238	0.040755	0.038771	0.02938	0.026926		334.4	0.056935	0.055941	0.05488	0.053321	0.045258	0.045591	0.024249	0.024541	0.003778	0.003347
334.6	0.09598	0.094815	0.085246	0.08447	0.071157	0.07021	0.040263	0.038755	0.02902	0.026918		334.6	0.056951	0.05589	0.054812	0.053274	0.045178	0.045552	0.024196	0.024515	0.003589	0.003332
334.8	0.095721	0.094779	0.085315	0.084437	0.070977	0.070183	0.039947	0.038738	0.028584	0.026909		334.8	0.057494	0.055839	0.054942	0.053226	0.045386	0.045513	0.024441	0.024488	0.004196	0.003318
335	0.095199	0.094744	0.084616	0.084404	0.070506	0.070155	0.040084	0.038722	0.028223	0.026901		335	0.05698	0.055788	0.054847	0.053179	0.045047	0.045474	0.024209	0.024462	0.004202	0.003303
335.2	0.094728	0.094708	0.084896	0.084371	0.070369	0.070128	0.039798	0.038705	0.028226	0.026892		335.2	0.056825	0.055738	0.054717	0.053131	0.045095	0.045436	0.024387	0.024436	0.004116	0.003288
335.4	0.094844	0.094673	0.085026	0.084338	0.070593	0.0701	0.039428	0.038689	0.027798	0.026884		335.4	0.056684	0.055687	0.054584	0.053084	0.044639	0.045397	0.024276	0.024409	0.004079	0.003274
335.6	0.095341	0.094637	0.085246	0.084305	0.070754	0.070073	0.03938	0.038673	0.028401	0.026876		335.6	0.056475	0.055636	0.054486	0.053036	0.044538	0.045358	0.02459	0.024383	0.003951	0.003259
335.8	0.095028	0.094602	0.085432	0.084273	0.070899	0.070045	0.039574	0.038656	0.02845	0.026867		335.8	0.056078	0.055585	0.053801	0.052989	0.044238	0.04532	0.024234	0.024357	0.003748	0.003245
336	0.09518	0.094567	0.085163	0.08424	0.070705	0.070018	0.039708	0.03864	0.028185	0.026859		336	0.056424	0.055535	0.053567	0.052942	0.044264	0.045281	0.024582	0.02433	0.003517	0.00323
336.2	0.095237	0.094531	0.085421	0.084207	0.070805	0.069991	0.039598	0.038624	0.028154	0.02685		336.2	0.057029	0.055484	0.053833	0.052895	0.04458	0.045243	0.024932	0.024304	0.004367	0.003216
336.4	0.094779	0.094496	0.085518	0.084174	0.070668	0.069963	0.039458	0.038607	0.02795	0.026842		336.4	0.057759	0.055433	0.054312	0.052847	0.04458	0.045204	0.026016	0.024278	0.00486	0.003201
336.6	0.094912	0.094461	0.084912	0.084142	0.070841	0.069936	0.039363	0.038591	0.027713	0.026834		336.6	0.057578	0.055383	0.053914	0.0528	0.044459	0.045166	0.026121	0.024252	0.004505	0.003187
336.8	0.09408	0.094426	0.084271	0.084109	0.070536	0.069909	0.03911	0.038575	0.027842	0.026825		336.8	0.056972	0.055332	0.053444	0.052753	0.044296	0.045127	0.02542	0.024226	0.00398	0.003173
337	0.093506	0.094391	0.084228	0.084076	0.070396	0.069881	0.039145	0.038559	0.027524	0.026817		337	0.057224	0.055282	0.053241	0.052706	0.044681	0.045089	0.025301	0.024199	0.004274	0.003158
337.2	0.093808	0.094356	0.084728	0.084044	0.071069	0.069854	0.039766	0.038542	0.028059	0.026808		337.2	0.057243	0.055232	0.053265	0.052659	0.044536	0.045051	0.025123	0.024173	0.004387	0.003144
337.4	0.093902	0.094321	0.084593	0.084011	0.070896	0.069827	0.040076	0.038526	0.028028	0.0268		337.4	0.05717	0.055181	0.053308	0.052612	0.044452	0.045013	0.025622	0.024147	0.004959	0.003129
337.6	0.093718	0.094286	0.084372	0.083978	0.070669	0.069799	0.040447	0.03851	0.027789	0.026792		337.6	0.057104	0.055131	0.05343	0.052565	0.044361	0.044974	0.025388	0.024121	0.004659	0.003115
337.8	0.093546	0.094251	0.083856	0.083946	0.070692	0.069772	0.040484	0.038494	0.027362	0.026783		337.8	0.056445	0.055081	0.053233	0.052519	0.044458	0.044936	0.024677	0.024095	0.004177	0.003101
338	0.093125	0.094216	0.083208	0.083913	0.070103	0.069745	0.040129	0.038478	0.026668	0.026775		338	0.05605	0.055031	0.052968	0.052472	0.04424	0.044898	0.023648	0.024069	0.003812	0.003086
338.2	0.092845	0.094181	0.082752	0.08388	0.069468	0.069718	0.040077	0.038462	0.026697	0.026767		338.2	0.056174	0.054981	0.05236	0.052425	0.044128	0.04486	0.023422	0.024043	0.00331	0.003072
338.4	0.09291	0.094146	0.082495	0.083848	0.069665	0.069691	0.040095	0.038446	0.026377	0.026759		338.4	0.055712	0.054931	0.051756	0.052378	0.043571	0.044822	0.022472	0.024017	0.002662	0.003058
338.6	0.093238	0.094112	0.082389	0.083815	0.069308	0.069663	0.039614	0.038429	0.026457	0.02675		338.6	0.055741	0.054881	0.05153	0.052332	0.0431	0.044784	0.022472	0.023992	0.002404	0.003044
338.8	0.093621	0.094077	0.082811	0.083783	0.069446	0.069636	0.039837	0.038413	0.026553	0.026742		338.8	0.055367	0.054831	0.050742	0.052285	0.042846	0.044746	0.022097	0.023966	0.00229	0.00303
339	0.094074	0.094042	0.082989	0.08375	0.069935	0.069609	0.040223	0.038397	0.026874	0.026734		339	0.054481	0.054781	0.05061	0.052239	0.042471	0.044709	0.021703	0.02394	0.001766	0.003015
339.2	0.094406	0.094008	0.082862	0.083717	0.070121	0.069582	0.04033	0.038381	0.027477	0.026726		339.2	0.054307	0.054731	0.050517	0.052192	0.042418	0.044671	0.021633	0.023914	0.001533	0.003001
339.4	0.095254	0.093973	0.082718	0.083685	0.069903	0.069555	0.040616	0.038365	0.027821	0.026717		339.4	0.054166	0.054681	0.050391	0.052146	0.04219	0.044633	0.021373	0.023888	0.001169	0.002987
339.6	0.095992	0.093939	0.082702	0.083652	0.069606	0.069528	0.040858	0.038349	0.027792	0.026709		339.6	0.054326	0.054631	0.050463	0.0521	0.042556	0.044595	0.021349	0.023863	0.00091	0.002973
339.8	0.096074	0.093905	0.082781	0.08362	0.069512	0.069501	0.040854	0.038333	0.027959	0.026701		339.8	0.054037	0.054582	0.050049	0.052053	0.042117	0.044558	0.020818	0.023837	0.000497	0.002959
340	0.096141	0.09387	0.082344	0.083587	0.069587	0.069474	0.040724	0.038317	0.027829	0.026693		340	0.054229	0.054532	0.050303	0.052007	0.042848	0.04452	0.021412	0.023811	0.000753	0.002945
340.2	0.0963	0.093836	0.082426	0.083555	0.069666	0.069447	0.040121	0.038302	0.027672	0.026684		340.2	0.053791	0.054483	0.050274	0.051961	0.042753	0.044482	0.021723	0.023786	0.000849	0.002931
340.4	0.095924	0.093802	0.082306	0.083522	0.069321	0.06942	0.039504	0.038286	0.027818	0.026676		340.4	0.0536	0.054433	0.050472	0.051915	0.042518	0.044445	0.022182	0.02376	0.000542	0.002917
340.6	0.096162	0.093767	0.082295	0.08349	0.069103	0.069393	0.039736	0.03827	0.027697	0.026668		340.6	0.053232	0.054383	0.050092	0.051869	0.042682	0.044407	0.022045	0.023735	0.000659	0.002903
340.8	0.095369	0.093733	0.08255	0.083457	0.068796	0.069366	0.039202	0.038254	0.027541	0.02666		340.8	0.053297	0.054334	0.050372	0.051823	0.043196	0.04437	0.022017	0.023709	0.000864	0.002889
341	0.095144	0.093699	0.083018	0.083425	0.068681	0.069339	0.039187	0.038238	0.027808	0.026652		341	0.05374	0.054285	0.051098	0.051777	0.043364	0.044333	0.022239	0.023684	0.001078	0.002875
341.2	0.095033	0.093665	0.082961	0.083393	0.068206	0.069312	0.038794	0.038222	0.027669	0.026644		341.2	0.053845	0.054235	0.051575	0.051731	0.043502	0.044295	0.022237	0.023658	0.001161	0.002861
341.4	0.095431	0.093631	0.083135	0.08336	0.067884	0.069285	0.03889	0.038206	0.027481	0.026635		341.4	0.054194	0.054186	0.051828	0.051685	0.044027	0.044258	0.022751	0.023633	0.001587	0.002847
341.6	0.095399	0.093597	0.083256	0.083328	0.067818	0.069258	0.03885	0.038191	0.026976	0.026627		341.6	0.053704	0.054137	0.051469	0.051639	0.043654	0.044221	0.022207	0.023607	0.00118	0.002833
341.8	0.095355	0.093563	0.083678	0.083295	0.068335	0.069231	0.038716	0.038175	0.027361	0.026619		341.8	0.053886	0.054088	0.051074	0.051593	0.043658	0.044184	0.021901	0.023582	0.000947	0.002819
342	0.09492	0.093529	0.083222	0.083263	0.068144	0.069204	0.038166	0.038159	0.026753	0.026611		342	0.054313	0.054038	0.051296	0.051548	0.043677	0.044146	0.022061	0.023556	0.001494	0.002805
342.2	0.095309	0.093495	0.083594	0.083231	0.068709	0.069177	0.038277	0.038143	0.027068	0.026603		342.2	0.054847	0.053989	0.051141	0.051502	0.043868	0.044109	0.022551	0.023531	0.001824	0.002791
342.4	0.095775	0.093462	0.083589	0.083198	0.069112	0.06915	0.038646	0.038128	0.027372	0.026595		342.4	0.054672	0.05394	0.050793	0.051456	0.043989	0.044072	0.021891	0.023506	0.001776	0.002777
342.6	0.095619	0.093428	0.083644	0.083166	0.068798	0.069124	0.038578	0.038112	0.027405	0.026587		342.6	0.054976	0.053891	0.05102	0.051411	0.044279	0.044035	0.02213	0.023481	0.002361	0.002763
342.8	0.095231	0.093394	0.083333	0.083134	0.068651	0.069097	0.038647	0.038096	0.02692	0.026579		342.8	0.054695	0.053842	0.051256	0.051365	0.044346	0.043998	0.02217	0.023455	0.002476	0.00275
343	0.09502	0.09336	0.082695	0.083101	0.068662	0.06907	0.038458	0.03808	0.02655	0.026571		343	0.054692	0.053794	0.051587	0.05132	0.04463	0.043961	0.022336	0.02343	0.002816	0.002736
343.2	0.095178	0.093327	0.082154	0.083069	0.068507	0.069043	0.038521	0.038065	0.026619	0.026563		343.2	0.054842	0.053745	0.051237	0.051274	0.044735	0.043925	0.022289	0.023405	0.003092	0.002722
343.4	0.095332	0.093293	0.082039	0.083037	0.068414	0.069016	0.038234	0.038049	0.026364	0.026554		343.4	0.055231	0.053696	0.051032	0.051229	0.044686	0.043888	0.022336	0.02338	0.003247	0.002708
343.6	0.095309	0.09326	0.08189	0.083005	0.068706	0.06899	0.038178	0.038034	0.025844	0.026546		343.6	0.054886	0.053647	0.051063	0.051184	0.044498	0.043851	0.021871	0.023355	0.003386	0.002695
343.8	0.094854	0.093226	0.081471	0.082972	0.068938	0.068963	0.037779	0.038018	0.026096	0.026538		343.8	0.054556	0.053598	0.050736	0.051138	0.043921	0.043814	0.021587	0.02333	0.003472	0.002681
344	0.094667	0.093193	0.08111	0.08294	0.069457	0.068936	0.038124	0.038002	0.025754	0.02653		344	0.054678	0.05355	0.050723	0.051093	0.044496	0.043778	0.022173	0.023305	0.003788	0.002667
344.2	0.094323	0.093159	0.081145	0.082908	0.069299	0.068909	0.037879	0.037987	0.025463	0.026522		344.2	0.0545	0.053501	0.05085	0.051048	0.04405	0.043741	0.022624	0.02328	0.00381	0.002653
344.4	0.093988	0.093126	0.081191	0.082876	0.069221	0.068883	0.038074	0.037971	0.02587	0.026514		344.4	0.054508	0.053453	0.051111	0.051003	0.04399	0.043704	0.023033	0.023255	0.004042	0.00264
344.6	0.094122	0.093093	0.081152	0.082843	0.069167	0.068856	0.038474	0.037956	0.025622	0.026506		344.6	0.054518	0.053404	0.051331	0.050958	0.044203	0.043668	0.023017	0.02323	0.004364	0.002626
344.8	0.093425	0.093059	0.080884	0.082811	0.06928	0.068829	0.03805	0.03794	0.025586	0.026498		344.8	0.054523	0.053356	0.051736	0.050913	0.044309	0.043631	0.023367	0.023205	0.004064	0.002613
345	0.093014	0.093026	0.080143	0.082779	0.068533	0.068803	0.037305	0.037925	0.025271	0.02649		345	0.054695	0.053307	0.052024	0.050868	0.043819	0.043595	0.023169	0.02318	0.003731	0.002599
345.2	0.093191	0.092993	0.080621	0.082747	0.068606	0.068776	0.037632	0.037909	0.025282	0.026482		345.2	0.054736	0.053259	0.052151	0.050823	0.043572	0.043558	0.02296	0.023155	0.003827	0.002585
345.4	0.093473	0.09296	0.080701	0.082715	0.068949	0.068749	0.037753	0.037894	0.025358	0.026474		345.4	0.054043	0.053211	0.051282	0.050778	0.04277	0.043522	0.022361	0.02313	0.003477	0.002572
345.6	0.092976	0.092927	0.080561	0.082683	0.069071	0.068723	0.037752	0.037878	0.025656	0.026466		345.6	0.053811	0.053162	0.050794	0.050733	0.042414	0.043486	0.022058	0.023105	0.002842	0.002558
345.8	0.092517	0.092894	0.080587	0.082651	0.069163	0.068696	0.037532	0.037863	0.026191	0.026458		345.8	0.054509	0.053114	0.051389	0.050688	0.042718	0.043449	0.022051	0.023081	0.002914	0.002545
346	0.092349	0.092861	0.080398	0.082618	0.068914	0.06867	0.037399	0.037847	0.026168	0.02645		346	0.05469	0.053066	0.051512	0.050644	0.043035	0.043413	0.022703	0.023056	0.003071	0.002531
346.2	0.092383	0.092828	0.080751	0.082586	0.068866	0.068643	0.037657	0.037832	0.026874	0.026443		346.2	0.055007	0.053018	0.051905	0.050599	0.043754	0.043377	0.022953	0.023031	0.002908	0.002518
346.4	0.092408	0.092795	0.080791	0.082554	0.06904	0.068617	0.038072	0.037817	0.027163	0.026435		346.4	0.054957	0.05297	0.051824	0.050554	0.044301	0.043341	0.022872	0.023007	0.002905	0.002504
346.6	0.091682	0.092762	0.081046	0.082522	0.068277	0.06859	0.037842	0.037801	0.027105	0.026427		346.6	0.055323	0.052922	0.05248	0.05051	0.04457	0.043305	0.023512	0.022982	0.003325	0.002491
346.8	0.091319	0.092729	0.081114	0.08249	0.067985	0.068563	0.038128	0.037786	0.027157	0.026419		346.8	0.05485	0.052874	0.05201	0.050465	0.044731	0.043269	0.023735	0.022957	0.003107	0.002478
347	0.091372	0.092696	0.081122	0.082458	0.0677	0.068537	0.038242	0.03777	0.027471	0.026411		347	0.054692	0.052826	0.051704	0.050421	0.044954	0.043233	0.023511	0.022933	0.003388	0.002464
347.2	0.091586	0.092663	0.081595	0.082426	0.067809	0.06851	0.038489	0.037755	0.027822	0.026403		347.2	0.054563	0.052778	0.05129	0.050376	0.045053	0.043197	0.02336	0.022908	0.003468	0.002451
347.4	0.091085	0.092631	0.081722	0.082394	0.067654	0.068484	0.038282	0.03774	0.02788	0.026395		347.4	0.054065	0.05273	0.051487	0.050332	0.045067	0.043161	0.023512	0.022884	0.003406	0.002437
347.6	0.091809	0.092598	0.082214	0.082362	0.068511	0.068458	0.039194	0.037725	0.028265	0.026387		347.6	0.053796	0.052683	0.05159	0.050288	0.044854	0.043125	0.023269	0.022859	0.00332	0.002424
347.8	0.092381	0.092565	0.082318	0.08233	0.068485	0.068431	0.039104	0.037709	0.028333	0.026379		347.8	0.054321	0.052635	0.051755	0.050243	0.045086	0.043089	0.02372	0.022835	0.00329	0.002411
348	0.092607	0.092533	0.082355	0.082298	0.068439	0.068405	0.039415	0.037694	0.028392	0.026371		348	0.05456	0.052587	0.051605	0.050199	0.045364	0.043053	0.023685	0.02281	0.003149	0.002397
348.2	0.092995	0.0925	0.082669	0.082266	0.068585	0.068378	0.039459	0.037679	0.029337	0.026364		348.2	0.054319	0.05254	0.05171	0.050155	0.044639	0.043018	0.023545	0.022786	0.003147	0.002384
348.4	0.093729	0.092467	0.082629	0.082234	0.068599	0.068352	0.039229	0.037663	0.02959	0.026356		348.4	0.053916	0.052492	0.051693	0.050111	0.044156	0.042982	0.023612	0.022761	0.003363	0.002371
348.6	0.094353	0.092435	0.082707	0.082202	0.06914	0.068325	0.03908	0.037648	0.029562	0.026348		348.6	0.053847	0.052445	0.051445	0.050067	0.043606	0.042946	0.023199	0.022737	0.003262	0.002358
348.8	0.094799	0.092403	0.082806	0.08217	0.069387	0.068299	0.03886	0.037633	0.029503	0.02634		348.8	0.053372	0.052397	0.050525	0.050023	0.042688	0.042911	0.022509	0.022713	0.002375	0.002344
349	0.095348	0.09237	0.082645	0.082138	0.069131	0.068273	0.0384	0.037618	0.029064	0.026332		349	0.052356	0.05235	0.049776	0.049979	0.041441	0.042875	0.021414	0.022688	0.001541	0.002331
349.2	0.095579	0.092338	0.08267	0.082106	0.06926	0.068246	0.03816	0.037603	0.028627	0.026324		349.2	0.052137	0.052302	0.049455	0.049935	0.040962	0.04284	0.021004	0.022664	0.001436	0.002318
349.4	0.095277	0.092305	0.082212	0.082075	0.069381	0.06822	0.037178	0.037587	0.028067	0.026317		349.4	0.051775	0.052255	0.048829	0.049891	0.039901	0.042804	0.020573	0.02264	0.001041	0.002305
349.6	0.094906	0.092273	0.081717	0.082043	0.069006	0.068194	0.036702	0.037572	0.027793	0.026309		349.6	0.051911	0.052208	0.04873	0.049847	0.039603	0.042769	0.020415	0.022616	0.000966	0.002292
349.8	0.094391	0.092241	0.081501	0.082011	0.068845	0.068167	0.036214	0.037557	0.027348	0.026301		349.8	0.051918	0.05216	0.048872	0.049804	0.039284	0.042733	0.020596	0.022592	0.000934	0.002279
350	0.094219	0.092209	0.081488	0.081979	0.068776	0.068141	0.036294	0.037542	0.027276	0.026293		350	0.051705	0.052113	0.048722	0.04976	0.039144	0.042698	0.020849	0.022567	0.000783	0.002265
350.2	0.094014	0.092176	0.081086	0.081947	0.068695	0.068115	0.035925	0.037527	0.027038	0.026285		350.2	0.052215	0.052066	0.048952	0.049716	0.039718	0.042663	0.021093	0.022543	0.001289	0.002252
350.4	0.092837	0.092144	0.080801	0.081915	0.068344	0.068088	0.035485	0.037512	0.026371	0.026277		350.4	0.051653	0.052019	0.0483	0.049672	0.039682	0.042627	0.020916	0.022519	0.001082	0.002239
350.6	0.092215	0.092112	0.080507	0.081883	0.067365	0.068062	0.035036	0.037497	0.026116	0.02627		350.6	0.051151	0.051972	0.048025	0.049629	0.039588	0.042592	0.021276	0.022495	0.000824	0.002226
350.8	0.092307	0.09208	0.080563	0.081852	0.067628	0.068036	0.035748	0.037482	0.026196	0.026262		350.8	0.050541	0.051925	0.047673	0.049585	0.039922	0.042557	0.021404	0.022471	0.001051	0.002213
351	0.091506	0.092048	0.08006	0.08182	0.067124	0.06801	0.035677	0.037467	0.025755	0.026254		351	0.050299	0.051878	0.047519	0.049542	0.039899	0.042522	0.021153	0.022447	0.001096	0.0022
351.2	0.091028	0.092016	0.079891	0.081788	0.067034	0.067984	0.035743	0.037452	0.025328	0.026246		351.2	0.050694	0.051831	0.047711	0.049498	0.040255	0.042487	0.02161	0.022423	0.00116	0.002187
351.4	0.090434	0.091984	0.079284	0.081756	0.066797	0.067957	0.035534	0.037437	0.025302	0.026239		351.4	0.050264	0.051784	0.047661	0.049455	0.040414	0.042452	0.021304	0.022399	0.000898	0.002174
351.6	0.091024	0.091952	0.079425	0.081725	0.067114	0.067931	0.036255	0.037422	0.025717	0.026231		351.6	0.05058	0.051737	0.047985	0.049412	0.040841	0.042417	0.021542	0.022375	0.001173	0.002161
351.8	0.090801	0.09192	0.079236	0.081693	0.066732	0.067905	0.036331	0.037407	0.025911	0.026223		351.8	0.051163	0.051691	0.048376	0.049368	0.041836	0.042382	0.02165	0.022351	0.001344	0.002148
352	0.091112	0.091888	0.07899	0.081661	0.067222	0.067879	0.036731	0.037392	0.026639	0.026215		352	0.05119	0.051644	0.048515	0.049325	0.042125	0.042347	0.020992	0.022327	0.001586	0.002135
352.2	0.091048	0.091856	0.078966	0.081629	0.067302	0.067853	0.037153	0.037377	0.026685	0.026208		352.2	0.051545	0.051597	0.048742	0.049282	0.042042	0.042312	0.020883	0.022304	0.001456	0.002122
352.4	0.091177	0.091825	0.079206	0.081598	0.067295	0.067827	0.037233	0.037362	0.026227	0.0262		352.4	0.051575	0.051551	0.048823	0.049239	0.042468	0.042277	0.020823	0.02228	0.001378	0.00211
352.6	0.09138	0.091793	0.079549	0.081566	0.067758	0.0678	0.037691	0.037347	0.026268	0.026192		352.6	0.051249	0.051504	0.048171	0.049196	0.042576	0.042242	0.020235	0.022256	0.000618	0.002097
352.8	0.09147	0.091761	0.079698	0.081534	0.067709	0.067774	0.037465	0.037332	0.026087	0.026185		352.8	0.051039	0.051458	0.047885	0.049153	0.04255	0.042208	0.020312	0.022232	8.92e-05	0.002084
353	0.091586	0.091729	0.079352	0.081503	0.067369	0.067748	0.036837	0.037317	0.025615	0.026177		353	0.050707	0.051411	0.048345	0.04911	0.042457	0.042173	0.020458	0.022209	0.000169	0.002071
353.2	0.091301	0.091698	0.079281	0.081471	0.067118	0.067722	0.036346	0.037302	0.025189	0.026169		353.2	0.050947	0.051365	0.0485	0.049067	0.042015	0.042138	0.020839	0.022185	0.000283	0.002058
353.4	0.091649	0.091666	0.079568	0.081439	0.067496	0.067696	0.036228	0.037287	0.025474	0.026161		353.4	0.050614	0.051318	0.047991	0.049024	0.041075	0.042104	0.020648	0.022161	6.29e-05	0.002045
353.6	0.092423	0.091635	0.080157	0.081408	0.067173	0.06767	0.036887	0.037272	0.026	0.026154		353.6	0.050378	0.051272	0.047578	0.048981	0.040393	0.042069	0.020517	0.022138	-0.00018	0.002033
353.8	0.092864	0.091603	0.08026	0.081376	0.067411	0.067644	0.037037	0.037257	0.026265	0.026146		353.8	0.050483	0.051226	0.048034	0.048938	0.040697	0.042035	0.021302	0.022114	-5.5e-05	0.00202
354	0.093205	0.091572	0.080337	0.081345	0.067242	0.067618	0.03748	0.037242	0.026416	0.026138		354	0.05013	0.05118	0.047779	0.048895	0.040861	0.042	0.021189	0.02209	-0.00042	0.002007
354.2	0.093322	0.09154	0.080454	0.081313	0.067422	0.067592	0.037245	0.037228	0.026471	0.026131		354.2	0.050199	0.051133	0.047752	0.048853	0.041076	0.041966	0.021689	0.022067	-0.00047	0.001994
354.4	0.093054	0.091509	0.080494	0.081281	0.067392	0.067566	0.037077	0.037213	0.026459	0.026123		354.4	0.04953	0.051087	0.047067	0.04881	0.04105	0.041931	0.021413	0.022043	-0.00101	0.001982
354.6	0.093484	0.091477	0.080371	0.08125	0.066943	0.06754	0.037054	0.037198	0.026589	0.026115		354.6	0.049528	0.051041	0.046915	0.048767	0.040882	0.041897	0.021669	0.02202	-0.00055	0.001969
354.8	0.093013	0.091446	0.080502	0.081218	0.067299	0.067514	0.037613	0.037183	0.026802	0.026108		354.8	0.049709	0.050995	0.046994	0.048725	0.040873	0.041863	0.021682	0.021996	3.38e-05	0.001956
355	0.092331	0.091415	0.079909	0.081187	0.066753	0.067488	0.036591	0.037168	0.026444	0.0261		355	0.049819	0.050949	0.046478	0.048682	0.040526	0.041828	0.021625	0.021973	7.75e-05	0.001944
355.2	0.092523	0.091383	0.079874	0.081155	0.067267	0.067462	0.036967	0.037154	0.026754	0.026092		355.2	0.050124	0.050903	0.047196	0.04864	0.040718	0.041794	0.02168	0.02195	0.000464	0.001931
355.4	0.091997	0.091352	0.079981	0.081124	0.067365	0.067436	0.036559	0.037139	0.026582	0.026085		355.4	0.049897	0.050857	0.047483	0.048597	0.041104	0.04176	0.021845	0.021926	0.000633	0.001918
355.6	0.092189	0.091321	0.079983	0.081092	0.067705	0.06741	0.036638	0.037124	0.027059	0.026077		355.6	0.050276	0.050811	0.048288	0.048555	0.041464	0.041726	0.022121	0.021903	0.00125	0.001906
355.8	0.09138	0.09129	0.07985	0.081061	0.067816	0.067384	0.036424	0.037109	0.027315	0.02607		355.8	0.050736	0.050766	0.049104	0.048513	0.042236	0.041692	0.022117	0.02188	0.001499	0.001893
356	0.091354	0.091258	0.079808	0.081029	0.067885	0.067358	0.036682	0.037095	0.027304	0.026062		356	0.050928	0.05072	0.049608	0.04847	0.042573	0.041658	0.022005	0.021856	0.002	0.001881
356.2	0.090409	0.091227	0.079659	0.080998	0.067469	0.067332	0.036705	0.03708	0.026687	0.026054		356.2	0.051463	0.050674	0.049609	0.048428	0.043028	0.041624	0.022175	0.021833	0.001997	0.001868
356.4	0.090127	0.091196	0.079605	0.080966	0.067392	0.067307	0.03662	0.037065	0.026466	0.026047		356.4	0.051358	0.050628	0.049981	0.048386	0.04336	0.04159	0.022689	0.02181	0.002292	0.001856
356.6	0.090188	0.091165	0.079533	0.080935	0.067545	0.067281	0.036447	0.03705	0.026338	0.026039		356.6	0.05099	0.050583	0.049955	0.048344	0.042989	0.041556	0.022745	0.021787	0.002341	0.001843
356.8	0.089796	0.091134	0.078925	0.080903	0.066993	0.067255	0.035539	0.037036	0.025777	0.026032		356.8	0.05097	0.050537	0.050365	0.048302	0.042674	0.041522	0.023079	0.021763	0.002826	0.001831
357	0.090383	0.091103	0.079047	0.080872	0.067075	0.067229	0.035734	0.037021	0.02644	0.026024		357	0.051121	0.050492	0.050246	0.04826	0.042461	0.041488	0.022941	0.02174	0.002701	0.001818
357.2	0.090689	0.091072	0.079795	0.080841	0.067337	0.067203	0.036088	0.037006	0.027091	0.026016		357.2	0.051092	0.050446	0.049341	0.048218	0.041812	0.041454	0.022874	0.021717	0.002415	0.001806
357.4	0.091126	0.091041	0.079457	0.080809	0.067411	0.067177	0.036401	0.036992	0.027771	0.026009		357.4	0.050702	0.050401	0.048695	0.048176	0.041422	0.041421	0.02212	0.021694	0.00188	0.001793
357.6	0.091898	0.09101	0.079771	0.080778	0.067116	0.067151	0.036818	0.036977	0.027952	0.026001		357.6	0.050126	0.050355	0.048603	0.048134	0.041054	0.041387	0.022059	0.021671	0.001335	0.001781
357.8	0.091806	0.090979	0.079022	0.080746	0.066831	0.067126	0.03648	0.036962	0.027283	0.025994		357.8	0.04948	0.05031	0.048015	0.048092	0.041223	0.041353	0.021834	0.021648	0.000956	0.001769
358	0.091618	0.090948	0.079075	0.080715	0.066729	0.0671	0.037032	0.036948	0.027115	0.025986		358	0.04893	0.050265	0.047094	0.04805	0.040831	0.04132	0.020806	0.021625	0.000376	0.001756
358.2	0.091688	0.090918	0.079467	0.080684	0.066527	0.067074	0.036847	0.036933	0.027433	0.025979		358.2	0.048455	0.050219	0.046362	0.048008	0.040346	0.041286	0.020459	0.021602	-0.00021	0.001744
358.4	0.091098	0.090887	0.079102	0.080652	0.065662	0.067048	0.036147	0.036919	0.027002	0.025971		358.4	0.047856	0.050174	0.045511	0.047967	0.040315	0.041252	0.019683	0.021579	-0.00064	0.001731
358.6	0.090852	0.090856	0.078913	0.080621	0.065332	0.067023	0.03597	0.036904	0.026836	0.025963		358.6	0.047556	0.050129	0.04514	0.047925	0.03992	0.041219	0.019084	0.021556	-0.00075	0.001719
358.8	0.090617	0.090825	0.079184	0.08059	0.065944	0.066997	0.035907	0.03689	0.026713	0.025956		358.8	0.047504	0.050084	0.044765	0.047883	0.040014	0.041185	0.018612	0.021533	-0.00076	0.001707
359	0.091418	0.090795	0.079495	0.080558	0.065914	0.066971	0.035769	0.036875	0.026754	0.025948		359	0.047249	0.050039	0.044614	0.047842	0.03992	0.041152	0.018154	0.02151	-0.00077	0.001694
359.2	0.091295	0.090764	0.079705	0.080527	0.066177	0.066945	0.036185	0.03686	0.026689	0.025941		359.2	0.046795	0.049994	0.04466	0.0478	0.039648	0.041119	0.017912	0.021487	-0.00074	0.001682
359.4	0.091051	0.090733	0.079764	0.080496	0.065983	0.06692	0.036318	0.036846	0.026433	0.025933		359.4	0.046565	0.049949	0.044327	0.047759	0.039607	0.041085	0.017635	0.021465	-0.00055	0.00167
359.6	0.091415	0.090703	0.079615	0.080465	0.066047	0.066894	0.036646	0.036831	0.026809	0.025926		359.6	0.046706	0.049904	0.044676	0.047717	0.039349	0.041052	0.017379	0.021442	-0.00038	0.001658
359.8	0.090744	0.090672	0.079164	0.080433	0.065801	0.066868	0.036739	0.036817	0.026536	0.025918		359.8	0.04715	0.049859	0.045126	0.047676	0.039671	0.041019	0.017918	0.021419	0.000232	0.001645
360	0.090982	0.090642	0.078642	0.080402	0.065682	0.066843	0.036759	0.036802	0.026321	0.025911		360	0.047643	0.049814	0.045304	0.047635	0.040032	0.040986	0.018649	0.021396	0.000239	0.001633
360.2	0.090301	0.090611	0.078015	0.080371	0.065357	0.066817	0.036346	0.036788	0.025547	0.025903		360.2	0.048452	0.049769	0.045307	0.047593	0.04041	0.040952	0.01882	0.021374	0.00031	0.001621
360.4	0.090731	0.090581	0.077867	0.08034	0.065707	0.066791	0.036802	0.036773	0.025415	0.025896		360.4	0.0495	0.049725	0.04606	0.047552	0.040627	0.040919	0.019558	0.021351	0.001081	0.001609
360.6	0.091156	0.09055	0.077891	0.080309	0.066228	0.066766	0.036656	0.036759	0.025681	0.025888		360.6	0.049588	0.04968	0.046277	0.047511	0.040313	0.040886	0.019726	0.021328	0.000971	0.001597
360.8	0.091077	0.09052	0.077309	0.080277	0.066077	0.06674	0.036362	0.036745	0.02573	0.025881		360.8	0.049701	0.049635	0.046643	0.04747	0.040014	0.040853	0.01963	0.021306	0.001054	0.001585
361	0.091824	0.090489	0.077783	0.080246	0.066241	0.066715	0.036827	0.03673	0.026612	0.025873		361	0.050855	0.049591	0.046925	0.047429	0.040414	0.04082	0.020342	0.021283	0.0017	0.001573
361.2	0.091123	0.090459	0.077206	0.080215	0.065801	0.066689	0.036431	0.036716	0.026064	0.025866		361.2	0.051153	0.049546	0.047664	0.047388	0.040623	0.040787	0.020643	0.02126	0.001907	0.00156
361.4	0.091028	0.090429	0.076376	0.080184	0.065539	0.066663	0.036159	0.036701	0.026045	0.025858		361.4	0.050427	0.049501	0.048004	0.047347	0.040208	0.040754	0.02045	0.021238	0.001297	0.001548
361.6	0.091204	0.090398	0.076836	0.080153	0.065634	0.066638	0.036301	0.036687	0.025992	0.025851		361.6	0.050698	0.049457	0.048483	0.047306	0.040457	0.040721	0.021373	0.021215	0.001493	0.001536
361.8	0.090736	0.090368	0.076661	0.080122	0.065454	0.066612	0.03639	0.036672	0.025979	0.025843		361.8	0.050786	0.049412	0.048532	0.047265	0.040588	0.040688	0.021636	0.021193	0.001683	0.001524
362	0.090596	0.090338	0.077034	0.080091	0.065736	0.066587	0.036141	0.036658	0.026461	0.025836		362	0.050401	0.049368	0.048275	0.047224	0.040228	0.040656	0.021089	0.02117	0.000903	0.001512
362.2	0.090999	0.090308	0.077599	0.080059	0.065864	0.066561	0.036007	0.036644	0.026766	0.025829		362.2	0.049744	0.049324	0.048142	0.047183	0.039898	0.040623	0.020905	0.021148	0.000467	0.0015
362.4	0.090779	0.090278	0.077821	0.080028	0.066134	0.066536	0.035758	0.036629	0.026698	0.025821		362.4	0.049932	0.049279	0.048172	0.047142	0.04016	0.04059	0.02083	0.021126	0.000562	0.001488
362.6	0.090941	0.090247	0.078051	0.079997	0.066473	0.06651	0.036517	0.036615	0.026898	0.025814		362.6	0.050095	0.049235	0.048362	0.047101	0.040349	0.040557	0.020728	0.021103	0.000674	0.001476
362.8	0.091248	0.090217	0.078305	0.079966	0.066431	0.066485	0.036591	0.036601	0.026974	0.025806		362.8	0.049877	0.049191	0.04828	0.047061	0.040082	0.040525	0.020375	0.021081	0.000731	0.001464
363	0.091936	0.090187	0.07873	0.079935	0.065977	0.066459	0.037191	0.036586	0.027546	0.025799		363	0.048761	0.049147	0.048249	0.04702	0.039619	0.040492	0.020227	0.021059	0.0001	0.001452
363.2	0.091456	0.090157	0.078662	0.079904	0.065772	0.066434	0.037547	0.036572	0.027296	0.025791		363.2	0.048272	0.049103	0.048097	0.046979	0.039386	0.04046	0.020385	0.021036	0.000115	0.00144
363.4	0.092321	0.090127	0.079445	0.079873	0.065919	0.066408	0.038229	0.036558	0.027554	0.025784		363.4	0.048199	0.049059	0.047719	0.046939	0.039115	0.040427	0.020496	0.021014	-0.00051	0.001428
363.6	0.092083	0.090097	0.07905	0.079842	0.065464	0.066383	0.037817	0.036543	0.027617	0.025777		363.6	0.048352	0.049015	0.047538	0.046898	0.039303	0.040395	0.020862	0.020992	-0.00118	0.001417
363.8	0.092074	0.090067	0.079239	0.079811	0.065483	0.066357	0.037993	0.036529	0.028181	0.025769		363.8	0.04855	0.048971	0.047537	0.046858	0.039968	0.040362	0.021188	0.020969	-0.00122	0.001405
364	0.092611	0.090037	0.079866	0.07978	0.065555	0.066332	0.037997	0.036515	0.028482	0.025762		364	0.048275	0.048927	0.047447	0.046817	0.040106	0.04033	0.021632	0.020947	-0.00213	0.001393
364.2	0.092119	0.090007	0.079972	0.079749	0.0651	0.066307	0.037832	0.0365	0.028136	0.025754		364.2	0.0489	0.048883	0.047404	0.046777	0.040484	0.040297	0.021417	0.020925	-0.00188	0.001381
364.4	0.092522	0.089977	0.080128	0.079718	0.065667	0.066281	0.038289	0.036486	0.028264	0.025747		364.4	0.049053	0.048839	0.047295	0.046737	0.040526	0.040265	0.021653	0.020903	-0.00169	0.001369
364.6	0.092555	0.089947	0.080265	0.079687	0.065861	0.066256	0.037892	0.036472	0.028515	0.025739		364.6	0.048619	0.048795	0.04715	0.046696	0.040303	0.040233	0.021935	0.020881	-0.00196	0.001357
364.8	0.092203	0.089918	0.07972	0.079656	0.065082	0.06623	0.037302	0.036458	0.027695	0.025732		364.8	0.049156	0.048751	0.04747	0.046656	0.040236	0.040201	0.022419	0.020859	-0.00097	0.001346
365	0.091674	0.089888	0.0796	0.079625	0.064526	0.066205	0.036824	0.036444	0.026762	0.025725		365	0.050199	0.048708	0.048422	0.046616	0.041276	0.040168	0.023347	0.020837	0.000352	0.001334
365.2	0.091083	0.089858	0.078777	0.079594	0.064448	0.06618	0.036515	0.036429	0.026167	0.025717		365.2	0.050394	0.048664	0.048569	0.046576	0.041835	0.040136	0.023166	0.020815	0.000539	0.001322
365.4	0.091429	0.089828	0.078629	0.079563	0.064496	0.066154	0.036312	0.036415	0.026307	0.02571		365.4	0.050042	0.04862	0.048373	0.046536	0.041813	0.040104	0.023046	0.020793	0.000895	0.00131
365.6	0.091319	0.089799	0.078537	0.079533	0.064645	0.066129	0.036226	0.036401	0.026296	0.025703		365.6	0.049818	0.048577	0.047972	0.046495	0.042463	0.040072	0.022684	0.020771	0.001098	0.001299
365.8	0.091361	0.089769	0.078306	0.079502	0.065159	0.066104	0.035998	0.036387	0.026318	0.025695		365.8	0.049404	0.048533	0.047614	0.046455	0.042126	0.04004	0.021722	0.020749	0.001349	0.001287
366	0.091327	0.089739	0.078116	0.079471	0.065411	0.066078	0.035165	0.036373	0.026137	0.025688		366	0.049478	0.04849	0.047545	0.046415	0.042223	0.040008	0.021149	0.020727	0.001611	0.001275
366.2	0.091249	0.089709	0.077909	0.07944	0.065755	0.066053	0.035419	0.036358	0.026487	0.02568		366.2	0.049417	0.048446	0.047548	0.046375	0.041964	0.039976	0.020777	0.020705	0.00244	0.001264
366.4	0.090775	0.08968	0.077564	0.079409	0.065469	0.066028	0.034677	0.036344	0.026359	0.025673		366.4	0.049734	0.048403	0.047567	0.046336	0.041896	0.039944	0.020597	0.020683	0.002569	0.001252
366.6	0.090198	0.08965	0.077109	0.079378	0.064774	0.066002	0.034569	0.03633	0.025825	0.025666		366.6	0.049793	0.048359	0.047725	0.046296	0.041812	0.039912	0.020289	0.020661	0.002472	0.00124
366.8	0.090545	0.089621	0.077352	0.079347	0.064882	0.065977	0.03434	0.036316	0.026419	0.025658		366.8	0.049499	0.048316	0.047137	0.046256	0.041188	0.03988	0.019695	0.020639	0.00221	0.001229
367	0.09043	0.089591	0.077729	0.079317	0.064735	0.065952	0.034385	0.036302	0.026422	0.025651		367	0.04904	0.048273	0.046854	0.046216	0.041105	0.039849	0.019762	0.020618	0.001627	0.001217
367.2	0.090096	0.089562	0.078111	0.079286	0.06497	0.065927	0.034667	0.036288	0.026896	0.025644		367.2	0.049446	0.04823	0.046981	0.046176	0.041335	0.039817	0.01999	0.020596	0.001746	0.001205
367.4	0.090747	0.089532	0.078716	0.079255	0.064914	0.065901	0.034561	0.036274	0.027354	0.025636		367.4	0.049174	0.048186	0.046113	0.046137	0.041012	0.039785	0.019952	0.020574	0.001132	0.001194
367.6	0.090258	0.089503	0.078567	0.079224	0.065065	0.065876	0.034879	0.036259	0.028057	0.025629		367.6	0.04904	0.048143	0.046035	0.046097	0.041165	0.039753	0.019689	0.020552	0.001008	0.001182
367.8	0.090743	0.089473	0.079455	0.079194	0.065492	0.065851	0.035726	0.036245	0.028964	0.025622		367.8	0.048937	0.0481	0.046093	0.046058	0.0414	0.039722	0.019896	0.020531	0.000551	0.001171
368	0.090888	0.089444	0.079639	0.079163	0.065594	0.065826	0.036026	0.036231	0.028759	0.025614		368	0.048453	0.048057	0.04594	0.046018	0.041124	0.03969	0.020437	0.020509	-0.00024	0.001159
368.2	0.090444	0.089414	0.078897	0.079132	0.065544	0.0658	0.036013	0.036217	0.027915	0.025607		368.2	0.049203	0.048014	0.045878	0.045979	0.041611	0.039659	0.020572	0.020487	0.000146	0.001148
368.4	0.090112	0.089385	0.078931	0.079101	0.066206	0.065775	0.035992	0.036203	0.027929	0.0256		368.4	0.049283	0.047971	0.0457	0.045939	0.041487	0.039627	0.020974	0.020466	0.000409	0.001136
368.6	0.090002	0.089356	0.078952	0.079071	0.06647	0.06575	0.035842	0.036189	0.028005	0.025592		368.6	0.049644	0.047928	0.04586	0.0459	0.041132	0.039596	0.021699	0.020444	0.000504	0.001125
368.8	0.089963	0.089326	0.078641	0.07904	0.06633	0.065725	0.036326	0.036175	0.027679	0.025585		368.8	0.049991	0.047885	0.046225	0.04586	0.040917	0.039564	0.022393	0.020423	0.001457	0.001113
369	0.089811	0.089297	0.078591	0.079009	0.066161	0.0657	0.036674	0.036161	0.027237	0.025578		369	0.049753	0.047842	0.046314	0.045821	0.041059	0.039533	0.022165	0.020401	0.001643	0.001102
369.2	0.089981	0.089268	0.078112	0.078979	0.066354	0.065675	0.036917	0.036147	0.027228	0.02557		369.2	0.049237	0.0478	0.045664	0.045782	0.040461	0.039501	0.021689	0.02038	0.001299	0.00109
369.4	0.090151	0.089239	0.077743	0.078948	0.066229	0.06565	0.036919	0.036133	0.026915	0.025563		369.4	0.048262	0.047757	0.045541	0.045742	0.040007	0.03947	0.021275	0.020358	0.001082	0.001079
369.6	0.09017	0.089209	0.077381	0.078917	0.066313	0.065624	0.036817	0.036119	0.026692	0.025556		369.6	0.04748	0.047714	0.045286	0.045703	0.039982	0.039439	0.020784	0.020337	0.001009	0.001068
369.8	0.090115	0.08918	0.077178	0.078887	0.066223	0.065599	0.036649	0.036105	0.02641	0.025549		369.8	0.0476	0.047671	0.045407	0.045664	0.039306	0.039408	0.020499	0.020315	0.001424	0.001056
370	0.089399	0.089151	0.076127	0.078856	0.065211	0.065574	0.035872	0.036091	0.025924	0.025541		370	0.048119	0.047629	0.045758	0.045625	0.039591	0.039376	0.021133	0.020294	0.001993	0.001045
370.2	0.088542	0.089122	0.075851	0.078825	0.06445	0.065549	0.035397	0.036077	0.025819	0.025534		370.2	0.047687	0.047586	0.045306	0.045586	0.038435	0.039345	0.020533	0.020272	0.001749	0.001034
370.4	0.088117	0.089093	0.075982	0.078795	0.063925	0.065524	0.034742	0.036063	0.025034	0.025527		370.4	0.047261	0.047544	0.045377	0.045547	0.038242	0.039314	0.020552	0.020251	0.00132	0.001022
370.6	0.087578	0.089064	0.075827	0.078764	0.063178	0.065499	0.034696	0.036049	0.024659	0.025519		370.6	0.047298	0.047501	0.044982	0.045508	0.037754	0.039283	0.020363	0.02023	0.001313	0.001011
370.8	0.087457	0.089035	0.076183	0.078734	0.063137	0.065474	0.034366	0.036035	0.024538	0.025512		370.8	0.047554	0.047459	0.044825	0.045469	0.037925	0.039252	0.020405	0.020208	0.001718	0.001
371	0.086792	0.089006	0.07618	0.078703	0.06258	0.065449	0.033763	0.036021	0.02417	0.025505		371	0.047607	0.047416	0.045121	0.04543	0.038604	0.039221	0.020643	0.020187	0.002144	0.000988
371.2	0.086539	0.088977	0.076079	0.078672	0.062537	0.065424	0.033807	0.036007	0.024362	0.025498		371.2	0.047876	0.047374	0.045214	0.045391	0.039003	0.03919	0.020556	0.020166	0.002475	0.000977
371.4	0.086535	0.088948	0.075549	0.078642	0.061658	0.065399	0.032701	0.035993	0.023302	0.02549		371.4	0.047704	0.047332	0.044898	0.045353	0.038885	0.039159	0.020277	0.020145	0.002116	0.000966
371.6	0.086302	0.088919	0.07532	0.078611	0.061842	0.065374	0.032888	0.035979	0.023508	0.025483		371.6	0.047934	0.047289	0.045401	0.045314	0.03927	0.039128	0.020382	0.020124	0.002277	0.000955
371.8	0.086303	0.08889	0.075323	0.078581	0.061974	0.065349	0.03295	0.035965	0.023333	0.025476		371.8	0.048148	0.047247	0.045103	0.045275	0.039554	0.039097	0.020408	0.020102	0.001456	0.000943
372	0.086785	0.088861	0.075435	0.07855	0.062084	0.065324	0.032999	0.035951	0.022881	0.025469		372	0.047836	0.047205	0.044805	0.045236	0.039619	0.039066	0.020266	0.020081	0.00115	0.000932
372.2	0.086875	0.088832	0.075342	0.07852	0.062575	0.065299	0.032707	0.035938	0.022801	0.025461		372.2	0.048117	0.047163	0.044159	0.045198	0.039793	0.039036	0.019767	0.02006	0.00155	0.000921
372.4	0.086838	0.088803	0.07574	0.078489	0.063113	0.065274	0.032772	0.035924	0.023438	0.025454		372.4	0.048052	0.047121	0.043502	0.045159	0.039348	0.039005	0.019442	0.020039	0.001226	0.00091
372.6	0.087373	0.088774	0.076222	0.078459	0.063561	0.065249	0.033319	0.03591	0.023998	0.025447		372.6	0.047896	0.047078	0.043206	0.045121	0.038988	0.038974	0.019089	0.020018	0.000626	0.000899
372.8	0.088065	0.088745	0.07643	0.078428	0.06369	0.065224	0.033802	0.035896	0.024137	0.02544		372.8	0.047519	0.047036	0.042827	0.045082	0.038581	0.038943	0.018841	0.019997	0.000356	0.000888
373	0.088486	0.088716	0.076985	0.078398	0.064092	0.065199	0.034106	0.035882	0.024482	0.025432		373	0.04675	0.046994	0.042225	0.045044	0.038402	0.038913	0.018229	0.019976	-0.00027	0.000877
373.2	0.089995	0.088688	0.077565	0.078368	0.065207	0.065174	0.034807	0.035868	0.025453	0.025425		373.2	0.045951	0.046953	0.042007	0.045005	0.037713	0.038882	0.017605	0.019955	-0.00102	0.000865
373.4	0.090295	0.088659	0.077457	0.078337	0.065034	0.065149	0.035189	0.035854	0.025605	0.025418		373.4	0.045467	0.046911	0.042106	0.044967	0.037655	0.038852	0.017391	0.019934	-0.00112	0.000854
373.6	0.090681	0.08863	0.077313	0.078307	0.064964	0.065124	0.034958	0.035841	0.025977	0.025411		373.6	0.045559	0.046869	0.042299	0.044929	0.037835	0.038821	0.017395	0.019913	-0.00073	0.000843
373.8	0.090324	0.088601	0.07758	0.078276	0.0651	0.065099	0.035397	0.035827	0.026211	0.025404		373.8	0.045564	0.046827	0.042282	0.04489	0.037446	0.038791	0.017343	0.019892	-0.00049	0.000832
374	0.089815	0.088573	0.077041	0.078246	0.064772	0.065074	0.035393	0.035813	0.026462	0.025396		374	0.045556	0.046785	0.042775	0.044852	0.037707	0.03876	0.018049	0.019871	-0.00034	0.000821
374.2	0.089882	0.088544	0.0782	0.078216	0.065006	0.06505	0.035825	0.035799	0.027127	0.025389		374.2	0.045219	0.046743	0.042723	0.044814	0.037342	0.03873	0.018038	0.01985	-0.00053	0.00081
374.4	0.090411	0.088515	0.078626	0.078185	0.065781	0.065025	0.036553	0.035785	0.027653	0.025382		374.4	0.045187	0.046702	0.042995	0.044776	0.037764	0.038699	0.018697	0.019829	-0.00035	0.000799
374.6	0.090281	0.088487	0.078476	0.078155	0.065147	0.065	0.036289	0.035772	0.027611	0.025375		374.6	0.045266	0.04666	0.043589	0.044738	0.037843	0.038669	0.018826	0.019809	0.000238	0.000788
374.8	0.090458	0.088458	0.078541	0.078124	0.065533	0.064975	0.035693	0.035758	0.027285	0.025368		374.8	0.045651	0.046619	0.044571	0.0447	0.038225	0.038639	0.019288	0.019788	0.000826	0.000777
375	0.090101	0.08843	0.078216	0.078094	0.065189	0.06495	0.035308	0.035744	0.02718	0.02536		375	0.045576	0.046577	0.045466	0.044662	0.038409	0.038608	0.019358	0.019767	0.001163	0.000766
375.2	0.090472	0.088401	0.078371	0.078064	0.065267	0.064925	0.035173	0.03573	0.026855	0.025353		375.2	0.045517	0.046535	0.045531	0.044624	0.038332	0.038578	0.019127	0.019746	0.001151	0.000755
375.4	0.090284	0.088373	0.078193	0.078034	0.064684	0.064901	0.034975	0.035716	0.026525	0.025346		375.4	0.045688	0.046494	0.046026	0.044586	0.038077	0.038548	0.019097	0.019726	0.000684	0.000744
375.6	0.089785	0.088344	0.078021	0.078003	0.06443	0.064876	0.034866	0.035703	0.026639	0.025339		375.6	0.046388	0.046453	0.046251	0.044548	0.038311	0.038518	0.019387	0.019705	0.001141	0.000733
375.8	0.089331	0.088316	0.078091	0.077973	0.064344	0.064851	0.034573	0.035689	0.026418	0.025332		375.8	0.046544	0.046411	0.045884	0.04451	0.038474	0.038488	0.019823	0.019684	0.00108	0.000723
376	0.089378	0.088287	0.078061	0.077943	0.064256	0.064826	0.034292	0.035675	0.026305	0.025324		376	0.045975	0.04637	0.045591	0.044472	0.037983	0.038458	0.019538	0.019664	0.001086	0.000712
376.2	0.089166	0.088259	0.077826	0.077912	0.064549	0.064801	0.034263	0.035662	0.026295	0.025317		376.2	0.046428	0.046329	0.045385	0.044434	0.03799	0.038428	0.019474	0.019643	0.001185	0.000701
376.4	0.089145	0.08823	0.078275	0.077882	0.065012	0.064777	0.034567	0.035648	0.026109	0.02531		376.4	0.046566	0.046287	0.045345	0.044397	0.037771	0.038398	0.019376	0.019622	0.001147	0.00069
376.6	0.08869	0.088202	0.078492	0.077852	0.065093	0.064752	0.034799	0.035634	0.026246	0.025303		376.6	0.046633	0.046246	0.045506	0.044359	0.037716	0.038368	0.019457	0.019602	0.001254	0.000679
376.8	0.088607	0.088174	0.078497	0.077822	0.065129	0.064727	0.035158	0.03562	0.026257	0.025296		376.8	0.046532	0.046205	0.045214	0.044321	0.037489	0.038338	0.019752	0.019581	0.001281	0.000668
377	0.089077	0.088145	0.078725	0.077791	0.065752	0.064702	0.035947	0.035607	0.02707	0.025289		377	0.046643	0.046164	0.045137	0.044284	0.03754	0.038308	0.020122	0.019561	0.001302	0.000658
377.2	0.089228	0.088117	0.078577	0.077761	0.065804	0.064678	0.036207	0.035593	0.02712	0.025281		377.2	0.046677	0.046123	0.045252	0.044246	0.037447	0.038278	0.020398	0.01954	0.001157	0.000647
377.4	0.088059	0.088089	0.078225	0.077731	0.065551	0.064653	0.036216	0.035579	0.026779	0.025274		377.4	0.047234	0.046082	0.045382	0.044209	0.037764	0.038248	0.020954	0.01952	0.001904	0.000636
377.6	0.088205	0.08806	0.077826	0.077701	0.065838	0.064628	0.036271	0.035566	0.027104	0.025267		377.6	0.047518	0.046041	0.045003	0.044171	0.037791	0.038219	0.02115	0.019499	0.002228	0.000625
377.8	0.088254	0.088032	0.077933	0.077671	0.066022	0.064604	0.036917	0.035552	0.027134	0.02526		377.8	0.047335	0.046	0.044815	0.044134	0.037804	0.038189	0.021596	0.019479	0.002545	0.000614
378	0.088309	0.088004	0.077915	0.077641	0.065877	0.064579	0.036874	0.035538	0.026969	0.025253		378	0.047444	0.045959	0.044548	0.044096	0.037793	0.038159	0.022125	0.019459	0.002346	0.000604
378.2	0.088667	0.087975	0.078435	0.07761	0.066106	0.064554	0.037348	0.035525	0.027446	0.025246		378.2	0.04736	0.045918	0.044702	0.044059	0.037808	0.038129	0.022125	0.019438	0.002202	0.000593
378.4	0.088708	0.087947	0.07742	0.07758	0.065389	0.06453	0.037162	0.035511	0.027064	0.025239		378.4	0.047232	0.045877	0.044927	0.044022	0.037894	0.0381	0.021942	0.019418	0.002069	0.000582
378.6	0.088963	0.087919	0.07729	0.07755	0.064953	0.064505	0.036911	0.035497	0.026282	0.025231		378.6	0.047282	0.045836	0.045543	0.043984	0.038295	0.03807	0.021758	0.019398	0.001807	0.000572
378.8	0.089532	0.087891	0.077006	0.07752	0.065061	0.06448	0.036684	0.035484	0.026172	0.025224		378.8	0.047356	0.045795	0.045755	0.043947	0.038347	0.038041	0.021802	0.019377	0.001561	0.000561
379	0.089112	0.087863	0.076952	0.07749	0.064803	0.064456	0.036544	0.03547	0.025741	0.025217		379	0.047145	0.045755	0.045533	0.04391	0.038349	0.038011	0.020924	0.019357	0.001221	0.00055
379.2	0.089234	0.087835	0.076452	0.07746	0.064689	0.064431	0.03634	0.035457	0.024993	0.02521		379.2	0.046807	0.045714	0.045371	0.043873	0.038543	0.037982	0.020534	0.019337	0.000969	0.00054
379.4	0.088428	0.087807	0.075586	0.07743	0.063964	0.064406	0.036023	0.035443	0.024702	0.025203		379.4	0.046934	0.045673	0.045541	0.043836	0.038537	0.037952	0.020446	0.019317	0.000606	0.000529
379.6	0.08834	0.087779	0.075213	0.0774	0.063744	0.064382	0.035574	0.035429	0.024214	0.025196		379.6	0.047004	0.045633	0.045596	0.043799	0.038736	0.037923	0.020712	0.019296	0.000604	0.000519
379.8	0.088667	0.08775	0.075359	0.07737	0.063675	0.064357	0.035573	0.035416	0.024051	0.025189		379.8	0.046631	0.045592	0.045645	0.043762	0.038812	0.037893	0.020766	0.019276	0.000274	0.000508
380	0.088942	0.087722	0.075485	0.07734	0.06378	0.064333	0.035631	0.035402	0.023736	0.025182		380	0.046111	0.045552	0.045548	0.043725	0.038024	0.037864	0.019658	0.019256	-0.00044	0.000497
380.2	0.088903	0.087694	0.07539	0.07731	0.063599	0.064308	0.035376	0.035389	0.023094	0.025174		380.2	0.046159	0.045511	0.04564	0.043688	0.038661	0.037835	0.019508	0.019236	-0.00032	0.000487
380.4	0.08888	0.087666	0.075842	0.07728	0.063984	0.064283	0.035138	0.035375	0.023419	0.025167		380.4	0.04558	0.045471	0.045361	0.043651	0.038523	0.037806	0.018619	0.019216	-0.00044	0.000476
380.6	0.088232	0.087638	0.075368	0.07725	0.063367	0.064259	0.034521	0.035362	0.023687	0.02516		380.6	0.045467	0.04543	0.04534	0.043614	0.038391	0.037776	0.018628	0.019196	-0.0005	0.000466
380.8	0.088262	0.08761	0.075261	0.07722	0.063084	0.064234	0.033855	0.035348	0.023327	0.025153		380.8	0.045065	0.04539	0.044706	0.043577	0.038188	0.037747	0.018504	0.019176	-0.00088	0.000455
381	0.088136	0.087583	0.075174	0.07719	0.063054	0.06421	0.033307	0.035335	0.023078	0.025146		381	0.045051	0.04535	0.044315	0.04354	0.038332	0.037718	0.018832	0.019156	-0.00104	0.000445
381.2	0.087605	0.087555	0.075305	0.07716	0.062996	0.064185	0.032931	0.035321	0.02292	0.025139		381.2	0.044809	0.045309	0.04412	0.043504	0.038491	0.037689	0.01862	0.019136	-0.00084	0.000434
381.4	0.086923	0.087527	0.074923	0.07713	0.062646	0.064161	0.032367	0.035308	0.022563	0.025132		381.4	0.045069	0.045269	0.04413	0.043467	0.038475	0.03766	0.019144	0.019116	-9.2e-05	0.000424
381.6	0.087059	0.087499	0.074937	0.0771	0.062724	0.064136	0.032278	0.035294	0.022727	0.025125		381.6	0.044798	0.045229	0.043719	0.04343	0.037833	0.037631	0.019226	0.019096	-5.9e-05	0.000413
381.8	0.08691	0.087471	0.074912	0.07707	0.062545	0.064112	0.032171	0.03528	0.022894	0.025118		381.8	0.044584	0.045189	0.043609	0.043394	0.037498	0.037602	0.019418	0.019076	0.000246	0.000403
382	0.086626	0.087443	0.075135	0.07704	0.062779	0.064087	0.032505	0.035267	0.023153	0.025111		382	0.044383	0.045149	0.04334	0.043357	0.037038	0.037573	0.019514	0.019056	0.000217	0.000392
382.2	0.086778	0.087415	0.075152	0.07701	0.062467	0.064063	0.032884	0.035253	0.023533	0.025104		382.2	0.044448	0.045109	0.043629	0.043321	0.037427	0.037544	0.019965	0.019036	0.000569	0.000382
382.4	0.086351	0.087388	0.074814	0.07698	0.062272	0.064038	0.03339	0.03524	0.023561	0.025097		382.4	0.044846	0.045069	0.043519	0.043284	0.037613	0.037515	0.02023	0.019016	0.001139	0.000372
382.6	0.086968	0.08736	0.075493	0.07695	0.063226	0.064014	0.034101	0.035227	0.024206	0.025089		382.6	0.045282	0.045029	0.043097	0.043248	0.037913	0.037486	0.020668	0.018996	0.001241	0.000361
382.8	0.087074	0.087332	0.075701	0.07692	0.063845	0.063989	0.034646	0.035213	0.02534	0.025082		382.8	0.045741	0.044989	0.043078	0.043211	0.037636	0.037457	0.020852	0.018976	0.001711	0.000351
383	0.087294	0.087304	0.075514	0.07689	0.064293	0.063965	0.035428	0.0352	0.0253	0.025075		383	0.045888	0.044949	0.043229	0.043175	0.03757	0.037428	0.020893	0.018957	0.001893	0.000341
383.2	0.087587	0.087277	0.075721	0.076861	0.064473	0.063941	0.036119	0.035186	0.025733	0.025068		383.2	0.04594	0.044909	0.043815	0.043139	0.037626	0.0374	0.021371	0.018937	0.001951	0.00033
383.4	0.087748	0.087249	0.076134	0.076831	0.064674	0.063916	0.036682	0.035173	0.02622	0.025061		383.4	0.046408	0.044869	0.044072	0.043102	0.037722	0.037371	0.021323	0.018917	0.002338	0.00032
383.6	0.088193	0.087221	0.076293	0.076801	0.064433	0.063892	0.036968	0.035159	0.025852	0.025054		383.6	0.046672	0.044829	0.044285	0.043066	0.037568	0.037342	0.021329	0.018897	0.002034	0.00031
383.8	0.088396	0.087194	0.076599	0.076771	0.064037	0.063867	0.037055	0.035146	0.025939	0.025047		383.8	0.047403	0.044789	0.044412	0.04303	0.03779	0.037314	0.021052	0.018878	0.002122	0.000299
384	0.088354	0.087166	0.076414	0.076741	0.063683	0.063843	0.036929	0.035132	0.025633	0.02504		384	0.047046	0.04475	0.044118	0.042994	0.037339	0.037285	0.020108	0.018858	0.001862	0.000289
384.2	0.088589	0.087138	0.076495	0.076712	0.063454	0.063819	0.036792	0.035119	0.02563	0.025033		384.2	0.046448	0.04471	0.043679	0.042958	0.037437	0.037257	0.019418	0.018838	0.001204	0.000279
384.4	0.088465	0.087111	0.076327	0.076682	0.063178	0.063794	0.036571	0.035106	0.026123	0.025026		384.4	0.045966	0.04467	0.043529	0.042922	0.037122	0.037228	0.019089	0.018819	0.000403	0.000269
384.6	0.088708	0.087083	0.076484	0.076652	0.063033	0.06377	0.036343	0.035092	0.026138	0.025019		384.6	0.046153	0.044631	0.043724	0.042886	0.036698	0.037199	0.019095	0.018799	5.79e-05	0.000258
384.8	0.088814	0.087055	0.076737	0.076622	0.063021	0.063746	0.036404	0.035079	0.025828	0.025012		384.8	0.045856	0.044591	0.043205	0.04285	0.036683	0.037171	0.018643	0.01878	-0.00031	0.000248
385	0.088465	0.087028	0.076739	0.076592	0.063062	0.063721	0.036356	0.035065	0.025728	0.025005		385	0.045645	0.044552	0.04341	0.042814	0.036769	0.037143	0.01846	0.01876	-0.00063	0.000238
385.2	0.088357	0.087	0.076775	0.076563	0.062956	0.063697	0.036256	0.035052	0.025602	0.024998		385.2	0.046145	0.044512	0.044137	0.042778	0.036997	0.037114	0.018775	0.018741	2.36e-05	0.000228
385.4	0.087721	0.086973	0.076342	0.076533	0.062514	0.063673	0.035918	0.035039	0.024973	0.024991		385.4	0.04612	0.044473	0.044169	0.042742	0.036497	0.037086	0.018924	0.018721	-0.00013	0.000218
385.6	0.087901	0.086945	0.076629	0.076503	0.063039	0.063648	0.035989	0.035025	0.025095	0.024984		385.6	0.045871	0.044434	0.043743	0.042706	0.035696	0.037057	0.01877	0.018702	-0.00039	0.000207
385.8	0.088248	0.086918	0.076847	0.076474	0.063196	0.063624	0.035922	0.035012	0.025757	0.024977		385.8	0.045663	0.044394	0.043673	0.04267	0.035903	0.037029	0.018575	0.018682	-0.00051	0.000197
386	0.088278	0.08689	0.077703	0.076444	0.063866	0.0636	0.03654	0.034999	0.026508	0.02497		386	0.045383	0.044355	0.04336	0.042634	0.036179	0.037001	0.018897	0.018663	-0.00027	0.000187
386.2	0.088344	0.086863	0.077996	0.076414	0.063918	0.063575	0.036515	0.034985	0.026735	0.024963		386.2	0.045363	0.044316	0.043227	0.042599	0.036615	0.036973	0.019325	0.018643	-6.1e-05	0.000177
386.4	0.087387	0.086836	0.077859	0.076385	0.063841	0.063551	0.036237	0.034972	0.027083	0.024956		386.4	0.045255	0.044276	0.042797	0.042563	0.036447	0.036944	0.018978	0.018624	1.57e-05	0.000167
386.6	0.087428	0.086808	0.077528	0.076355	0.064307	0.063527	0.036018	0.034959	0.027414	0.024949		386.6	0.045607	0.044237	0.042644	0.042527	0.036798	0.036916	0.019405	0.018605	0.0006	0.000157
386.8	0.087268	0.086781	0.077213	0.076325	0.063917	0.063503	0.036148	0.034945	0.027544	0.024942		386.8	0.04572	0.044198	0.043612	0.042492	0.036888	0.036888	0.01972	0.018585	0.000987	0.000147
387	0.087362	0.086753	0.076714	0.076296	0.063953	0.063478	0.036028	0.034932	0.02698	0.024935		387	0.045299	0.044159	0.043529	0.042456	0.037161	0.03686	0.019798	0.018566	0.001063	0.000137
387.2	0.086595	0.086726	0.076725	0.076266	0.063834	0.063454	0.035528	0.034919	0.026868	0.024928		387.2	0.044784	0.04412	0.043863	0.042421	0.037393	0.036832	0.019784	0.018547	0.001432	0.000127
387.4	0.085651	0.086699	0.07584	0.076236	0.063244	0.06343	0.034636	0.034905	0.025401	0.024921		387.4	0.045166	0.044081	0.043878	0.042385	0.037825	0.036804	0.019497	0.018527	0.002061	0.000117
387.6	0.085315	0.086672	0.075112	0.076207	0.062747	0.063406	0.034583	0.034892	0.02493	0.024914		387.6	0.044522	0.044042	0.043155	0.04235	0.037325	0.036776	0.019136	0.018508	0.00166	0.000107
387.8	0.085127	0.086644	0.074906	0.076177	0.062758	0.063382	0.034551	0.034879	0.025037	0.024907		387.8	0.044781	0.044003	0.04292	0.042314	0.037726	0.036748	0.01896	0.018489	0.002165	9.67e-05
388	0.085161	0.086617	0.074357	0.076148	0.062499	0.063357	0.034454	0.034865	0.024366	0.0249		388	0.044144	0.043964	0.042774	0.042279	0.037412	0.03672	0.018408	0.01847	0.0018	8.67e-05
388.2	0.085265	0.08659	0.074468	0.076118	0.062551	0.063333	0.034535	0.034852	0.024417	0.024893		388.2	0.043988	0.043925	0.042638	0.042244	0.037352	0.036692	0.018124	0.018451	0.001494	7.68e-05
388.4	0.085599	0.086562	0.07473	0.076089	0.063001	0.063309	0.035177	0.034839	0.024749	0.024886		388.4	0.043808	0.043886	0.042511	0.042208	0.037415	0.036665	0.018206	0.018431	0.001675	6.68e-05
388.6	0.086826	0.086535	0.0751	0.076059	0.063697	0.063285	0.035597	0.034826	0.025008	0.024879		388.6	0.044001	0.043848	0.042831	0.042173	0.037543	0.036637	0.018049	0.018412	0.001886	5.69e-05
388.8	0.08672	0.086508	0.074885	0.076029	0.063545	0.063261	0.03526	0.034812	0.024548	0.024872		388.8	0.04389	0.043809	0.043051	0.042138	0.037959	0.036609	0.017967	0.018393	0.002075	4.7e-05
389	0.086739	0.086481	0.075121	0.076	0.063711	0.063237	0.035868	0.034799	0.024628	0.024865		389	0.043565	0.04377	0.042741	0.042103	0.037317	0.036581	0.01811	0.018374	0.001668	3.71e-05
389.2	0.086691	0.086454	0.075162	0.07597	0.063348	0.063213	0.035844	0.034786	0.024252	0.024858		389.2	0.0441	0.043731	0.042881	0.042068	0.037438	0.036554	0.018811	0.018355	0.002096	2.72e-05
389.4	0.086743	0.086427	0.075443	0.075941	0.063196	0.063188	0.03607	0.034773	0.024352	0.024851		389.4	0.043957	0.043693	0.042303	0.042033	0.037028	0.036526	0.018471	0.018336	0.00175	1.73e-05
389.6	0.087008	0.086399	0.075581	0.075911	0.063252	0.063164	0.036215	0.034759	0.024515	0.024844		389.6	0.044089	0.043654	0.04236	0.041998	0.037485	0.036498	0.018781	0.018317	0.001852	7.4e-06
389.8	0.086826	0.086372	0.075967	0.075882	0.063046	0.06314	0.03614	0.034746	0.024979	0.024837		389.8	0.044163	0.043616	0.042666	0.041963	0.037743	0.036471	0.018912	0.018298	0.002067	-2.5e-06
390	0.086712	0.086345	0.076152	0.075852	0.062892	0.063116	0.036387	0.034733	0.025594	0.02483		390	0.044657	0.043577	0.042985	0.041928	0.038379	0.036443	0.019715	0.018279	0.002805	-1.2e-05
390.2	0.086419	0.086318	0.075982	0.075823	0.062519	0.063092	0.036437	0.03472	0.025578	0.024823		390.2	0.044755	0.043539	0.043012	0.041893	0.038161	0.036416	0.019431	0.01826	0.002186	-2.2e-05
390.4	0.085306	0.086291	0.07527	0.075794	0.061708	0.063068	0.035592	0.034707	0.025054	0.024816		390.4	0.045046	0.0435	0.043465	0.041858	0.037999	0.036388	0.019588	0.018241	0.002564	-3.2e-05
390.6	0.085012	0.086264	0.075008	0.075764	0.061365	0.063044	0.035478	0.034693	0.02544	0.024809		390.6	0.045391	0.043462	0.043949	0.041823	0.038191	0.036361	0.020302	0.018222	0.002744	-4.2e-05
390.8	0.084726	0.086237	0.074823	0.075735	0.060631	0.06302	0.035351	0.03468	0.025333	0.024802		390.8	0.045224	0.043424	0.044397	0.041788	0.03802	0.036333	0.020495	0.018203	0.00266	-5.2e-05
391	0.084672	0.08621	0.074604	0.075705	0.060779	0.062996	0.035192	0.034667	0.025412	0.024795		391	0.045243	0.043385	0.044016	0.041753	0.037919	0.036306	0.020472	0.018185	0.002613	-6.1e-05
391.2	0.083762	0.086183	0.074029	0.075676	0.060108	0.062972	0.03461	0.034654	0.025337	0.024788		391.2	0.045047	0.043347	0.04407	0.041719	0.037773	0.036278	0.020391	0.018166	0.001793	-7.1e-05
391.4	0.083264	0.086156	0.073658	0.075647	0.059961	0.062948	0.034142	0.034641	0.025273	0.024781		391.4	0.044975	0.043309	0.043742	0.041684	0.037213	0.036251	0.020053	0.018147	0.001543	-8.1e-05
391.6	0.083342	0.086129	0.073256	0.075617	0.060277	0.062924	0.034158	0.034628	0.025671	0.024774		391.6	0.044363	0.043271	0.043185	0.041649	0.036403	0.036224	0.019947	0.018128	0.001241	-9e-05
391.8	0.082991	0.086102	0.072745	0.075588	0.060331	0.0629	0.0333	0.034614	0.025206	0.024767		391.8	0.044657	0.043232	0.043147	0.041615	0.036698	0.036197	0.020156	0.018109	0.001329	-0.0001
392	0.082898	0.086075	0.072137	0.075559	0.060187	0.062876	0.032866	0.034601	0.024767	0.02476		392	0.044005	0.043194	0.042694	0.04158	0.035671	0.036169	0.019252	0.018091	0.000803	-0.00011
392.2	0.083142	0.086048	0.07233	0.075529	0.060442	0.062852	0.032908	0.034588	0.025045	0.024753		392.2	0.043692	0.043156	0.042013	0.041546	0.03526	0.036142	0.019158	0.018072	0.000341	-0.00012
392.4	0.08373	0.086021	0.0724	0.0755	0.060901	0.062828	0.033277	0.034575	0.02527	0.024746		392.4	0.042741	0.043118	0.041258	0.041511	0.035139	0.036115	0.018564	0.018053	-0.00031	-0.00013
392.6	0.084371	0.085994	0.072412	0.075471	0.060868	0.062804	0.033093	0.034562	0.024947	0.02474		392.6	0.042052	0.04308	0.041235	0.041477	0.034581	0.036088	0.018263	0.018035	-0.00083	-0.00014
392.8	0.083782	0.085968	0.07242	0.075441	0.060903	0.06278	0.032625	0.034549	0.025198	0.024733		392.8	0.041404	0.043042	0.04054	0.041442	0.03391	0.036061	0.017407	0.018016	-0.00165	-0.00015
393	0.084091	0.085941	0.072707	0.075412	0.060867	0.062756	0.03384	0.034536	0.025596	0.024726		393	0.040827	0.043004	0.039549	0.041408	0.033755	0.036034	0.017295	0.017997	-0.00205	-0.00016
393.2	0.084452	0.085914	0.072645	0.075383	0.06062	0.062732	0.033467	0.034523	0.025065	0.024719		393.2	0.040827	0.042966	0.039684	0.041373	0.034248	0.036007	0.017018	0.017979	-0.00184	-0.00017
393.4	0.084583	0.085887	0.072989	0.075353	0.061167	0.062708	0.033832	0.034509	0.024893	0.024712		393.4	0.040857	0.042928	0.039743	0.041339	0.034731	0.03598	0.01669	0.01796	-0.00174	-0.00018
393.6	0.084733	0.08586	0.072572	0.075324	0.061037	0.062684	0.0339	0.034496	0.02421	0.024705		393.6	0.040849	0.042891	0.039931	0.041305	0.035421	0.035953	0.016974	0.017941	-0.00156	-0.00019
393.8	0.085289	0.085834	0.072948	0.075295	0.061461	0.06266	0.034055	0.034483	0.024202	0.024698		393.8	0.04096	0.042853	0.040069	0.041271	0.035696	0.035926	0.016813	0.017923	-0.00124	-0.0002
394	0.085578	0.085807	0.073493	0.075266	0.061937	0.062636	0.034599	0.03447	0.024359	0.024691		394	0.04145	0.042815	0.040381	0.041236	0.03619	0.035899	0.016569	0.017904	-0.00107	-0.00021
394.2	0.086003	0.08578	0.07391	0.075236	0.062453	0.062612	0.034987	0.034457	0.024536	0.024684		394.2	0.041236	0.042777	0.04044	0.041202	0.035924	0.035872	0.016155	0.017886	-0.00158	-0.00022
394.4	0.086113	0.085753	0.074286	0.075207	0.062301	0.062588	0.034743	0.034444	0.024704	0.024677		394.4	0.041299	0.04274	0.040561	0.041168	0.035802	0.035845	0.01651	0.017867	-0.00126	-0.00023
394.6	0.086237	0.085727	0.074512	0.075178	0.062444	0.062565	0.035184	0.034431	0.025143	0.02467		394.6	0.041319	0.042702	0.040541	0.041134	0.0359	0.035818	0.016441	0.017849	-0.0015	-0.00023
394.8	0.085747	0.0857	0.074176	0.075149	0.062329	0.062541	0.035131	0.034418	0.025007	0.024663		394.8	0.04145	0.042665	0.040895	0.0411	0.03619	0.035792	0.016314	0.017831	-0.001	-0.00024
395	0.086076	0.085673	0.074294	0.07512	0.062075	0.062517	0.034998	0.034405	0.025349	0.024657		395	0.041233	0.042627	0.040822	0.041066	0.035789	0.035765	0.016035	0.017812	-0.00143	-0.00025
395.2	0.085711	0.085647	0.074254	0.075091	0.062395	0.062493	0.035043	0.034392	0.025756	0.02465		395.2	0.040914	0.042589	0.041069	0.041032	0.035365	0.035738	0.015902	0.017794	-0.00178	-0.00026
395.4	0.085981	0.08562	0.074359	0.075061	0.062959	0.062469	0.03501	0.034379	0.026055	0.024643		395.4	0.040966	0.042552	0.041374	0.040998	0.034967	0.035712	0.016454	0.017775	-0.00129	-0.00027
395.6	0.086016	0.085593	0.074115	0.075032	0.062803	0.062445	0.034789	0.034366	0.025468	0.024636		395.6	0.040844	0.042515	0.041019	0.040964	0.034857	0.035685	0.016725	0.017757	-0.00133	-0.00028
395.8	0.086658	0.085567	0.074564	0.075003	0.063122	0.062422	0.034772	0.034353	0.025908	0.024629		395.8	0.040943	0.042477	0.040667	0.04093	0.035066	0.035658	0.016473	0.017739	-0.00113	-0.00029
396	0.086414	0.08554	0.074488	0.074974	0.062498	0.062398	0.034402	0.03434	0.025798	0.024622		396	0.040833	0.04244	0.040033	0.040897	0.034579	0.035632	0.015996	0.017721	-0.00149	-0.0003
396.2	0.086467	0.085513	0.074899	0.074945	0.062416	0.062374	0.034876	0.034327	0.026207	0.024615		396.2	0.041183	0.042403	0.039833	0.040863	0.03506	0.035605	0.016576	0.017702	-0.00145	-0.00031
396.4	0.086456	0.085487	0.075366	0.074916	0.062034	0.06235	0.034997	0.034314	0.026387	0.024608		396.4	0.040974	0.042365	0.039765	0.040829	0.035325	0.035579	0.016307	0.017684	-0.00129	-0.00032
396.6	0.08646	0.08546	0.075396	0.074887	0.061976	0.062326	0.035057	0.034301	0.026536	0.024601		396.6	0.04173	0.042328	0.04018	0.040795	0.035787	0.035552	0.017145	0.017666	-0.00042	-0.00033
396.8	0.0865	0.085434	0.075166	0.074858	0.062074	0.062303	0.035033	0.034288	0.027341	0.024595		396.8	0.042118	0.042291	0.039963	0.040762	0.036653	0.035526	0.016779	0.017648	-0.00029	-0.00034
397	0.087017	0.085407	0.075502	0.074829	0.062305	0.062279	0.035264	0.034275	0.027414	0.024588		397	0.04253	0.042254	0.04028	0.040728	0.037337	0.0355	0.017581	0.017629	-0.00016	-0.00035
397.2	0.087267	0.085381	0.075693	0.0748	0.062476	0.062255	0.034793	0.034262	0.026695	0.024581		397.2	0.042961	0.042216	0.040411	0.040694	0.037555	0.035473	0.01737	0.017611	-0.00016	-0.00036
397.4	0.087378	0.085354	0.075861	0.07477	0.062862	0.062231	0.034849	0.034249	0.026371	0.024574		397.4	0.043572	0.042179	0.040567	0.040661	0.038364	0.035447	0.017948	0.017593	0.000331	-0.00037
397.6	0.088064	0.085328	0.075887	0.074741	0.062699	0.062208	0.034533	0.034236	0.026173	0.024567		397.6	0.043951	0.042142	0.040273	0.040627	0.038862	0.035421	0.018348	0.017575	0.000665	-0.00038
397.8	0.087878	0.085301	0.075879	0.074712	0.062627	0.062184	0.034138	0.034223	0.025859	0.02456		397.8	0.044205	0.042105	0.040278	0.040594	0.039252	0.035394	0.018291	0.017557	0.001093	-0.00039
398	0.087496	0.085275	0.075894	0.074683	0.062622	0.06216	0.033955	0.03421	0.025624	0.024553		398	0.044433	0.042068	0.040601	0.040561	0.038995	0.035368	0.018422	0.017539	0.001043	-0.00039
398.2	0.087029	0.085248	0.076102	0.074654	0.062401	0.062136	0.03369	0.034197	0.025645	0.024547		398.2	0.044396	0.042031	0.04087	0.040527	0.039049	0.035342	0.019077	0.017521	0.001256	-0.0004
398.4	0.086382	0.085222	0.076374	0.074625	0.062497	0.062113	0.033713	0.034184	0.025611	0.02454		398.4	0.044184	0.041994	0.040663	0.040494	0.038419	0.035316	0.018783	0.017503	0.001127	-0.00041
398.6	0.085265	0.085196	0.075609	0.074596	0.062207	0.062089	0.033492	0.034171	0.025056	0.024533		398.6	0.043805	0.041958	0.040893	0.04046	0.037988	0.03529	0.018336	0.017485	0.000993	-0.00042
398.8	0.084482	0.085169	0.075335	0.074567	0.0621	0.062065	0.033552	0.034158	0.025054	0.024526		398.8	0.043776	0.041921	0.041067	0.040427	0.037586	0.035264	0.018213	0.017467	0.001158	-0.00043
399	0.084892	0.085143	0.075373	0.074539	0.06213	0.062042	0.034135	0.034145	0.024984	0.024519		399	0.042754	0.041884	0.040958	0.040394	0.036237	0.035237	0.017649	0.017449	0.000479	-0.00044
399.2	0.084439	0.085116	0.075317	0.07451	0.062637	0.062018	0.034517	0.034132	0.025023	0.024512		399.2	0.042298	0.041847	0.040829	0.040361	0.035263	0.035211	0.017601	0.017431	0.00033	-0.00045
399.4	0.084387	0.08509	0.075396	0.074481	0.062359	0.061994	0.03462	0.034119	0.024906	0.024505		399.4	0.041646	0.041811	0.040436	0.040327	0.034683	0.035185	0.017813	0.017413	-0.00012	-0.00046
[truncated: 404 more rows]
