# Supplementary material for: Design of miniprotein inhibitors targeting complement C9 to block membrane attack complex assembly
Source: Nat Commun. 2026 Mar 12;17:3827. doi: 10.1038/s41467-026-70667-x (PMC13121834; doi:10.1038/s41467-026-70667-x)
Supplement: Supplementary file 7 — Source Data [file 41467_2026_70667_MOESM7_ESM.zip › Source Data Fig. 3.xlsx]

## Sheet: Figure 3a-Inhibition(%)
2% Human serum
Protein number	Inhibition (%)	pae_interaction
P1	2.63945	6.103
P2	7.68246	6.045
P3	0.816489	6.11
P4	12.0681	6.021
P5	65.124	6.097
P6	38.3506	6.094
P7	0.826446	6.011
P8	57.7796	5.782
P9	93.0587	5.978
P10	0.784424	6.123
P11	0.887665	5.681
P12	7.05503	6.052
P13	1.52682	6.039
P14	92.184	6.12
P15	47.9308	6.07
P16	55.8098	6.064
P17	56.9141	6.055
P18	2.18041	5.791
P19	93	5.961
P20	58.1502	6.064
P21	10.3112	6.001
P22	72.2823	6.024
P23	0.935975	6.071
P24	2.16773	5.914
P25	3.09388	5.907
P26	24.3987	6.013
P27	6.79367	5.982
P28	37.8759	6.112
P29	32.882	6.108
P30	75.8375	5.988
P31	43.2565	5.739
P32	0.344276	6.121
P33	69.6578	6.111
P34	55.2427	5.834
P35	22.361	6.092
P36	62.7935	5.968
P37	3.56342	6.079
P38	40.8357	5.978
P39	92.1	5.889
P40	0	6.023
P41	3.79913	6.036
P42	0.121595	5.932
P43	0.74515	6.071
P44	0.771068	6.097
P45	87.4797	6.113
P46	0.08141	5.903
P47	1.84774	5.983
P48	8.39104	5.997
P49	0.941733	6.114
P50	35.5303	6.07
P51	41.3696	6.064
P52	3.0427	6.04
P53	1.09303	6.102
P54	4.59712	6.101
P55	2.23779	5.948
P56	26.8964	6.106
P57	84.8459	6.088
P58	2.46731	5.986
P59	49.1241	5.953
P60	0.053813	6.054

## Sheet: Figure 3b-Inhibition(%)
	50 nM			25 nM			12.5 nM
47	6.6987	6.26062	10.51	1.24364	1.81303	5.04367	0.197852	2.43626	1.57791
P9	98.4454	97.5637	99.9718	98.6433	97.3371	98.8729	97.9932	97.8753	98.7602
P14	98.0215	95.4674	98.3376	0.565291	0.708215	3.09946	2.96778	3.03116	1.29614
P19	91.5656	91.6078	91.5557	5.27503	4.86013	4.2505	1.24118	2.37355	1.81354
P39	99.4347	97.932	99.4083	92.3403	95.7507	98.2249	1.78067	2.69122	0
P45	93.8666	99.6034	96.6469	1.58282	0.396601	3.49394	0	0	0.619893
P57	98.926	98.7819	98.1403	98.5585	98.6969	98.2812	56.1051	55.8074	55.8749

## Sheet: Figure 3d-Inhibition(%)
	200 nM			100 nM
47	16.906	12.5293	10.4575	3.92617	3.40376	4.15924
P9	59.1269	52.3474	56.6845	8.11603	12.6761	13.2799
P31	91.8254	92.811	92.9887	0.615294	1.67254	12.0618
P45	38.7929	39.9355	55.7041	7.67653	16.5786	10.2793
P51	40.5508	44.3955	48.7819	1.49429	1.05634	0.802139
P57	89.2763	91.6667	93.9988	81.0138	81.3674	82.6797

## Sheet: Figure 3e-BLI
Time (s)	32 nM	16 nM	8 nM	4 nM	2 nM	Fit	Fit	Fit	Fit	Fit
0	0	0	0	0	0	0	0	0	0	0
0.2	0.000257	-4.6e-05	-0.00016	0.000343	-0.00019	0.001006	0.000554	0.000262	0.00016	7.71e-05
0.4	0.000343	-1.5e-05	-0.00062	0.000471	-0.00071	0.002006	0.001106	0.000524	0.00032	0.000154
0.6	0.000641	-0.00022	-0.00089	0.00076	-0.0012	0.002999	0.001657	0.000785	0.000479	0.000231
0.8	0.001352	7.27e-05	-0.00084	0.00139	-0.00079	0.003985	0.002205	0.001046	0.000639	0.000308
1	0.001667	0.000121	-0.00104	0.001572	-0.00086	0.004965	0.002751	0.001306	0.000798	0.000385
1.2	0.001641	-0.00023	-0.00144	0.00162	-0.0016	0.005938	0.003296	0.001566	0.000957	0.000461
1.4	0.00227	-0.00038	-0.00129	0.001536	-0.0022	0.006905	0.003838	0.001826	0.001116	0.000538
1.6	0.002969	0.000166	-0.00072	0.002173	-0.00199	0.007866	0.004379	0.002085	0.001274	0.000615
1.8	0.003846	0.000379	-0.0002	0.00248	-0.00225	0.008819	0.004917	0.002344	0.001433	0.000691
2	0.004985	0.000762	0.000321	0.002612	-0.00205	0.009767	0.005454	0.002602	0.001591	0.000768
2.2	0.005921	0.001019	0.00133	0.00323	-0.00151	0.010708	0.005989	0.00286	0.001749	0.000844
2.4	0.007254	0.001392	0.001922	0.003849	-0.00074	0.011643	0.006522	0.003118	0.001908	0.00092
2.6	0.008238	0.002537	0.002136	0.004054	-0.00029	0.012572	0.007053	0.003375	0.002065	0.000996
2.8	0.008784	0.003291	0.002389	0.004209	-9.5e-06	0.013494	0.007582	0.003632	0.002223	0.001072
3	0.009715	0.004152	0.002779	0.004597	0.000247	0.014411	0.008109	0.003889	0.002381	0.001148
3.2	0.010344	0.005245	0.003109	0.004827	0.000756	0.015321	0.008635	0.004145	0.002538	0.001224
3.4	0.011099	0.005742	0.003527	0.005791	0.001187	0.016225	0.009158	0.0044	0.002695	0.0013
3.6	0.011932	0.006436	0.00395	0.006325	0.002058	0.017123	0.00968	0.004655	0.002852	0.001376
3.8	0.01327	0.007394	0.004645	0.006379	0.00222	0.018015	0.0102	0.00491	0.003009	0.001451
4	0.013846	0.007848	0.005148	0.006926	0.002457	0.018901	0.010717	0.005165	0.003166	0.001527
4.2	0.014747	0.008375	0.005811	0.007456	0.002944	0.019781	0.011234	0.005419	0.003322	0.001603
4.4	0.015786	0.00886	0.006341	0.007918	0.003401	0.020656	0.011748	0.005672	0.003479	0.001678
4.6	0.016559	0.009122	0.006541	0.008103	0.003799	0.021524	0.01226	0.005925	0.003635	0.001753
4.8	0.017033	0.00982	0.00648	0.00803	0.0042	0.022387	0.012771	0.006178	0.003791	0.001829
5	0.017261	0.00991	0.006814	0.008188	0.004006	0.023244	0.01328	0.006431	0.003947	0.001904
5.2	0.017467	0.009857	0.00672	0.008246	0.003685	0.024095	0.013786	0.006683	0.004102	0.001979
5.4	0.01874	0.010382	0.007571	0.008447	0.004164	0.024941	0.014292	0.006934	0.004258	0.002054
5.6	0.019169	0.010973	0.007668	0.0091	0.004574	0.025781	0.014795	0.007186	0.004413	0.002129
5.8	0.020106	0.010995	0.007804	0.008668	0.004212	0.026615	0.015297	0.007437	0.004568	0.002204
6	0.020884	0.011096	0.008011	0.009114	0.004742	0.027444	0.015796	0.007687	0.004723	0.002279
6.2	0.021519	0.01142	0.007942	0.00953	0.004735	0.028267	0.016294	0.007937	0.004878	0.002353
6.4	0.022334	0.012346	0.007982	0.009622	0.004615	0.029085	0.016791	0.008187	0.005033	0.002428
6.6	0.022911	0.013325	0.007928	0.009718	0.004415	0.029897	0.017285	0.008436	0.005187	0.002502
6.8	0.023287	0.013708	0.008256	0.009745	0.004194	0.030704	0.017778	0.008685	0.005342	0.002577
7	0.024481	0.014537	0.008348	0.009995	0.003973	0.031505	0.018269	0.008934	0.005496	0.002651
7.2	0.025166	0.014703	0.008744	0.010229	0.003728	0.032301	0.018758	0.009182	0.00565	0.002726
7.4	0.025815	0.01483	0.009289	0.010966	0.003722	0.033092	0.019245	0.00943	0.005804	0.0028
7.6	0.026771	0.015374	0.009679	0.011058	0.003491	0.033878	0.019731	0.009677	0.005957	0.002874
7.8	0.027525	0.015366	0.010343	0.010883	0.002973	0.034658	0.020215	0.009924	0.006111	0.002948
8	0.028089	0.015352	0.010906	0.01097	0.002745	0.035433	0.020698	0.01017	0.006264	0.003022
8.2	0.02892	0.015587	0.011545	0.011111	0.003147	0.036203	0.021178	0.010417	0.006417	0.003096
8.4	0.030301	0.016298	0.012027	0.011027	0.003363	0.036968	0.021657	0.010663	0.006571	0.00317
8.6	0.031168	0.017001	0.01272	0.011121	0.003591	0.037727	0.022134	0.010908	0.006723	0.003244
8.8	0.03204	0.017801	0.013471	0.011614	0.004331	0.038482	0.02261	0.011153	0.006876	0.003318
9	0.032732	0.018429	0.014379	0.012362	0.005242	0.039231	0.023083	0.011398	0.007029	0.003391
9.2	0.033055	0.018837	0.014857	0.012375	0.00522	0.039976	0.023555	0.011642	0.007181	0.003465
9.4	0.034009	0.019181	0.015404	0.012343	0.005923	0.040715	0.024026	0.011886	0.007333	0.003538
9.6	0.034298	0.019495	0.015204	0.012341	0.006035	0.04145	0.024495	0.01213	0.007485	0.003612
9.8	0.035419	0.019723	0.015394	0.012406	0.006351	0.04218	0.024962	0.012373	0.007637	0.003685
10	0.035469	0.019785	0.015028	0.012007	0.006409	0.042904	0.025427	0.012615	0.007789	0.003758
10.2	0.035941	0.020677	0.014975	0.012009	0.006523	0.043624	0.025891	0.012858	0.00794	0.003831
10.4	0.036592	0.021809	0.015617	0.012939	0.006976	0.04434	0.026353	0.0131	0.008092	0.003904
10.6	0.037787	0.022612	0.015967	0.013175	0.007425	0.04505	0.026813	0.013342	0.008243	0.003977
10.8	0.038683	0.023032	0.016444	0.013259	0.007752	0.045756	0.027272	0.013583	0.008394	0.00405
11	0.039455	0.023519	0.016269	0.01329	0.007902	0.046457	0.027729	0.013824	0.008545	0.004123
11.2	0.039581	0.023567	0.016255	0.01344	0.00784	0.047153	0.028185	0.014064	0.008696	0.004196
11.4	0.039425	0.023835	0.016034	0.01325	0.007423	0.047845	0.028639	0.014304	0.008846	0.004269
11.6	0.040432	0.02443	0.016174	0.013413	0.007317	0.048532	0.029091	0.014544	0.008997	0.004341
11.8	0.041228	0.024487	0.016367	0.013271	0.007434	0.049214	0.029542	0.014784	0.009147	0.004414
12	0.041969	0.025037	0.016927	0.013933	0.007446	0.049892	0.029991	0.015023	0.009297	0.004486
12.2	0.042525	0.025367	0.017107	0.014551	0.007834	0.050565	0.030439	0.015261	0.009447	0.004559
12.4	0.042931	0.025683	0.016881	0.014622	0.007816	0.051234	0.030884	0.0155	0.009597	0.004631
12.6	0.043015	0.025563	0.017243	0.014906	0.008088	0.051899	0.031329	0.015737	0.009747	0.004703
12.8	0.042864	0.025595	0.017112	0.015148	0.008079	0.052559	0.031772	0.015975	0.009896	0.004776
13	0.042495	0.025614	0.016934	0.015383	0.007935	0.053214	0.032213	0.016212	0.010046	0.004848
13.2	0.04271	0.025373	0.01716	0.015447	0.007379	0.053865	0.032652	0.016449	0.010195	0.00492
13.4	0.043217	0.025513	0.017291	0.015532	0.007995	0.054512	0.03309	0.016685	0.010344	0.004992
13.6	0.04359	0.025703	0.017097	0.015583	0.007993	0.055155	0.033527	0.016921	0.010492	0.005063
13.8	0.044303	0.026079	0.01767	0.015985	0.00808	0.055793	0.033962	0.017157	0.010641	0.005135
14	0.04449	0.026373	0.018398	0.015911	0.008283	0.056427	0.034395	0.017392	0.01079	0.005207
14.2	0.045917	0.027278	0.019615	0.017415	0.009175	0.057057	0.034827	0.017627	0.010938	0.005279
14.4	0.047402	0.02827	0.020875	0.018835	0.009992	0.057682	0.035257	0.017862	0.011086	0.00535
14.6	0.048349	0.028745	0.021295	0.01871	0.010246	0.058304	0.035686	0.018096	0.011234	0.005422
14.8	0.049095	0.029205	0.021614	0.018642	0.009929	0.058921	0.036113	0.01833	0.011382	0.005493
15	0.049421	0.029487	0.021658	0.018365	0.009528	0.059534	0.036539	0.018564	0.01153	0.005564
15.2	0.050109	0.029903	0.022187	0.018403	0.009261	0.060143	0.036963	0.018797	0.011677	0.005636
15.4	0.050837	0.030481	0.022512	0.017855	0.009498	0.060748	0.037386	0.01903	0.011825	0.005707
15.6	0.052728	0.03095	0.022343	0.018113	0.009418	0.061349	0.037807	0.019262	0.011972	0.005778
15.8	0.053667	0.031176	0.022217	0.017778	0.009502	0.061946	0.038227	0.019494	0.012119	0.005849
16	0.053672	0.031231	0.022161	0.017976	0.00903	0.062539	0.038645	0.019726	0.012266	0.00592
16.2	0.053742	0.031541	0.021734	0.017315	0.008642	0.063128	0.039062	0.019957	0.012413	0.005991
16.4	0.053956	0.031161	0.020705	0.016738	0.008185	0.063713	0.039477	0.020188	0.01256	0.006062
16.6	0.054391	0.031185	0.02106	0.01638	0.007992	0.064294	0.039891	0.020419	0.012706	0.006133
16.8	0.054672	0.03141	0.020926	0.016655	0.007716	0.064871	0.040303	0.020649	0.012852	0.006203
17	0.054987	0.031642	0.020939	0.016806	0.007613	0.065444	0.040714	0.020879	0.012999	0.006274
17.2	0.056078	0.032433	0.021415	0.017081	0.007828	0.066014	0.041123	0.021108	0.013145	0.006344
17.4	0.056429	0.0333	0.021612	0.017535	0.008419	0.06658	0.041531	0.021337	0.01329	0.006415
17.6	0.056887	0.033617	0.021581	0.017764	0.008489	0.067142	0.041938	0.021566	0.013436	0.006485
17.8	0.057548	0.03387	0.022455	0.018271	0.008366	0.0677	0.042343	0.021795	0.013582	0.006556
18	0.058228	0.034018	0.022856	0.018817	0.008735	0.068254	0.042746	0.022023	0.013727	0.006626
18.2	0.059603	0.034813	0.02335	0.019778	0.008928	0.068805	0.043149	0.02225	0.013872	0.006696
18.4	0.060607	0.035839	0.023865	0.020567	0.00885	0.069352	0.043549	0.022478	0.014017	0.006766
18.6	0.061209	0.036271	0.023559	0.020303	0.008403	0.069896	0.043949	0.022705	0.014162	0.006836
18.8	0.062181	0.037037	0.024401	0.020854	0.008616	0.070435	0.044346	0.022932	0.014307	0.006906
19	0.063136	0.037078	0.024831	0.02112	0.008886	0.070972	0.044743	0.023158	0.014452	0.006976
19.2	0.063913	0.037251	0.024885	0.020983	0.009145	0.071504	0.045138	0.023384	0.014596	0.007046
19.4	0.064971	0.037903	0.025072	0.020935	0.009621	0.072033	0.045532	0.02361	0.01474	0.007115
19.6	0.065954	0.038134	0.025133	0.020953	0.009543	0.072559	0.045924	0.023835	0.014884	0.007185
19.8	0.066282	0.038839	0.025205	0.020833	0.010008	0.073081	0.046315	0.02406	0.015028	0.007255
20	0.066193	0.038991	0.025606	0.020937	0.010062	0.0736	0.046704	0.024284	0.015172	0.007324
20.2	0.066999	0.039622	0.025802	0.020707	0.010181	0.074115	0.047092	0.024508	0.015316	0.007393
20.4	0.067557	0.039527	0.026095	0.020942	0.010682	0.074626	0.047479	0.024732	0.01546	0.007463
20.6	0.067746	0.039716	0.026761	0.020917	0.01079	0.075135	0.047864	0.024956	0.015603	0.007532
20.8	0.067478	0.039643	0.026288	0.020629	0.010453	0.07564	0.048248	0.025179	0.015746	0.007601
21	0.067702	0.040211	0.026641	0.020474	0.01053	0.076141	0.048631	0.025402	0.015889	0.00767
21.2	0.067972	0.040938	0.026602	0.020407	0.010946	0.076639	0.049012	0.025624	0.016032	0.00774
21.4	0.067979	0.041232	0.026569	0.020381	0.010848	0.077134	0.049392	0.025847	0.016175	0.007809
21.6	0.068437	0.041479	0.02674	0.020189	0.010887	0.077626	0.04977	0.026068	0.016317	0.007877
21.8	0.069081	0.041788	0.026997	0.020256	0.010913	0.078114	0.050147	0.02629	0.01646	0.007946
22	0.069322	0.042311	0.02722	0.020758	0.011263	0.078599	0.050523	0.026511	0.016602	0.008015
22.2	0.069901	0.04295	0.027386	0.021322	0.011205	0.079081	0.050898	0.026732	0.016744	0.008084
22.4	0.070588	0.043202	0.027485	0.021829	0.011461	0.079559	0.051271	0.026952	0.016886	0.008152
22.6	0.071562	0.043765	0.028018	0.022117	0.012214	0.080034	0.051643	0.027172	0.017028	0.008221
22.8	0.072452	0.044383	0.028804	0.022765	0.012483	0.080507	0.052013	0.027392	0.01717	0.008289
23	0.07307	0.044349	0.028602	0.022709	0.012144	0.080976	0.052382	0.027611	0.017312	0.008358
23.2	0.074108	0.044893	0.028839	0.022816	0.012111	0.081441	0.05275	0.02783	0.017453	0.008426
23.4	0.075708	0.045782	0.029396	0.023405	0.012753	0.081904	0.053117	0.028049	0.017594	0.008495
23.6	0.076144	0.046295	0.02967	0.023847	0.012569	0.082364	0.053482	0.028267	0.017735	0.008563
23.8	0.076997	0.047271	0.030226	0.024381	0.01258	0.08282	0.053846	0.028485	0.017876	0.008631
24	0.077588	0.047614	0.030777	0.024521	0.012738	0.083274	0.054208	0.028703	0.018017	0.008699
24.2	0.078999	0.048309	0.031157	0.02471	0.012713	0.083725	0.05457	0.02892	0.018158	0.008767
24.4	0.079291	0.048292	0.030635	0.024528	0.012311	0.084172	0.05493	0.029137	0.018298	0.008835
24.6	0.079988	0.048541	0.03037	0.024736	0.011972	0.084617	0.055289	0.029354	0.018439	0.008903
24.8	0.080361	0.048357	0.030314	0.024306	0.011626	0.085058	0.055646	0.02957	0.018579	0.00897
25	0.081254	0.048799	0.030579	0.024395	0.011791	0.085497	0.056002	0.029786	0.018719	0.009038
25.2	0.081874	0.049106	0.030557	0.024255	0.011595	0.085933	0.056357	0.030002	0.018859	0.009106
25.4	0.082181	0.049381	0.030486	0.024262	0.011886	0.086365	0.056711	0.030217	0.018998	0.009173
25.6	0.082953	0.049669	0.030545	0.024762	0.012259	0.086795	0.057064	0.030432	0.019138	0.009241
25.8	0.083065	0.049474	0.03069	0.024772	0.012046	0.087222	0.057415	0.030647	0.019277	0.009308
26	0.083076	0.049326	0.031241	0.025352	0.012193	0.087646	0.057765	0.030861	0.019417	0.009376
26.2	0.083685	0.049432	0.031669	0.025751	0.01257	0.088068	0.058113	0.031075	0.019556	0.009443
26.4	0.084024	0.049609	0.031638	0.025894	0.012957	0.088486	0.058461	0.031289	0.019695	0.00951
26.6	0.084821	0.05058	0.032549	0.02629	0.01338	0.088902	0.058807	0.031502	0.019834	0.009577
26.8	0.084959	0.050523	0.03248	0.026253	0.012815	0.089315	0.059152	0.031715	0.019972	0.009644
27	0.08481	0.050359	0.032402	0.026253	0.01274	0.089725	0.059496	0.031928	0.020111	0.009711
27.2	0.085487	0.050758	0.032598	0.026572	0.012876	0.090133	0.059839	0.03214	0.020249	0.009778
27.4	0.085602	0.05179	0.033024	0.02686	0.013686	0.090538	0.06018	0.032352	0.020388	0.009845
27.6	0.085749	0.052427	0.033446	0.027065	0.013511	0.09094	0.06052	0.032564	0.020526	0.009912
27.8	0.086492	0.053296	0.034015	0.027141	0.013996	0.091339	0.060859	0.032775	0.020664	0.009979
28	0.087469	0.054466	0.034356	0.027713	0.014854	0.091736	0.061197	0.032986	0.020802	0.010045
28.2	0.088181	0.055131	0.034305	0.027691	0.014772	0.09213	0.061533	0.033197	0.020939	0.010112
28.4	0.088218	0.055113	0.033769	0.027527	0.014842	0.092521	0.061868	0.033407	0.021077	0.010178
28.6	0.088944	0.05528	0.034109	0.027687	0.014923	0.09291	0.062202	0.033617	0.021214	0.010245
28.8	0.089097	0.055098	0.033937	0.02716	0.014788	0.093296	0.062535	0.033827	0.021351	0.010311
29	0.089676	0.055195	0.033807	0.026917	0.014842	0.09368	0.062867	0.034036	0.021489	0.010378
29.2	0.089585	0.054883	0.033038	0.026428	0.014065	0.094061	0.063198	0.034245	0.021625	0.010444
29.4	0.089995	0.054738	0.032882	0.026557	0.013976	0.094439	0.063527	0.034454	0.021762	0.01051
29.6	0.091014	0.054863	0.033359	0.026972	0.013825	0.094815	0.063855	0.034662	0.021899	0.010576
29.8	0.090953	0.054683	0.033515	0.026297	0.013082	0.095189	0.064182	0.03487	0.022035	0.010642
30	0.091691	0.055076	0.03425	0.02664	0.013754	0.09556	0.064508	0.035078	0.022172	0.010708
30.2	0.092093	0.055142	0.034297	0.026296	0.01342	0.095928	0.064833	0.035285	0.022308	0.010774
30.4	0.092457	0.055131	0.033958	0.025821	0.013002	0.096294	0.065157	0.035492	0.022444	0.01084
30.6	0.092641	0.054893	0.034406	0.026296	0.012618	0.096658	0.065479	0.035699	0.02258	0.010906
30.8	0.092512	0.05458	0.034419	0.025611	0.011992	0.097019	0.0658	0.035906	0.022716	0.010971
31	0.09281	0.054616	0.034869	0.025684	0.012271	0.097378	0.06612	0.036112	0.022851	0.011037
31.2	0.09361	0.055152	0.035148	0.025603	0.012341	0.097734	0.066439	0.036317	0.022987	0.011102
31.4	0.09419	0.056067	0.035491	0.02594	0.013089	0.098088	0.066757	0.036523	0.023122	0.011168
31.6	0.095051	0.056687	0.035771	0.02634	0.012585	0.09844	0.067074	0.036728	0.023257	0.011233
31.8	0.095751	0.057709	0.036424	0.026774	0.012749	0.098789	0.067389	0.036933	0.023393	0.011299
32	0.097023	0.058854	0.036907	0.027896	0.013335	0.099136	0.067704	0.037137	0.023527	0.011364
32.2	0.09727	0.059278	0.036928	0.027796	0.013052	0.099481	0.068017	0.037342	0.023662	0.011429
32.4	0.097868	0.059495	0.036984	0.028415	0.013113	0.099823	0.06833	0.037546	0.023797	0.011494
32.6	0.098325	0.059904	0.037195	0.028521	0.012658	0.100163	0.068641	0.037749	0.023931	0.011559
32.8	0.098527	0.060044	0.036824	0.028535	0.012501	0.100501	0.068951	0.037952	0.024066	0.011624
33	0.098771	0.059622	0.036512	0.02815	0.011893	0.100837	0.06926	0.038155	0.0242	0.011689
33.2	0.099531	0.060194	0.036915	0.028343	0.01154	0.10117	0.069567	0.038358	0.024334	0.011754
33.4	0.10046	0.060833	0.037632	0.028982	0.012058	0.101501	0.069874	0.03856	0.024468	0.011819
33.6	0.100523	0.060961	0.037744	0.028538	0.012009	0.10183	0.07018	0.038762	0.024602	0.011884
33.8	0.100763	0.061141	0.037967	0.028053	0.011802	0.102157	0.070484	0.038964	0.024735	0.011948
34	0.101529	0.061117	0.038046	0.027979	0.011963	0.102481	0.070788	0.039165	0.024869	0.012013
34.2	0.101997	0.061039	0.037632	0.027567	0.011431	0.102804	0.07109	0.039366	0.025002	0.012077
34.4	0.102839	0.061314	0.037756	0.027949	0.011626	0.103124	0.071392	0.039567	0.025135	0.012142
34.6	0.102975	0.061243	0.03803	0.028317	0.011736	0.103442	0.071692	0.039767	0.025268	0.012206
34.8	0.103415	0.061728	0.038433	0.027552	0.011996	0.103758	0.071991	0.039968	0.025401	0.012271
35	0.10438	0.062026	0.03871	0.027737	0.012559	0.104072	0.072289	0.040167	0.025534	0.012335
35.2	0.10465	0.06259	0.038711	0.027534	0.013049	0.104383	0.072586	0.040367	0.025667	0.012399
35.4	0.105135	0.063537	0.038677	0.028033	0.01384	0.104693	0.072882	0.040566	0.025799	0.012463
35.6	0.106017	0.064455	0.039286	0.028743	0.014543	0.105	0.073177	0.040765	0.025931	0.012527
35.8	0.106802	0.065154	0.039704	0.029508	0.015327	0.105306	0.073471	0.040963	0.026064	0.012591
36	0.107596	0.06577	0.039787	0.030286	0.016087	0.105609	0.073764	0.041162	0.026196	0.012655
36.2	0.107397	0.066457	0.039866	0.030429	0.016482	0.105911	0.074055	0.04136	0.026328	0.012719
36.4	0.107402	0.066702	0.039866	0.030726	0.016535	0.10621	0.074346	0.041557	0.026459	0.012783
36.6	0.107313	0.066674	0.039777	0.030354	0.01603	0.106508	0.074636	0.041754	0.026591	0.012847
36.8	0.107635	0.066681	0.03943	0.030614	0.016056	0.106803	0.074925	0.041951	0.026723	0.01291
37	0.107821	0.06639	0.039348	0.030193	0.015475	0.107097	0.075212	0.042148	0.026854	0.012974
37.2	0.108448	0.06679	0.040122	0.030021	0.015451	0.107388	0.075499	0.042345	0.026985	0.013037
37.4	0.1082	0.066257	0.039863	0.029949	0.01527	0.107678	0.075785	0.042541	0.027116	0.013101
37.6	0.108324	0.065904	0.039955	0.029302	0.014725	0.107965	0.076069	0.042736	0.027247	0.013164
37.8	0.108761	0.065873	0.040219	0.029121	0.014566	0.108251	0.076353	0.042932	0.027378	0.013228
38	0.109422	0.066132	0.039912	0.028895	0.014203	0.108535	0.076635	0.043127	0.027509	0.013291
38.2	0.110003	0.066435	0.040154	0.029056	0.014117	0.108817	0.076917	0.043322	0.027639	0.013354
38.4	0.11056	0.066489	0.040663	0.029204	0.013746	0.109097	0.077198	0.043517	0.02777	0.013417
38.6	0.110757	0.066106	0.040649	0.028953	0.013535	0.109375	0.077477	0.043711	0.0279	0.01348
38.8	0.111337	0.066793	0.041322	0.028881	0.013836	0.109651	0.077756	0.043905	0.02803	0.013543
39	0.112218	0.067405	0.042047	0.029235	0.014185	0.109926	0.078033	0.044098	0.02816	0.013606
39.2	0.112119	0.067793	0.042251	0.029466	0.014518	0.110198	0.07831	0.044292	0.02829	0.013669
39.4	0.112772	0.06809	0.042494	0.030277	0.014676	0.110469	0.078586	0.044485	0.028419	0.013732
39.6	0.113144	0.068744	0.043071	0.031236	0.015529	0.110738	0.07886	0.044678	0.028549	0.013795
39.8	0.113658	0.069256	0.043521	0.03216	0.016158	0.111005	0.079134	0.04487	0.028678	0.013857
40	0.113827	0.069907	0.04365	0.032644	0.016548	0.111271	0.079407	0.045062	0.028808	0.01392
40.2	0.114022	0.070785	0.043546	0.03283	0.016858	0.111535	0.079678	0.045254	0.028937	0.013982
40.4	0.11444	0.071244	0.044072	0.033306	0.017023	0.111796	0.079949	0.045446	0.029066	0.014045
40.6	0.11488	0.071403	0.044228	0.033339	0.016728	0.112057	0.080219	0.045637	0.029195	0.014107
40.8	0.115093	0.072003	0.044405	0.033479	0.016754	0.112315	0.080488	0.045828	0.029323	0.01417
41	0.115198	0.072007	0.044447	0.032655	0.016402	0.112572	0.080756	0.046019	0.029452	0.014232
41.2	0.115026	0.072686	0.044668	0.032346	0.016615	0.112827	0.081022	0.046209	0.029581	0.014294
41.4	0.115542	0.073233	0.044837	0.032798	0.016937	0.11308	0.081288	0.046399	0.029709	0.014356
41.6	0.116047	0.073984	0.044895	0.032689	0.017282	0.113332	0.081553	0.046589	0.029837	0.014418
41.8	0.116141	0.074296	0.044641	0.032201	0.017125	0.113581	0.081818	0.046778	0.029965	0.01448
42	0.117001	0.074859	0.044825	0.032195	0.017279	0.11383	0.082081	0.046967	0.030093	0.014542
42.2	0.116966	0.074723	0.04487	0.032001	0.016779	0.114076	0.082343	0.047156	0.030221	0.014604
42.4	0.117133	0.074686	0.045	0.031566	0.016198	0.114321	0.082604	0.047345	0.030348	0.014666
42.6	0.117696	0.074912	0.045014	0.031678	0.016112	0.114564	0.082865	0.047533	0.030476	0.014728
42.8	0.118157	0.075309	0.045281	0.031816	0.015959	0.114806	0.083124	0.047721	0.030603	0.01479
43	0.118756	0.075752	0.045168	0.031953	0.015446	0.115046	0.083382	0.047909	0.030731	0.014851
43.2	0.118949	0.075507	0.044772	0.032354	0.015377	0.115285	0.08364	0.048096	0.030858	0.014913
43.4	0.119604	0.075498	0.044542	0.032397	0.015503	0.115522	0.083897	0.048284	0.030985	0.014974
43.6	0.120484	0.076278	0.044596	0.033135	0.015897	0.115757	0.084152	0.04847	0.031111	0.015036
43.8	0.121218	0.076817	0.045143	0.033741	0.016368	0.11599	0.084407	0.048657	0.031238	0.015097
44	0.121765	0.07739	0.045455	0.034142	0.016582	0.116223	0.084661	0.048843	0.031365	0.015159
44.2	0.122026	0.077352	0.045881	0.034279	0.016384	0.116453	0.084914	0.049029	0.031491	0.01522
44.4	0.121906	0.077692	0.046516	0.034252	0.016681	0.116682	0.085166	0.049215	0.031617	0.015281
44.6	0.122151	0.078232	0.046887	0.033849	0.01662	0.11691	0.085418	0.0494	0.031744	0.015342
44.8	0.122101	0.078794	0.047279	0.034082	0.016899	0.117136	0.085668	0.049585	0.03187	0.015403
45	0.121997	0.078796	0.047683	0.034011	0.017221	0.11736	0.085917	0.04977	0.031995	0.015464
45.2	0.122354	0.079952	0.048095	0.034889	0.017521	0.117583	0.086166	0.049955	0.032121	0.015525
45.4	0.12248	0.079844	0.048304	0.034823	0.01747	0.117805	0.086414	0.050139	0.032247	0.015586
45.6	0.12237	0.080125	0.048482	0.034743	0.017506	0.118025	0.08666	0.050323	0.032372	0.015647
45.8	0.122863	0.079841	0.048967	0.0345	0.017743	0.118244	0.086906	0.050507	0.032498	0.015708
46	0.123358	0.080083	0.049394	0.034766	0.017786	0.118461	0.087151	0.05069	0.032623	0.015768
46.2	0.123184	0.080307	0.049878	0.034858	0.017704	0.118676	0.087396	0.050873	0.032748	0.015829
46.4	0.123529	0.080763	0.050155	0.034929	0.017765	0.118891	0.087639	0.051056	0.032873	0.015889
46.6	0.123792	0.081075	0.049682	0.035399	0.017783	0.119103	0.087881	0.051238	0.032998	0.01595
46.8	0.124539	0.081087	0.049016	0.035694	0.017627	0.119315	0.088123	0.051421	0.033122	0.01601
47	0.124811	0.081331	0.048436	0.03559	0.017318	0.119525	0.088364	0.051603	0.033247	0.016071
47.2	0.12511	0.081459	0.04843	0.035753	0.017554	0.119733	0.088603	0.051784	0.033371	0.016131
47.4	0.125482	0.08141	0.048209	0.035442	0.017047	0.11994	0.088842	0.051966	0.033496	0.016191
47.6	0.125602	0.08181	0.048341	0.036191	0.016924	0.120146	0.089081	0.052147	0.03362	0.016251
47.8	0.125651	0.081934	0.048246	0.036333	0.017378	0.120351	0.089318	0.052328	0.033744	0.016312
48	0.126421	0.082359	0.048805	0.036574	0.017445	0.120554	0.089554	0.052508	0.033868	0.016372
48.2	0.125755	0.08189	0.048355	0.036052	0.016687	0.120755	0.08979	0.052689	0.033991	0.016432
48.4	0.126086	0.082812	0.048792	0.035747	0.017214	0.120956	0.090025	0.052869	0.034115	0.016492
48.6	0.126821	0.083369	0.049514	0.036066	0.017565	0.121155	0.090259	0.053048	0.034239	0.016551
48.8	0.126726	0.083518	0.049641	0.036408	0.017405	0.121352	0.090492	0.053228	0.034362	0.016611
49	0.127275	0.084197	0.050184	0.037101	0.017785	0.121549	0.090724	0.053407	0.034485	0.016671
49.2	0.127749	0.085249	0.050557	0.037366	0.017847	0.121744	0.090956	0.053586	0.034608	0.016731
49.4	0.127841	0.085597	0.050625	0.037196	0.018284	0.121938	0.091186	0.053764	0.034731	0.01679
49.6	0.128438	0.086227	0.051028	0.037513	0.018457	0.12213	0.091416	0.053943	0.034854	0.01685
49.8	0.129242	0.086171	0.050753	0.037422	0.018846	0.122321	0.091645	0.054121	0.034977	0.016909
50	0.12951	0.086828	0.051035	0.037625	0.01932	0.122511	0.091873	0.054298	0.035099	0.016969
50.2	0.130262	0.087899	0.051788	0.038207	0.020688	0.1227	0.092101	0.054476	0.035222	0.017028
50.4	0.129937	0.088004	0.051442	0.038174	0.020545	0.122887	0.092327	0.054653	0.035344	0.017087
50.6	0.130321	0.088077	0.051279	0.038663	0.020664	0.123073	0.092553	0.05483	0.035466	0.017147
50.8	0.130518	0.088244	0.051246	0.038638	0.020769	0.123258	0.092778	0.055007	0.035588	0.017206
51	0.13072	0.088378	0.051336	0.038513	0.020766	0.123442	0.093002	0.055183	0.03571	0.017265
51.2	0.130705	0.088473	0.051427	0.038226	0.020683	0.123624	0.093225	0.055359	0.035832	0.017324
51.4	0.130389	0.088118	0.05107	0.03782	0.020608	0.123805	0.093448	0.055535	0.035954	0.017383
51.6	0.130597	0.088327	0.051091	0.037914	0.020939	0.123985	0.09367	0.055711	0.036075	0.017442
51.8	0.130801	0.088289	0.051324	0.037317	0.020895	0.124164	0.093891	0.055886	0.036197	0.017501
52	0.130781	0.08835	0.051829	0.036858	0.020286	0.124342	0.094111	0.056061	0.036318	0.01756
52.2	0.130324	0.088142	0.051452	0.036338	0.019925	0.124518	0.09433	0.056236	0.036439	0.017619
52.4	0.131425	0.089182	0.052472	0.037079	0.020494	0.124693	0.094549	0.05641	0.03656	0.017677
52.6	0.131615	0.089169	0.052695	0.037247	0.020474	0.124867	0.094767	0.056584	0.036681	0.017736
52.8	0.13172	0.089376	0.052361	0.037425	0.020012	0.12504	0.094984	0.056758	0.036802	0.017794
53	0.132393	0.089864	0.053122	0.03811	0.020402	0.125212	0.0952	0.056932	0.036923	0.017853
53.2	0.132395	0.090431	0.053417	0.038211	0.02016	0.125383	0.095416	0.057105	0.037043	0.017911
53.4	0.132317	0.090486	0.053437	0.03845	0.019936	0.125552	0.09563	0.057278	0.037163	0.01797
53.6	0.132272	0.090288	0.053487	0.038538	0.019152	0.12572	0.095844	0.057451	0.037284	0.018028
53.8	0.132196	0.089649	0.053385	0.038608	0.019133	0.125888	0.096058	0.057624	0.037404	0.018086
54	0.13235	0.090202	0.054136	0.039229	0.019762	0.126054	0.09627	0.057796	0.037524	0.018145
54.2	0.132495	0.090313	0.054307	0.039539	0.01993	0.126219	0.096482	0.057968	0.037644	0.018203
54.4	0.131919	0.0898	0.054587	0.039493	0.019544	0.126383	0.096693	0.05814	0.037763	0.018261
54.6	0.132461	0.090505	0.055288	0.040181	0.020262	0.126545	0.096903	0.058311	0.037883	0.018319
54.8	0.132402	0.090498	0.05552	0.039745	0.020162	0.126707	0.097113	0.058483	0.038003	0.018377
55	0.13302	0.090978	0.055965	0.040328	0.020574	0.126868	0.097321	0.058654	0.038122	0.018435
55.2	0.132961	0.091171	0.056157	0.040021	0.020385	0.127027	0.097529	0.058824	0.038241	0.018493
55.4	0.133492	0.091462	0.056344	0.039799	0.020452	0.127186	0.097737	0.058995	0.03836	0.018551
55.6	0.133813	0.092068	0.056617	0.039483	0.020136	0.127343	0.097943	0.059165	0.038479	0.018608
55.8	0.133557	0.092225	0.056936	0.03922	0.020022	0.127499	0.098149	0.059335	0.038598	0.018666
56	0.133978	0.092552	0.056862	0.039284	0.019916	0.127655	0.098354	0.059505	0.038717	0.018724
56.2	0.134694	0.093284	0.057249	0.039839	0.020106	0.127809	0.098558	0.059674	0.038835	0.018781
56.4	0.135204	0.093585	0.057692	0.040634	0.020355	0.127962	0.098762	0.059843	0.038954	0.018839
56.6	0.13535	0.09385	0.057967	0.040787	0.020417	0.128115	0.098965	0.060012	0.039072	0.018896
56.8	0.135744	0.09449	0.057921	0.040921	0.020294	0.128266	0.099167	0.06018	0.03919	0.018953
57	0.13646	0.094946	0.058578	0.041058	0.020342	0.128416	0.099368	0.060349	0.039309	0.019011
57.2	0.136562	0.09624	0.058926	0.041391	0.020184	0.128565	0.099569	0.060517	0.039427	0.019068
57.4	0.136222	0.096518	0.058669	0.041566	0.020172	0.128713	0.099769	0.060685	0.039544	0.019125
57.6	0.136449	0.096842	0.058623	0.041929	0.02027	0.128861	0.099968	0.060852	0.039662	0.019182
57.8	0.135972	0.096621	0.058255	0.041714	0.020665	0.129007	0.100167	0.06102	0.03978	0.019239
58	0.136296	0.097727	0.058034	0.041806	0.021371	0.129152	0.100365	0.061187	0.039897	0.019296
58.2	0.136372	0.097665	0.057818	0.041723	0.021055	0.129296	0.100562	0.061353	0.040015	0.019353
58.4	0.136752	0.097806	0.058142	0.04188	0.021658	0.12944	0.100758	0.06152	0.040132	0.01941
58.6	0.137148	0.09796	0.057892	0.041868	0.021747	0.129582	0.100954	0.061686	0.040249	0.019467
58.8	0.137125	0.097553	0.05754	0.041243	0.021339	0.129724	0.101149	0.061852	0.040366	0.019524
59	0.137896	0.097856	0.057585	0.041806	0.021649	0.129864	0.101344	0.062018	0.040483	0.019581
59.2	0.138205	0.098201	0.057409	0.041155	0.021236	0.130004	0.101537	0.062183	0.040599	0.019637
59.4	0.138276	0.098949	0.057436	0.040878	0.021162	0.130142	0.10173	0.062349	0.040716	0.019694
59.6	0.138504	0.099569	0.057557	0.040907	0.020988	0.13028	0.101923	0.062513	0.040832	0.019751
59.8	0.138913	0.099533	0.057869	0.041093	0.021112	0.130417	0.102114	0.062678	0.040949	0.019807
60	0.138699	0.099377	0.057903	0.04085	0.021175	0.130553	0.102305	0.062843	0.041065	0.019863
60.2	0.138545	0.099657	0.058358	0.041088	0.020794	0.130688	0.102495	0.063007	0.041181	0.01992
60.4	0.13823	0.10008	0.058744	0.041486	0.021441	0.130822	0.102685	0.063171	0.041297	0.019976
60.6	0.138486	0.10037	0.058798	0.042015	0.021117	0.130955	0.102874	0.063334	0.041413	0.020032
60.8	0.138553	0.100543	0.058821	0.042105	0.020788	0.131087	0.103062	0.063498	0.041529	0.020089
61	0.139045	0.100874	0.059111	0.042466	0.020689	0.131218	0.10325	0.063661	0.041644	0.020145
61.2	0.138613	0.101557	0.059469	0.043049	0.020587	0.131349	0.103437	0.063824	0.04176	0.020201
61.4	0.137677	0.100861	0.05924	0.043092	0.020502	0.131478	0.103623	0.063987	0.041875	0.020257
61.6	0.137359	0.101043	0.059237	0.042784	0.02024	0.131607	0.103808	0.064149	0.04199	0.020313
61.8	0.137246	0.101146	0.059563	0.042578	0.020612	0.131735	0.103993	0.064311	0.042106	0.020369
62	0.137707	0.10184	0.059947	0.042692	0.020862	0.131862	0.104178	0.064473	0.042221	0.020425
62.2	0.138004	0.101529	0.060171	0.042947	0.02061	0.131988	0.104361	0.064635	0.042335	0.02048
62.4	0.137933	0.101092	0.060236	0.042407	0.020903	0.132114	0.104544	0.064796	0.04245	0.020536
62.6	0.138025	0.100945	0.06029	0.04242	0.020926	0.132238	0.104726	0.064957	0.042565	0.020592
62.8	0.138437	0.101239	0.06096	0.042436	0.021479	0.132362	0.104908	0.065118	0.042679	0.020647
63	0.139057	0.102309	0.061497	0.042775	0.021941	0.132485	0.105089	0.065279	0.042794	0.020703
63.2	0.139102	0.103463	0.062075	0.042735	0.02219	0.132607	0.105269	0.065439	0.042908	0.020759
63.4	0.138777	0.103685	0.062297	0.042379	0.02223	0.132728	0.105449	0.065599	0.043022	0.020814
63.6	0.138696	0.103742	0.062464	0.042522	0.022173	0.132849	0.105628	0.065759	0.043136	0.020869
63.8	0.138647	0.103749	0.062795	0.042644	0.022839	0.132968	0.105807	0.065919	0.04325	0.020925
64	0.138232	0.103682	0.062851	0.042517	0.023018	0.133087	0.105985	0.066078	0.043364	0.02098
64.2	0.138222	0.104028	0.06312	0.043234	0.022945	0.133205	0.106162	0.066238	0.043478	0.021035
64.4	0.138272	0.104563	0.063309	0.044066	0.02308	0.133322	0.106338	0.066396	0.043591	0.02109
64.6	0.139066	0.104659	0.063557	0.044672	0.022436	0.133439	0.106514	0.066555	0.043705	0.021145
64.8	0.13924	0.104911	0.063733	0.044836	0.022414	0.133554	0.106689	0.066714	0.043818	0.021201
65	0.139714	0.105337	0.06394	0.044872	0.022644	0.133669	0.106864	0.066872	0.043931	0.021256
65.2	0.139607	0.105523	0.064287	0.044965	0.022576	0.133784	0.107038	0.06703	0.044044	0.02131
65.4	0.139275	0.105753	0.064231	0.045085	0.022742	0.133897	0.107212	0.067187	0.044157	0.021365
65.6	0.139384	0.106187	0.064336	0.045116	0.022357	0.13401	0.107384	0.067345	0.04427	0.02142
65.8	0.139717	0.106466	0.064534	0.04531	0.022492	0.134121	0.107557	0.067502	0.044383	0.021475
66	0.139959	0.107239	0.064346	0.04538	0.022326	0.134233	0.107728	0.067659	0.044495	0.02153
66.2	0.14031	0.107395	0.064166	0.045333	0.022144	0.134343	0.107899	0.067816	0.044608	0.021584
66.4	0.14016	0.107168	0.06396	0.045462	0.022066	0.134453	0.10807	0.067972	0.04472	0.021639
66.6	0.140015	0.107709	0.064055	0.045964	0.022193	0.134561	0.108239	0.068128	0.044832	0.021693
66.8	0.140466	0.107972	0.064031	0.045714	0.021645	0.13467	0.108408	0.068284	0.044944	0.021748
67	0.140581	0.108332	0.063856	0.045563	0.021419	0.134777	0.108577	0.06844	0.045056	0.021802
67.2	0.140459	0.10816	0.063775	0.045441	0.02144	0.134884	0.108745	0.068595	0.045168	0.021857
67.4	0.139756	0.107862	0.063464	0.045276	0.021455	0.13499	0.108912	0.068751	0.04528	0.021911
67.6	0.139696	0.107966	0.06347	0.045767	0.021391	0.135095	0.109079	0.068906	0.045392	0.021965
67.8	0.140018	0.107976	0.063626	0.045958	0.02148	0.1352	0.109245	0.06906	0.045503	0.02202
68	0.139727	0.108155	0.063589	0.045849	0.021145	0.135304	0.109411	0.069215	0.045614	0.022074
68.2	0.139961	0.108702	0.064003	0.04657	0.021157	0.135407	0.109576	0.069369	0.045726	0.022128
68.4	0.14073	0.109616	0.064709	0.047152	0.021346	0.13551	0.10974	0.069523	0.045837	0.022182
68.6	0.141581	0.110348	0.065405	0.047415	0.02203	0.135611	0.109904	0.069677	0.045948	0.022236
68.8	0.141405	0.110563	0.065667	0.047223	0.02238	0.135713	0.110067	0.069831	0.046059	0.02229
69	0.141605	0.110924	0.066018	0.047255	0.022945	0.135813	0.11023	0.069984	0.04617	0.022344
69.2	0.141002	0.111615	0.066104	0.047428	0.022958	0.135913	0.110392	0.070137	0.04628	0.022397
69.4	0.140857	0.111749	0.066335	0.047628	0.022911	0.136012	0.110553	0.07029	0.046391	0.022451
69.6	0.140823	0.111733	0.066559	0.048096	0.022726	0.136111	0.110714	0.070443	0.046501	0.022505
69.8	0.140859	0.112635	0.066661	0.048154	0.022969	0.136209	0.110875	0.070595	0.046612	0.022559
70	0.140535	0.112945	0.066885	0.047967	0.022762	0.136306	0.111034	0.070747	0.046722	0.022612
70.2	0.140168	0.112995	0.067348	0.048331	0.023052	0.136402	0.111194	0.070899	0.046832	0.022666
70.4	0.139889	0.113132	0.067923	0.048574	0.023095	0.136498	0.111352	0.071051	0.046942	0.022719
70.6	0.139837	0.113293	0.068211	0.048112	0.022524	0.136593	0.11151	0.071202	0.047052	0.022773
70.8	0.140336	0.113081	0.067941	0.04749	0.022022	0.136688	0.111668	0.071353	0.047162	0.022826
71	0.140238	0.113227	0.068086	0.047351	0.022141	0.136782	0.111825	0.071504	0.047271	0.022879
71.2	0.140034	0.113211	0.068073	0.04741	0.022132	0.136875	0.111981	0.071655	0.047381	0.022932
71.4	0.139864	0.11291	0.067864	0.047059	0.022096	0.136968	0.112137	0.071805	0.04749	0.022986
71.6	0.14008	0.112617	0.067602	0.047296	0.02177	0.13706	0.112292	0.071956	0.047599	0.023039
71.8	0.14026	0.112873	0.067798	0.047332	0.021569	0.137152	0.112447	0.072106	0.047709	0.023092
72	0.140009	0.113036	0.067871	0.047197	0.021833	0.137243	0.112601	0.072256	0.047818	0.023145
72.2	0.140635	0.11339	0.068399	0.047737	0.022156	0.137333	0.112755	0.072405	0.047927	0.023198
72.4	0.141181	0.113898	0.0685	0.048126	0.022754	0.137423	0.112908	0.072554	0.048035	0.023251
72.6	0.140684	0.113441	0.068393	0.047667	0.022729	0.137512	0.113061	0.072703	0.048144	0.023304
72.8	0.140666	0.113909	0.069036	0.047583	0.0232	0.1376	0.113213	0.072852	0.048253	0.023357
73	0.140733	0.114295	0.068835	0.047555	0.023285	0.137688	0.113364	0.073001	0.048361	0.023409
73.2	0.140839	0.114745	0.069106	0.047876	0.023716	0.137775	0.113515	0.073149	0.04847	0.023462
73.4	0.141089	0.114391	0.069602	0.048166	0.02376	0.137862	0.113665	0.073298	0.048578	0.023515
73.6	0.14095	0.114766	0.070052	0.048597	0.024233	0.137948	0.113815	0.073445	0.048686	0.023567
73.8	0.141358	0.115585	0.070648	0.048661	0.024941	0.138034	0.113965	0.073593	0.048794	0.02362
74	0.141321	0.116097	0.070912	0.048992	0.024845	0.138119	0.114113	0.073741	0.048902	0.023672
74.2	0.141596	0.11677	0.071724	0.049284	0.024895	0.138203	0.114262	0.073888	0.04901	0.023725
74.4	0.142006	0.117124	0.071795	0.048835	0.024581	0.138287	0.114409	0.074035	0.049117	0.023777
74.6	0.141752	0.116934	0.071072	0.048165	0.024116	0.138371	0.114557	0.074182	0.049225	0.02383
74.8	0.141668	0.117171	0.070494	0.047937	0.024068	0.138453	0.114703	0.074328	0.049332	0.023882
75	0.142186	0.117761	0.07098	0.048249	0.023979	0.138536	0.114849	0.074475	0.04944	0.023934
75.2	0.141995	0.117515	0.070706	0.048007	0.02363	0.138617	0.114995	0.074621	0.049547	0.023986
75.4	0.142047	0.117336	0.070356	0.047718	0.023346	0.138698	0.11514	0.074767	0.049654	0.024038
75.6	0.142279	0.118123	0.070384	0.048106	0.023216	0.138779	0.115285	0.074912	0.049761	0.02409
75.8	0.142116	0.118525	0.070775	0.047897	0.023027	0.138859	0.115429	0.075058	0.049868	0.024142
76	0.142182	0.118472	0.071132	0.048288	0.02319	0.138938	0.115572	0.075203	0.049975	0.024194
76.2	0.142402	0.118548	0.070883	0.048768	0.023114	0.139017	0.115715	0.075348	0.050081	0.024246
76.4	0.142512	0.118819	0.071366	0.04909	0.023425	0.139096	0.115858	0.075493	0.050188	0.024298
76.6	0.142124	0.118503	0.071994	0.048983	0.023608	0.139174	0.116	0.075637	0.050294	0.02435
76.8	0.14243	0.119285	0.072739	0.049145	0.024274	0.139251	0.116142	0.075781	0.050401	0.024402
77	0.142477	0.119088	0.072713	0.049153	0.024433	0.139328	0.116283	0.075925	0.050507	0.024453
77.2	0.142246	0.1189	0.073603	0.049582	0.025059	0.139404	0.116423	0.076069	0.050613	0.024505
77.4	0.14168	0.118747	0.073842	0.049544	0.025022	0.13948	0.116563	0.076213	0.050719	0.024557
77.6	0.142074	0.11944	0.074333	0.049987	0.026059	0.139556	0.116703	0.076356	0.050825	0.024608
77.8	0.142709	0.120462	0.07535	0.0509	0.02653	0.139631	0.116842	0.0765	0.050931	0.02466
78	0.142029	0.120478	0.074914	0.050107	0.025555	0.139705	0.11698	0.076643	0.051036	0.024711
78.2	0.142307	0.120604	0.075222	0.049984	0.025436	0.139779	0.117118	0.076785	0.051142	0.024762
78.4	0.142117	0.120256	0.074837	0.049519	0.025467	0.139852	0.117256	0.076928	0.051247	0.024814
78.6	0.142322	0.120275	0.074732	0.049167	0.025699	0.139925	0.117393	0.07707	0.051352	0.024865
78.8	0.142806	0.120658	0.075021	0.049144	0.025477	0.139997	0.11753	0.077212	0.051458	0.024916
79	0.142983	0.12073	0.075193	0.049526	0.025007	0.140069	0.117666	0.077354	0.051563	0.024967
79.2	0.142596	0.12048	0.074452	0.049563	0.024262	0.140141	0.117801	0.077496	0.051668	0.025019
79.4	0.142843	0.120537	0.073968	0.049502	0.023631	0.140212	0.117937	0.077637	0.051772	0.02507
79.6	0.143032	0.121208	0.073813	0.049961	0.02341	0.140282	0.118071	0.077778	0.051877	0.025121
79.8	0.143412	0.121099	0.073886	0.050441	0.023328	0.140352	0.118205	0.077919	0.051982	0.025172
80	0.143476	0.121331	0.074033	0.050866	0.02311	0.140422	0.118339	0.07806	0.052086	0.025222
80.2	0.143624	0.121383	0.073606	0.051191	0.023265	0.140491	0.118472	0.0782	0.052191	0.025273
80.4	0.143748	0.121798	0.074302	0.051238	0.023569	0.140559	0.118605	0.078341	0.052295	0.025324
80.6	0.143327	0.121634	0.073599	0.051	0.023394	0.140628	0.118737	0.078481	0.052399	0.025375
80.8	0.143065	0.122068	0.073637	0.051184	0.023815	0.140695	0.118869	0.078621	0.052503	0.025426
81	0.142903	0.121909	0.073779	0.051223	0.024095	0.140762	0.119	0.07876	0.052607	0.025476
81.2	0.142667	0.122482	0.074552	0.052174	0.024872	0.140829	0.119131	0.0789	0.052711	0.025527
81.4	0.142168	0.122817	0.074381	0.052255	0.024803	0.140896	0.119262	0.079039	0.052815	0.025577
81.6	0.142323	0.12339	0.07461	0.052477	0.025016	0.140962	0.119392	0.079178	0.052919	0.025628
81.8	0.142791	0.124103	0.075257	0.052987	0.025526	0.141027	0.119521	0.079317	0.053022	0.025678
82	0.143269	0.124226	0.075513	0.052275	0.02584	0.141092	0.11965	0.079455	0.053126	0.025729
82.2	0.143432	0.124466	0.076257	0.052952	0.026622	0.141157	0.119779	0.079594	0.053229	0.025779
82.4	0.143339	0.124573	0.076739	0.053005	0.026881	0.141221	0.119907	0.079732	0.053332	0.025829
82.6	0.143882	0.125048	0.077161	0.053061	0.027377	0.141285	0.120035	0.07987	0.053435	0.025879
82.8	0.143738	0.12509	0.077203	0.053445	0.026749	0.141348	0.120162	0.080008	0.053538	0.02593
83	0.143961	0.125643	0.077301	0.054239	0.026992	0.141411	0.120288	0.080145	0.053641	0.02598
83.2	0.143996	0.126407	0.077287	0.054751	0.026966	0.141473	0.120415	0.080282	0.053744	0.02603
83.4	0.143821	0.126747	0.077369	0.054657	0.026546	0.141535	0.120541	0.08042	0.053846	0.02608
83.6	0.143748	0.127403	0.077871	0.0547	0.026547	0.141597	0.120666	0.080556	0.053949	0.02613
83.8	0.143802	0.127446	0.078662	0.055108	0.026569	0.141658	0.120791	0.080693	0.054051	0.02618
84	0.142994	0.127057	0.078657	0.054427	0.026078	0.141719	0.120915	0.08083	0.054154	0.02623
84.2	0.142921	0.126493	0.07813	0.054087	0.025848	0.141779	0.121039	0.080966	0.054256	0.026279
84.4	0.142571	0.12628	0.078214	0.053579	0.025701	0.141839	0.121163	0.081102	0.054358	0.026329
84.6	0.14225	0.125891	0.07757	0.053358	0.025689	0.141899	0.121286	0.081238	0.05446	0.026379
84.8	0.142275	0.125829	0.078059	0.053599	0.026268	0.141958	0.121409	0.081373	0.054562	0.026428
85	0.142366	0.125503	0.077716	0.053529	0.026014	0.142017	0.121531	0.081509	0.054664	0.026478
85.2	0.142431	0.125943	0.077869	0.053479	0.025816	0.142075	0.121653	0.081644	0.054765	0.026528
85.4	0.141863	0.125609	0.077758	0.052569	0.025347	0.142133	0.121775	0.081779	0.054867	0.026577
85.6	0.142425	0.125817	0.07819	0.052965	0.025801	0.142191	0.121896	0.081913	0.054969	0.026627
85.8	0.143214	0.126054	0.079255	0.053389	0.026608	0.142248	0.122016	0.082048	0.05507	0.026676
86	0.143268	0.126154	0.079794	0.053175	0.026537	0.142305	0.122136	0.082182	0.055171	0.026725
86.2	0.142828	0.126468	0.079793	0.053607	0.026413	0.142362	0.122256	0.082316	0.055272	0.026775
86.4	0.143291	0.127012	0.080178	0.05425	0.026559	0.142418	0.122375	0.08245	0.055373	0.026824
86.6	0.143965	0.12743	0.080252	0.054984	0.026789	0.142474	0.122494	0.082584	0.055474	0.026873
86.8	0.144195	0.127934	0.080418	0.055896	0.026957	0.142529	0.122613	0.082718	0.055575	0.026922
87	0.144178	0.128835	0.080684	0.05661	0.027149	0.142584	0.122731	0.082851	0.055676	0.026971
87.2	0.144133	0.129323	0.080976	0.056966	0.027061	0.142639	0.122848	0.082984	0.055776	0.02702
87.4	0.144489	0.130008	0.081376	0.057525	0.027116	0.142693	0.122965	0.083117	0.055877	0.027069
87.6	0.144915	0.130038	0.082068	0.057946	0.027646	0.142747	0.123082	0.08325	0.055977	0.027118
87.8	0.144753	0.129644	0.08217	0.058284	0.027666	0.1428	0.123199	0.083382	0.056078	0.027167
88	0.145017	0.129173	0.081586	0.057874	0.027763	0.142854	0.123315	0.083514	0.056178	0.027216
88.2	0.145741	0.12909	0.081177	0.057942	0.027988	0.142906	0.12343	0.083646	0.056278	0.027265
88.4	0.146266	0.128855	0.081246	0.058031	0.0282	0.142959	0.123545	0.083778	0.056378	0.027314
88.6	0.146649	0.128985	0.080743	0.057657	0.028115	0.143011	0.12366	0.08391	0.056478	0.027362
88.8	0.14652	0.12878	0.080596	0.057218	0.027774	0.143063	0.123774	0.084041	0.056577	0.027411
89	0.146526	0.129052	0.080493	0.056994	0.027384	0.143114	0.123888	0.084173	0.056677	0.02746
89.2	0.146413	0.129317	0.080687	0.056361	0.027341	0.143165	0.124002	0.084304	0.056777	0.027508
89.4	0.146334	0.129608	0.081293	0.056171	0.027986	0.143216	0.124115	0.084434	0.056876	0.027557
89.6	0.146921	0.130362	0.081931	0.056295	0.028251	0.143267	0.124227	0.084565	0.056975	0.027605
89.8	0.147193	0.130938	0.082934	0.056325	0.02838	0.143317	0.12434	0.084695	0.057075	0.027653
90	0.147304	0.131816	0.08326	0.056558	0.028584	0.143366	0.124451	0.084826	0.057174	0.027702
90.2	0.147062	0.132231	0.083649	0.056376	0.028321	0.143416	0.124563	0.084956	0.057273	0.02775
90.4	0.146486	0.132079	0.083777	0.056366	0.028178	0.143465	0.124674	0.085086	0.057372	0.027798
90.6	0.146179	0.132105	0.083644	0.056369	0.027622	0.143514	0.124785	0.085215	0.057471	0.027847
90.8	0.145671	0.132268	0.083924	0.056028	0.027439	0.143562	0.124895	0.085345	0.057569	0.027895
91	0.145108	0.132224	0.08399	0.056264	0.027102	0.14361	0.125005	0.085474	0.057668	0.027943
91.2	0.144796	0.132232	0.084202	0.05642	0.027413	0.143658	0.125114	0.085603	0.057766	0.027991
91.4	0.14476	0.132525	0.084218	0.056821	0.027441	0.143705	0.125224	0.085732	0.057865	0.028039
91.6	0.144317	0.132108	0.08428	0.056942	0.027213	0.143753	0.125332	0.08586	0.057963	0.028087
91.8	0.14406	0.132128	0.083994	0.057109	0.027047	0.143799	0.125441	0.085989	0.058061	0.028135
92	0.144757	0.132089	0.084181	0.0574	0.027245	0.143846	0.125549	0.086117	0.058159	0.028183
92.2	0.144899	0.131979	0.083928	0.057418	0.026969	0.143892	0.125656	0.086245	0.058257	0.02823
92.4	0.145117	0.132136	0.084375	0.057734	0.027002	0.143938	0.125763	0.086373	0.058355	0.028278
92.6	0.144854	0.132171	0.084115	0.057519	0.026895	0.143984	0.12587	0.0865	0.058453	0.028326
92.8	0.144775	0.132549	0.084402	0.058049	0.027563	0.144029	0.125977	0.086628	0.058551	0.028374
93	0.144492	0.132911	0.084636	0.058282	0.027752	0.144074	0.126083	0.086755	0.058648	0.028421
93.2	0.144285	0.13318	0.084341	0.057972	0.027917	0.144119	0.126188	0.086882	0.058746	0.028469
93.4	0.144874	0.133994	0.085272	0.058166	0.028589	0.144163	0.126294	0.087009	0.058843	0.028516
93.6	0.145459	0.134774	0.08598	0.058749	0.029273	0.144207	0.126399	0.087135	0.05894	0.028564
93.8	0.145572	0.135122	0.086869	0.059326	0.029594	0.144251	0.126503	0.087262	0.059038	0.028611
94	0.145576	0.135	0.086692	0.059182	0.029677	0.144294	0.126607	0.087388	0.059135	0.028658
94.2	0.145224	0.134885	0.086747	0.058844	0.029274	0.144338	0.126711	0.087514	0.059232	0.028706
94.4	0.144798	0.134379	0.086648	0.058552	0.028899	0.144381	0.126815	0.08764	0.059328	0.028753
94.6	0.144993	0.134238	0.086719	0.058833	0.028786	0.144423	0.126918	0.087766	0.059425	0.0288
94.8	0.145145	0.134496	0.08714	0.05888	0.028954	0.144466	0.12702	0.087891	0.059522	0.028847
95	0.14539	0.134357	0.087211	0.059402	0.029148	0.144508	0.127123	0.088016	0.059618	0.028895
95.2	0.145179	0.134407	0.087181	0.059017	0.028634	0.14455	0.127225	0.088141	0.059715	0.028942
95.4	0.145123	0.13416	0.086684	0.058739	0.027919	0.144591	0.127326	0.088266	0.059811	0.028989
95.6	0.145144	0.134272	0.086597	0.059382	0.027501	0.144632	0.127428	0.088391	0.059907	0.029036
95.8	0.144836	0.134096	0.086154	0.05929	0.027494	0.144673	0.127528	0.088515	0.060003	0.029083
96	0.144937	0.133988	0.086282	0.059294	0.02734	0.144714	0.127629	0.08864	0.060099	0.02913
96.2	0.144993	0.134499	0.085978	0.059453	0.027569	0.144754	0.127729	0.088764	0.060195	0.029176
96.4	0.14491	0.135243	0.086342	0.059683	0.028099	0.144795	0.127829	0.088888	0.060291	0.029223
96.6	0.144186	0.135421	0.08607	0.059224	0.028273	0.144834	0.127928	0.089011	0.060387	0.02927
96.8	0.143969	0.136051	0.086436	0.059448	0.028911	0.144874	0.128028	0.089135	0.060483	0.029317
97	0.143356	0.135923	0.086221	0.059113	0.028497	0.144913	0.128126	0.089258	0.060578	0.029363
97.2	0.143755	0.136114	0.086573	0.059341	0.028708	0.144952	0.128225	0.089381	0.060674	0.02941
97.4	0.143815	0.136144	0.086751	0.059598	0.029081	0.144991	0.128323	0.089504	0.060769	0.029456
97.6	0.143727	0.13612	0.086548	0.060112	0.029388	0.14503	0.128421	0.089627	0.060864	0.029503
97.8	0.143342	0.13578	0.086454	0.0599	0.029259	0.145068	0.128518	0.08975	0.060959	0.029549
98	0.143878	0.135522	0.086504	0.059958	0.029773	0.145106	0.128615	0.089872	0.061054	0.029596
98.2	0.14434	0.13569	0.086998	0.060107	0.029822	0.145144	0.128712	0.089994	0.061149	0.029642
98.4	0.144531	0.135404	0.087012	0.060004	0.02983	0.145182	0.128808	0.090116	0.061244	0.029688
98.6	0.145301	0.135993	0.087673	0.060656	0.030271	0.145219	0.128904	0.090238	0.061339	0.029735
98.8	0.145414	0.136355	0.088331	0.060426	0.030154	0.145256	0.129	0.09036	0.061433	0.029781
99	0.146293	0.136607	0.088876	0.06071	0.030372	0.145293	0.129095	0.090481	0.061528	0.029827
99.2	0.14614	0.136244	0.088374	0.060052	0.029308	0.145329	0.12919	0.090602	0.061622	0.029873
99.4	0.146156	0.136219	0.088125	0.060126	0.029068	0.145366	0.129284	0.090723	0.061717	0.029919
99.6	0.146431	0.136493	0.0888	0.060667	0.029192	0.145402	0.129379	0.090844	0.061811	0.029965
99.8	0.146192	0.136668	0.088635	0.060789	0.029014	0.145438	0.129473	0.090965	0.061905	0.030011
100	0.147217	0.137614	0.089303	0.061338	0.029845	0.145473	0.129566	0.091085	0.061999	0.030057
100.2	0.147337	0.138235	0.08942	0.06141	0.029995	0.145508	0.12966	0.091206	0.062093	0.030103
100.4	0.146948	0.138561	0.08978	0.061418	0.029941	0.145544	0.129753	0.091326	0.062187	0.030149
100.6	0.147028	0.138858	0.090213	0.061326	0.029789	0.145578	0.129845	0.091446	0.06228	0.030195
100.8	0.147346	0.139334	0.090727	0.061733	0.029962	0.145613	0.129937	0.091566	0.062374	0.03024
101	0.147085	0.139199	0.090355	0.061658	0.029485	0.145648	0.130029	0.091685	0.062468	0.030286
101.2	0.147148	0.139292	0.090656	0.061507	0.029753	0.145682	0.130121	0.091804	0.062561	0.030332
101.4	0.146639	0.139516	0.090885	0.061374	0.030009	0.145716	0.130212	0.091924	0.062654	0.030377
101.6	0.146517	0.139514	0.091039	0.061859	0.030299	0.145749	0.130303	0.092043	0.062747	0.030423
101.8	0.146129	0.139654	0.091017	0.061659	0.030355	0.145783	0.130394	0.092161	0.062841	0.030469
102	0.146595	0.139459	0.090769	0.061932	0.030664	0.145816	0.130484	0.09228	0.062934	0.030514
102.2	0.146395	0.139335	0.090932	0.061862	0.030328	0.145849	0.130574	0.092399	0.063027	0.030559
102.4	0.146065	0.13917	0.090893	0.062143	0.030502	0.145882	0.130664	0.092517	0.063119	0.030605
102.6	0.145733	0.139219	0.091472	0.062148	0.030544	0.145915	0.130753	0.092635	0.063212	0.03065
102.8	0.145321	0.139169	0.091655	0.061719	0.030366	0.145947	0.130843	0.092753	0.063305	0.030695
103	0.145759	0.139349	0.091839	0.061768	0.03042	0.145979	0.130931	0.09287	0.063397	0.030741
103.2	0.145577	0.13889	0.091531	0.061615	0.030114	0.146011	0.13102	0.092988	0.06349	0.030786
103.4	0.145562	0.138909	0.091554	0.061465	0.030708	0.146043	0.131108	0.093105	0.063582	0.030831
103.6	0.14557	0.138917	0.091853	0.06151	0.031011	0.146075	0.131196	0.093222	0.063674	0.030876
103.8	0.145515	0.139079	0.091617	0.061812	0.031046	0.146106	0.131283	0.093339	0.063767	0.030921
104	0.146005	0.139249	0.091877	0.0619	0.031498	0.146137	0.13137	0.093456	0.063859	0.030966
104.2	0.145909	0.139129	0.092069	0.062327	0.030985	0.146168	0.131457	0.093573	0.063951	0.031011
104.4	0.145603	0.139317	0.092096	0.062194	0.031012	0.146199	0.131544	0.093689	0.064042	0.031056
104.6	0.145918	0.139462	0.092424	0.061865	0.030681	0.146229	0.13163	0.093806	0.064134	0.031101
104.8	0.146129	0.139893	0.092809	0.06207	0.030812	0.14626	0.131716	0.093922	0.064226	0.031146
105	0.146131	0.139965	0.092889	0.061649	0.030783	0.14629	0.131802	0.094038	0.064317	0.03119
105.2	0.146204	0.140107	0.093423	0.06209	0.031051	0.14632	0.131887	0.094153	0.064409	0.031235
105.4	0.146301	0.140242	0.093824	0.062537	0.030658	0.146349	0.131972	0.094269	0.0645	0.03128
105.6	0.14571	0.139449	0.09278	0.062571	0.029552	0.146379	0.132057	0.094384	0.064592	0.031324
105.8	0.1457	0.139445	0.092302	0.062451	0.028841	0.146408	0.132141	0.094499	0.064683	0.031369
106	0.146121	0.139258	0.092169	0.063104	0.028734	0.146437	0.132225	0.094614	0.064774	0.031414
106.2	0.146192	0.139177	0.092973	0.063434	0.028268	0.146466	0.132309	0.094729	0.064865	0.031458
106.4	0.14625	0.139277	0.092924	0.063823	0.028382	0.146495	0.132393	0.094844	0.064956	0.031503
106.6	0.146358	0.139927	0.093527	0.064234	0.028553	0.146523	0.132476	0.094958	0.065046	0.031547
106.8	0.146664	0.140279	0.094169	0.064636	0.028988	0.146552	0.132559	0.095073	0.065137	0.031591
107	0.146743	0.140357	0.094039	0.064626	0.02905	0.14658	0.132641	0.095187	0.065228	0.031636
107.2	0.146763	0.140099	0.094157	0.064719	0.029288	0.146608	0.132724	0.095301	0.065318	0.03168
107.4	0.14711	0.140344	0.094367	0.064703	0.029806	0.146636	0.132806	0.095414	0.065409	0.031724
107.6	0.147168	0.140608	0.094999	0.065078	0.030284	0.146663	0.132888	0.095528	0.065499	0.031768
107.8	0.147308	0.140739	0.095498	0.065784	0.031071	0.146691	0.132969	0.095641	0.065589	0.031812
108	0.147574	0.140985	0.095717	0.066028	0.031437	0.146718	0.13305	0.095755	0.065679	0.031857
108.2	0.14717	0.140857	0.095859	0.066295	0.031513	0.146745	0.133131	0.095868	0.065769	0.031901
108.4	0.146802	0.141066	0.095677	0.065359	0.031904	0.146772	0.133212	0.095981	0.065859	0.031945
108.6	0.146933	0.141153	0.096256	0.064922	0.031453	0.146798	0.133292	0.096093	0.065949	0.031989
108.8	0.146699	0.141277	0.096222	0.064357	0.031646	0.146825	0.133372	0.096206	0.066039	0.032033
109	0.146384	0.141398	0.096032	0.063511	0.031276	0.146851	0.133452	0.096318	0.066129	0.032076
109.2	0.146119	0.141705	0.09642	0.064068	0.031433	0.146877	0.133531	0.09643	0.066218	0.03212
109.4	0.146393	0.142003	0.096602	0.064016	0.031161	0.146903	0.13361	0.096542	0.066308	0.032164
109.6	0.14601	0.142255	0.096347	0.063966	0.030926	0.146929	0.133689	0.096654	0.066397	0.032208
109.8	0.146281	0.142647	0.096456	0.064103	0.030917	0.146955	0.133768	0.096766	0.066486	0.032251
110	0.146343	0.143042	0.096884	0.064265	0.031231	0.14698	0.133846	0.096877	0.066575	0.032295
110.2	0.146494	0.143333	0.096997	0.064482	0.031006	0.147006	0.133924	0.096989	0.066664	0.032339
110.4	0.146703	0.143795	0.097073	0.064695	0.031282	0.147031	0.134002	0.0971	0.066753	0.032382
110.6	0.146772	0.144267	0.097134	0.064939	0.031555	0.147056	0.13408	0.097211	0.066842	0.032426
110.8	0.146747	0.143783	0.097215	0.065033	0.031227	0.14708	0.134157	0.097321	0.066931	0.032469
111	0.146943	0.143955	0.096637	0.064823	0.030583	0.147105	0.134234	0.097432	0.06702	0.032513
111.2	0.147286	0.143912	0.096774	0.065207	0.030354	0.14713	0.134311	0.097543	0.067109	0.032556
111.4	0.147268	0.143333	0.096449	0.065173	0.03056	0.147154	0.134387	0.097653	0.067197	0.032599
111.6	0.147034	0.143092	0.096114	0.065344	0.030798	0.147178	0.134463	0.097763	0.067285	0.032643
111.8	0.146805	0.142868	0.096052	0.0654	0.030724	0.147202	0.134539	0.097873	0.067374	0.032686
112	0.146786	0.142478	0.095649	0.06527	0.030507	0.147226	0.134615	0.097983	0.067462	0.032729
112.2	0.146823	0.142279	0.095347	0.065341	0.03016	0.147249	0.13469	0.098092	0.06755	0.032772
112.4	0.147209	0.142557	0.095679	0.064986	0.030048	0.147273	0.134765	0.098202	0.067638	0.032815
112.6	0.147366	0.142265	0.096027	0.064782	0.029594	0.147296	0.13484	0.098311	0.067726	0.032858
112.8	0.147114	0.142368	0.096189	0.064615	0.030021	0.147319	0.134914	0.09842	0.067814	0.032901
113	0.147504	0.142895	0.097017	0.064915	0.030089	0.147342	0.134989	0.098529	0.067902	0.032944
113.2	0.147266	0.14309	0.097858	0.065632	0.030576	0.147365	0.135063	0.098638	0.06799	0.032987
113.4	0.147268	0.143089	0.098056	0.065474	0.030597	0.147388	0.135136	0.098746	0.068077	0.03303
113.6	0.14685	0.143194	0.098391	0.065568	0.030803	0.147411	0.13521	0.098855	0.068165	0.033073
113.8	0.147018	0.143329	0.098975	0.06563	0.03117	0.147433	0.135283	0.098963	0.068252	0.033116
114	0.1472	0.143669	0.09956	0.06581	0.031876	0.147455	0.135356	0.099071	0.068339	0.033159
114.2	0.147277	0.143953	0.099833	0.06637	0.032182	0.147477	0.135429	0.099179	0.068427	0.033201
114.4	0.146907	0.144342	0.100225	0.066311	0.032555	0.147499	0.135501	0.099287	0.068514	0.033244
114.6	0.146114	0.144259	0.100127	0.066026	0.032616	0.147521	0.135573	0.099394	0.068601	0.033287
114.8	0.146214	0.144486	0.100669	0.066469	0.032839	0.147543	0.135645	0.099502	0.068688	0.033329
115	0.146321	0.145098	0.1003	0.066485	0.033008	0.147564	0.135717	0.099609	0.068775	0.033372
115.2	0.146223	0.144865	0.100219	0.066502	0.033179	0.147586	0.135788	0.099716	0.068861	0.033414
115.4	0.145589	0.144398	0.0996	0.066436	0.033336	0.147607	0.135859	0.099823	0.068948	0.033457
115.6	0.145673	0.145027	0.099536	0.066822	0.033403	0.147628	0.13593	0.099929	0.069035	0.033499
115.8	0.145437	0.144462	0.099284	0.066632	0.032821	0.147649	0.136001	0.100036	0.069121	0.033542
116	0.146125	0.144373	0.099386	0.067184	0.033185	0.14767	0.136071	0.100142	0.069207	0.033584
116.2	0.145897	0.144351	0.0994	0.067381	0.032809	0.147691	0.136141	0.100249	0.069294	0.033626
116.4	0.146093	0.144024	0.099604	0.067645	0.032873	0.147711	0.136211	0.100355	0.06938	0.033668
116.6	0.146203	0.143671	0.099458	0.067933	0.032919	0.147732	0.136281	0.100461	0.069466	0.033711
116.8	0.146112	0.143501	0.0994	0.06822	0.033133	0.147752	0.13635	0.100566	0.069552	0.033753
117	0.146245	0.143509	0.099769	0.068374	0.032989	0.147772	0.13642	0.100672	0.069638	0.033795
117.2	0.145959	0.143268	0.099672	0.068338	0.032801	0.147792	0.136488	0.100777	0.069724	0.033837
117.4	0.146495	0.143388	0.100125	0.068357	0.03296	0.147812	0.136557	0.100883	0.06981	0.033879
117.6	0.147176	0.143608	0.100647	0.06867	0.033298	0.147832	0.136626	0.100988	0.069895	0.033921
117.8	0.147595	0.144002	0.100994	0.068858	0.033408	0.147851	0.136694	0.101093	0.069981	0.033963
118	0.147328	0.144031	0.10147	0.06883	0.033496	0.147871	0.136762	0.101197	0.070066	0.034005
118.2	0.146867	0.144249	0.101752	0.068876	0.033342	0.14789	0.136829	0.101302	0.070152	0.034047
118.4	0.146637	0.14469	0.101676	0.06884	0.033064	0.147909	0.136897	0.101407	0.070237	0.034089
118.6	0.146309	0.144343	0.101898	0.068536	0.032596	0.147928	0.136964	0.101511	0.070322	0.03413
118.8	0.146973	0.145037	0.102618	0.068785	0.033145	0.147947	0.137031	0.101615	0.070408	0.034172
119	0.146598	0.144856	0.101903	0.067908	0.032629	0.147966	0.137098	0.101719	0.070493	0.034214
119.2	0.145941	0.144372	0.101535	0.067442	0.031833	0.147985	0.137164	0.101823	0.070578	0.034255
119.4	0.145869	0.144527	0.10137	0.066995	0.031798	0.148004	0.13723	0.101926	0.070662	0.034297
119.6	0.145869	0.144499	0.101287	0.06691	0.031714	0.148022	0.137296	0.10203	0.070747	0.034339
119.8	0.145766	0.143668	0.101404	0.066558	0.031425	0.14804	0.137362	0.102133	0.070832	0.03438
120	0.145877	0.143713	0.101671	0.066841	0.032012	0.148059	0.137428	0.102236	0.070916	0.034422
120.2	0.145438	0.143804	0.101181	0.067267	0.032116	0.148077	0.137493	0.102339	0.071001	0.034463
120.4	0.145912	0.14345	0.100613	0.067324	0.03203	0.148095	0.137558	0.102442	0.071085	0.034504
120.6	0.146294	0.143829	0.100638	0.06729	0.032201	0.148113	0.137623	0.102545	0.07117	0.034546
120.8	0.146252	0.1434	0.10017	0.067089	0.032621	0.14813	0.137688	0.102647	0.071254	0.034587
121	0.146007	0.143344	0.100175	0.066945	0.032326	0.148148	0.137752	0.10275	0.071338	0.034628
121.2	0.146434	0.143451	0.099994	0.067433	0.032008	0.148165	0.137816	0.102852	0.071422	0.03467
121.4	0.146668	0.143528	0.100181	0.067537	0.032131	0.148183	0.13788	0.102954	0.071506	0.034711
121.6	0.146909	0.143375	0.10048	0.067763	0.032533	0.1482	0.137944	0.103056	0.07159	0.034752
121.8	0.146568	0.143556	0.100494	0.067791	0.032197	0.148217	0.138007	0.103157	0.071674	0.034793
122	0.146755	0.143868	0.10109	0.068366	0.032639	0.148234	0.138071	0.103259	0.071757	0.034834
122.2	0.14754	0.144169	0.101658	0.06937	0.032653	0.148251	0.138134	0.10336	0.071841	0.034875
122.4	0.147378	0.144137	0.101898	0.06945	0.032436	0.148268	0.138196	0.103462	0.071925	0.034916
122.6	0.147136	0.143756	0.102545	0.069514	0.032427	0.148285	0.138259	0.103563	0.072008	0.034957
122.8	0.147222	0.144116	0.10304	0.069682	0.032778	0.148301	0.138321	0.103664	0.072091	0.034998
123	0.147213	0.14367	0.103115	0.069735	0.032451	0.148318	0.138384	0.103765	0.072175	0.035039
123.2	0.147382	0.143588	0.103993	0.070156	0.032399	0.148334	0.138446	0.103865	0.072258	0.03508
123.4	0.147953	0.144026	0.104785	0.069923	0.033231	0.14835	0.138507	0.103966	0.072341	0.03512
123.6	0.147767	0.143748	0.104825	0.070155	0.033416	0.148367	0.138569	0.104066	0.072424	0.035161
123.8	0.148165	0.143768	0.105463	0.070379	0.033526	0.148383	0.13863	0.104166	0.072507	0.035202
124	0.147626	0.143749	0.105174	0.070286	0.033435	0.148398	0.138691	0.104266	0.07259	0.035242
124.2	0.147465	0.143925	0.104984	0.070136	0.033065	0.148414	0.138752	0.104366	0.072672	0.035283
124.4	0.147565	0.143425	0.104727	0.069355	0.032251	0.14843	0.138812	0.104466	0.072755	0.035323
124.6	0.147651	0.143654	0.105048	0.069379	0.032837	0.148446	0.138873	0.104565	0.072838	0.035364
124.8	0.147471	0.143197	0.104414	0.069127	0.032842	0.148461	0.138933	0.104665	0.07292	0.035404
125	0.147524	0.143575	0.104716	0.069022	0.032542	0.148477	0.138993	0.104764	0.073003	0.035445
125.2	0.147517	0.143732	0.104849	0.068928	0.032528	0.148492	0.139053	0.104863	0.073085	0.035485
125.4	0.147188	0.143635	0.104997	0.068427	0.032746	0.148507	0.139112	0.104962	0.073167	0.035526
125.6	0.147352	0.143709	0.105	0.06876	0.033198	0.148522	0.139172	0.105061	0.073249	0.035566
125.8	0.147272	0.144142	0.104797	0.069164	0.033422	0.148537	0.139231	0.105159	0.073331	0.035606
126	0.147798	0.144505	0.105113	0.070042	0.034177	0.148552	0.13929	0.105258	0.073413	0.035646
126.2	0.147603	0.144426	0.10502	0.070138	0.034062	0.148567	0.139348	0.105356	0.073495	0.035687
126.4	0.146635	0.144129	0.104653	0.069549	0.033704	0.148582	0.139407	0.105454	0.073577	0.035727
126.6	0.14644	0.144362	0.104888	0.069824	0.034008	0.148596	0.139465	0.105552	0.073659	0.035767
126.8	0.146733	0.144785	0.105069	0.070052	0.033834	0.148611	0.139523	0.10565	0.07374	0.035807
127	0.146779	0.14466	0.105278	0.070223	0.033724	0.148625	0.139581	0.105748	0.073822	0.035847
127.2	0.146448	0.145155	0.105296	0.070154	0.033979	0.148639	0.139639	0.105845	0.073903	0.035887
127.4	0.145911	0.145212	0.10487	0.069605	0.03399	0.148654	0.139696	0.105943	0.073984	0.035927
127.6	0.146562	0.145559	0.105278	0.07016	0.034368	0.148668	0.139753	0.10604	0.074066	0.035967
127.8	0.146441	0.145595	0.105272	0.07042	0.034187	0.148682	0.13981	0.106137	0.074147	0.036007
128	0.146084	0.145551	0.105178	0.070049	0.033839	0.148696	0.139867	0.106234	0.074228	0.036047
128.2	0.146304	0.145705	0.105626	0.070187	0.033725	0.14871	0.139924	0.106331	0.074309	0.036086
128.4	0.146458	0.145265	0.105753	0.070551	0.03381	0.148723	0.13998	0.106427	0.07439	0.036126
128.6	0.14658	0.145728	0.105862	0.070588	0.034276	0.148737	0.140037	0.106524	0.074471	0.036166
128.8	0.146533	0.145864	0.105955	0.070262	0.034059	0.148751	0.140093	0.10662	0.074552	0.036205
129	0.146665	0.145681	0.106673	0.069735	0.033776	0.148764	0.140149	0.106716	0.074632	0.036245
129.2	0.146844	0.145844	0.107034	0.070077	0.033914	0.148777	0.140204	0.106812	0.074713	0.036285
129.4	0.14691	0.145662	0.107513	0.070733	0.034263	0.148791	0.14026	0.106908	0.074793	0.036324
129.6	0.147363	0.14549	0.107484	0.071446	0.034922	0.148804	0.140315	0.107004	0.074874	0.036364
129.8	0.147351	0.145483	0.107962	0.071843	0.035129	0.148817	0.14037	0.1071	0.074954	0.036403
130	0.14754	0.145821	0.108098	0.071651	0.035196	0.14883	0.140425	0.107195	0.075034	0.036443
130.2	0.14772	0.1458	0.108414	0.071396	0.035237	0.148843	0.140479	0.10729	0.075115	0.036482
130.4	0.147528	0.145258	0.108471	0.071221	0.034935	0.148856	0.140534	0.107386	0.075195	0.036521
130.6	0.147895	0.145958	0.109009	0.071848	0.035209	0.148869	0.140588	0.107481	0.075275	0.036561
130.8	0.148221	0.146049	0.10874	0.072097	0.034784	0.148881	0.140642	0.107575	0.075354	0.0366
131	0.147823	0.145812	0.10867	0.072126	0.034249	0.148894	0.140696	0.10767	0.075434	0.036639
131.2	0.147843	0.146518	0.108446	0.072232	0.034888	0.148906	0.14075	0.107765	0.075514	0.036678
131.4	0.148036	0.146295	0.108479	0.072143	0.034807	0.148919	0.140803	0.107859	0.075594	0.036717
131.6	0.148477	0.146611	0.108917	0.072629	0.035149	0.148931	0.140857	0.107953	0.075673	0.036757
131.8	0.14803	0.146373	0.108651	0.072881	0.035071	0.148944	0.14091	0.108047	0.075753	0.036796
132	0.147817	0.146566	0.108554	0.072697	0.035066	0.148956	0.140963	0.108141	0.075832	0.036835
132.2	0.147464	0.14644	0.108568	0.072918	0.034929	0.148968	0.141015	0.108235	0.075912	0.036874
132.4	0.147384	0.146558	0.108647	0.07337	0.034964	0.14898	0.141068	0.108329	0.075991	0.036913
132.6	0.147204	0.146739	0.108538	0.072864	0.034518	0.148992	0.14112	0.108423	0.07607	0.036951
132.8	0.147201	0.146536	0.109077	0.072942	0.034467	0.149004	0.141173	0.108516	0.076149	0.03699
133	0.147098	0.146115	0.108782	0.072837	0.034045	0.149015	0.141225	0.108609	0.076228	0.037029
133.2	0.14689	0.146086	0.108789	0.073161	0.033542	0.149027	0.141276	0.108702	0.076307	0.037068
133.4	0.146357	0.145771	0.108909	0.073151	0.033359	0.149039	0.141328	0.108795	0.076386	0.037107
133.6	0.146853	0.146185	0.109082	0.07362	0.033668	0.14905	0.141379	0.108888	0.076464	0.037145
133.8	0.147364	0.146534	0.109657	0.074255	0.034058	0.149062	0.141431	0.108981	0.076543	0.037184
134	0.147827	0.146644	0.109709	0.074146	0.03417	0.149073	0.141482	0.109073	0.076622	0.037223
134.2	0.147968	0.146466	0.11034	0.074883	0.034124	0.149085	0.141533	0.109166	0.0767	0.037261
134.4	0.148083	0.146474	0.110685	0.075314	0.034438	0.149096	0.141583	0.109258	0.076779	0.0373
134.6	0.148245	0.147153	0.111104	0.076007	0.03471	0.149107	0.141634	0.10935	0.076857	0.037338
134.8	0.147605	0.146387	0.110588	0.075914	0.034406	0.149118	0.141684	0.109442	0.076935	0.037377
135	0.147598	0.1465	0.110634	0.07588	0.034434	0.149129	0.141734	0.109534	0.077013	0.037415
135.2	0.147416	0.146638	0.110428	0.075888	0.034931	0.14914	0.141784	0.109625	0.077091	0.037454
135.4	0.147543	0.146505	0.110462	0.075971	0.034787	0.149151	0.141834	0.109717	0.077169	0.037492
135.6	0.147658	0.14673	0.110481	0.075996	0.034691	0.149162	0.141884	0.109808	0.077247	0.03753
135.8	0.148195	0.147076	0.110758	0.076212	0.035496	0.149172	0.141933	0.1099	0.077325	0.037569
136	0.14806	0.147724	0.110989	0.076123	0.035627	0.149183	0.141983	0.109991	0.077403	0.037607
136.2	0.148425	0.148054	0.111585	0.076112	0.035624	0.149194	0.142032	0.110082	0.077481	0.037645
136.4	0.14843	0.148329	0.112022	0.076207	0.036007	0.149204	0.142081	0.110173	0.077558	0.037683
136.6	0.148044	0.148343	0.111875	0.075358	0.035514	0.149215	0.14213	0.110263	0.077636	0.037721
136.8	0.148212	0.148559	0.112036	0.075644	0.035528	0.149225	0.142178	0.110354	0.077713	0.037759
137	0.148242	0.149077	0.111856	0.075731	0.035375	0.149235	0.142227	0.110444	0.07779	0.037797
137.2	0.148377	0.149595	0.112542	0.07602	0.035396	0.149246	0.142275	0.110534	0.077868	0.037836
137.4	0.148329	0.149734	0.112561	0.075977	0.035783	0.149256	0.142323	0.110625	0.077945	0.037873
137.6	0.148269	0.14981	0.112747	0.076044	0.036561	0.149266	0.142371	0.110715	0.078022	0.037911
137.8	0.148387	0.149617	0.112985	0.076333	0.036829	0.149276	0.142419	0.110804	0.078099	0.037949
138	0.147974	0.149225	0.112845	0.076211	0.036749	0.149286	0.142466	0.110894	0.078176	0.037987
138.2	0.147501	0.148775	0.112722	0.076472	0.036466	0.149296	0.142514	0.110984	0.078253	0.038025
138.4	0.147541	0.148711	0.11246	0.076204	0.036686	0.149306	0.142561	0.111073	0.07833	0.038063
138.6	0.147386	0.148236	0.112355	0.076487	0.036281	0.149315	0.142608	0.111162	0.078406	0.0381
138.8	0.147209	0.147687	0.112224	0.076327	0.036083	0.149325	0.142655	0.111252	0.078483	0.038138
139	0.147404	0.147595	0.112365	0.076363	0.036068	0.149335	0.142701	0.111341	0.078559	0.038176
139.2	0.147212	0.147396	0.112595	0.076612	0.035912	0.149344	0.142748	0.111429	0.078636	0.038213
139.4	0.147971	0.147878	0.112821	0.076932	0.03638	0.149354	0.142794	0.111518	0.078712	0.038251
139.6	0.148048	0.14741	0.112777	0.076509	0.036242	0.149363	0.142841	0.111607	0.078789	0.038289
139.8	0.148765	0.147637	0.113424	0.07684	0.036543	0.149373	0.142887	0.111695	0.078865	0.038326
140	0.148637	0.147832	0.113712	0.076578	0.036677	0.149382	0.142933	0.111784	0.078941	0.038364
140.2	0.149115	0.148019	0.114032	0.076475	0.036956	0.149391	0.142978	0.111872	0.079017	0.038401
140.4	0.149297	0.148171	0.114099	0.076437	0.037353	0.1494	0.143024	0.11196	0.079093	0.038438
140.6	0.14958	0.148554	0.114373	0.07641	0.037495	0.14941	0.143069	0.112048	0.079169	0.038476
140.8	0.15026	0.149056	0.115017	0.077005	0.038382	0.149419	0.143115	0.112136	0.079245	0.038513
141	0.150409	0.149331	0.115595	0.077156	0.039296	0.149428	0.14316	0.112223	0.07932	0.03855
141.2	0.150029	0.149099	0.115868	0.077262	0.039311	0.149437	0.143205	0.112311	0.079396	0.038588
141.4	0.14956	0.148534	0.115511	0.076635	0.039354	0.149446	0.143249	0.112398	0.079472	0.038625
141.6	0.148656	0.1487	0.115406	0.076751	0.039321	0.149454	0.143294	0.112485	0.079547	0.038662
141.8	0.148613	0.148518	0.115644	0.07722	0.038951	0.149463	0.143338	0.112572	0.079622	0.038699
142	0.148387	0.147865	0.115243	0.077094	0.038498	0.149472	0.143383	0.112659	0.079698	0.038736
142.2	0.147958	0.14731	0.11461	0.07673	0.03752	0.149481	0.143427	0.112746	0.079773	0.038773
142.4	0.147436	0.147302	0.114079	0.076644	0.037205	0.149489	0.143471	0.112833	0.079848	0.03881
142.6	0.14691	0.14689	0.114195	0.076857	0.036729	0.149498	0.143515	0.112919	0.079923	0.038847
142.8	0.146065	0.146657	0.114186	0.07684	0.036283	0.149506	0.143558	0.113006	0.079998	0.038884
143	0.145762	0.146189	0.113972	0.077001	0.036033	0.149515	0.143602	0.113092	0.080073	0.038921
143.2	0.146039	0.146417	0.114332	0.077169	0.036522	0.149523	0.143645	0.113178	0.080148	0.038958
143.4	0.1468	0.146448	0.114374	0.077081	0.036932	0.149531	0.143688	0.113264	0.080223	0.038995
143.6	0.146884	0.14591	0.114281	0.07699	0.036989	0.14954	0.143731	0.11335	0.080298	0.039032
143.8	0.147806	0.146302	0.114569	0.077428	0.037376	0.149548	0.143774	0.113436	0.080372	0.039068
144	0.147801	0.146247	0.114617	0.077407	0.037915	0.149556	0.143817	0.113522	0.080447	0.039105
144.2	0.148383	0.146726	0.115336	0.078055	0.038209	0.149564	0.14386	0.113607	0.080521	0.039142
144.4	0.148402	0.146375	0.115619	0.077626	0.038249	0.149572	0.143902	0.113693	0.080596	0.039179
144.6	0.148762	0.146804	0.116471	0.07812	0.038599	0.14958	0.143944	0.113778	0.08067	0.039215
144.8	0.149675	0.147182	0.117395	0.078651	0.039308	0.149588	0.143987	0.113863	0.080744	0.039252
145	0.150044	0.146818	0.117711	0.07898	0.039738	0.149596	0.144029	0.113948	0.080818	0.039288
145.2	0.150313	0.147082	0.118088	0.079275	0.039078	0.149604	0.14407	0.114033	0.080892	0.039325
145.4	0.150192	0.147268	0.118475	0.079118	0.039446	0.149612	0.144112	0.114117	0.080966	0.039361
145.6	0.149855	0.147532	0.118592	0.079259	0.038808	0.149619	0.144154	0.114202	0.08104	0.039398
145.8	0.15012	0.14785	0.11899	0.079535	0.038926	0.149627	0.144195	0.114286	0.081114	0.039434
146	0.149852	0.148036	0.118781	0.079248	0.038835	0.149635	0.144236	0.114371	0.081188	0.03947
146.2	0.14939	0.148236	0.118619	0.079117	0.038832	0.149642	0.144277	0.114455	0.081262	0.039507
146.4	0.148292	0.148541	0.117856	0.078925	0.038673	0.14965	0.144318	0.114539	0.081335	0.039543
146.6	0.148054	0.148418	0.117913	0.079189	0.038232	0.149657	0.144359	0.114623	0.081409	0.039579
146.8	0.147732	0.148539	0.117816	0.078878	0.038195	0.149665	0.1444	0.114707	0.081482	0.039615
147	0.148337	0.148746	0.117794	0.078947	0.038493	0.149672	0.14444	0.11479	0.081556	0.039652
147.2	0.148485	0.148818	0.11776	0.078898	0.03901	0.149679	0.144481	0.114874	0.081629	0.039688
147.4	0.14842	0.148809	0.117234	0.078987	0.039228	0.149687	0.144521	0.114957	0.081702	0.039724
147.6	0.148195	0.148923	0.117344	0.079256	0.039198	0.149694	0.144561	0.11504	0.081775	0.03976
147.8	0.148305	0.149042	0.117533	0.079395	0.039264	0.149701	0.144601	0.115124	0.081848	0.039796
148	0.148188	0.149133	0.117809	0.07985	0.038941	0.149708	0.144641	0.115207	0.081921	0.039832
148.2	0.148437	0.14943	0.118609	0.079947	0.038812	0.149715	0.14468	0.11529	0.081994	0.039868
148.4	0.148355	0.149041	0.118628	0.079692	0.0386	0.149722	0.14472	0.115372	0.082067	0.039904
148.6	0.148533	0.149539	0.119114	0.080418	0.038811	0.149729	0.144759	0.115455	0.08214	0.03994
148.8	0.149406	0.149704	0.119759	0.080627	0.039109	0.149736	0.144799	0.115537	0.082213	0.039976
149	0.149063	0.149318	0.119392	0.08018	0.03829	0.149743	0.144838	0.11562	0.082285	0.040011
149.2	0.14895	0.149715	0.119823	0.080387	0.038157	0.14975	0.144877	0.115702	0.082358	0.040047
149.4	0.148535	0.149616	0.119769	0.079848	0.038415	0.149757	0.144915	0.115784	0.08243	0.040083
149.6	0.148834	0.149733	0.119957	0.080017	0.038642	0.149763	0.144954	0.115866	0.082503	0.040119
149.8	0.148624	0.149825	0.120275	0.079961	0.038807	0.14977	0.144993	0.115948	0.082575	0.040154
150	0.148375	0.149848	0.120156	0.079887	0.038686	0.149777	0.145031	0.11603	0.082647	0.04019
150.2	0.147779	0.14905	0.119435	0.08	0.038429	0.149783	0.145069	0.116111	0.082719	0.040225
150.4	0.147491	0.148926	0.118765	0.079972	0.038245	0.14979	0.145108	0.116193	0.082791	0.040261
150.6	0.147816	0.148793	0.118692	0.080206	0.038114	0.149797	0.145146	0.116274	0.082863	0.040297
150.8	0.14814	0.148935	0.118749	0.080568	0.038717	0.149803	0.145183	0.116355	0.082935	0.040332
151	0.148073	0.148517	0.118369	0.080607	0.038401	0.14981	0.145221	0.116436	0.083007	0.040367
151.2	0.147569	0.148002	0.117641	0.080623	0.038636	0.149816	0.145259	0.116517	0.083079	0.040403
151.4	0.147791	0.148085	0.118068	0.081002	0.038655	0.149822	0.145296	0.116598	0.083151	0.040438
151.6	0.148251	0.148442	0.118745	0.081185	0.038617	0.149829	0.145334	0.116679	0.083222	0.040474
151.8	0.148932	0.148737	0.119453	0.08183	0.039267	0.149835	0.145371	0.11676	0.083294	0.040509
152	0.149334	0.14926	0.120052	0.082325	0.039319	0.149841	0.145408	0.11684	0.083365	0.040544
152.2	0.149843	0.149375	0.120759	0.082706	0.039919	0.149847	0.145445	0.11692	0.083437	0.040579
152.4	0.149826	0.14915	0.120865	0.083	0.040448	0.149854	0.145482	0.117001	0.083508	0.040615
152.6	0.149762	0.149771	0.121234	0.08325	0.040692	0.14986	0.145518	0.117081	0.083579	0.04065
152.8	0.150191	0.14977	0.121496	0.08291	0.040861	0.149866	0.145555	0.117161	0.08365	0.040685
153	0.149331	0.149399	0.121166	0.082488	0.040808	0.149872	0.145591	0.117241	0.083721	0.04072
153.2	0.149425	0.149048	0.120604	0.082477	0.041045	0.149878	0.145627	0.11732	0.083793	0.040755
153.4	0.149299	0.148899	0.120704	0.082292	0.041087	0.149884	0.145664	0.1174	0.083863	0.04079
153.6	0.149684	0.149015	0.120867	0.082232	0.04139	0.14989	0.1457	0.117479	0.083934	0.040825
153.8	0.149159	0.148781	0.120449	0.081758	0.040519	0.149895	0.145736	0.117559	0.084005	0.04086
154	0.148737	0.148729	0.119862	0.081834	0.039859	0.149901	0.145771	0.117638	0.084076	0.040895
154.2	0.148486	0.148036	0.119375	0.081592	0.039106	0.149907	0.145807	0.117717	0.084147	0.04093
154.4	0.148619	0.14832	0.119386	0.081519	0.038912	0.149913	0.145842	0.117796	0.084217	0.040965
154.6	0.149118	0.148629	0.119257	0.081975	0.038846	0.149919	0.145878	0.117875	0.084288	0.040999
154.8	0.14927	0.148495	0.119341	0.082285	0.039052	0.149924	0.145913	0.117954	0.084358	0.041034
155	0.14935	0.14849	0.119369	0.082138	0.038484	0.14993	0.145948	0.118032	0.084428	0.041069
155.2	0.149401	0.148522	0.119404	0.0821	0.038248	0.149935	0.145983	0.118111	0.084499	0.041104
155.4	0.14956	0.148716	0.120123	0.082193	0.037874	0.149941	0.146018	0.118189	0.084569	0.041138
155.6	0.149251	0.148727	0.12041	0.08208	0.037517	0.149947	0.146053	0.118268	0.084639	0.041173
155.8	0.148931	0.148297	0.120799	0.082247	0.037624	0.149952	0.146088	0.118346	0.084709	0.041208
156	0.148431	0.147891	0.120832	0.0821	0.037349	0.149958	0.146122	0.118424	0.084779	0.041242
156.2	0.148223	0.147741	0.12121	0.082289	0.037756	0.149963	0.146156	0.118502	0.084849	0.041277
156.4	0.148577	0.147827	0.121313	0.082513	0.0382	0.149968	0.146191	0.118579	0.084919	0.041311
156.6	0.14883	0.148919	0.122234	0.083086	0.038877	0.149974	0.146225	0.118657	0.084989	0.041346
156.8	0.148662	0.148921	0.122266	0.082841	0.039149	0.149979	0.146259	0.118735	0.085058	0.04138
157	0.148499	0.149231	0.122286	0.082767	0.039615	0.149984	0.146293	0.118812	0.085128	0.041415
157.2	0.149233	0.149491	0.122403	0.083684	0.039759	0.14999	0.146327	0.118889	0.085197	0.041449
157.4	0.149165	0.150008	0.123384	0.084017	0.040255	0.149995	0.14636	0.118967	0.085267	0.041483
157.6	0.149322	0.150142	0.122995	0.083883	0.040254	0.15	0.146394	0.119044	0.085336	0.041517
157.8	0.149103	0.150441	0.123474	0.084135	0.040551	0.150005	0.146427	0.119121	0.085406	0.041552
158	0.149122	0.150287	0.123681	0.084443	0.040371	0.15001	0.146461	0.119197	0.085475	0.041586
158.2	0.149577	0.150591	0.124104	0.08504	0.040674	0.150015	0.146494	0.119274	0.085544	0.04162
158.4	0.149996	0.1514	0.124342	0.085649	0.041305	0.15002	0.146527	0.119351	0.085613	0.041654
158.6	0.150716	0.151302	0.124806	0.086138	0.041744	0.150025	0.14656	0.119427	0.085682	0.041688
158.8	0.150945	0.151805	0.125101	0.086436	0.041937	0.15003	0.146593	0.119503	0.085751	0.041722
159	0.151505	0.151832	0.125152	0.08678	0.041859	0.150035	0.146625	0.11958	0.08582	0.041757
159.2	0.150972	0.15118	0.124974	0.086384	0.04141	0.15004	0.146658	0.119656	0.085889	0.041791
159.4	0.150801	0.150764	0.124775	0.086182	0.040955	0.150045	0.14669	0.119732	0.085958	0.041825
159.6	0.150581	0.150024	0.124309	0.086003	0.040487	0.15005	0.146723	0.119808	0.086026	0.041858
159.8	0.150233	0.149144	0.123971	0.08585	0.040345	0.150055	0.146755	0.119883	0.086095	0.041892
160	0.150372	0.149037	0.123929	0.085814	0.039952	0.150059	0.146787	0.119959	0.086163	0.041926
160.2	0.150494	0.149132	0.124405	0.086229	0.040271	0.150064	0.146819	0.120035	0.086232	0.04196
160.4	0.151054	0.149493	0.124732	0.086742	0.040642	0.150069	0.146851	0.12011	0.0863	0.041994
160.6	0.15064	0.150075	0.125082	0.086787	0.0406	0.150073	0.146883	0.120185	0.086369	0.042028
160.8	0.150059	0.149529	0.124254	0.086092	0.040303	0.150078	0.146915	0.12026	0.086437	0.042061
161	0.149984	0.149323	0.124712	0.085841	0.040564	0.150083	0.146946	0.120336	0.086505	0.042095
161.2	0.149802	0.149157	0.124791	0.08609	0.040428	0.150087	0.146978	0.12041	0.086573	0.042129
161.4	0.149075	0.148766	0.12473	0.085692	0.040721	0.150092	0.147009	0.120485	0.086641	0.042162
161.6	0.148619	0.148774	0.124503	0.085144	0.040701	0.150096	0.14704	0.12056	0.086709	0.042196
161.8	0.148739	0.149462	0.125535	0.085637	0.041404	0.150101	0.147071	0.120635	0.086777	0.04223
162	0.148594	0.149405	0.125654	0.085915	0.041292	0.150105	0.147102	0.120709	0.086845	0.042263
162.2	0.148692	0.149893	0.12582	0.085952	0.041353	0.15011	0.147133	0.120783	0.086913	0.042297
162.4	0.148611	0.150012	0.125958	0.085855	0.041367	0.150114	0.147164	0.120858	0.08698	0.04233
162.6	0.148892	0.149959	0.126174	0.086104	0.041491	0.150119	0.147195	0.120932	0.087048	0.042364
162.8	0.148818	0.15006	0.125648	0.086661	0.041396	0.150123	0.147225	0.121006	0.087115	0.042397
163	0.149208	0.150183	0.125612	0.086962	0.041618	0.150127	0.147256	0.12108	0.087183	0.04243
163.2	0.149395	0.150221	0.126007	0.087005	0.042079	0.150132	0.147286	0.121153	0.08725	0.042464
163.4	0.149362	0.150362	0.125362	0.086958	0.041313	0.150136	0.147316	0.121227	0.087318	0.042497
163.6	0.149695	0.150085	0.12513	0.087299	0.041263	0.15014	0.147347	0.121301	0.087385	0.04253
163.8	0.149765	0.14989	0.125318	0.087291	0.041002	0.150144	0.147377	0.121374	0.087452	0.042564
164	0.149887	0.149924	0.125243	0.087232	0.040855	0.150148	0.147407	0.121448	0.087519	0.042597
164.2	0.149349	0.14991	0.125283	0.087338	0.040996	0.150153	0.147436	0.121521	0.087586	0.04263
164.4	0.149701	0.150416	0.125301	0.087729	0.04123	0.150157	0.147466	0.121594	0.087653	0.042663
164.6	0.150198	0.150476	0.125484	0.087944	0.041087	0.150161	0.147496	0.121667	0.08772	0.042696
164.8	0.150184	0.14998	0.125306	0.087493	0.041121	0.150165	0.147525	0.12174	0.087787	0.042729
165	0.150625	0.149945	0.125934	0.08783	0.041336	0.150169	0.147555	0.121812	0.087854	0.042762
165.2	0.150847	0.149825	0.125689	0.087751	0.041222	0.150173	0.147584	0.121885	0.08792	0.042795
165.4	0.151482	0.150246	0.125914	0.088116	0.041761	0.150177	0.147613	0.121958	0.087987	0.042828
165.6	0.151863	0.150676	0.12635	0.088104	0.041807	0.150181	0.147642	0.12203	0.088054	0.042861
165.8	0.152288	0.15099	0.126935	0.088925	0.042341	0.150185	0.147671	0.122102	0.08812	0.042894
166	0.152326	0.151106	0.127329	0.089019	0.042374	0.150189	0.1477	0.122175	0.088186	0.042927
166.2	0.15266	0.151569	0.127649	0.08913	0.042488	0.150192	0.147729	0.122247	0.088253	0.04296
166.4	0.152544	0.151518	0.128088	0.089648	0.042643	0.150196	0.147758	0.122319	0.088319	0.042993
166.6	0.153102	0.152058	0.128341	0.090547	0.043351	0.1502	0.147786	0.122391	0.088385	0.043025
166.8	0.15249	0.151613	0.127926	0.090654	0.043306	0.150204	0.147815	0.122462	0.088451	0.043058
167	0.152818	0.151915	0.128385	0.090696	0.0436	0.150208	0.147843	0.122534	0.088517	0.043091
167.2	0.152549	0.151584	0.12864	0.090564	0.043468	0.150212	0.147871	0.122605	0.088583	0.043123
167.4	0.152151	0.151479	0.127985	0.09066	0.04268	0.150215	0.147899	0.122677	0.088649	0.043156
167.6	0.152591	0.15137	0.12779	0.090721	0.042936	0.150219	0.147927	0.122748	0.088715	0.043189
167.8	0.152185	0.151507	0.127692	0.090342	0.043033	0.150223	0.147955	0.122819	0.088781	0.043221
168	0.151414	0.151418	0.127059	0.089566	0.042822	0.150226	0.147983	0.122891	0.088847	0.043254
168.2	0.151012	0.151299	0.127109	0.089742	0.042631	0.15023	0.148011	0.122962	0.088912	0.043286
168.4	0.151195	0.151013	0.127204	0.089344	0.042362	0.150233	0.148039	0.123032	0.088978	0.043319
168.6	0.151012	0.150642	0.12749	0.088759	0.041983	0.150237	0.148066	0.123103	0.089043	0.043351
168.8	0.15048	0.150363	0.1272	0.087982	0.0414	0.150241	0.148094	0.123174	0.089109	0.043384
169	0.15038	0.150515	0.12687	0.087965	0.041238	0.150244	0.148121	0.123244	0.089174	0.043416
169.2	0.150432	0.150461	0.126912	0.08753	0.041241	0.150248	0.148148	0.123315	0.08924	0.043448
169.4	0.150409	0.151181	0.127381	0.087757	0.041627	0.150251	0.148176	0.123385	0.089305	0.043481
169.6	0.149709	0.15117	0.127229	0.087001	0.041318	0.150255	0.148203	0.123455	0.08937	0.043513
169.8	0.149626	0.151268	0.127334	0.087148	0.041461	0.150258	0.14823	0.123525	0.089435	0.043545
170	0.150047	0.151978	0.128067	0.087794	0.041906	0.150261	0.148257	0.123595	0.0895	0.043577
170.2	0.149863	0.152135	0.128126	0.087578	0.041712	0.150265	0.148283	0.123665	0.089565	0.04361
170.4	0.150063	0.151821	0.128266	0.088074	0.042265	0.150268	0.14831	0.123735	0.08963	0.043642
170.6	0.1501	0.151902	0.128119	0.088632	0.042887	0.150272	0.148337	0.123805	0.089695	0.043674
170.8	0.149793	0.151211	0.127803	0.088316	0.042666	0.150275	0.148363	0.123874	0.089759	0.043706
171	0.150166	0.151116	0.128093	0.088554	0.042758	0.150278	0.14839	0.123944	0.089824	0.043738
171.2	0.150482	0.151426	0.128352	0.08913	0.042961	0.150281	0.148416	0.124013	0.089889	0.04377
171.4	0.151007	0.151943	0.12818	0.090044	0.043438	0.150285	0.148442	0.124082	0.089953	0.043802
171.6	0.151379	0.151966	0.128141	0.0905	0.043227	0.150288	0.148468	0.124152	0.090018	0.043834
171.8	0.15111	0.152052	0.128493	0.090306	0.043383	0.150291	0.148494	0.124221	0.090082	0.043866
172	0.151555	0.1522	0.128753	0.090487	0.043499	0.150294	0.14852	0.12429	0.090147	0.043898
172.2	0.152133	0.15226	0.129665	0.091345	0.043661	0.150298	0.148546	0.124358	0.090211	0.04393
172.4	0.152555	0.152152	0.129988	0.090674	0.043625	0.150301	0.148572	0.124427	0.090275	0.043962
172.6	0.15303	0.152352	0.130355	0.090835	0.043837	0.150304	0.148598	0.124496	0.090339	0.043993
172.8	0.153232	0.15283	0.130406	0.091157	0.043853	0.150307	0.148623	0.124564	0.090403	0.044025
173	0.153355	0.152901	0.130534	0.091503	0.043848	0.15031	0.148649	0.124633	0.090467	0.044057
173.2	0.153456	0.15292	0.130207	0.091668	0.043895	0.150313	0.148674	0.124701	0.090531	0.044089
173.4	0.153075	0.153008	0.129909	0.091416	0.043653	0.150316	0.1487	0.124769	0.090595	0.04412
173.6	0.153032	0.152821	0.129545	0.090919	0.043423	0.150319	0.148725	0.124837	0.090659	0.044152
173.8	0.153052	0.152869	0.13004	0.091833	0.043865	0.150322	0.14875	0.124905	0.090723	0.044184
174	0.152794	0.152555	0.130177	0.091827	0.043925	0.150325	0.148775	0.124973	0.090786	0.044215
174.2	0.152231	0.151977	0.130012	0.091446	0.044047	0.150328	0.1488	0.125041	0.09085	0.044247
174.4	0.15198	0.151437	0.129763	0.091319	0.044696	0.150331	0.148825	0.125108	0.090914	0.044278
174.6	0.151412	0.150884	0.129753	0.091113	0.044584	0.150334	0.14885	0.125176	0.090977	0.04431
174.8	0.150923	0.150237	0.129318	0.090322	0.043961	0.150337	0.148874	0.125243	0.09104	0.044341
175	0.150226	0.149896	0.128825	0.089673	0.043927	0.15034	0.148899	0.125311	0.091104	0.044373
175.2	0.150078	0.149827	0.128762	0.089922	0.043679	0.150343	0.148923	0.125378	0.091167	0.044404
175.4	0.149649	0.149743	0.128547	0.089939	0.043413	0.150346	0.148948	0.125445	0.09123	0.044435
175.6	0.148956	0.149277	0.128702	0.089779	0.042924	0.150348	0.148972	0.125512	0.091293	0.044467
175.8	0.148854	0.149188	0.128731	0.089399	0.04302	0.150351	0.148996	0.125579	0.091357	0.044498
176	0.14936	0.149267	0.129323	0.089761	0.042799	0.150354	0.149021	0.125646	0.09142	0.044529
176.2	0.149795	0.149638	0.129921	0.090148	0.042627	0.150357	0.149045	0.125713	0.091482	0.04456
176.4	0.150151	0.149694	0.130156	0.089924	0.042728	0.150359	0.149069	0.125779	0.091545	0.044592
176.6	0.150144	0.149747	0.130161	0.090475	0.04245	0.150362	0.149093	0.125846	0.091608	0.044623
176.8	0.149923	0.14999	0.130325	0.090834	0.041735	0.150365	0.149116	0.125912	0.091671	0.044654
177	0.149961	0.150178	0.130369	0.091074	0.041239	0.150368	0.14914	0.125978	0.091734	0.044685
177.2	0.150107	0.150507	0.129935	0.091606	0.040903	0.15037	0.149164	0.126045	0.091796	0.044716
177.4	0.15002	0.150224	0.130441	0.091724	0.04084	0.150373	0.149187	0.126111	0.091859	0.044747
177.6	0.150509	0.150433	0.131182	0.091973	0.041098	0.150376	0.149211	0.126177	0.091921	0.044778
177.8	0.150877	0.150738	0.131956	0.092339	0.041524	0.150378	0.149234	0.126243	0.091984	0.044809
178	0.15137	0.150929	0.132123	0.092267	0.041916	0.150381	0.149258	0.126308	0.092046	0.04484
178.2	0.151925	0.151344	0.132617	0.092542	0.042577	0.150383	0.149281	0.126374	0.092108	0.044871
178.4	0.15214	0.151844	0.132708	0.09209	0.042862	0.150386	0.149304	0.12644	0.092171	0.044902
178.6	0.152115	0.152006	0.132556	0.092234	0.04333	0.150389	0.149327	0.126505	0.092233	0.044933
178.8	0.151835	0.151898	0.13204	0.091939	0.043569	0.150391	0.14935	0.126571	0.092295	0.044964
179	0.151562	0.151796	0.131667	0.091811	0.043903	0.150394	0.149373	0.126636	0.092357	0.044994
179.2	0.151415	0.151998	0.131623	0.092246	0.044502	0.150396	0.149396	0.126701	0.092419	0.045025
179.4	0.151269	0.151829	0.131939	0.092222	0.044692	0.150399	0.149419	0.126766	0.092481	0.045056
179.6	0.151272	0.151872	0.132452	0.092196	0.044882	0.150401	0.149441	0.126831	0.092543	0.045087
179.8	0.1516	0.152029	0.132541	0.092066	0.044812	0.150404	0.149464	0.126896	0.092604	0.045117
180	0.151624	0.152213	0.133021	0.092087	0.044846	0.150406	0.149486	0.126961	0.092666	0.045148
180.2	0.151768	0.152294	0.132916	0.092167	0.044922	0.150408	0.149509	0.127025	0.092728	0.045179
180.4	0.151636	0.152007	0.132741	0.092062	0.044657	0.150411	0.149531	0.12709	0.092789	0.045209
180.6	0.151536	0.15202	0.132684	0.092183	0.044197	0.150413	0.149553	0.127154	0.092851	0.04524
180.8	0.151395	0.152146	0.132995	0.09257	0.04392	0.150416	0.149576	0.127219	0.092912	0.04527
181	0.151708	0.151901	0.132719	0.092745	0.043785	0.150418	0.149598	0.127283	0.092974	0.045301
181.2	0.151754	0.151571	0.132745	0.093324	0.04332	0.15042	0.14962	0.127347	0.093035	0.045331
181.4	0.151928	0.151437	0.1322	0.093061	0.043667	0.150423	0.149642	0.127411	0.093096	0.045362
181.6	0.152353	0.151578	0.132612	0.093062	0.043396	0.150425	0.149663	0.127475	0.093157	0.045392
181.8	0.15247	0.152057	0.133194	0.093242	0.04382	0.150427	0.149685	0.127539	0.093219	0.045422
182	0.152897	0.152882	0.133478	0.093984	0.044477	0.15043	0.149707	0.127603	0.09328	0.045453
182.2	0.153192	0.152913	0.133522	0.093856	0.044791	0.150432	0.149729	0.127667	0.093341	0.045483
182.4	0.152934	0.153339	0.133107	0.093764	0.045187	0.150434	0.14975	0.12773	0.093402	0.045513
182.6	0.152478	0.153082	0.132943	0.094123	0.045327	0.150436	0.149772	0.127794	0.093462	0.045544
182.8	0.152226	0.152832	0.1328	0.094198	0.045688	0.150439	0.149793	0.127857	0.093523	0.045574
183	0.151969	0.15265	0.132437	0.094121	0.045854	0.150441	0.149814	0.127921	0.093584	0.045604
183.2	0.151605	0.1531	0.132455	0.094244	0.046525	0.150443	0.149836	0.127984	0.093645	0.045634
183.4	0.151738	0.153138	0.133181	0.094467	0.046564	0.150445	0.149857	0.128047	0.093705	0.045664
183.6	0.151741	0.153184	0.133137	0.094026	0.046609	0.150447	0.149878	0.12811	0.093766	0.045694
183.8	0.151623	0.153189	0.133238	0.093933	0.04672	0.150449	0.149899	0.128173	0.093826	0.045724
184	0.150904	0.152491	0.132817	0.093499	0.046521	0.150452	0.14992	0.128236	0.093887	0.045754
184.2	0.150857	0.152524	0.13313	0.09371	0.046594	0.150454	0.149941	0.128298	0.093947	0.045784
184.4	0.150936	0.152331	0.133068	0.093632	0.046537	0.150456	0.149962	0.128361	0.094007	0.045814
184.6	0.151195	0.15212	0.133485	0.093759	0.046927	0.150458	0.149982	0.128423	0.094068	0.045844
184.8	0.151467	0.151573	0.133603	0.094247	0.046882	0.15046	0.150003	0.128486	0.094128	0.045874
185	0.151771	0.151161	0.133501	0.094285	0.046256	0.150462	0.150024	0.128548	0.094188	0.045904
185.2	0.151667	0.15139	0.133976	0.095142	0.046136	0.150464	0.150044	0.12861	0.094248	0.045934
185.4	0.152332	0.151224	0.134041	0.095089	0.046532	0.150466	0.150065	0.128673	0.094308	0.045964
185.6	0.152204	0.151121	0.134854	0.095294	0.046432	0.150468	0.150085	0.128735	0.094368	0.045994
185.8	0.152635	0.151992	0.135398	0.096267	0.047195	0.15047	0.150105	0.128797	0.094428	0.046023
186	0.153384	0.152677	0.136128	0.096924	0.04762	0.150472	0.150126	0.128858	0.094488	0.046053
186.2	0.153785	0.152933	0.136122	0.096802	0.047355	0.150474	0.150146	0.12892	0.094547	0.046083
186.4	0.15343	0.153206	0.135866	0.097048	0.046702	0.150476	0.150166	0.128982	0.094607	0.046113
186.6	0.153452	0.153587	0.136559	0.097313	0.046639	0.150478	0.150186	0.129043	0.094667	0.046142
186.8	0.15371	0.153961	0.136494	0.097107	0.047347	0.15048	0.150206	0.129105	0.094726	0.046172
187	0.153284	0.153888	0.136096	0.096969	0.047247	0.150482	0.150226	0.129166	0.094786	0.046201
187.2	0.153353	0.154241	0.136088	0.09726	0.047112	0.150484	0.150245	0.129227	0.094845	0.046231
187.4	0.153035	0.154516	0.136257	0.097469	0.047498	0.150486	0.150265	0.129289	0.094904	0.04626
187.6	0.152623	0.154641	0.136077	0.096961	0.047343	0.150488	0.150285	0.12935	0.094964	0.04629
187.8	0.15215	0.154587	0.135947	0.096809	0.047447	0.15049	0.150304	0.129411	0.095023	0.046319
188	0.151462	0.153892	0.135214	0.096265	0.047154	0.150491	0.150324	0.129472	0.095082	0.046349
188.2	0.15154	0.153687	0.135379	0.096288	0.047416	0.150493	0.150343	0.129532	0.095141	0.046378
188.4	0.151535	0.152901	0.134482	0.095788	0.047447	0.150495	0.150363	0.129593	0.0952	0.046408
188.6	0.151556	0.15263	0.134644	0.095733	0.047696	0.150497	0.150382	0.129654	0.095259	0.046437
188.8	0.151246	0.152414	0.134394	0.09582	0.047333	0.150499	0.150401	0.129714	0.095318	0.046466
189	0.151268	0.152181	0.13439	0.096017	0.047234	0.150501	0.15042	0.129775	0.095377	0.046496
189.2	0.15122	0.151855	0.134584	0.096389	0.047274	0.150502	0.15044	0.129835	0.095436	0.046525
189.4	0.151316	0.151391	0.134376	0.095785	0.047391	0.150504	0.150459	0.129895	0.095495	0.046554
189.6	0.151342	0.15108	0.134327	0.09565	0.047201	0.150506	0.150478	0.129955	0.095553	0.046583
189.8	0.151379	0.151015	0.134406	0.095906	0.04713	0.150508	0.150496	0.130015	0.095612	0.046613
190	0.151298	0.15088	0.134792	0.095811	0.047105	0.150509	0.150515	0.130075	0.095671	0.046642
190.2	0.151368	0.150691	0.134714	0.095534	0.046788	0.150511	0.150534	0.130135	0.095729	0.046671
190.4	0.150798	0.150322	0.134556	0.095549	0.046416	0.150513	0.150553	0.130195	0.095788	0.0467
190.6	0.150755	0.150696	0.135008	0.095344	0.047021	0.150515	0.150571	0.130255	0.095846	0.046729
190.8	0.150561	0.150452	0.134807	0.09521	0.047389	0.150516	0.15059	0.130314	0.095904	0.046758
191	0.14993	0.150371	0.13456	0.095447	0.046906	0.150518	0.150608	0.130374	0.095962	0.046787
191.2	0.14967	0.15091	0.134947	0.096029	0.04705	0.15052	0.150627	0.130433	0.096021	0.046816
191.4	0.149038	0.151554	0.1356	0.096581	0.047607	0.150521	0.150645	0.130492	0.096079	0.046845
191.6	0.149125	0.15182	0.135942	0.096839	0.047925	0.150523	0.150664	0.130552	0.096137	0.046874
191.8	0.148897	0.151644	0.135439	0.096994	0.047599	0.150525	0.150682	0.130611	0.096195	0.046903
192	0.148736	0.151666	0.13543	0.097262	0.047226	0.150526	0.1507	0.13067	0.096253	0.046932
192.2	0.148987	0.152334	0.136134	0.097787	0.04811	0.150528	0.150718	0.130729	0.096311	0.04696
192.4	0.14875	0.15266	0.135632	0.097627	0.04804	0.15053	0.150736	0.130788	0.096369	0.046989
192.6	0.148836	0.153155	0.135794	0.09772	0.048171	0.150531	0.150754	0.130846	0.096426	0.047018
192.8	0.14905	0.153426	0.135552	0.098183	0.048261	0.150533	0.150772	0.130905	0.096484	0.047047
193	0.149418	0.153033	0.135434	0.098222	0.047987	0.150534	0.15079	0.130964	0.096542	0.047075
193.2	0.149739	0.152955	0.135545	0.098174	0.047932	0.150536	0.150808	0.131022	0.096599	0.047104
193.4	0.150174	0.152673	0.135577	0.097879	0.048569	0.150537	0.150825	0.131081	0.096657	0.047133
193.6	0.150886	0.152257	0.135535	0.098091	0.048416	0.150539	0.150843	0.131139	0.096714	0.047161
193.8	0.151129	0.152168	0.135378	0.09816	0.048406	0.150541	0.150861	0.131197	0.096772	0.04719
194	0.151888	0.152063	0.13537	0.09808	0.048367	0.150542	0.150878	0.131255	0.096829	0.047219
194.2	0.152862	0.151878	0.135324	0.097967	0.048483	0.150544	0.150896	0.131313	0.096886	0.047247
194.4	0.153074	0.15215	0.135452	0.098174	0.048855	0.150545	0.150913	0.131371	0.096944	0.047276
194.6	0.153219	0.151924	0.135424	0.097816	0.049385	0.150547	0.15093	0.131429	0.097001	0.047304
194.8	0.153171	0.151364	0.135332	0.097784	0.049308	0.150548	0.150948	0.131487	0.097058	0.047333
195	0.153056	0.151518	0.135566	0.097813	0.048819	0.15055	0.150965	0.131545	0.097115	0.047361
195.2	0.153439	0.151809	0.136359	0.09847	0.049159	0.150551	0.150982	0.131602	0.097172	0.04739
195.4	0.153997	0.15244	0.137221	0.099273	0.04963	0.150553	0.150999	0.13166	0.097229	0.047418
195.6	0.154001	0.152793	0.137466	0.099315	0.049947	0.150554	0.151016	0.131717	0.097286	0.047446
195.8	0.153799	0.153091	0.137745	0.099531	0.049709	0.150555	0.151033	0.131774	0.097342	0.047475
196	0.153837	0.153442	0.138667	0.099807	0.05005	0.150557	0.15105	0.131832	0.097399	0.047503
196.2	0.153512	0.154092	0.138795	0.09931	0.050844	0.150558	0.151067	0.131889	0.097456	0.047531
196.4	0.153283	0.1542	0.138679	0.099392	0.050726	0.15056	0.151084	0.131946	0.097513	0.047559
196.6	0.15249	0.15363	0.138325	0.099131	0.05075	0.150561	0.151101	0.132003	0.097569	0.047588
196.8	0.152287	0.153774	0.138284	0.099867	0.050902	0.150562	0.151117	0.13206	0.097626	0.047616
197	0.15204	0.153891	0.138569	0.099873	0.050914	0.150564	0.151134	0.132116	0.097682	0.047644
197.2	0.151963	0.154152	0.138436	0.099771	0.051093	0.150565	0.15115	0.132173	0.097738	0.047672
197.4	0.151442	0.153832	0.137974	0.099501	0.050653	0.150567	0.151167	0.13223	0.097795	0.0477
197.6	0.151686	0.153612	0.137972	0.099599	0.049951	0.150568	0.151183	0.132286	0.097851	0.047728
197.8	0.151247	0.153396	0.137489	0.099166	0.049406	0.150569	0.1512	0.132343	0.097907	0.047756
198	0.151441	0.152838	0.137184	0.099141	0.049311	0.150571	0.151216	0.132399	0.097963	0.047784
198.2	0.151106	0.15292	0.13687	0.099318	0.049323	0.150572	0.151232	0.132455	0.09802	0.047812
198.4	0.150899	0.152646	0.136844	0.099386	0.049478	0.150573	0.151249	0.132512	0.098076	0.04784
198.6	0.150744	0.152157	0.13639	0.098996	0.049073	0.150575	0.151265	0.132568	0.098132	0.047868
198.8	0.150449	0.152202	0.136421	0.09893	0.048188	0.150576	0.151281	0.132624	0.098188	0.047896
199	0.150566	0.152494	0.136657	0.099403	0.047825	0.150577	0.151297	0.13268	0.098243	0.047924
199.2	0.151039	0.152955	0.136752	0.0999	0.048323	0.150578	0.151313	0.132735	0.098299	0.047952
199.4	0.151425	0.153762	0.137303	0.100132	0.048554	0.15058	0.151329	0.132791	0.098355	0.04798
199.6	0.151528	0.153351	0.137458	0.100089	0.048596	0.150581	0.151345	0.132847	0.098411	0.048007
199.8	0.151965	0.153188	0.137688	0.100245	0.048551	0.150582	0.151361	0.132902	0.098466	0.048035
200	0.152186	0.153239	0.137821	0.099921	0.049069	0.150583	0.151376	0.132958	0.098522	0.048063
200.2	0.152717	0.153717	0.1376	0.100086	0.049225	0.150585	0.151392	0.133013	0.098577	0.048091
200.4	0.152533	0.153436	0.137833	0.100467	0.049641	0.150586	0.151408	0.133069	0.098633	0.048118
200.6	0.152041	0.152944	0.137513	0.100328	0.049263	0.150587	0.151423	0.133124	0.098688	0.048146
200.8	0.151935	0.153637	0.137953	0.100929	0.049183	0.150588	0.151439	0.133179	0.098744	0.048173
201	0.151409	0.153452	0.138287	0.100105	0.049044	0.15059	0.151454	0.133234	0.098799	0.048201
201.2	0.151221	0.153409	0.138008	0.099776	0.048482	0.150591	0.15147	0.133289	0.098854	0.048229
201.4	0.150838	0.15304	0.138007	0.099555	0.047979	0.150592	0.151485	0.133344	0.098909	0.048256
201.6	0.150672	0.15279	0.13813	0.099579	0.04812	0.150593	0.1515	0.133399	0.098964	0.048284
201.8	0.149839	0.152328	0.137463	0.099319	0.047859	0.150594	0.151516	0.133454	0.099019	0.048311
202	0.149783	0.152051	0.137308	0.099673	0.048168	0.150596	0.151531	0.133508	0.099074	0.048339
202.2	0.14927	0.152303	0.137105	0.099589	0.047562	0.150597	0.151546	0.133563	0.099129	0.048366
202.4	0.149414	0.152128	0.137154	0.099983	0.047651	0.150598	0.151561	0.133617	0.099184	0.048393
202.6	0.149416	0.152703	0.137037	0.10008	0.047789	0.150599	0.151576	0.133672	0.099239	0.048421
202.8	0.149255	0.152872	0.137065	0.100628	0.047822	0.1506	0.151591	0.133726	0.099294	0.048448
203	0.149468	0.152728	0.13702	0.100979	0.04823	0.150601	0.151606	0.13378	0.099349	0.048476
203.2	0.150224	0.153165	0.137248	0.101094	0.048531	0.150602	0.151621	0.133834	0.099403	0.048503
203.4	0.150764	0.153243	0.137915	0.101645	0.048415	0.150604	0.151636	0.133888	0.099458	0.04853
203.6	0.151164	0.152742	0.137511	0.10191	0.048411	0.150605	0.151651	0.133942	0.099512	0.048557
203.8	0.151446	0.152827	0.137228	0.101863	0.048308	0.150606	0.151665	0.133996	0.099567	0.048585
204	0.151934	0.15348	0.137091	0.101981	0.048694	0.150607	0.15168	0.13405	0.099621	0.048612
204.2	0.152276	0.153493	0.136975	0.102639	0.048462	0.150608	0.151695	0.134104	0.099676	0.048639
204.4	0.151752	0.1533	0.137267	0.10186	0.048641	0.150609	0.151709	0.134157	0.09973	0.048666
204.6	0.151784	0.153239	0.137772	0.101826	0.048347	0.15061	0.151724	0.134211	0.099784	0.048693
204.8	0.151032	0.152867	0.138226	0.101352	0.048672	0.150611	0.151738	0.134264	0.099838	0.04872
205	0.151024	0.152547	0.138273	0.100794	0.049032	0.150612	0.151753	0.134318	0.099893	0.048747
205.2	0.151142	0.152933	0.138366	0.100881	0.049257	0.150613	0.151767	0.134371	0.099947	0.048774
205.4	0.150687	0.152098	0.138671	0.100731	0.049351	0.150614	0.151781	0.134424	0.100001	0.048801
205.6	0.150429	0.151965	0.139272	0.100498	0.050111	0.150615	0.151796	0.134477	0.100055	0.048828
205.8	0.150366	0.151787	0.139274	0.100424	0.050434	0.150616	0.15181	0.13453	0.100109	0.048855
206	0.150221	0.152123	0.139512	0.101082	0.050913	0.150617	0.151824	0.134583	0.100163	0.048882
206.2	0.150238	0.152203	0.139691	0.101	0.050586	0.150618	0.151838	0.134636	0.100216	0.048909
206.4	0.150263	0.152384	0.139919	0.101383	0.051034	0.150619	0.151852	0.134689	0.10027	0.048936
206.6	0.150256	0.152483	0.140033	0.101317	0.05125	0.15062	0.151866	0.134742	0.100324	0.048963
206.8	0.150362	0.15249	0.139923	0.101476	0.051283	0.150621	0.15188	0.134795	0.100377	0.04899
207	0.150612	0.152506	0.139993	0.101584	0.050813	0.150622	0.151894	0.134847	0.100431	0.049016
207.2	0.151262	0.153164	0.140161	0.102192	0.051061	0.150623	0.151908	0.1349	0.100485	0.049043
207.4	0.151485	0.153322	0.140306	0.102764	0.050627	0.150624	0.151922	0.134952	0.100538	0.04907
207.6	0.152042	0.153911	0.139977	0.103244	0.050327	0.150625	0.151935	0.135004	0.100591	0.049097
207.8	0.152468	0.154072	0.13973	0.103206	0.049793	0.150626	0.151949	0.135057	0.100645	0.049123
208	0.15309	0.154146	0.139715	0.103437	0.049581	0.150627	0.151963	0.135109	0.100698	0.04915
208.2	0.153298	0.15444	0.140182	0.10375	0.049875	0.150628	0.151976	0.135161	0.100751	0.049177
208.4	0.153515	0.154617	0.140627	0.103828	0.049977	0.150629	0.15199	0.135213	0.100804	0.049203
208.6	0.15302	0.15396	0.140222	0.103727	0.049176	0.15063	0.152003	0.135265	0.100858	0.04923
208.8	0.152742	0.153625	0.140683	0.103794	0.049897	0.150631	0.152017	0.135317	0.100911	0.049256
209	0.153179	0.153292	0.141014	0.103871	0.050146	0.150632	0.15203	0.135368	0.100964	0.049283
209.2	0.153232	0.15319	0.141518	0.103971	0.050282	0.150633	0.152044	0.13542	0.101017	0.049309
209.4	0.153157	0.152599	0.142101	0.103979	0.050583	0.150634	0.152057	0.135472	0.10107	0.049336
209.6	0.153065	0.152663	0.14217	0.10401	0.051206	0.150635	0.15207	0.135523	0.101122	0.049362
209.8	0.152371	0.152351	0.141418	0.103485	0.051316	0.150636	0.152084	0.135575	0.101175	0.049389
210	0.151512	0.151694	0.140981	0.103128	0.051265	0.150636	0.152097	0.135626	0.101228	0.049415
210.2	0.150865	0.151284	0.140931	0.102434	0.050706	0.150637	0.15211	0.135677	0.101281	0.049441
210.4	0.150672	0.151234	0.140689	0.102222	0.050963	0.150638	0.152123	0.135728	0.101333	0.049468
210.6	0.150122	0.151048	0.140262	0.101871	0.050759	0.150639	0.152136	0.13578	0.101386	0.049494
210.8	0.150604	0.151197	0.13992	0.101564	0.051204	0.15064	0.152149	0.135831	0.101438	0.04952
211	0.15124	0.15172	0.139738	0.102061	0.051087	0.150641	0.152162	0.135882	0.101491	0.049547
211.2	0.151054	0.152028	0.139601	0.102216	0.051532	0.150642	0.152175	0.135932	0.101543	0.049573
211.4	0.151084	0.15228	0.139756	0.102714	0.051635	0.150643	0.152188	0.135983	0.101596	0.049599
211.6	0.151415	0.152348	0.139149	0.102918	0.051509	0.150643	0.152201	0.136034	0.101648	0.049625
211.8	0.152022	0.152654	0.139256	0.103041	0.051731	0.150644	0.152213	0.136085	0.1017	0.049651
212	0.15238	0.152737	0.139582	0.103542	0.051811	0.150645	0.152226	0.136135	0.101753	0.049677
212.2	0.152421	0.153606	0.140134	0.104097	0.052374	0.150646	0.152239	0.136186	0.101805	0.049704
212.4	0.152809	0.153825	0.140368	0.104598	0.052415	0.150647	0.152251	0.136236	0.101857	0.04973
212.6	0.152686	0.153796	0.140499	0.104512	0.052408	0.150648	0.152264	0.136287	0.101909	0.049756
212.8	0.153308	0.154283	0.141725	0.10514	0.053421	0.150648	0.152277	0.136337	0.101961	0.049782
213	0.153989	0.154667	0.141894	0.105473	0.053398	0.150649	0.152289	0.136387	0.102013	0.049808
213.2	0.154115	0.15532	0.142013	0.105792	0.052979	0.15065	0.152302	0.136437	0.102065	0.049834
213.4	0.153937	0.155169	0.142361	0.105932	0.053129	0.150651	0.152314	0.136487	0.102116	0.04986
213.6	0.153582	0.154954	0.142102	0.106162	0.052976	0.150652	0.152326	0.136537	0.102168	0.049886
213.8	0.152959	0.154976	0.141873	0.105609	0.052807	0.150652	0.152339	0.136587	0.10222	0.049911
214	0.152457	0.154697	0.141881	0.10599	0.052691	0.150653	0.152351	0.136637	0.102272	0.049937
214.2	0.152629	0.155105	0.142069	0.106203	0.052501	0.150654	0.152363	0.136686	0.102323	0.049963
214.4	0.152789	0.154808	0.141498	0.106154	0.052476	0.150655	0.152375	0.136736	0.102375	0.049989
214.6	0.152487	0.154587	0.141175	0.106014	0.05183	0.150655	0.152388	0.136786	0.102426	0.050015
214.8	0.152965	0.154709	0.141162	0.106004	0.052243	0.150656	0.1524	0.136835	0.102478	0.050041
215	0.152742	0.154851	0.140731	0.106094	0.051887	0.150657	0.152412	0.136885	0.102529	0.050066
215.2	0.152044	0.154504	0.140761	0.105678	0.051865	0.150658	0.152424	0.136934	0.10258	0.050092
215.4	0.152222	0.154435	0.141022	0.105955	0.05208	0.150658	0.152436	0.136983	0.102632	0.050118
215.6	0.152631	0.154376	0.141285	0.105984	0.051878	0.150659	0.152448	0.137032	0.102683	0.050143
215.8	0.152526	0.15443	0.141889	0.106344	0.052734	0.15066	0.15246	0.137081	0.102734	0.050169
216	0.152444	0.154111	0.142307	0.106516	0.0528	0.150661	0.152471	0.137131	0.102785	0.050195
216.2	0.152127	0.154162	0.142302	0.106591	0.052933	0.150661	0.152483	0.137179	0.102836	0.05022
216.4	0.152121	0.154097	0.142371	0.106456	0.052646	0.150662	0.152495	0.137228	0.102887	0.050246
216.6	0.152211	0.153962	0.142663	0.106889	0.052511	0.150663	0.152507	0.137277	0.102938	0.050271
216.8	0.152727	0.153705	0.143017	0.107167	0.052135	0.150664	0.152518	0.137326	0.102989	0.050297
217	0.153097	0.153991	0.142742	0.107284	0.051884	0.150664	0.15253	0.137375	0.10304	0.050322
217.2	0.15321	0.153603	0.142517	0.107396	0.051597	0.150665	0.152542	0.137423	0.103091	0.050348
217.4	0.153413	0.152987	0.142802	0.107839	0.051832	0.150666	0.152553	0.137472	0.103142	0.050373
217.6	0.153668	0.153168	0.142667	0.108178	0.052043	0.150666	0.152565	0.13752	0.103192	0.050399
217.8	0.153361	0.153677	0.142447	0.1082	0.052046	0.150667	0.152576	0.137568	0.103243	0.050424
218	0.153601	0.154069	0.142871	0.109065	0.052229	0.150668	0.152588	0.137617	0.103294	0.050449
218.2	0.154202	0.154224	0.142624	0.109149	0.051959	0.150668	0.152599	0.137665	0.103344	0.050475
218.4	0.154122	0.153868	0.142491	0.108868	0.051573	0.150669	0.15261	0.137713	0.103395	0.0505
218.6	0.154317	0.154312	0.142655	0.108766	0.051411	0.15067	0.152622	0.137761	0.103445	0.050525
218.8	0.154143	0.154578	0.142428	0.10838	0.051646	0.15067	0.152633	0.137809	0.103495	0.050551
219	0.153819	0.154755	0.142446	0.108211	0.051821	0.150671	0.152644	0.137857	0.103546	0.050576
219.2	0.154009	0.155103	0.143107	0.108181	0.052051	0.150672	0.152655	0.137905	0.103596	0.050601
219.4	0.153495	0.155067	0.142761	0.107907	0.051768	0.150672	0.152667	0.137953	0.103646	0.050626
219.6	0.153363	0.15501	0.142773	0.107767	0.051906	0.150673	0.152678	0.138	0.103696	0.050651
219.8	0.153289	0.154781	0.142666	0.107779	0.052837	0.150674	0.152689	0.138048	0.103746	0.050677
220	0.153454	0.154803	0.142664	0.107838	0.052567	0.150674	0.1527	0.138095	0.103797	0.050702
220.2	0.153337	0.154934	0.142749	0.107641	0.052434	0.150675	0.152711	0.138143	0.103847	0.050727
220.4	0.153409	0.154407	0.142598	0.107388	0.051863	0.150676	0.152722	0.13819	0.103897	0.050752
220.6	0.153711	0.15436	0.142397	0.107774	0.052272	0.150676	0.152733	0.138238	0.103946	0.050777
220.8	0.153883	0.154085	0.14221	0.107386	0.052167	0.150677	0.152743	0.138285	0.103996	0.050802
221	0.154268	0.154668	0.142338	0.107742	0.052689	0.150677	0.152754	0.138332	0.104046	0.050827
221.2	0.154503	0.154415	0.142415	0.108139	0.052837	0.150678	0.152765	0.138379	0.104096	0.050852
221.4	0.155061	0.154452	0.143104	0.108506	0.053195	0.150679	0.152776	0.138426	0.104146	0.050877
221.6	0.154998	0.154729	0.14312	0.108596	0.053533	0.150679	0.152787	0.138473	0.104195	0.050902
221.8	0.154608	0.154547	0.142884	0.108628	0.053216	0.15068	0.152797	0.13852	0.104245	0.050927
222	0.155344	0.154789	0.143827	0.109509	0.053834	0.15068	0.152808	0.138567	0.104294	0.050951
222.2	0.155571	0.154609	0.143168	0.109541	0.053583	0.150681	0.152819	0.138614	0.104344	0.050976
222.4	0.155333	0.154771	0.143324	0.109439	0.053469	0.150682	0.152829	0.13866	0.104393	0.051001
222.6	0.154852	0.154853	0.143177	0.109373	0.053405	0.150682	0.15284	0.138707	0.104443	0.051026
222.8	0.154297	0.154264	0.14305	0.10909	0.052941	0.150683	0.15285	0.138753	0.104492	0.051051
223	0.153863	0.154304	0.143095	0.108948	0.053111	0.150683	0.152861	0.1388	0.104541	0.051075
223.2	0.154204	0.154587	0.143268	0.108919	0.05307	0.150684	0.152871	0.138846	0.104591	0.0511
223.4	0.153924	0.154946	0.142905	0.108682	0.052757	0.150685	0.152881	0.138893	0.10464	0.051125
223.6	0.154179	0.155211	0.14347	0.108756	0.05322	0.150685	0.152892	0.138939	0.104689	0.05115
223.8	0.154519	0.155341	0.14359	0.10888	0.053429	0.150686	0.152902	0.138985	0.104738	0.051174
224	0.154561	0.155316	0.143741	0.10876	0.052918	0.150686	0.152912	0.139031	0.104787	0.051199
224.2	0.154575	0.155214	0.143657	0.108352	0.052896	0.150687	0.152923	0.139077	0.104836	0.051223
224.4	0.154416	0.154721	0.142829	0.108388	0.052424	0.150687	0.152933	0.139123	0.104885	0.051248
224.6	0.154041	0.154674	0.142374	0.107934	0.052204	0.150688	0.152943	0.139169	0.104934	0.051273
224.8	0.15449	0.155114	0.143396	0.108299	0.052441	0.150688	0.152953	0.139215	0.104983	0.051297
225	0.155036	0.15576	0.144096	0.108762	0.052896	0.150689	0.152963	0.13926	0.105031	0.051322
225.2	0.155136	0.155446	0.144125	0.108656	0.052566	0.15069	0.152973	0.139306	0.10508	0.051346
225.4	0.15515	0.155549	0.144769	0.108815	0.052887	0.15069	0.152983	0.139352	0.105129	0.05137
225.6	0.154357	0.155302	0.144185	0.108545	0.052709	0.150691	0.152993	0.139397	0.105177	0.051395
225.8	0.154015	0.155314	0.14428	0.108411	0.052686	0.150691	0.153003	0.139443	0.105226	0.051419
226	0.154199	0.155648	0.144562	0.10867	0.053004	0.150692	0.153013	0.139488	0.105275	0.051444
226.2	0.154009	0.155425	0.144253	0.108476	0.052528	0.150692	0.153023	0.139533	0.105323	0.051468
226.4	0.153531	0.155223	0.144734	0.108759	0.052737	0.150693	0.153033	0.139579	0.105372	0.051492
226.6	0.153629	0.154956	0.145237	0.109388	0.052881	0.150693	0.153043	0.139624	0.10542	0.051517
226.8	0.153086	0.154113	0.144967	0.109123	0.052067	0.150694	0.153052	0.139669	0.105468	0.051541
227	0.152886	0.154674	0.144847	0.109364	0.052541	0.150694	0.153062	0.139714	0.105516	0.051565
227.2	0.153286	0.155329	0.145145	0.109997	0.052939	0.150695	0.153072	0.139759	0.105565	0.051589
227.4	0.153164	0.155254	0.145316	0.110041	0.052867	0.150695	0.153082	0.139804	0.105613	0.051614
227.6	0.153387	0.154724	0.14511	0.109909	0.05298	0.150696	0.153091	0.139849	0.105661	0.051638
227.8	0.15396	0.154711	0.144878	0.109855	0.052938	0.150696	0.153101	0.139893	0.105709	0.051662
228	0.154525	0.154431	0.145033	0.110208	0.053788	0.150697	0.15311	0.139938	0.105757	0.051686
228.2	0.154525	0.154143	0.144649	0.110411	0.05367	0.150697	0.15312	0.139983	0.105805	0.05171
228.4	0.154626	0.15364	0.144049	0.110571	0.05348	0.150698	0.153129	0.140027	0.105853	0.051734
228.6	0.154484	0.153429	0.143831	0.110439	0.05297	0.150698	0.153139	0.140072	0.105901	0.051758
228.8	0.154807	0.153854	0.144128	0.111106	0.05346	0.150699	0.153148	0.140116	0.105949	0.051783
229	0.15484	0.153909	0.143743	0.110971	0.053377	0.150699	0.153158	0.140161	0.105996	0.051807
229.2	0.15522	0.153944	0.143613	0.11099	0.053068	0.1507	0.153167	0.140205	0.106044	0.051831
229.4	0.154875	0.154014	0.143573	0.110596	0.052909	0.1507	0.153176	0.140249	0.106092	0.051855
229.6	0.15451	0.153873	0.142847	0.110129	0.052515	0.150701	0.153186	0.140293	0.10614	0.051878
229.8	0.15499	0.153894	0.143156	0.110231	0.052838	0.150701	0.153195	0.140337	0.106187	0.051902
230	0.154869	0.153479	0.142962	0.110187	0.052771	0.150701	0.153204	0.140381	0.106235	0.051926
230.2	0.154729	0.153592	0.142965	0.110608	0.052919	0.150702	0.153213	0.140425	0.106282	0.05195
230.4	0.15495	0.153736	0.143202	0.111698	0.053622	0.150702	0.153223	0.140469	0.10633	0.051974
230.6	0.154939	0.153563	0.143091	0.111854	0.053319	0.150703	0.153232	0.140513	0.106377	0.051998
230.8	0.154314	0.153335	0.142557	0.11136	0.053343	0.150703	0.153241	0.140557	0.106424	0.052022
231	0.154392	0.154033	0.14294	0.111623	0.054438	0.150704	0.15325	0.1406	0.106472	0.052045
231.2	0.154319	0.154669	0.143183	0.111615	0.054726	0.150704	0.153259	0.140644	0.106519	0.052069
231.4	0.154708	0.154938	0.143441	0.111639	0.05539	0.150705	0.153268	0.140687	0.106566	0.052093
231.6	0.154688	0.15522	0.143693	0.11145	0.05559	0.150705	0.153277	0.140731	0.106613	0.052117
231.8	0.154516	0.155707	0.143996	0.111509	0.055822	0.150705	0.153286	0.140774	0.10666	0.05214
232	0.154766	0.155863	0.144515	0.112217	0.056666	0.150706	0.153295	0.140818	0.106707	0.052164
232.2	0.154071	0.155652	0.144338	0.11194	0.056078	0.150706	0.153304	0.140861	0.106754	0.052188
232.4	0.153321	0.155006	0.143476	0.111573	0.055911	0.150707	0.153313	0.140904	0.106801	0.052211
232.6	0.152738	0.15506	0.143627	0.111653	0.055412	0.150707	0.153321	0.140947	0.106848	0.052235
232.8	0.152546	0.155168	0.14371	0.111997	0.05597	0.150708	0.15333	0.14099	0.106895	0.052259
233	0.152747	0.155402	0.143881	0.112147	0.056041	0.150708	0.153339	0.141033	0.106942	0.052282
233.2	0.152564	0.155056	0.144232	0.112057	0.055322	0.150708	0.153348	0.141076	0.106988	0.052306
233.4	0.152058	0.154522	0.144044	0.112257	0.054959	0.150709	0.153356	0.141119	0.107035	0.052329
233.6	0.152712	0.154506	0.144265	0.112718	0.054923	0.150709	0.153365	0.141162	0.107082	0.052353
233.8	0.15297	0.154364	0.144705	0.112996	0.054813	0.15071	0.153374	0.141205	0.107128	0.052376
234	0.153018	0.154417	0.144724	0.113585	0.054437	0.15071	0.153382	0.141247	0.107175	0.052399
234.2	0.153495	0.154953	0.145123	0.114045	0.054589	0.15071	0.153391	0.14129	0.107221	0.052423
234.4	0.154117	0.154848	0.145549	0.114066	0.054171	0.150711	0.153399	0.141332	0.107268	0.052446
234.6	0.154425	0.155405	0.146281	0.114289	0.054219	0.150711	0.153408	0.141375	0.107314	0.05247
234.8	0.154785	0.155754	0.146704	0.114318	0.054287	0.150712	0.153416	0.141417	0.107361	0.052493
235	0.154704	0.156317	0.14701	0.114736	0.054541	0.150712	0.153425	0.14146	0.107407	0.052516
235.2	0.155204	0.15682	0.147147	0.114582	0.05487	0.150712	0.153433	0.141502	0.107453	0.05254
235.4	0.155334	0.156582	0.147075	0.114511	0.054687	0.150713	0.153442	0.141544	0.107499	0.052563
235.6	0.155108	0.15652	0.146818	0.114248	0.054579	0.150713	0.15345	0.141586	0.107545	0.052586
235.8	0.155457	0.156688	0.146727	0.114134	0.055001	0.150713	0.153458	0.141628	0.107592	0.052609
236	0.155408	0.156185	0.146472	0.114162	0.055322	0.150714	0.153467	0.14167	0.107638	0.052633
236.2	0.154953	0.155708	0.145905	0.113483	0.055462	0.150714	0.153475	0.141712	0.107684	0.052656
236.4	0.154785	0.155892	0.145498	0.11326	0.055661	0.150715	0.153483	0.141754	0.10773	0.052679
236.6	0.154537	0.155772	0.145491	0.113246	0.055767	0.150715	0.153491	0.141796	0.107776	0.052702
236.8	0.154474	0.155611	0.145276	0.113505	0.056759	0.150715	0.153499	0.141838	0.107821	0.052725
237	0.154409	0.155371	0.144808	0.11338	0.056477	0.150716	0.153508	0.141879	0.107867	0.052748
237.2	0.153893	0.155149	0.14508	0.113393	0.056501	0.150716	0.153516	0.141921	0.107913	0.052771
237.4	0.154059	0.15553	0.145131	0.113919	0.057056	0.150716	0.153524	0.141963	0.107959	0.052794
237.6	0.153928	0.155478	0.145021	0.113504	0.057095	0.150717	0.153532	0.142004	0.108004	0.052817
237.8	0.153054	0.154962	0.144783	0.113178	0.056491	0.150717	0.15354	0.142046	0.10805	0.05284
238	0.152807	0.154737	0.144575	0.113158	0.056004	0.150717	0.153548	0.142087	0.108096	0.052863
238.2	0.152321	0.154564	0.144729	0.112756	0.055571	0.150718	0.153556	0.142128	0.108141	0.052886
238.4	0.152	0.154349	0.144841	0.112774	0.054897	0.150718	0.153564	0.142169	0.108187	0.052909
238.6	0.151821	0.154626	0.145354	0.113392	0.054885	0.150718	0.153572	0.142211	0.108232	0.052932
238.8	0.151476	0.154118	0.145049	0.113386	0.054208	0.150719	0.15358	0.142252	0.108278	0.052955
239	0.151221	0.154113	0.145113	0.113836	0.054283	0.150719	0.153588	0.142293	0.108323	0.052978
239.2	0.151339	0.153784	0.145219	0.113652	0.053922	0.150719	0.153595	0.142334	0.108368	0.053001
239.4	0.1511	0.153536	0.145143	0.113986	0.05308	0.15072	0.153603	0.142375	0.108413	0.053024
239.6	0.151537	0.15377	0.14525	0.114364	0.053296	0.15072	0.153611	0.142416	0.108459	0.053046
239.8	0.151875	0.153746	0.145621	0.114717	0.053115	0.15072	0.153619	0.142456	0.108504	0.053069
240	0.160269	0.164138	0.153189	0.121717	0.062421	0.150721	0.153626	0.142497	0.108549	0.053092
240.2	0.160069	0.163685	0.152266	0.121098	0.061532	0.150701	0.153595	0.142465	0.108534	0.053081
240.4	0.15958	0.162974	0.151678	0.120663	0.06059	0.150681	0.153563	0.142433	0.108519	0.05307
240.6	0.159162	0.162501	0.151207	0.120121	0.059913	0.150661	0.153532	0.142401	0.108504	0.053059
240.8	0.159076	0.161716	0.150622	0.11975	0.059201	0.150641	0.1535	0.142369	0.108489	0.053048
241	0.159021	0.160974	0.150109	0.119193	0.058671	0.150622	0.153469	0.142337	0.108474	0.053037
241.2	0.15926	0.160613	0.149926	0.119146	0.05868	0.150602	0.153437	0.142305	0.108459	0.053026
241.4	0.159543	0.159907	0.149347	0.118631	0.058559	0.150582	0.153406	0.142273	0.108444	0.053015
241.6	0.159083	0.159016	0.148627	0.117893	0.058402	0.150562	0.153374	0.142241	0.108429	0.053005
241.8	0.158862	0.158182	0.14793	0.117601	0.058412	0.150542	0.153343	0.142209	0.108414	0.052994
242	0.158545	0.157238	0.14756	0.117463	0.058246	0.150523	0.153311	0.142177	0.108399	0.052983
242.2	0.158373	0.156454	0.14682	0.117271	0.058192	0.150503	0.15328	0.142145	0.108385	0.052972
242.4	0.157975	0.155713	0.146202	0.116718	0.057534	0.150483	0.153248	0.142113	0.10837	0.052961
242.6	0.1579	0.155183	0.145756	0.116066	0.057405	0.150463	0.153217	0.142081	0.108355	0.05295
242.8	0.157853	0.154909	0.145248	0.115257	0.057316	0.150443	0.153186	0.142049	0.10834	0.052939
243	0.157783	0.154317	0.144257	0.114647	0.056919	0.150424	0.153154	0.142017	0.108325	0.052928
243.2	0.157421	0.153831	0.144075	0.113973	0.056323	0.150404	0.153123	0.141985	0.10831	0.052917
243.4	0.156758	0.15347	0.14349	0.113873	0.055879	0.150384	0.153091	0.141954	0.108295	0.052906
243.6	0.156266	0.153377	0.143803	0.113325	0.055745	0.150364	0.15306	0.141922	0.10828	0.052895
243.8	0.155574	0.153126	0.143147	0.112359	0.055498	0.150344	0.153029	0.14189	0.108265	0.052885
244	0.154795	0.152439	0.142592	0.111799	0.055178	0.150325	0.152997	0.141858	0.10825	0.052874
244.2	0.154366	0.152541	0.1421	0.11195	0.055121	0.150305	0.152966	0.141826	0.108235	0.052863
244.4	0.153774	0.152516	0.142198	0.111819	0.05557	0.150285	0.152935	0.141795	0.10822	0.052852
244.6	0.153005	0.152391	0.142029	0.111161	0.055321	0.150265	0.152904	0.141763	0.108205	0.052841
244.8	0.153076	0.15251	0.142056	0.11099	0.055672	0.150245	0.152872	0.141731	0.108191	0.05283
245	0.153046	0.152764	0.142159	0.111027	0.056107	0.150226	0.152841	0.141699	0.108176	0.052819
245.2	0.153395	0.15305	0.142813	0.111358	0.05695	0.150206	0.15281	0.141668	0.108161	0.052809
245.4	0.153217	0.152703	0.142637	0.110854	0.057052	0.150186	0.152779	0.141636	0.108146	0.052798
245.6	0.15235	0.152437	0.142519	0.110694	0.056868	0.150166	0.152747	0.141604	0.108131	0.052787
245.8	0.152927	0.152536	0.14273	0.111156	0.056863	0.150147	0.152716	0.141573	0.108116	0.052776
246	0.1531	0.15274	0.142606	0.11157	0.056741	0.150127	0.152685	0.141541	0.108101	0.052765
246.2	0.153222	0.152463	0.142317	0.1115	0.056566	0.150107	0.152654	0.14151	0.108086	0.052755
246.4	0.15335	0.151922	0.142125	0.111096	0.056494	0.150087	0.152623	0.141478	0.108072	0.052744
246.6	0.153595	0.151552	0.141956	0.111175	0.056555	0.150068	0.152592	0.141446	0.108057	0.052733
246.8	0.153952	0.151431	0.142239	0.111349	0.056338	0.150048	0.15256	0.141415	0.108042	0.052722
247	0.15388	0.150687	0.142144	0.111659	0.05626	0.150028	0.152529	0.141383	0.108027	0.052711
247.2	0.153601	0.150245	0.142155	0.111663	0.056353	0.150008	0.152498	0.141352	0.108012	0.052701
247.4	0.153651	0.149886	0.141937	0.112184	0.056513	0.149989	0.152467	0.14132	0.107997	0.05269
247.6	0.153321	0.149777	0.142023	0.111981	0.056171	0.149969	0.152436	0.141289	0.107983	0.052679
247.8	0.152866	0.149106	0.141608	0.111761	0.056179	0.149949	0.152405	0.141257	0.107968	0.052668
248	0.152568	0.148983	0.141613	0.112098	0.055904	0.149929	0.152374	0.141226	0.107953	0.052657
248.2	0.152915	0.149093	0.141711	0.112306	0.055625	0.14991	0.152343	0.141195	0.107938	0.052647
248.4	0.152583	0.148872	0.141562	0.111929	0.055493	0.14989	0.152312	0.141163	0.107923	0.052636
248.6	0.152272	0.149014	0.141409	0.111654	0.054792	0.14987	0.152281	0.141132	0.107909	0.052625
248.8	0.152262	0.149311	0.141403	0.111711	0.054795	0.14985	0.15225	0.1411	0.107894	0.052614
249	0.152581	0.149666	0.141679	0.111748	0.054922	0.149831	0.152219	0.141069	0.107879	0.052604
249.2	0.152743	0.149915	0.142171	0.111435	0.055122	0.149811	0.152188	0.141038	0.107864	0.052593
249.4	0.152597	0.150126	0.142036	0.111385	0.054677	0.149791	0.152157	0.141006	0.107849	0.052582
249.6	0.152642	0.150213	0.141547	0.111159	0.054195	0.149772	0.152126	0.140975	0.107835	0.052571
249.8	0.152604	0.15025	0.141233	0.110788	0.054059	0.149752	0.152095	0.140944	0.10782	0.052561
250	0.152365	0.150181	0.140695	0.110637	0.054158	0.149732	0.152064	0.140913	0.107805	0.05255
250.2	0.152183	0.14956	0.140196	0.110009	0.053878	0.149712	0.152033	0.140881	0.10779	0.052539
250.4	0.152243	0.148802	0.139537	0.10938	0.053691	0.149693	0.152003	0.14085	0.107775	0.052529
250.6	0.152236	0.148688	0.139243	0.109574	0.053624	0.149673	0.151972	0.140819	0.107761	0.052518
250.8	0.152071	0.147983	0.138735	0.108998	0.053333	0.149653	0.151941	0.140788	0.107746	0.052507
251	0.151243	0.146991	0.137883	0.108523	0.052793	0.149634	0.15191	0.140756	0.107731	0.052497
251.2	0.151076	0.146516	0.137544	0.107982	0.052872	0.149614	0.151879	0.140725	0.107716	0.052486
251.4	0.150625	0.146533	0.137579	0.10815	0.052835	0.149594	0.151848	0.140694	0.107702	0.052475
251.6	0.150119	0.146445	0.137401	0.108444	0.052675	0.149575	0.151818	0.140663	0.107687	0.052465
251.8	0.149908	0.14579	0.137192	0.108237	0.053016	0.149555	0.151787	0.140632	0.107672	0.052454
252	0.14998	0.146098	0.137553	0.10846	0.053291	0.149535	0.151756	0.140601	0.107657	0.052443
252.2	0.150162	0.146038	0.137887	0.108533	0.05382	0.149515	0.151725	0.14057	0.107643	0.052433
252.4	0.149973	0.145807	0.137443	0.108571	0.053963	0.149496	0.151695	0.140539	0.107628	0.052422
252.6	0.149764	0.146379	0.137827	0.108668	0.05449	0.149476	0.151664	0.140508	0.107613	0.052411
252.8	0.149725	0.146488	0.138031	0.108453	0.054573	0.149456	0.151633	0.140477	0.107599	0.052401
253	0.150395	0.147052	0.138358	0.108639	0.055395	0.149437	0.151603	0.140446	0.107584	0.05239
253.2	0.150276	0.146992	0.137898	0.108456	0.055066	0.149417	0.151572	0.140415	0.107569	0.052379
253.4	0.150451	0.147451	0.137716	0.108741	0.054732	0.149397	0.151541	0.140384	0.107554	0.052369
253.6	0.15045	0.147474	0.136944	0.108401	0.05465	0.149378	0.151511	0.140353	0.10754	0.052358
253.8	0.150057	0.147324	0.136463	0.107996	0.054188	0.149358	0.15148	0.140322	0.107525	0.052347
254	0.150481	0.147932	0.136643	0.108059	0.054229	0.149338	0.151449	0.140291	0.10751	0.052337
254.2	0.150209	0.147709	0.136222	0.107898	0.053992	0.149319	0.151419	0.14026	0.107496	0.052326
254.4	0.150168	0.147372	0.136188	0.107454	0.053266	0.149299	0.151388	0.140229	0.107481	0.052316
254.6	0.150017	0.147273	0.135999	0.107126	0.053018	0.149279	0.151358	0.140198	0.107466	0.052305
254.8	0.149308	0.146645	0.135478	0.106444	0.05223	0.14926	0.151327	0.140167	0.107452	0.052294
255	0.149172	0.146554	0.135344	0.106339	0.051917	0.14924	0.151296	0.140136	0.107437	0.052284
255.2	0.149353	0.146702	0.136028	0.106814	0.05223	0.149221	0.151266	0.140106	0.107422	0.052273
255.4	0.14934	0.146995	0.136677	0.107568	0.052364	0.149201	0.151235	0.140075	0.107408	0.052263
255.6	0.148968	0.146089	0.136289	0.107556	0.052545	0.149181	0.151205	0.140044	0.107393	0.052252
255.8	0.149091	0.145777	0.136759	0.107116	0.053216	0.149162	0.151174	0.140013	0.107378	0.052241
256	0.1493	0.14594	0.137808	0.107322	0.053804	0.149142	0.151144	0.139982	0.107364	0.052231
256.2	0.149152	0.145225	0.137561	0.10756	0.053688	0.149122	0.151113	0.139952	0.107349	0.05222
256.4	0.148587	0.144798	0.137532	0.107296	0.053282	0.149103	0.151083	0.139921	0.107334	0.05221
256.6	0.148232	0.144461	0.137571	0.106961	0.053197	0.149083	0.151053	0.13989	0.10732	0.052199
256.8	0.14853	0.144098	0.137143	0.106905	0.053194	0.149063	0.151022	0.13986	0.107305	0.052189
257	0.148834	0.144251	0.136854	0.107165	0.053591	0.149044	0.150992	0.139829	0.107291	0.052178
257.2	0.148935	0.144069	0.136402	0.107017	0.053659	0.149024	0.150961	0.139798	0.107276	0.052168
257.4	0.149307	0.144568	0.136317	0.107393	0.053843	0.149005	0.150931	0.139768	0.107261	0.052157
257.6	0.149269	0.144113	0.135812	0.106912	0.053852	0.148985	0.150901	0.139737	0.107247	0.052147
257.8	0.149372	0.144336	0.136022	0.106644	0.053628	0.148965	0.15087	0.139706	0.107232	0.052136
258	0.149494	0.145122	0.136206	0.106917	0.054174	0.148946	0.15084	0.139676	0.107218	0.052126
258.2	0.149864	0.145333	0.135943	0.106949	0.053962	0.148926	0.15081	0.139645	0.107203	0.052115
258.4	0.150539	0.146002	0.136369	0.107134	0.053945	0.148907	0.150779	0.139615	0.107188	0.052105
258.6	0.1508	0.146291	0.136356	0.107579	0.053989	0.148887	0.150749	0.139584	0.107174	0.052094
258.8	0.150649	0.1465	0.136292	0.1083	0.053856	0.148867	0.150719	0.139554	0.107159	0.052084
259	0.151088	0.146365	0.136487	0.108722	0.053852	0.148848	0.150688	0.139523	0.107145	0.052073
259.2	0.150771	0.146343	0.136483	0.109138	0.053985	0.148828	0.150658	0.139493	0.10713	0.052063
259.4	0.150769	0.146642	0.136786	0.109338	0.054048	0.148809	0.150628	0.139462	0.107115	0.052052
259.6	0.150147	0.146677	0.13669	0.108901	0.05413	0.148789	0.150598	0.139432	0.107101	0.052042
259.8	0.150363	0.147023	0.136799	0.108538	0.053889	0.148769	0.150567	0.139401	0.107086	0.052031
260	0.149903	0.146461	0.136307	0.108087	0.053088	0.14875	0.150537	0.139371	0.107072	0.052021
260.2	0.149148	0.145581	0.135347	0.107946	0.052193	0.14873	0.150507	0.13934	0.107057	0.05201
260.4	0.148616	0.145374	0.135577	0.107378	0.052095	0.148711	0.150477	0.13931	0.107043	0.052
260.6	0.148302	0.144819	0.134738	0.10717	0.051878	0.148691	0.150447	0.13928	0.107028	0.051989
260.8	0.148014	0.144552	0.134333	0.107156	0.051903	0.148672	0.150416	0.139249	0.107014	0.051979
261	0.147771	0.144587	0.134588	0.107234	0.052019	0.148652	0.150386	0.139219	0.106999	0.051968
261.2	0.147716	0.144186	0.134368	0.106869	0.051616	0.148632	0.150356	0.139189	0.106985	0.051958
261.4	0.147598	0.143786	0.134779	0.106514	0.051327	0.148613	0.150326	0.139158	0.10697	0.051948
261.6	0.147103	0.142958	0.135021	0.106138	0.05113	0.148593	0.150296	0.139128	0.106955	0.051937
261.8	0.147091	0.143048	0.135275	0.106267	0.051133	0.148574	0.150266	0.139098	0.106941	0.051927
262	0.147137	0.142777	0.134744	0.106188	0.050811	0.148554	0.150236	0.139068	0.106926	0.051916
262.2	0.147565	0.142792	0.135485	0.106465	0.050838	0.148535	0.150206	0.139037	0.106912	0.051906
262.4	0.147622	0.143144	0.1357	0.106963	0.051525	0.148515	0.150176	0.139007	0.106897	0.051895
262.6	0.147137	0.142961	0.135119	0.106479	0.05123	0.148496	0.150146	0.138977	0.106883	0.051885
262.8	0.146502	0.14277	0.135057	0.106223	0.051392	0.148476	0.150116	0.138947	0.106868	0.051875
263	0.146733	0.142944	0.134947	0.105792	0.051604	0.148456	0.150086	0.138917	0.106854	0.051864
263.2	0.146042	0.143083	0.134674	0.10585	0.051936	0.148437	0.150056	0.138886	0.106839	0.051854
263.4	0.145921	0.143133	0.134978	0.105505	0.051781	0.148417	0.150026	0.138856	0.106825	0.051843
263.6	0.14566	0.143511	0.134502	0.105138	0.05188	0.148398	0.149996	0.138826	0.10681	0.051833
263.8	0.14555	0.143053	0.133608	0.104516	0.051429	0.148378	0.149966	0.138796	0.106796	0.051823
264	0.1454	0.142511	0.133126	0.104591	0.051139	0.148359	0.149936	0.138766	0.106782	0.051812
264.2	0.145211	0.142787	0.133286	0.10449	0.051138	0.148339	0.149906	0.138736	0.106767	0.051802
264.4	0.145246	0.14331	0.13338	0.104613	0.051366	0.14832	0.149876	0.138706	0.106753	0.051792
264.6	0.145288	0.14334	0.132938	0.104778	0.051349	0.1483	0.149846	0.138676	0.106738	0.051781
264.8	0.144713	0.142809	0.13277	0.104532	0.050825	0.148281	0.149816	0.138646	0.106724	0.051771
265	0.144759	0.142714	0.133014	0.104167	0.050564	0.148261	0.149786	0.138616	0.106709	0.051761
265.2	0.145204	0.142477	0.133242	0.104034	0.050255	0.148242	0.149757	0.138586	0.106695	0.05175
265.4	0.144666	0.141813	0.133541	0.103891	0.05017	0.148222	0.149727	0.138556	0.10668	0.05174
265.6	0.144674	0.141731	0.13318	0.104132	0.049792	0.148203	0.149697	0.138526	0.106666	0.05173
265.8	0.144503	0.141758	0.132754	0.103852	0.049425	0.148183	0.149667	0.138496	0.106651	0.051719
266	0.145161	0.142367	0.132894	0.103945	0.049673	0.148164	0.149637	0.138466	0.106637	0.051709
266.2	0.145497	0.143028	0.133664	0.104328	0.050347	0.148144	0.149608	0.138436	0.106623	0.051699
266.4	0.145512	0.143478	0.133374	0.103532	0.050499	0.148125	0.149578	0.138406	0.106608	0.051688
266.6	0.145658	0.143714	0.133331	0.103209	0.05037	0.148105	0.149548	0.138376	0.106594	0.051678
266.8	0.145951	0.143551	0.133539	0.103488	0.050365	0.148086	0.149518	0.138347	0.106579	0.051668
267	0.14615	0.143681	0.13355	0.103325	0.050524	0.148066	0.149489	0.138317	0.106565	0.051657
267.2	0.145954	0.143148	0.133475	0.103333	0.050694	0.148047	0.149459	0.138287	0.106551	0.051647
267.4	0.145983	0.143038	0.133245	0.103134	0.050663	0.148027	0.149429	0.138257	0.106536	0.051637
267.6	0.14599	0.143739	0.133262	0.103629	0.05118	0.148008	0.149399	0.138227	0.106522	0.051627
267.8	0.146123	0.143174	0.132852	0.103363	0.051079	0.147988	0.14937	0.138197	0.106507	0.051616
268	0.146329	0.143122	0.132776	0.103636	0.051176	0.147969	0.14934	0.138168	0.106493	0.051606
268.2	0.146107	0.143263	0.13288	0.104032	0.051283	0.147949	0.14931	0.138138	0.106479	0.051596
268.4	0.146311	0.14335	0.132923	0.105116	0.051836	0.14793	0.149281	0.138108	0.106464	0.051586
268.6	0.1459	0.142653	0.132668	0.104641	0.051634	0.14791	0.149251	0.138079	0.10645	0.051575
268.8	0.144949	0.141927	0.132268	0.104398	0.051165	0.147891	0.149222	0.138049	0.106436	0.051565
269	0.145415	0.142011	0.13269	0.104951	0.051604	0.147871	0.149192	0.138019	0.106421	0.051555
269.2	0.145263	0.142055	0.133152	0.105841	0.051685	0.147852	0.149162	0.13799	0.106407	0.051545
269.4	0.144127	0.141201	0.132352	0.105547	0.051078	0.147832	0.149133	0.13796	0.106392	0.051534
269.6	0.144403	0.141575	0.132533	0.105599	0.051033	0.147813	0.149103	0.13793	0.106378	0.051524
269.8	0.144034	0.141828	0.132619	0.105523	0.051025	0.147794	0.149074	0.137901	0.106364	0.051514
270	0.144319	0.14214	0.133031	0.105382	0.051327	0.147774	0.149044	0.137871	0.106349	0.051504
270.2	0.144253	0.142273	0.132996	0.105141	0.051333	0.147755	0.149015	0.137842	0.106335	0.051493
270.4	0.144344	0.142517	0.132975	0.105194	0.05153	0.147735	0.148985	0.137812	0.106321	0.051483
270.6	0.144698	0.142878	0.133055	0.105883	0.052035	0.147716	0.148956	0.137782	0.106306	0.051473
270.8	0.14445	0.142664	0.133101	0.105593	0.052149	0.147696	0.148926	0.137753	0.106292	0.051463
271	0.144288	0.142994	0.13364	0.105373	0.052443	0.147677	0.148897	0.137723	0.106278	0.051453
271.2	0.144283	0.142792	0.133202	0.105256	0.052635	0.147657	0.148867	0.137694	0.106263	0.051442
271.4	0.144318	0.143201	0.133257	0.105404	0.052778	0.147638	0.148838	0.137664	0.106249	0.051432
271.6	0.144077	0.143274	0.133161	0.104934	0.052807	0.147619	0.148808	0.137635	0.106235	0.051422
271.8	0.14391	0.142808	0.132625	0.104256	0.052566	0.147599	0.148779	0.137606	0.106221	0.051412
272	0.143134	0.142287	0.132166	0.104219	0.052295	0.14758	0.14875	0.137576	0.106206	0.051402
272.2	0.143147	0.142206	0.132271	0.104723	0.052598	0.14756	0.14872	0.137547	0.106192	0.051391
272.4	0.142854	0.141905	0.13202	0.104581	0.052451	0.147541	0.148691	0.137517	0.106178	0.051381
272.6	0.142533	0.141267	0.131287	0.10348	0.051628	0.147521	0.148661	0.137488	0.106163	0.051371
272.8	0.142491	0.141306	0.131372	0.104201	0.051554	0.147502	0.148632	0.137459	0.106149	0.051361
273	0.143073	0.141803	0.131808	0.104701	0.051503	0.147483	0.148603	0.137429	0.106135	0.051351
273.2	0.142925	0.14177	0.131511	0.104725	0.050551	0.147463	0.148573	0.1374	0.10612	0.051341
273.4	0.142966	0.141358	0.130739	0.104055	0.050024	0.147444	0.148544	0.137371	0.106106	0.051331
273.6	0.143382	0.142389	0.131343	0.104435	0.050196	0.147424	0.148515	0.137341	0.106092	0.05132
273.8	0.143647	0.142496	0.131234	0.104776	0.050222	0.147405	0.148486	0.137312	0.106078	0.05131
274	0.143412	0.142466	0.131241	0.104469	0.0503	0.147386	0.148456	0.137283	0.106063	0.0513
274.2	0.1446	0.143592	0.131981	0.105299	0.05147	0.147366	0.148427	0.137253	0.106049	0.05129
274.4	0.144562	0.143643	0.132133	0.105377	0.05143	0.147347	0.148398	0.137224	0.106035	0.05128
274.6	0.14499	0.144022	0.132559	0.105298	0.051505	0.147327	0.148369	0.137195	0.106021	0.05127
274.8	0.144617	0.143777	0.132575	0.104709	0.05098	0.147308	0.148339	0.137166	0.106006	0.05126
275	0.144695	0.143691	0.132923	0.104842	0.050804	0.147289	0.14831	0.137137	0.105992	0.05125
275.2	0.144803	0.143193	0.13266	0.104622	0.050743	0.147269	0.148281	0.137107	0.105978	0.05124
275.4	0.144859	0.143278	0.132821	0.104666	0.050865	0.14725	0.148252	0.137078	0.105964	0.051229
275.6	0.143923	0.14193	0.131892	0.103341	0.050777	0.14723	0.148223	0.137049	0.10595	0.051219
275.8	0.144072	0.141604	0.131845	0.103132	0.051128	0.147211	0.148194	0.13702	0.105935	0.051209
276	0.143708	0.141019	0.131552	0.103117	0.051311	0.147192	0.148164	0.136991	0.105921	0.051199
276.2	0.144242	0.140762	0.13163	0.103208	0.05172	0.147172	0.148135	0.136962	0.105907	0.051189
276.4	0.144087	0.140501	0.131139	0.102989	0.051383	0.147153	0.148106	0.136933	0.105893	0.051179
276.6	0.144178	0.140446	0.130667	0.102831	0.051067	0.147134	0.148077	0.136904	0.105878	0.051169
276.8	0.144359	0.140574	0.131082	0.103704	0.051227	0.147114	0.148048	0.136875	0.105864	0.051159
277	0.144652	0.141261	0.131224	0.104128	0.051505	0.147095	0.148019	0.136846	0.10585	0.051149
277.2	0.144476	0.141023	0.131039	0.104055	0.05089	0.147075	0.14799	0.136817	0.105836	0.051139
277.4	0.144052	0.141002	0.130868	0.103963	0.051182	0.147056	0.147961	0.136788	0.105822	0.051129
277.6	0.143794	0.141433	0.131486	0.104818	0.051439	0.147037	0.147932	0.136759	0.105808	0.051119
277.8	0.143792	0.14111	0.131013	0.104575	0.051173	0.147017	0.147903	0.13673	0.105793	0.051109
278	0.143074	0.141108	0.131077	0.104099	0.051005	0.146998	0.147874	0.136701	0.105779	0.051099
278.2	0.143846	0.141779	0.131161	0.104434	0.05139	0.146979	0.147845	0.136672	0.105765	0.051089
278.4	0.143066	0.141293	0.130897	0.104254	0.05081	0.146959	0.147816	0.136643	0.105751	0.051079
278.6	0.142808	0.141178	0.130636	0.104217	0.050122	0.14694	0.147787	0.136614	0.105737	0.051069
278.8	0.142908	0.14102	0.130602	0.103994	0.050182	0.146921	0.147758	0.136585	0.105723	0.051059
279	0.143127	0.141097	0.130922	0.104265	0.050343	0.146901	0.147729	0.136556	0.105708	0.051049
279.2	0.143311	0.140882	0.13107	0.103744	0.050235	0.146882	0.1477	0.136527	0.105694	0.051039
279.4	0.143014	0.140496	0.130751	0.103372	0.050025	0.146863	0.147671	0.136499	0.10568	0.051029
279.6	0.143239	0.140426	0.130659	0.103023	0.050314	0.146843	0.147642	0.13647	0.105666	0.051019
279.8	0.143597	0.140802	0.131046	0.10293	0.050465	0.146824	0.147613	0.136441	0.105652	0.051009
280	0.143378	0.140949	0.130884	0.103258	0.050877	0.146805	0.147585	0.136412	0.105638	0.050999
280.2	0.143732	0.141162	0.130989	0.103032	0.051038	0.146785	0.147556	0.136383	0.105624	0.050989
280.4	0.143623	0.141474	0.130918	0.102935	0.051123	0.146766	0.147527	0.136355	0.105609	0.050979
280.6	0.143633	0.141645	0.131308	0.103108	0.050967	0.146747	0.147498	0.136326	0.105595	0.050969
280.8	0.143341	0.141489	0.131186	0.103458	0.050813	0.146727	0.147469	0.136297	0.105581	0.050959
281	0.143117	0.141781	0.130963	0.103248	0.051097	0.146708	0.14744	0.136268	0.105567	0.050949
281.2	0.142637	0.141739	0.130951	0.102983	0.050866	0.146689	0.147412	0.13624	0.105553	0.050939
281.4	0.142246	0.141538	0.130953	0.103285	0.051024	0.14667	0.147383	0.136211	0.105539	0.050929
281.6	0.14234	0.141211	0.130931	0.103246	0.050749	0.14665	0.147354	0.136182	0.105525	0.050919
281.8	0.141786	0.140811	0.130294	0.10246	0.050172	0.146631	0.147325	0.136154	0.105511	0.050909
282	0.141258	0.140733	0.130457	0.102712	0.050436	0.146612	0.147297	0.136125	0.105497	0.050899
282.2	0.141677	0.140752	0.13021	0.103257	0.050273	0.146592	0.147268	0.136097	0.105482	0.050889
282.4	0.141368	0.140122	0.130335	0.10354	0.050308	0.146573	0.147239	0.136068	0.105468	0.050879
282.6	0.141566	0.139862	0.130029	0.103362	0.049786	0.146554	0.14721	0.136039	0.105454	0.050869
282.8	0.142045	0.1399	0.130396	0.103697	0.050216	0.146534	0.147182	0.136011	0.10544	0.050859
283	0.141793	0.139706	0.130379	0.103693	0.049751	0.146515	0.147153	0.135982	0.105426	0.050849
283.2	0.142107	0.139359	0.130562	0.103638	0.049581	0.146496	0.147124	0.135954	0.105412	0.05084
283.4	0.1421	0.138756	0.130621	0.103934	0.049879	0.146477	0.147096	0.135925	0.105398	0.05083
283.6	0.142703	0.139312	0.130892	0.104205	0.050263	0.146457	0.147067	0.135897	0.105384	0.05082
283.8	0.142324	0.138833	0.130771	0.10384	0.050049	0.146438	0.147038	0.135868	0.10537	0.05081
284	0.142466	0.139344	0.130988	0.104368	0.050222	0.146419	0.14701	0.13584	0.105356	0.0508
284.2	0.14279	0.139888	0.131121	0.104454	0.050319	0.146399	0.146981	0.135811	0.105342	0.05079
284.4	0.142873	0.139901	0.131226	0.104843	0.05008	0.14638	0.146953	0.135783	0.105328	0.05078
284.6	0.142917	0.140116	0.131505	0.105315	0.050265	0.146361	0.146924	0.135754	0.105314	0.05077
284.8	0.142977	0.139884	0.131118	0.105739	0.050459	0.146342	0.146896	0.135726	0.1053	0.05076
285	0.143063	0.139911	0.131026	0.105529	0.050982	0.146322	0.146867	0.135698	0.105286	0.050751
285.2	0.142908	0.140267	0.130815	0.105729	0.050661	0.146303	0.146838	0.135669	0.105272	0.050741
285.4	0.143255	0.140357	0.131127	0.105881	0.050645	0.146284	0.14681	0.135641	0.105258	0.050731
285.6	0.143052	0.140558	0.130798	0.10566	0.050717	0.146265	0.146781	0.135613	0.105244	0.050721
285.8	0.142744	0.140876	0.13067	0.106005	0.050952	0.146245	0.146753	0.135584	0.10523	0.050711
286	0.142625	0.140877	0.130123	0.106231	0.05109	0.146226	0.146724	0.135556	0.105216	0.050701
286.2	0.142859	0.14099	0.129988	0.106254	0.05076	0.146207	0.146696	0.135528	0.105202	0.050691
286.4	0.142655	0.141017	0.130343	0.106095	0.051018	0.146188	0.146668	0.135499	0.105188	0.050682
286.6	0.14294	0.141324	0.130509	0.106049	0.050994	0.146168	0.146639	0.135471	0.105174	0.050672
286.8	0.143088	0.141126	0.130489	0.105973	0.050833	0.146149	0.146611	0.135443	0.10516	0.050662
287	0.143161	0.140592	0.130274	0.105461	0.050228	0.14613	0.146582	0.135415	0.105146	0.050652
287.2	0.143219	0.13974	0.130288	0.104743	0.050216	0.146111	0.146554	0.135386	0.105132	0.050642
287.4	0.142886	0.139425	0.130002	0.104416	0.050129	0.146091	0.146525	0.135358	0.105118	0.050633
287.6	0.142549	0.139385	0.12965	0.103973	0.049659	0.146072	0.146497	0.13533	0.105104	0.050623
287.8	0.142111	0.139215	0.129396	0.103376	0.049233	0.146053	0.146469	0.135302	0.10509	0.050613
288	0.141837	0.138958	0.129182	0.102876	0.048765	0.146034	0.14644	0.135274	0.105076	0.050603
288.2	0.141977	0.138858	0.128707	0.102455	0.048809	0.146015	0.146412	0.135245	0.105062	0.050593
288.4	0.141748	0.138397	0.128476	0.102145	0.048262	0.145995	0.146384	0.135217	0.105048	0.050584
288.6	0.14169	0.138438	0.128244	0.102101	0.048215	0.145976	0.146355	0.135189	0.105034	0.050574
288.8	0.14187	0.138248	0.12812	0.102558	0.048027	0.145957	0.146327	0.135161	0.10502	0.050564
289	0.141876	0.138314	0.128338	0.102176	0.048284	0.145938	0.146299	0.135133	0.105006	0.050554
289.2	0.142087	0.138643	0.128337	0.102472	0.048324	0.145918	0.146271	0.135105	0.104992	0.050544
289.4	0.142156	0.138895	0.128626	0.102586	0.048539	0.145899	0.146242	0.135077	0.104978	0.050535
289.6	0.141997	0.138636	0.128805	0.102834	0.049137	0.14588	0.146214	0.135049	0.104964	0.050525
289.8	0.14217	0.138988	0.129232	0.102971	0.049602	0.145861	0.146186	0.135021	0.10495	0.050515
290	0.14168	0.139367	0.129444	0.102684	0.049454	0.145842	0.146158	0.134993	0.104936	0.050505
290.2	0.141764	0.139807	0.130016	0.102897	0.049846	0.145822	0.146129	0.134965	0.104923	0.050496
290.4	0.141457	0.139625	0.130523	0.102382	0.049716	0.145803	0.146101	0.134937	0.104909	0.050486
290.6	0.141431	0.139717	0.130576	0.102791	0.04933	0.145784	0.146073	0.134909	0.104895	0.050476
290.8	0.140975	0.139205	0.130046	0.102421	0.048852	0.145765	0.146045	0.134881	0.104881	0.050466
291	0.140733	0.138651	0.129731	0.102217	0.048708	0.145746	0.146017	0.134853	0.104867	0.050457
291.2	0.14065	0.138681	0.130031	0.102002	0.049422	0.145727	0.145988	0.134825	0.104853	0.050447
291.4	0.140412	0.138788	0.12977	0.102257	0.049748	0.145707	0.14596	0.134797	0.104839	0.050437
291.6	0.139773	0.138187	0.129303	0.101417	0.049303	0.145688	0.145932	0.134769	0.104825	0.050428
291.8	0.139326	0.137816	0.128603	0.100502	0.048754	0.145669	0.145904	0.134742	0.104811	0.050418
292	0.139117	0.137239	0.128204	0.099957	0.048379	0.14565	0.145876	0.134714	0.104797	0.050408
292.2	0.139521	0.137681	0.127892	0.099981	0.048416	0.145631	0.145848	0.134686	0.104784	0.050398
292.4	0.139626	0.137584	0.127523	0.099986	0.048183	0.145612	0.14582	0.134658	0.10477	0.050389
292.6	0.139922	0.137749	0.127499	0.100367	0.048194	0.145592	0.145792	0.13463	0.104756	0.050379
292.8	0.140595	0.137832	0.127996	0.100745	0.048637	0.145573	0.145764	0.134602	0.104742	0.050369
293	0.14119	0.137845	0.12839	0.100998	0.048909	0.145554	0.145736	0.134575	0.104728	0.05036
293.2	0.141826	0.138045	0.128003	0.10169	0.049091	0.145535	0.145708	0.134547	0.104714	0.05035
293.4	0.142646	0.138367	0.128042	0.101789	0.049237	0.145516	0.14568	0.134519	0.1047	0.05034
293.6	0.142909	0.138227	0.128353	0.102373	0.049636	0.145497	0.145652	0.134491	0.104687	0.050331
293.8	0.143083	0.138981	0.128532	0.102493	0.049755	0.145477	0.145624	0.134464	0.104673	0.050321
294	0.143159	0.139272	0.128661	0.102822	0.049597	0.145458	0.145596	0.134436	0.104659	0.050311
294.2	0.142784	0.13877	0.128561	0.103219	0.049567	0.145439	0.145568	0.134408	0.104645	0.050302
294.4	0.142422	0.138716	0.128729	0.103222	0.048709	0.14542	0.14554	0.134381	0.104631	0.050292
294.6	0.142289	0.138679	0.128689	0.103844	0.048324	0.145401	0.145512	0.134353	0.104617	0.050282
294.8	0.141797	0.138482	0.128494	0.103334	0.048395	0.145382	0.145484	0.134325	0.104604	0.050273
295	0.141525	0.138286	0.128645	0.103304	0.048616	0.145363	0.145456	0.134298	0.10459	0.050263
295.2	0.141259	0.138485	0.129274	0.103452	0.049113	0.145343	0.145428	0.13427	0.104576	0.050254
295.4	0.140227	0.138349	0.129029	0.103367	0.048697	0.145324	0.1454	0.134243	0.104562	0.050244
295.6	0.140003	0.13855	0.129084	0.103343	0.048524	0.145305	0.145372	0.134215	0.104548	0.050234
295.8	0.139687	0.138432	0.128874	0.103483	0.048639	0.145286	0.145345	0.134187	0.104534	0.050225
296	0.139648	0.138285	0.12872	0.103164	0.048899	0.145267	0.145317	0.13416	0.104521	0.050215
296.2	0.139282	0.138227	0.128388	0.103102	0.048929	0.145248	0.145289	0.134132	0.104507	0.050205
296.4	0.139586	0.138205	0.128079	0.102828	0.048877	0.145229	0.145261	0.134105	0.104493	0.050196
296.6	0.140228	0.13833	0.128273	0.103098	0.048991	0.14521	0.145233	0.134077	0.104479	0.050186
296.8	0.140731	0.138474	0.128294	0.103013	0.049379	0.14519	0.145206	0.13405	0.104466	0.050177
297	0.141288	0.13867	0.127876	0.103055	0.049026	0.145171	0.145178	0.134022	0.104452	0.050167
297.2	0.14183	0.13856	0.127411	0.102792	0.04928	0.145152	0.14515	0.133995	0.104438	0.050157
297.4	0.142556	0.138503	0.127374	0.102424	0.049233	0.145133	0.145122	0.133968	0.104424	0.050148
297.6	0.142806	0.138527	0.127758	0.102324	0.049174	0.145114	0.145094	0.13394	0.10441	0.050138
297.8	0.143632	0.139159	0.128492	0.102459	0.049515	0.145095	0.145067	0.133913	0.104397	0.050129
298	0.14399	0.138936	0.128451	0.102599	0.04904	0.145076	0.145039	0.133885	0.104383	0.050119
298.2	0.143526	0.138078	0.128365	0.10226	0.048299	0.145057	0.145011	0.133858	0.104369	0.05011
298.4	0.143726	0.138143	0.12838	0.10189	0.047793	0.145038	0.144984	0.133831	0.104355	0.0501
298.6	0.143499	0.138124	0.12834	0.101477	0.047487	0.145019	0.144956	0.133803	0.104342	0.05009
298.8	0.14332	0.138725	0.128793	0.101615	0.047847	0.144999	0.144928	0.133776	0.104328	0.050081
299	0.143231	0.138893	0.129161	0.102008	0.048021	0.14498	0.144901	0.133749	0.104314	0.050071
299.2	0.142615	0.138836	0.129982	0.102561	0.048496	0.144961	0.144873	0.133721	0.1043	0.050062
299.4	0.14169	0.138892	0.129707	0.102599	0.048243	0.144942	0.144845	0.133694	0.104287	0.050052
299.6	0.141644	0.13918	0.129835	0.103119	0.048523	0.144923	0.144818	0.133667	0.104273	0.050043
299.8	0.140878	0.138885	0.129686	0.102972	0.048733	0.144904	0.14479	0.133639	0.104259	0.050033
300	0.140382	0.138883	0.129874	0.102861	0.048929	0.144885	0.144763	0.133612	0.104246	0.050024
300.2	0.140186	0.139301	0.130438	0.103162	0.049047	0.144866	0.144735	0.133585	0.104232	0.050014
300.4	0.140423	0.139851	0.130746	0.103254	0.049635	0.144847	0.144707	0.133558	0.104218	0.050005
300.6	0.140011	0.140003	0.130869	0.103344	0.04994	0.144828	0.14468	0.133531	0.104204	0.049995
300.8	0.139647	0.140014	0.130586	0.102582	0.05022	0.144809	0.144652	0.133503	0.104191	0.049986
301	0.139008	0.13964	0.130068	0.10231	0.049983	0.14479	0.144625	0.133476	0.104177	0.049976
301.2	0.138948	0.139272	0.129961	0.101833	0.050552	0.144771	0.144597	0.133449	0.104163	0.049967
301.4	0.138638	0.138755	0.129452	0.100862	0.050418	0.144752	0.14457	0.133422	0.10415	0.049957
301.6	0.13862	0.138492	0.129428	0.100402	0.049869	0.144732	0.144542	0.133395	0.104136	0.049948
301.8	0.139187	0.138307	0.12934	0.10045	0.049869	0.144713	0.144515	0.133368	0.104122	0.049938
302	0.139207	0.137437	0.128573	0.09993	0.048843	0.144694	0.144487	0.133341	0.104109	0.049929
302.2	0.139094	0.136772	0.128202	0.099519	0.048143	0.144675	0.14446	0.133314	0.104095	0.049919
302.4	0.140257	0.137332	0.128322	0.099939	0.04807	0.144656	0.144432	0.133287	0.104081	0.04991
302.6	0.140982	0.137472	0.128207	0.10021	0.04793	0.144637	0.144405	0.133259	0.104068	0.0499
302.8	0.141422	0.137628	0.128023	0.100568	0.048289	0.144618	0.144378	0.133232	0.104054	0.049891
303	0.14154	0.136982	0.127544	0.100514	0.047657	0.144599	0.14435	0.133205	0.10404	0.049881
303.2	0.141171	0.136593	0.12701	0.100452	0.047484	0.14458	0.144323	0.133178	0.104027	0.049872
303.4	0.141526	0.136893	0.126102	0.100621	0.047288	0.144561	0.144295	0.133151	0.104013	0.049862
303.6	0.141613	0.136997	0.126082	0.101039	0.04745	0.144542	0.144268	0.133124	0.103999	0.049853
303.8	0.142244	0.137727	0.126848	0.101525	0.048301	0.144523	0.144241	0.133097	0.103986	0.049844
304	0.141913	0.137562	0.126992	0.102058	0.047951	0.144504	0.144213	0.133071	0.103972	0.049834
304.2	0.141379	0.13795	0.127374	0.10187	0.048227	0.144485	0.144186	0.133044	0.103958	0.049825
304.4	0.141249	0.138181	0.127638	0.101862	0.048428	0.144466	0.144159	0.133017	0.103945	0.049815
304.6	0.140641	0.13818	0.127521	0.101369	0.048243	0.144447	0.144131	0.13299	0.103931	0.049806
304.8	0.140232	0.137785	0.127349	0.100876	0.04813	0.144428	0.144104	0.132963	0.103918	0.049796
305	0.139411	0.137477	0.127194	0.100909	0.04779	0.144409	0.144077	0.132936	0.103904	0.049787
305.2	0.139503	0.137628	0.127286	0.100669	0.048044	0.14439	0.144049	0.132909	0.10389	0.049778
305.4	0.138975	0.137269	0.127377	0.100496	0.048077	0.144371	0.144022	0.132882	0.103877	0.049768
305.6	0.139439	0.137809	0.128294	0.101322	0.048277	0.144352	0.143995	0.132856	0.103863	0.049759
305.8	0.139836	0.137943	0.128473	0.101508	0.048693	0.144333	0.143968	0.132829	0.103849	0.049749
306	0.139537	0.13815	0.128282	0.10176	0.048219	0.144314	0.143941	0.132802	0.103836	0.04974
306.2	0.139634	0.138153	0.128433	0.102299	0.048207	0.144295	0.143913	0.132775	0.103822	0.049731
306.4	0.140693	0.138903	0.128996	0.102805	0.048818	0.144276	0.143886	0.132748	0.103809	0.049721
306.6	0.140414	0.13861	0.12893	0.102457	0.048989	0.144257	0.143859	0.132722	0.103795	0.049712
306.8	0.13987	0.138755	0.12842	0.102049	0.048916	0.144238	0.143832	0.132695	0.103782	0.049703
307	0.13944	0.138268	0.12787	0.102177	0.048408	0.144219	0.143805	0.132668	0.103768	0.049693
307.2	0.139048	0.138119	0.127636	0.101909	0.048378	0.1442	0.143777	0.132641	0.103754	0.049684
307.4	0.13924	0.137933	0.127742	0.102201	0.048527	0.144181	0.14375	0.132615	0.103741	0.049674
307.6	0.138832	0.13747	0.127885	0.101672	0.048143	0.144162	0.143723	0.132588	0.103727	0.049665
307.8	0.139216	0.137807	0.128	0.10187	0.048293	0.144143	0.143696	0.132561	0.103714	0.049656
308	0.138527	0.137083	0.127315	0.101465	0.04734	0.144124	0.143669	0.132535	0.1037	0.049646
308.2	0.138337	0.137017	0.127101	0.100737	0.046728	0.144105	0.143642	0.132508	0.103687	0.049637
308.4	0.138828	0.13651	0.12679	0.100119	0.046038	0.144086	0.143615	0.132482	0.103673	0.049628
308.6	0.138807	0.136137	0.12665	0.099995	0.045341	0.144067	0.143588	0.132455	0.10366	0.049618
308.8	0.138904	0.136348	0.127094	0.100108	0.045143	0.144048	0.143561	0.132428	0.103646	0.049609
309	0.139225	0.136828	0.127438	0.100354	0.045188	0.144029	0.143534	0.132402	0.103632	0.0496
309.2	0.139287	0.13692	0.12714	0.10006	0.045178	0.14401	0.143507	0.132375	0.103619	0.04959
309.4	0.139882	0.13713	0.127742	0.100097	0.045694	0.143991	0.14348	0.132349	0.103605	0.049581
309.6	0.140196	0.137643	0.127785	0.099988	0.045693	0.143972	0.143453	0.132322	0.103592	0.049572
309.8	0.140202	0.137486	0.127423	0.099755	0.045547	0.143954	0.143426	0.132296	0.103578	0.049563
310	0.140283	0.137658	0.12759	0.100084	0.045988	0.143935	0.143399	0.132269	0.103565	0.049553
310.2	0.14027	0.137737	0.128044	0.100139	0.046159	0.143916	0.143372	0.132243	0.103551	0.049544
310.4	0.139907	0.137636	0.128097	0.099538	0.046493	0.143897	0.143345	0.132216	0.103538	0.049535
310.6	0.139427	0.13721	0.128149	0.098588	0.046567	0.143878	0.143318	0.13219	0.103524	0.049525
310.8	0.13846	0.137191	0.127793	0.098182	0.046397	0.143859	0.143291	0.132163	0.103511	0.049516
311	0.138478	0.137093	0.127894	0.098516	0.046832	0.14384	0.143264	0.132137	0.103497	0.049507
311.2	0.138336	0.136529	0.128237	0.098289	0.046923	0.143821	0.143237	0.13211	0.103484	0.049498
311.4	0.13853	0.136566	0.128102	0.098708	0.047189	0.143802	0.14321	0.132084	0.10347	0.049488
311.6	0.138576	0.136298	0.127548	0.098696	0.047256	0.143783	0.143183	0.132058	0.103457	0.049479
311.8	0.13882	0.13648	0.127063	0.099459	0.048011	0.143764	0.143156	0.132031	0.103443	0.04947
312	0.138478	0.135851	0.126571	0.099332	0.047566	0.143745	0.14313	0.132005	0.10343	0.04946
312.2	0.138487	0.135509	0.126312	0.099891	0.047778	0.143726	0.143103	0.131979	0.103416	0.049451
312.4	0.138811	0.135572	0.125946	0.100058	0.047857	0.143707	0.143076	0.131952	0.103403	0.049442
312.6	0.138662	0.135641	0.125981	0.100705	0.047717	0.143688	0.143049	0.131926	0.103389	0.049433
312.8	0.138535	0.135949	0.126229	0.100567	0.048245	0.14367	0.143022	0.1319	0.103376	0.049423
313	0.138651	0.135834	0.125789	0.100948	0.04803	0.143651	0.142996	0.131873	0.103363	0.049414
313.2	0.138738	0.135589	0.125343	0.100651	0.047711	0.143632	0.142969	0.131847	0.103349	0.049405
313.4	0.139011	0.135682	0.125863	0.100944	0.047771	0.143613	0.142942	0.131821	0.103336	0.049396
313.6	0.138922	0.135475	0.12571	0.100886	0.046993	0.143594	0.142915	0.131795	0.103322	0.049387
313.8	0.138518	0.135284	0.126073	0.100926	0.046929	0.143575	0.142888	0.131768	0.103309	0.049377
314	0.137938	0.135224	0.126367	0.100895	0.047201	0.143556	0.142862	0.131742	0.103295	0.049368
314.2	0.137502	0.13518	0.126693	0.100306	0.046725	0.143537	0.142835	0.131716	0.103282	0.049359
314.4	0.137345	0.135468	0.126722	0.099753	0.046673	0.143518	0.142808	0.13169	0.103269	0.04935
314.6	0.137371	0.135838	0.126963	0.099422	0.046489	0.143499	0.142782	0.131664	0.103255	0.049341
314.8	0.137055	0.136122	0.126984	0.099196	0.046186	0.143481	0.142755	0.131637	0.103242	0.049331
315	0.137174	0.135981	0.127332	0.099096	0.045857	0.143462	0.142728	0.131611	0.103228	0.049322
315.2	0.13714	0.136058	0.127086	0.09896	0.045379	0.143443	0.142702	0.131585	0.103215	0.049313
315.4	0.137524	0.136372	0.127553	0.099273	0.045502	0.143424	0.142675	0.131559	0.103201	0.049304
315.6	0.137811	0.135791	0.127811	0.099236	0.045483	0.143405	0.142648	0.131533	0.103188	0.049295
315.8	0.137477	0.135443	0.127625	0.099109	0.045469	0.143386	0.142622	0.131507	0.103175	0.049285
316	0.137744	0.135547	0.127571	0.098845	0.045164	0.143367	0.142595	0.131481	0.103161	0.049276
316.2	0.138038	0.136242	0.128081	0.099817	0.046104	0.143348	0.142568	0.131455	0.103148	0.049267
316.4	0.13845	0.1367	0.12851	0.099883	0.046209	0.14333	0.142542	0.131429	0.103134	0.049258
316.6	0.138325	0.136644	0.128354	0.099869	0.046158	0.143311	0.142515	0.131403	0.103121	0.049249
316.8	0.138835	0.137356	0.128461	0.100298	0.046489	0.143292	0.142489	0.131377	0.103108	0.04924
317	0.138931	0.137163	0.128298	0.100506	0.046336	0.143273	0.142462	0.131351	0.103094	0.04923
317.2	0.139456	0.137249	0.128217	0.100256	0.046369	0.143254	0.142436	0.131325	0.103081	0.049221
317.4	0.139326	0.137092	0.128269	0.100524	0.046251	0.143235	0.142409	0.131299	0.103068	0.049212
317.6	0.139122	0.136883	0.127897	0.100243	0.046566	0.143216	0.142383	0.131273	0.103054	0.049203
317.8	0.138653	0.136858	0.127671	0.100301	0.047149	0.143198	0.142356	0.131247	0.103041	0.049194
318	0.138966	0.136743	0.127231	0.100276	0.047374	0.143179	0.14233	0.131221	0.103028	0.049185
318.2	0.139229	0.13645	0.12652	0.099813	0.047093	0.14316	0.142303	0.131195	0.103014	0.049176
318.4	0.139217	0.136698	0.126218	0.099794	0.047053	0.143141	0.142277	0.131169	0.103001	0.049167
318.6	0.138756	0.135946	0.125585	0.099373	0.046521	0.143122	0.14225	0.131143	0.102987	0.049157
318.8	0.138495	0.135543	0.125256	0.099186	0.046388	0.143103	0.142224	0.131117	0.102974	0.049148
319	0.138617	0.135448	0.12544	0.099078	0.046186	0.143085	0.142197	0.131092	0.102961	0.049139
319.2	0.13887	0.135452	0.125334	0.099101	0.046559	0.143066	0.142171	0.131066	0.102947	0.04913
319.4	0.139096	0.135252	0.125963	0.099249	0.047191	0.143047	0.142145	0.13104	0.102934	0.049121
319.6	0.139272	0.134875	0.126159	0.099576	0.047136	0.143028	0.142118	0.131014	0.102921	0.049112
319.8	0.138648	0.134812	0.126187	0.099741	0.047294	0.143009	0.142092	0.130988	0.102907	0.049103
320	0.13875	0.135754	0.126776	0.100201	0.047653	0.14299	0.142065	0.130963	0.102894	0.049094
320.2	0.138289	0.136091	0.127347	0.101177	0.047809	0.142972	0.142039	0.130937	0.102881	0.049085
320.4	0.138574	0.136278	0.127797	0.101349	0.047858	0.142953	0.142013	0.130911	0.102868	0.049076
320.6	0.138645	0.136871	0.127831	0.101779	0.047817	0.142934	0.141986	0.130885	0.102854	0.049066
320.8	0.139116	0.137839	0.128415	0.102127	0.048561	0.142915	0.14196	0.13086	0.102841	0.049057
321	0.139266	0.138081	0.128888	0.102343	0.049193	0.142896	0.141934	0.130834	0.102828	0.049048
321.2	0.139423	0.138313	0.128556	0.102268	0.048968	0.142877	0.141907	0.130808	0.102814	0.049039
321.4	0.139058	0.138595	0.128557	0.102194	0.049256	0.142859	0.141881	0.130783	0.102801	0.04903
321.6	0.138826	0.138473	0.128233	0.101826	0.049331	0.14284	0.141855	0.130757	0.102788	0.049021
321.8	0.138903	0.138152	0.127766	0.101339	0.048898	0.142821	0.141829	0.130731	0.102775	0.049012
322	0.139138	0.13813	0.128002	0.100942	0.048509	0.142802	0.141802	0.130706	0.102761	0.049003
322.2	0.139011	0.137634	0.127698	0.100218	0.047939	0.142783	0.141776	0.13068	0.102748	0.048994
322.4	0.138517	0.137445	0.12759	0.099769	0.047578	0.142765	0.14175	0.130654	0.102735	0.048985
322.6	0.138235	0.137193	0.127273	0.099333	0.046965	0.142746	0.141724	0.130629	0.102721	0.048976
322.8	0.138092	0.137217	0.12726	0.099335	0.047007	0.142727	0.141697	0.130603	0.102708	0.048967
323	0.138456	0.137373	0.12759	0.098665	0.046696	0.142708	0.141671	0.130578	0.102695	0.048958
323.2	0.138647	0.137095	0.127643	0.098499	0.047199	0.14269	0.141645	0.130552	0.102682	0.048949
323.4	0.138325	0.137061	0.127444	0.098415	0.047241	0.142671	0.141619	0.130526	0.102668	0.04894
323.6	0.138332	0.136585	0.127597	0.098605	0.046708	0.142652	0.141593	0.130501	0.102655	0.048931
323.8	0.137428	0.136086	0.127248	0.098372	0.046455	0.142633	0.141567	0.130475	0.102642	0.048922
324	0.137234	0.135936	0.1271	0.098478	0.046151	0.142614	0.14154	0.13045	0.102629	0.048913
324.2	0.137546	0.136133	0.12706	0.099196	0.045946	0.142596	0.141514	0.130424	0.102615	0.048904
324.4	0.138118	0.136426	0.127206	0.099417	0.046562	0.142577	0.141488	0.130399	0.102602	0.048895
324.6	0.138557	0.137203	0.127454	0.100032	0.047116	0.142558	0.141462	0.130374	0.102589	0.048886
324.8	0.138715	0.137411	0.127349	0.099817	0.04728	0.142539	0.141436	0.130348	0.102576	0.048877
325	0.13907	0.137322	0.127246	0.100167	0.047287	0.142521	0.14141	0.130323	0.102563	0.048868
325.2	0.138727	0.136869	0.12653	0.099549	0.046797	0.142502	0.141384	0.130297	0.102549	0.048859
325.4	0.139644	0.137682	0.126958	0.100038	0.0476	0.142483	0.141358	0.130272	0.102536	0.04885
325.6	0.140083	0.137167	0.127163	0.100043	0.047523	0.142464	0.141332	0.130246	0.102523	0.048841
325.8	0.14007	0.1369	0.12672	0.099351	0.047287	0.142446	0.141306	0.130221	0.10251	0.048832
326	0.139677	0.136854	0.126959	0.099297	0.047363	0.142427	0.14128	0.130196	0.102497	0.048823
326.2	0.139809	0.13664	0.126691	0.099266	0.047192	0.142408	0.141254	0.13017	0.102483	0.048814
326.4	0.139646	0.1364	0.126455	0.099189	0.047168	0.142389	0.141228	0.130145	0.10247	0.048805
326.6	0.13966	0.136326	0.126965	0.09932	0.046763	0.142371	0.141202	0.13012	0.102457	0.048796
326.8	0.139188	0.135867	0.126779	0.098996	0.046656	0.142352	0.141176	0.130094	0.102444	0.048787
327	0.139195	0.13582	0.126827	0.098625	0.046673	0.142333	0.14115	0.130069	0.102431	0.048778
327.2	0.138756	0.135573	0.126329	0.098599	0.047032	0.142314	0.141124	0.130044	0.102417	0.04877
327.4	0.137773	0.135057	0.125671	0.098034	0.046661	0.142296	0.141098	0.130019	0.102404	0.048761
327.6	0.137429	0.134634	0.125599	0.098007	0.04648	0.142277	0.141072	0.129993	0.102391	0.048752
327.8	0.136454	0.134243	0.124735	0.097671	0.046101	0.142258	0.141046	0.129968	0.102378	0.048743
328	0.13608	0.134317	0.124363	0.098026	0.046041	0.142239	0.14102	0.129943	0.102365	0.048734
328.2	0.136511	0.134927	0.124276	0.098522	0.046324	0.142221	0.140994	0.129918	0.102352	0.048725
328.4	0.136256	0.135071	0.123923	0.098273	0.046404	0.142202	0.140968	0.129893	0.102338	0.048716
328.6	0.136516	0.135689	0.124039	0.098632	0.046752	0.142183	0.140943	0.129867	0.102325	0.048707
328.8	0.136409	0.135815	0.124034	0.098444	0.046447	0.142165	0.140917	0.129842	0.102312	0.048698
329	0.136573	0.136298	0.123736	0.098786	0.046593	0.142146	0.140891	0.129817	0.102299	0.048689
329.2	0.136989	0.136612	0.123738	0.098795	0.046928	0.142127	0.140865	0.129792	0.102286	0.04868
329.4	0.137689	0.137115	0.12407	0.099382	0.047484	0.142108	0.140839	0.129767	0.102273	0.048672
329.6	0.137551	0.1367	0.124286	0.099078	0.047305	0.14209	0.140813	0.129742	0.10226	0.048663
329.8	0.137266	0.136855	0.124263	0.098916	0.047351	0.142071	0.140788	0.129717	0.102247	0.048654
330	0.136974	0.136702	0.124578	0.099009	0.047382	0.142052	0.140762	0.129692	0.102233	0.048645
330.2	0.137015	0.136753	0.124913	0.0995	0.046823	0.142034	0.140736	0.129666	0.10222	0.048636
330.4	0.13724	0.136803	0.12548	0.099599	0.047255	0.142015	0.14071	0.129641	0.102207	0.048627
330.6	0.136847	0.136407	0.125656	0.099142	0.046535	0.141996	0.140685	0.129616	0.102194	0.048618
330.8	0.136425	0.13587	0.125176	0.098663	0.046568	0.141978	0.140659	0.129591	0.102181	0.048609
331	0.136489	0.135825	0.125122	0.09863	0.046322	0.141959	0.140633	0.129566	0.102168	0.048601
331.2	0.136405	0.135655	0.124936	0.098613	0.045732	0.14194	0.140607	0.129541	0.102155	0.048592
331.4	0.136387	0.13557	0.124945	0.098339	0.045725	0.141922	0.140582	0.129516	0.102142	0.048583
331.6	0.136244	0.135592	0.125102	0.098594	0.045377	0.141903	0.140556	0.129491	0.102129	0.048574
331.8	0.136761	0.135425	0.12551	0.098909	0.045503	0.141884	0.14053	0.129466	0.102116	0.048565
332	0.136606	0.135183	0.125505	0.098884	0.045084	0.141866	0.140505	0.129442	0.102102	0.048556
332.2	0.137219	0.135584	0.125978	0.098949	0.04537	0.141847	0.140479	0.129417	0.102089	0.048548
332.4	0.136997	0.136099	0.125946	0.099123	0.045389	0.141828	0.140453	0.129392	0.102076	0.048539
332.6	0.137015	0.136454	0.125922	0.098818	0.045573	0.141809	0.140428	0.129367	0.102063	0.04853
332.8	0.136765	0.136292	0.126078	0.098738	0.045342	0.141791	0.140402	0.129342	0.10205	0.048521
333	0.137324	0.136472	0.125977	0.098833	0.045754	0.141772	0.140377	0.129317	0.102037	0.048512
333.2	0.137625	0.136505	0.126599	0.099024	0.046032	0.141754	0.140351	0.129292	0.102024	0.048504
333.4	0.13762	0.136387	0.126414	0.099237	0.046093	0.141735	0.140325	0.129267	0.102011	0.048495
333.6	0.13783	0.136701	0.126842	0.099359	0.046316	0.141716	0.1403	0.129243	0.101998	0.048486
333.8	0.138137	0.136551	0.127042	0.099533	0.046647	0.141698	0.140274	0.129218	0.101985	0.048477
334	0.137992	0.136161	0.126595	0.099455	0.046419	0.141679	0.140249	0.129193	0.101972	0.048468
334.2	0.138078	0.136368	0.126734	0.099718	0.046323	0.14166	0.140223	0.129168	0.101959	0.04846
334.4	0.138673	0.136524	0.126732	0.100108	0.047239	0.141642	0.140198	0.129143	0.101946	0.048451
334.6	0.138955	0.136287	0.126552	0.100157	0.047247	0.141623	0.140172	0.129119	0.101933	0.048442
334.8	0.139487	0.136245	0.126376	0.100452	0.04763	0.141604	0.140147	0.129094	0.10192	0.048433
335	0.139928	0.136589	0.126309	0.100861	0.047368	0.141586	0.140121	0.129069	0.101907	0.048424
335.2	0.140079	0.136895	0.126485	0.100936	0.047063	0.141567	0.140096	0.129044	0.101894	0.048416
335.4	0.139932	0.137012	0.12647	0.100929	0.047083	0.141548	0.14007	0.12902	0.101881	0.048407
335.6	0.139628	0.136612	0.126524	0.100894	0.046793	0.14153	0.140045	0.128995	0.101868	0.048398
335.8	0.139288	0.135838	0.126138	0.100949	0.046524	0.141511	0.140019	0.12897	0.101855	0.048389
336	0.138705	0.13548	0.125489	0.10041	0.046281	0.141493	0.139994	0.128946	0.101842	0.048381
336.2	0.138845	0.136114	0.125594	0.100511	0.046918	0.141474	0.139968	0.128921	0.101829	0.048372
336.4	0.138069	0.136115	0.125292	0.100017	0.046632	0.141455	0.139943	0.128896	0.101816	0.048363
336.6	0.137973	0.135713	0.125014	0.099428	0.046505	0.141437	0.139918	0.128872	0.101803	0.048354
336.8	0.137494	0.135055	0.125113	0.099412	0.046162	0.141418	0.139892	0.128847	0.10179	0.048346
337	0.13774	0.135024	0.125181	0.098949	0.046431	0.141399	0.139867	0.128822	0.101777	0.048337
337.2	0.137246	0.13432	0.124867	0.098411	0.04631	0.141381	0.139841	0.128798	0.101764	0.048328
337.4	0.137465	0.134144	0.124474	0.098324	0.046542	0.141362	0.139816	0.128773	0.101751	0.04832
337.6	0.137751	0.134531	0.124966	0.098925	0.047061	0.141344	0.139791	0.128749	0.101738	0.048311
337.8	0.137418	0.133756	0.124467	0.098785	0.046876	0.141325	0.139765	0.128724	0.101725	0.048302
338	0.136997	0.133706	0.123889	0.098747	0.04686	0.141306	0.13974	0.1287	0.101712	0.048293
338.2	0.137247	0.134333	0.124299	0.098994	0.047357	0.141288	0.139715	0.128675	0.101699	0.048285
338.4	0.137614	0.134823	0.124504	0.09945	0.048072	0.141269	0.13969	0.128651	0.101686	0.048276
338.6	0.138144	0.135373	0.125041	0.099669	0.04854	0.141251	0.139664	0.128626	0.101673	0.048267
338.8	0.137418	0.135282	0.124646	0.099212	0.048405	0.141232	0.139639	0.128602	0.10166	0.048259
339	0.136935	0.135616	0.124644	0.09925	0.048027	0.141213	0.139614	0.128577	0.101647	0.04825
339.2	0.13666	0.13587	0.124558	0.099144	0.047858	0.141195	0.139588	0.128553	0.101634	0.048241
339.4	0.136866	0.136085	0.124314	0.099377	0.048157	0.141176	0.139563	0.128528	0.101621	0.048233
339.6	0.136662	0.136149	0.124224	0.099187	0.047806	0.141158	0.139538	0.128504	0.101608	0.048224
339.8	0.136871	0.136044	0.12409	0.099287	0.048081	0.141139	0.139513	0.12848	0.101595	0.048215
340	0.13718	0.136196	0.124189	0.099188	0.048446	0.141121	0.139488	0.128455	0.101582	0.048207
340.2	0.137089	0.136567	0.123957	0.098951	0.048043	0.141102	0.139462	0.128431	0.101569	0.048198
340.4	0.136923	0.13638	0.124248	0.098796	0.047584	0.141083	0.139437	0.128406	0.101557	0.048189
340.6	0.136947	0.136111	0.124617	0.098593	0.047489	0.141065	0.139412	0.128382	0.101544	0.048181
340.8	0.136694	0.135524	0.124656	0.098012	0.046968	0.141046	0.139387	0.128358	0.101531	0.048172
341	0.136758	0.135143	0.124556	0.09717	0.046439	0.141028	0.139362	0.128333	0.101518	0.048163
341.2	0.136424	0.134402	0.124127	0.097203	0.04583	0.141009	0.139337	0.128309	0.101505	0.048155
341.4	0.13631	0.134628	0.124302	0.097459	0.045123	0.140991	0.139311	0.128285	0.101492	0.048146
341.6	0.136114	0.134346	0.124529	0.097757	0.044718	0.140972	0.139286	0.12826	0.101479	0.048137
341.8	0.135919	0.134446	0.12442	0.097754	0.044419	0.140953	0.139261	0.128236	0.101466	0.048129
342	0.136094	0.134288	0.124611	0.097389	0.044635	0.140935	0.139236	0.128212	0.101453	0.04812
342.2	0.136518	0.134875	0.125141	0.09765	0.045106	0.140916	0.139211	0.128188	0.10144	0.048112
342.4	0.137256	0.135276	0.125549	0.098624	0.045606	0.140898	0.139186	0.128163	0.101428	0.048103
342.6	0.137502	0.135652	0.125923	0.099182	0.046209	0.140879	0.139161	0.128139	0.101415	0.048094
342.8	0.137174	0.13571	0.125759	0.099537	0.046266	0.140861	0.139136	0.128115	0.101402	0.048086
343	0.13796	0.136686	0.126409	0.100366	0.04684	0.140842	0.139111	0.128091	0.101389	0.048077
343.2	0.138629	0.137233	0.126365	0.10066	0.047488	0.140824	0.139086	0.128067	0.101376	0.048069
343.4	0.139304	0.137815	0.126473	0.10078	0.048086	0.140805	0.139061	0.128042	0.101363	0.04806
343.6	0.139659	0.138193	0.126613	0.10036	0.047762	0.140787	0.139036	0.128018	0.10135	0.048051
343.8	0.140053	0.138162	0.126414	0.100249	0.048394	0.140768	0.139011	0.127994	0.101338	0.048043
344	0.140243	0.138163	0.126002	0.100422	0.048303	0.140749	0.138986	0.12797	0.101325	0.048034
344.2	0.140279	0.138039	0.125863	0.100135	0.047983	0.140731	0.138961	0.127946	0.101312	0.048026
344.4	0.140496	0.137673	0.126395	0.100039	0.048432	0.140712	0.138936	0.127922	0.101299	0.048017
344.6	0.140205	0.137582	0.126328	0.099565	0.048519	0.140694	0.138911	0.127898	0.101286	0.048008
344.8	0.139633	0.137261	0.125959	0.099303	0.047894	0.140675	0.138886	0.127874	0.101273	0.048
345	0.139161	0.137038	0.126175	0.099154	0.047639	0.140657	0.138861	0.12785	0.10126	0.047991
345.2	0.138568	0.136219	0.125967	0.099273	0.047257	0.140638	0.138836	0.127826	0.101248	0.047983
345.4	0.138204	0.136201	0.125944	0.09888	0.047169	0.14062	0.138811	0.127801	0.101235	0.047974
345.6	0.138268	0.136314	0.126257	0.0996	0.047665	0.140601	0.138786	0.127777	0.101222	0.047966
345.8	0.138071	0.136167	0.126327	0.099866	0.047608	0.140583	0.138762	0.127753	0.101209	0.047957
346	0.137632	0.135554	0.125982	0.099408	0.047675	0.140564	0.138737	0.127729	0.101196	0.047949
346.2	0.138068	0.136161	0.1264	0.100551	0.048104	0.140546	0.138712	0.127705	0.101184	0.04794
346.4	0.138621	0.136337	0.126506	0.101063	0.048393	0.140527	0.138687	0.127681	0.101171	0.047931
346.6	0.13798	0.136193	0.126238	0.100491	0.048056	0.140509	0.138662	0.127658	0.101158	0.047923
346.8	0.137592	0.136476	0.126155	0.100403	0.047778	0.14049	0.138637	0.127634	0.101145	0.047914
347	0.13774	0.136944	0.126012	0.10022	0.048432	0.140472	0.138613	0.12761	0.101132	0.047906
347.2	0.13772	0.136926	0.125414	0.09988	0.047753	0.140453	0.138588	0.127586	0.10112	0.047897
347.4	0.137974	0.137042	0.124896	0.099697	0.047429	0.140435	0.138563	0.127562	0.101107	0.047889
347.6	0.137983	0.136881	0.12461	0.099388	0.047061	0.140416	0.138538	0.127538	0.101094	0.04788
347.8	0.137823	0.136677	0.124601	0.099429	0.047262	0.140398	0.138513	0.127514	0.101081	0.047872
348	0.138101	0.136497	0.124439	0.099878	0.047236	0.140379	0.138489	0.12749	0.101068	0.047863
348.2	0.138019	0.135979	0.124867	0.09984	0.046975	0.140361	0.138464	0.127466	0.101056	0.047855
348.4	0.138154	0.135759	0.125074	0.099785	0.047153	0.140342	0.138439	0.127443	0.101043	0.047846
348.6	0.137681	0.136103	0.124908	0.09946	0.046937	0.140324	0.138414	0.127419	0.10103	0.047838
348.8	0.137213	0.13581	0.12493	0.099501	0.046926	0.140306	0.13839	0.127395	0.101017	0.047829
349	0.137048	0.135621	0.125257	0.099683	0.046999	0.140287	0.138365	0.127371	0.101005	0.047821
349.2	0.136797	0.135006	0.124864	0.0991	0.046982	0.140269	0.13834	0.127347	0.100992	0.047812
349.4	0.137016	0.135596	0.125309	0.099396	0.047543	0.14025	0.138316	0.127324	0.100979	0.047804
349.6	0.137344	0.135858	0.126074	0.099968	0.047274	0.140232	0.138291	0.1273	0.100966	0.047795
349.8	0.137093	0.135402	0.126427	0.099797	0.046746	0.140213	0.138266	0.127276	0.100954	0.047787
350	0.136999	0.135259	0.126285	0.098707	0.046236	0.140195	0.138242	0.127252	0.100941	0.047779
350.2	0.137192	0.135295	0.126567	0.098519	0.046631	0.140176	0.138217	0.127229	0.100928	0.04777
350.4	0.136611	0.134951	0.126071	0.09761	0.046454	0.140158	0.138193	0.127205	0.100916	0.047762
350.6	0.136486	0.135075	0.12624	0.097594	0.046417	0.140139	0.138168	0.127181	0.100903	0.047753
350.8	0.136862	0.135367	0.126117	0.097818	0.046867	0.140121	0.138143	0.127158	0.10089	0.047745
351	0.136768	0.13533	0.125485	0.097573	0.046875	0.140103	0.138119	0.127134	0.100877	0.047736
351.2	0.137056	0.135649	0.125424	0.098028	0.046652	0.140084	0.138094	0.12711	0.100865	0.047728
351.4	0.137403	0.135807	0.125328	0.098667	0.047617	0.140066	0.13807	0.127087	0.100852	0.047719
351.6	0.137484	0.135696	0.125265	0.098486	0.047715	0.140047	0.138045	0.127063	0.100839	0.047711
351.8	0.137715	0.136363	0.12595	0.099215	0.048068	0.140029	0.13802	0.127039	0.100827	0.047703
352	0.137561	0.136069	0.125443	0.099485	0.047637	0.14001	0.137996	0.127016	0.100814	0.047694
352.2	0.137527	0.136084	0.124988	0.099313	0.047158	0.139992	0.137971	0.126992	0.100801	0.047686
352.4	0.137198	0.135782	0.124241	0.09877	0.046752	0.139974	0.137947	0.126969	0.100788	0.047677
352.6	0.136771	0.135857	0.123985	0.098498	0.04687	0.139955	0.137922	0.126945	0.100776	0.047669
352.8	0.136297	0.135152	0.123404	0.098307	0.04653	0.139937	0.137898	0.126921	0.100763	0.04766
353	0.136377	0.135284	0.123109	0.098116	0.046444	0.139918	0.137873	0.126898	0.10075	0.047652
353.2	0.136477	0.134857	0.122653	0.097651	0.046451	0.1399	0.137849	0.126874	0.100738	0.047644
353.4	0.136365	0.134532	0.122977	0.097777	0.045858	0.139881	0.137825	0.126851	0.100725	0.047635
353.6	0.136544	0.134387	0.123246	0.097561	0.045402	0.139863	0.1378	0.126827	0.100712	0.047627
353.8	0.13621	0.134118	0.123303	0.097316	0.045301	0.139845	0.137776	0.126804	0.1007	0.047618
354	0.136138	0.133834	0.122795	0.096387	0.045483	0.139826	0.137751	0.12678	0.100687	0.04761
354.2	0.136429	0.134321	0.123598	0.097038	0.046308	0.139808	0.137727	0.126757	0.100674	0.047602
354.4	0.136344	0.134252	0.123684	0.097168	0.046179	0.139789	0.137702	0.126733	0.100662	0.047593
354.6	0.136804	0.134607	0.123631	0.097949	0.04642	0.139771	0.137678	0.12671	0.100649	0.047585
354.8	0.137126	0.134548	0.123406	0.097886	0.046963	0.139753	0.137654	0.126687	0.100636	0.047577
355	0.137334	0.134657	0.123619	0.097972	0.047343	0.139734	0.137629	0.126663	0.100624	0.047568
355.2	0.137705	0.134657	0.123873	0.098505	0.047547	0.139716	0.137605	0.12664	0.100611	0.04756
355.4	0.137948	0.134551	0.124051	0.098464	0.047818	0.139697	0.137581	0.126616	0.100599	0.047552
355.6	0.138133	0.134587	0.124286	0.098405	0.047207	0.139679	0.137556	0.126593	0.100586	0.047543
355.8	0.138565	0.13525	0.124898	0.099287	0.047385	0.139661	0.137532	0.12657	0.100573	0.047535
356	0.138363	0.134662	0.124428	0.098844	0.046704	0.139642	0.137508	0.126546	0.100561	0.047526
356.2	0.138377	0.134953	0.124151	0.098561	0.046425	0.139624	0.137483	0.126523	0.100548	0.047518
356.4	0.138211	0.13442	0.124294	0.098397	0.046185	0.139606	0.137459	0.1265	0.100535	0.04751
356.6	0.138322	0.134884	0.124663	0.09862	0.046422	0.139587	0.137435	0.126476	0.100523	0.047501
356.8	0.138269	0.134885	0.12482	0.098762	0.046637	0.139569	0.137411	0.126453	0.10051	0.047493
357	0.13848	0.13555	0.124888	0.099018	0.047035	0.13955	0.137386	0.12643	0.100498	0.047485
357.2	0.138547	0.135425	0.125062	0.09938	0.046876	0.139532	0.137362	0.126407	0.100485	0.047476
357.4	0.13847	0.135456	0.125612	0.099687	0.046741	0.139514	0.137338	0.126383	0.100472	0.047468
357.6	0.138656	0.13611	0.125808	0.099821	0.04722	0.139495	0.137314	0.12636	0.10046	0.04746
357.8	0.138884	0.136666	0.126379	0.100489	0.04764	0.139477	0.137289	0.126337	0.100447	0.047452
358	0.139245	0.137125	0.126301	0.100615	0.047513	0.139459	0.137265	0.126314	0.100435	0.047443
358.2	0.139073	0.137504	0.126428	0.101014	0.047068	0.13944	0.137241	0.12629	0.100422	0.047435
358.4	0.138909	0.137484	0.125887	0.100999	0.04661	0.139422	0.137217	0.126267	0.100409	0.047427
358.6	0.138951	0.13797	0.125731	0.101533	0.046677	0.139404	0.137193	0.126244	0.100397	0.047418
358.8	0.138706	0.137976	0.125554	0.101199	0.046986	0.139385	0.137169	0.126221	0.100384	0.04741
359	0.1384	0.137609	0.124882	0.100803	0.046492	0.139367	0.137144	0.126198	0.100372	0.047402
359.2	0.137718	0.137152	0.124488	0.100423	0.045848	0.139348	0.13712	0.126175	0.100359	0.047394
359.4	0.137735	0.136543	0.124067	0.100201	0.045742	0.13933	0.137096	0.126152	0.100347	0.047385
359.6	0.137839	0.136209	0.12376	0.100088	0.045416	0.139312	0.137072	0.126128	0.100334	0.047377
359.8	0.137572	0.135635	0.123306	0.099581	0.044725	0.139293	0.137048	0.126105	0.100322	0.047369
360	0.136932	0.134854	0.12292	0.0984	0.044356	0.139275	0.137024	0.126082	0.100309	0.04736
360.2	0.136577	0.134616	0.12262	0.098078	0.044547	0.139257	0.137	0.126059	0.100296	0.047352
360.4	0.136481	0.134536	0.122837	0.098197	0.045099	0.139238	0.136976	0.126036	0.100284	0.047344
360.6	0.136451	0.134859	0.123179	0.097955	0.045431	0.13922	0.136952	0.126013	0.100271	0.047336
360.8	0.136213	0.134785	0.123102	0.098098	0.045692	0.139202	0.136928	0.12599	0.100259	0.047327
361	0.135967	0.134906	0.123139	0.098312	0.045623	0.139183	0.136904	0.125967	0.100246	0.047319
361.2	0.13626	0.134716	0.123527	0.09862	0.045487	0.139165	0.13688	0.125944	0.100234	0.047311
361.4	0.136624	0.134779	0.124252	0.099052	0.04601	0.139147	0.136856	0.125921	0.100221	0.047303
361.6	0.136636	0.135342	0.124906	0.099439	0.046397	0.139129	0.136831	0.125898	0.100209	0.047294
361.8	0.137073	0.135589	0.125354	0.099782	0.046303	0.13911	0.136808	0.125875	0.100196	0.047286
362	0.136796	0.13559	0.124847	0.09924	0.04546	0.139092	0.136784	0.125852	0.100184	0.047278
362.2	0.13672	0.135901	0.124825	0.099282	0.045515	0.139074	0.13676	0.125829	0.100171	0.04727
362.4	0.136656	0.135922	0.124934	0.098988	0.045647	0.139055	0.136736	0.125806	0.100159	0.047262
362.6	0.136496	0.13581	0.125156	0.099135	0.046032	0.139037	0.136712	0.125783	0.100146	0.047253
362.8	0.136336	0.134948	0.12489	0.098476	0.046362	0.139019	0.136688	0.12576	0.100134	0.047245
363	0.137013	0.134805	0.124837	0.098616	0.04695	0.139	0.136664	0.125737	0.100121	0.047237
363.2	0.136603	0.134108	0.124704	0.098435	0.047206	0.138982	0.13664	0.125715	0.100109	0.047229
363.4	0.136561	0.133259	0.124122	0.098046	0.046928	0.138964	0.136616	0.125692	0.100096	0.04722
363.6	0.13685	0.133369	0.124039	0.097824	0.047061	0.138946	0.136592	0.125669	0.100084	0.047212
363.8	0.136	0.132684	0.123663	0.097156	0.04667	0.138927	0.136568	0.125646	0.100071	0.047204
364	0.136017	0.132366	0.12361	0.096775	0.047133	0.138909	0.136544	0.125623	0.100059	0.047196
364.2	0.135891	0.132429	0.123514	0.097086	0.047437	0.138891	0.13652	0.1256	0.100046	0.047188
364.4	0.135528	0.132874	0.123361	0.097039	0.047272	0.138872	0.136497	0.125578	0.100034	0.04718
364.6	0.135424	0.1328	0.123063	0.096813	0.047192	0.138854	0.136473	0.125555	0.100021	0.047171
364.8	0.135266	0.133123	0.123116	0.097627	0.046992	0.138836	0.136449	0.125532	0.100009	0.047163
365	0.135392	0.133896	0.12372	0.097934	0.047114	0.138818	0.136425	0.125509	0.099997	0.047155
365.2	0.135591	0.133975	0.123426	0.09813	0.046434	0.138799	0.136401	0.125486	0.099984	0.047147
365.4	0.135952	0.134695	0.124132	0.098775	0.04692	0.138781	0.136378	0.125464	0.099972	0.047139
365.6	0.135344	0.135111	0.123808	0.098491	0.046638	0.138763	0.136354	0.125441	0.099959	0.047131
365.8	0.135371	0.135466	0.123697	0.098196	0.046055	0.138744	0.13633	0.125418	0.099947	0.047122
366	0.13528	0.135893	0.123914	0.098331	0.04588	0.138726	0.136306	0.125395	0.099934	0.047114
366.2	0.135625	0.136275	0.12443	0.09834	0.045962	0.138708	0.136282	0.125373	0.099922	0.047106
366.4	0.13612	0.136103	0.124696	0.09803	0.046005	0.13869	0.136259	0.12535	0.099909	0.047098
366.6	0.136786	0.136231	0.125618	0.098999	0.046596	0.138671	0.136235	0.125327	0.099897	0.04709
366.8	0.137312	0.136342	0.126039	0.099056	0.046965	0.138653	0.136211	0.125305	0.099885	0.047082
367	0.137634	0.136117	0.126044	0.099384	0.046955	0.138635	0.136188	0.125282	0.099872	0.047074
367.2	0.137008	0.13512	0.125728	0.098727	0.046781	0.138617	0.136164	0.12526	0.09986	0.047065
367.4	0.136995	0.134553	0.125763	0.098497	0.046345	0.138598	0.13614	0.125237	0.099847	0.047057
367.6	0.137265	0.134888	0.126119	0.09896	0.047022	0.13858	0.136116	0.125214	0.099835	0.047049
367.8	0.136875	0.133889	0.125956	0.098221	0.046779	0.138562	0.136093	0.125192	0.099823	0.047041
368	0.137044	0.133784	0.125703	0.09823	0.046737	0.138544	0.136069	0.125169	0.09981	0.047033
368.2	0.136602	0.133349	0.125025	0.098082	0.04672	0.138525	0.136045	0.125147	0.099798	0.047025
368.4	0.13622	0.132983	0.12459	0.097789	0.046397	0.138507	0.136022	0.125124	0.099785	0.047017
368.6	0.136163	0.13285	0.123949	0.097775	0.046635	0.138489	0.135998	0.125101	0.099773	0.047009
368.8	0.135997	0.1326	0.123377	0.097771	0.04646	0.138471	0.135975	0.125079	0.099761	0.047001
369	0.135747	0.132391	0.122869	0.097586	0.046116	0.138453	0.135951	0.125056	0.099748	0.046992
369.2	0.135467	0.13174	0.121887	0.097452	0.045561	0.138434	0.135927	0.125034	0.099736	0.046984
369.4	0.135188	0.132006	0.121919	0.097561	0.045989	0.138416	0.135904	0.125011	0.099723	0.046976
369.6	0.13505	0.13199	0.121713	0.097667	0.04613	0.138398	0.13588	0.124989	0.099711	0.046968
369.8	0.13525	0.132811	0.122274	0.098014	0.045937	0.13838	0.135857	0.124966	0.099699	0.04696
370	0.13527	0.133079	0.122424	0.098437	0.04605	0.138361	0.135833	0.124944	0.099686	0.046952
370.2	0.135512	0.132993	0.122668	0.098336	0.045918	0.138343	0.13581	0.124921	0.099674	0.046944
370.4	0.135974	0.133159	0.123339	0.099	0.046096	0.138325	0.135786	0.124899	0.099662	0.046936
370.6	0.13582	0.13357	0.124208	0.099874	0.04674	0.138307	0.135763	0.124877	0.099649	0.046928
370.8	0.136039	0.133676	0.124602	0.099672	0.0466	0.138289	0.135739	0.124854	0.099637	0.04692
371	0.135951	0.13308	0.124671	0.099659	0.046225	0.13827	0.135716	0.124832	0.099625	0.046912
371.2	0.13576	0.133218	0.124751	0.099603	0.046513	0.138252	0.135692	0.124809	0.099612	0.046904
371.4	0.135727	0.133522	0.125143	0.09996	0.046208	0.138234	0.135669	0.124787	0.0996	0.046896
371.6	0.135835	0.133724	0.125048	0.100082	0.046466	0.138216	0.135645	0.124765	0.099588	0.046888
371.8	0.135838	0.133097	0.124458	0.099496	0.045796	0.138198	0.135622	0.124742	0.099575	0.04688
372	0.135262	0.132864	0.123943	0.099182	0.045414	0.138179	0.135598	0.12472	0.099563	0.046872
372.2	0.134861	0.132567	0.123493	0.098699	0.045359	0.138161	0.135575	0.124698	0.099551	0.046864
372.4	0.134983	0.132753	0.12335	0.098641	0.045598	0.138143	0.135551	0.124675	0.099538	0.046855
372.6	0.134915	0.133034	0.122817	0.098	0.045903	0.138125	0.135528	0.124653	0.099526	0.046847
372.8	0.134836	0.132406	0.12225	0.097511	0.046022	0.138107	0.135505	0.124631	0.099514	0.046839
373	0.134696	0.132015	0.121846	0.097066	0.045578	0.138089	0.135481	0.124609	0.099501	0.046831
373.2	0.134681	0.13208	0.121227	0.096387	0.045686	0.13807	0.135458	0.124586	0.099489	0.046823
373.4	0.134339	0.13201	0.120842	0.096232	0.045529	0.138052	0.135434	0.124564	0.099477	0.046815
373.6	0.134566	0.132373	0.121196	0.096467	0.045728	0.138034	0.135411	0.124542	0.099464	0.046807
373.8	0.134978	0.132757	0.121465	0.096161	0.045645	0.138016	0.135388	0.12452	0.099452	0.046799
374	0.134869	0.132421	0.121507	0.096265	0.045442	0.137998	0.135364	0.124497	0.09944	0.046791
374.2	0.135135	0.1321	0.121889	0.0961	0.045247	0.13798	0.135341	0.124475	0.099428	0.046783
374.4	0.135741	0.132958	0.1226	0.096599	0.045489	0.137961	0.135318	0.124453	0.099415	0.046775
374.6	0.13616	0.133495	0.123159	0.097302	0.045912	0.137943	0.135294	0.124431	0.099403	0.046767
374.8	0.136669	0.133942	0.123669	0.097963	0.046232	0.137925	0.135271	0.124409	0.099391	0.046759
375	0.136763	0.133882	0.123504	0.098637	0.046296	0.137907	0.135248	0.124386	0.099379	0.046751
375.2	0.136805	0.134238	0.123947	0.098956	0.046253	0.137889	0.135225	0.124364	0.099366	0.046743
375.4	0.13656	0.134274	0.124063	0.099053	0.046063	0.137871	0.135201	0.124342	0.099354	0.046736
375.6	0.13712	0.134217	0.124385	0.099519	0.046281	0.137852	0.135178	0.12432	0.099342	0.046728
375.8	0.137586	0.134403	0.124795	0.09971	0.046438	0.137834	0.135155	0.124298	0.099329	0.04672
376	0.137076	0.13442	0.125015	0.099747	0.046534	0.137816	0.135132	0.124276	0.099317	0.046712
376.2	0.137334	0.134859	0.125131	0.099625	0.046717	0.137798	0.135108	0.124254	0.099305	0.046704
376.4	0.13727	0.134976	0.125121	0.099735	0.046973	0.13778	0.135085	0.124232	0.099293	0.046696
376.6	0.137151	0.135067	0.125236	0.099264	0.047316	0.137762	0.135062	0.12421	0.09928	0.046688
376.8	0.13717	0.134937	0.12487	0.099408	0.047123	0.137744	0.135039	0.124188	0.099268	0.04668
377	0.136979	0.134644	0.124735	0.098904	0.04689	0.137726	0.135016	0.124166	0.099256	0.046672
377.2	0.136656	0.135122	0.124829	0.098876	0.047035	0.137707	0.134992	0.124144	0.099244	0.046664
377.4	0.136474	0.134874	0.124398	0.098569	0.046344	0.137689	0.134969	0.124122	0.099232	0.046656
377.6	0.13654	0.135064	0.125052	0.098777	0.046393	0.137671	0.134946	0.1241	0.099219	0.046648
377.8	0.136443	0.134785	0.124561	0.09827	0.045981	0.137653	0.134923	0.124078	0.099207	0.04664
378	0.135828	0.134091	0.123505	0.097665	0.045098	0.137635	0.1349	0.124056	0.099195	0.046632
378.2	0.135743	0.13372	0.123085	0.097241	0.044662	0.137617	0.134877	0.124034	0.099183	0.046624
378.4	0.135959	0.134109	0.12317	0.09758	0.045108	0.137599	0.134854	0.124012	0.09917	0.046616
378.6	0.135907	0.133926	0.122942	0.0982	0.045404	0.137581	0.13483	0.12399	0.099158	0.046608
378.8	0.135674	0.133833	0.122716	0.098108	0.045652	0.137562	0.134807	0.123968	0.099146	0.046601
379	0.135513	0.133595	0.122239	0.097888	0.045342	0.137544	0.134784	0.123946	0.099134	0.046593
379.2	0.135382	0.133646	0.122849	0.097903	0.044914	0.137526	0.134761	0.123924	0.099122	0.046585
379.4	0.135648	0.133803	0.122944	0.097972	0.045308	0.137508	0.134738	0.123902	0.099109	0.046577
379.6	0.136171	0.133854	0.123254	0.098705	0.045216	0.13749	0.134715	0.12388	0.099097	0.046569
379.8	0.136268	0.133806	0.123522	0.098716	0.045516	0.137472	0.134692	0.123858	0.099085	0.046561
380	0.135514	0.133564	0.123393	0.098592	0.045321	0.137454	0.134669	0.123837	0.099073	0.046553
380.2	0.136077	0.134139	0.12374	0.098506	0.04576	0.137436	0.134646	0.123815	0.099061	0.046545
380.4	0.136357	0.134743	0.124214	0.099057	0.04635	0.137418	0.134623	0.123793	0.099049	0.046537
380.6	0.137159	0.135398	0.125055	0.099535	0.047507	0.1374	0.1346	0.123771	0.099036	0.04653
380.8	0.137613	0.135613	0.125132	0.099822	0.047871	0.137382	0.134577	0.123749	0.099024	0.046522
381	0.137799	0.135484	0.125374	0.099741	0.048178	0.137363	0.134554	0.123728	0.099012	0.046514
381.2	0.138002	0.136251	0.125731	0.100664	0.048724	0.137345	0.134531	0.123706	0.099	0.046506
381.4	0.137983	0.136227	0.125138	0.10075	0.048593	0.137327	0.134508	0.123684	0.098988	0.046498
381.6	0.137764	0.136129	0.12521	0.101015	0.048704	0.137309	0.134485	0.123662	0.098976	0.04649
381.8	0.137358	0.135773	0.124252	0.100743	0.048643	0.137291	0.134462	0.123641	0.098963	0.046482
382	0.137153	0.135095	0.123234	0.100107	0.048311	0.137273	0.134439	0.123619	0.098951	0.046475
382.2	0.136764	0.135189	0.123111	0.100237	0.048642	0.137255	0.134417	0.123597	0.098939	0.046467
382.4	0.136857	0.135499	0.123323	0.100483	0.048957	0.137237	0.134394	0.123575	0.098927	0.046459
382.6	0.136698	0.135423	0.123383	0.100709	0.048771	0.137219	0.134371	0.123554	0.098915	0.046451
382.8	0.136212	0.135202	0.12335	0.09994	0.048286	0.137201	0.134348	0.123532	0.098903	0.046443
383	0.136006	0.134905	0.123223	0.099582	0.048002	0.137183	0.134325	0.12351	0.098891	0.046435
383.2	0.135617	0.134679	0.123193	0.099185	0.047438	0.137165	0.134302	0.123489	0.098879	0.046428
383.4	0.135602	0.134454	0.122857	0.098634	0.047538	0.137147	0.134279	0.123467	0.098866	0.04642
383.6	0.135017	0.133847	0.122532	0.098644	0.046972	0.137129	0.134256	0.123445	0.098854	0.046412
383.8	0.134692	0.133645	0.122672	0.097778	0.046856	0.137111	0.134234	0.123424	0.098842	0.046404
384	0.133922	0.133065	0.122224	0.097123	0.046562	0.137092	0.134211	0.123402	0.09883	0.046396
384.2	0.134454	0.13305	0.122383	0.096856	0.046846	0.137074	0.134188	0.123381	0.098818	0.046389
384.4	0.13463	0.132544	0.122349	0.096799	0.046688	0.137056	0.134165	0.123359	0.098806	0.046381
384.6	0.134568	0.13196	0.122597	0.096824	0.04677	0.137038	0.134142	0.123337	0.098794	0.046373
384.8	0.1345	0.131532	0.122474	0.096959	0.046567	0.13702	0.13412	0.123316	0.098782	0.046365
385	0.134223	0.130937	0.122074	0.096664	0.046029	0.137002	0.134097	0.123294	0.09877	0.046357
385.2	0.134259	0.131287	0.122655	0.097082	0.046042	0.136984	0.134074	0.123273	0.098758	0.04635
385.4	0.13378	0.130857	0.122395	0.09693	0.045738	0.136966	0.134051	0.123251	0.098745	0.046342
385.6	0.133511	0.130489	0.122726	0.096891	0.045517	0.136948	0.134029	0.12323	0.098733	0.046334
385.8	0.133579	0.130288	0.122594	0.097422	0.045203	0.13693	0.134006	0.123208	0.098721	0.046326
386	0.133892	0.130559	0.12262	0.097487	0.044743	0.136912	0.133983	0.123187	0.098709	0.046318
386.2	0.134167	0.131053	0.123089	0.097868	0.044641	0.136894	0.13396	0.123165	0.098697	0.046311
386.4	0.134416	0.13146	0.123318	0.098018	0.044396	0.136876	0.133938	0.123144	0.098685	0.046303
386.6	0.134713	0.132128	0.123644	0.098401	0.04493	0.136858	0.133915	0.123122	0.098673	0.046295
386.8	0.135297	0.132881	0.123657	0.098415	0.0455	0.13684	0.133892	0.123101	0.098661	0.046287
387	0.135368	0.132719	0.123415	0.097906	0.04558	0.136822	0.13387	0.12308	0.098649	0.04628
387.2	0.135443	0.133154	0.123242	0.097747	0.045987	0.136804	0.133847	0.123058	0.098637	0.046272
387.4	0.13571	0.133462	0.122975	0.097265	0.046715	0.136786	0.133824	0.123037	0.098625	0.046264
387.6	0.135622	0.134071	0.122935	0.097072	0.047365	0.136768	0.133802	0.123015	0.098613	0.046256
387.8	0.13554	0.134097	0.122448	0.096547	0.047475	0.13675	0.133779	0.122994	0.098601	0.046249
388	0.135521	0.133498	0.122037	0.096642	0.047581	0.136732	0.133757	0.122973	0.098589	0.046241
388.2	0.135742	0.133493	0.1218	0.09637	0.047711	0.136714	0.133734	0.122951	0.098577	0.046233
388.4	0.135771	0.132938	0.121368	0.096643	0.047687	0.136696	0.133711	0.12293	0.098565	0.046225
388.6	0.13593	0.133269	0.121543	0.096905	0.047618	0.136678	0.133689	0.122908	0.098553	0.046218
388.8	0.135636	0.133081	0.121261	0.096386	0.047512	0.13666	0.133666	0.122887	0.098541	0.04621
389	0.135807	0.132829	0.121266	0.09581	0.047393	0.136642	0.133644	0.122866	0.098529	0.046202
389.2	0.135973	0.132906	0.121852	0.096193	0.047808	0.136624	0.133621	0.122845	0.098517	0.046195
389.4	0.13617	0.132949	0.121886	0.09682	0.048155	0.136606	0.133599	0.122823	0.098505	0.046187
389.6	0.136119	0.132718	0.121444	0.096849	0.04764	0.136588	0.133576	0.122802	0.098493	0.046179
389.8	0.135977	0.132746	0.121382	0.09737	0.046711	0.13657	0.133554	0.122781	0.098481	0.046171
390	0.135772	0.133325	0.121288	0.097588	0.046523	0.136552	0.133531	0.122759	0.098469	0.046164
390.2	0.135596	0.133663	0.121131	0.097781	0.046427	0.136534	0.133509	0.122738	0.098457	0.046156
390.4	0.135364	0.134133	0.121172	0.098224	0.046589	0.136516	0.133486	0.122717	0.098445	0.046148
390.6	0.135396	0.134669	0.121941	0.098972	0.047035	0.136498	0.133464	0.122696	0.098433	0.046141
390.8	0.13588	0.135077	0.12244	0.099386	0.046689	0.13648	0.133441	0.122675	0.098421	0.046133
391	0.1356	0.135423	0.122668	0.09929	0.046459	0.136462	0.133419	0.122653	0.098409	0.046125
391.2	0.135665	0.136266	0.123157	0.100052	0.04709	0.136444	0.133396	0.122632	0.098397	0.046118
391.4	0.135541	0.136813	0.123112	0.099561	0.046833	0.136426	0.133374	0.122611	0.098385	0.04611
391.6	0.13555	0.137165	0.123392	0.100383	0.047168	0.136408	0.133351	0.12259	0.098373	0.046102
391.8	0.135116	0.136587	0.123145	0.100608	0.046738	0.13639	0.133329	0.122569	0.098361	0.046095
392	0.135017	0.136574	0.12372	0.100984	0.046518	0.136373	0.133307	0.122548	0.098349	0.046087
392.2	0.135164	0.136151	0.123608	0.100987	0.04663	0.136355	0.133284	0.122526	0.098337	0.046079
392.4	0.135251	0.135585	0.123554	0.100923	0.046595	0.136337	0.133262	0.122505	0.098325	0.046072
392.6	0.135301	0.135482	0.12344	0.100675	0.046141	0.136319	0.133239	0.122484	0.098313	0.046064
392.8	0.13466	0.134369	0.122732	0.099929	0.045909	0.136301	0.133217	0.122463	0.098301	0.046056
393	0.135163	0.133687	0.122449	0.099454	0.046107	0.136283	0.133195	0.122442	0.098289	0.046049
393.2	0.135675	0.133357	0.12245	0.099718	0.046561	0.136265	0.133172	0.122421	0.098277	0.046041
393.4	0.135445	0.132545	0.121771	0.099275	0.046001	0.136247	0.13315	0.1224	0.098265	0.046033
393.6	0.134345	0.13134	0.120837	0.098055	0.045072	0.136229	0.133128	0.122379	0.098253	0.046026
393.8	0.133669	0.130753	0.120651	0.09759	0.044621	0.136211	0.133105	0.122358	0.098241	0.046018
394	0.133803	0.130717	0.120335	0.097157	0.044585	0.136193	0.133083	0.122337	0.098229	0.04601
394.2	0.133954	0.130613	0.120673	0.097063	0.044558	0.136175	0.133061	0.122316	0.098217	0.046003
394.4	0.134036	0.130441	0.12093	0.097178	0.044765	0.136157	0.133038	0.122295	0.098205	0.045995
394.6	0.133884	0.129975	0.121122	0.096543	0.044347	0.136139	0.133016	0.122274	0.098194	0.045988
394.8	0.134248	0.130165	0.121411	0.096482	0.044409	0.136121	0.132994	0.122253	0.098182	0.04598
395	0.134293	0.130534	0.122077	0.096434	0.044776	0.136104	0.132972	0.122232	0.09817	0.045972
395.2	0.13432	0.13062	0.122495	0.096881	0.045044	0.136086	0.132949	0.122211	0.098158	0.045965
395.4	0.134543	0.130752	0.122727	0.096243	0.045002	0.136068	0.132927	0.12219	0.098146	0.045957
395.6	0.134645	0.130942	0.12332	0.096626	0.045903	0.13605	0.132905	0.122169	0.098134	0.04595
395.8	0.134862	0.131248	0.123704	0.096286	0.046518	0.136032	0.132883	0.122148	0.098122	0.045942
396	0.134947	0.131673	0.123682	0.096087	0.046244	0.136014	0.132861	0.122127	0.09811	0.045934
396.2	0.135551	0.131855	0.123642	0.096547	0.046214	0.135996	0.132838	0.122106	0.098098	0.045927
396.4	0.135192	0.131599	0.122991	0.096244	0.045594	0.135978	0.132816	0.122085	0.098086	0.045919
396.6	0.134871	0.131276	0.122135	0.096465	0.044765	0.13596	0.132794	0.122065	0.098075	0.045912
396.8	0.134866	0.131395	0.121618	0.096592	0.044945	0.135942	0.132772	0.122044	0.098063	0.045904
397	0.135105	0.131382	0.1213	0.096288	0.044545	0.135925	0.13275	0.122023	0.098051	0.045896
397.2	0.135159	0.131349	0.121142	0.096632	0.044485	0.135907	0.132728	0.122002	0.098039	0.045889
397.4	0.134705	0.131038	0.120334	0.096452	0.043845	0.135889	0.132705	0.121981	0.098027	0.045881
397.6	0.134621	0.131622	0.120129	0.096494	0.043525	0.135871	0.132683	0.12196	0.098015	0.045874
397.8	0.13521	0.132407	0.120563	0.097477	0.043907	0.135853	0.132661	0.12194	0.098003	0.045866
398	0.135515	0.132958	0.121106	0.098176	0.044109	0.135835	0.132639	0.121919	0.097991	0.045859
398.2	0.135473	0.132991	0.12123	0.098817	0.044763	0.135817	0.132617	0.121898	0.09798	0.045851
398.4	0.135836	0.133251	0.12166	0.099321	0.045805	0.135799	0.132595	0.121877	0.097968	0.045844
398.6	0.135748	0.133144	0.121943	0.098906	0.045735	0.135781	0.132573	0.121857	0.097956	0.045836
398.8	0.13635	0.133784	0.122674	0.099985	0.046842	0.135764	0.132551	0.121836	0.097944	0.045828
399	0.136957	0.13428	0.123591	0.100195	0.047457	0.135746	0.132529	0.121815	0.097932	0.045821
399.2	0.136895	0.134362	0.123853	0.100323	0.047476	0.135728	0.132507	0.121794	0.09792	0.045813
399.4	0.136863	0.134937	0.123905	0.099252	0.047683	0.13571	0.132485	0.121774	0.097909	0.045806
399.6	0.137048	0.135209	0.12424	0.099026	0.04782	0.135692	0.132463	0.121753	0.097897	0.045798
[truncated: 401 more rows]

## Sheet: Figure 3f-BLI
Time (s)	32 nM	16 nM	8 nM	4 nM	2 nM	Fit	Fit	Fit	Fit	Fit
0	0.002666	0.000378	0.000557	-0.00089	-0.00398	0	0	0	0	0
0.2	0.002612	0.000706	0.00096	-0.00073	-0.00351	0.000705	0.000342	0.000176	0.000119	8.05e-05
0.4	0.002553	0.001162	0.001587	-0.00053	-0.00275	0.001406	0.000683	0.000352	0.000238	0.000161
0.6	0.003062	0.001665	0.001934	-0.00071	-0.00228	0.002105	0.001023	0.000528	0.000357	0.00024
0.8	0.003653	0.002345	0.002542	-0.0002	-0.0015	0.002801	0.001363	0.000703	0.000475	0.00032
1	0.004178	0.003053	0.003235	-0.00019	-0.00076	0.003494	0.001703	0.000878	0.000593	0.000399
1.2	0.005444	0.00407	0.004456	0.000715	0.000236	0.004185	0.002041	0.001053	0.000711	0.000478
1.4	0.005937	0.004142	0.004668	0.000821	7.63e-05	0.004872	0.002379	0.001228	0.000829	0.000556
1.6	0.007345	0.005017	0.005645	0.001346	0.001088	0.005556	0.002716	0.001402	0.000947	0.000634
1.8	0.008538	0.005169	0.005692	0.00176	0.001383	0.006238	0.003053	0.001577	0.001064	0.000712
2	0.010245	0.005771	0.006104	0.002682	0.002113	0.006917	0.003389	0.001751	0.001182	0.000789
2.2	0.011083	0.005489	0.005918	0.003197	0.00221	0.007593	0.003724	0.001925	0.001299	0.000866
2.4	0.011309	0.005363	0.005898	0.003793	0.002384	0.008266	0.004059	0.002098	0.001416	0.000943
2.6	0.011991	0.005005	0.005518	0.003507	0.002017	0.008936	0.004393	0.002271	0.001532	0.001019
2.8	0.013026	0.005381	0.005528	0.00381	0.002014	0.009604	0.004727	0.002445	0.001649	0.001095
3	0.013488	0.005345	0.00607	0.004199	0.002167	0.010268	0.00506	0.002617	0.001765	0.001171
3.2	0.013386	0.005071	0.005605	0.004007	0.001478	0.01093	0.005392	0.00279	0.001881	0.001246
3.4	0.013005	0.005021	0.005299	0.003746	0.001134	0.01159	0.005724	0.002963	0.001997	0.001321
3.6	0.012929	0.004931	0.005263	0.003565	0.000611	0.012246	0.006055	0.003135	0.002113	0.001396
3.8	0.013144	0.005448	0.005602	0.003732	0.000659	0.0129	0.006386	0.003307	0.002228	0.001471
4	0.012986	0.005882	0.005577	0.004302	0.000703	0.013551	0.006716	0.003479	0.002343	0.001545
4.2	0.013345	0.006437	0.005848	0.004517	0.000899	0.014199	0.007046	0.00365	0.002459	0.001619
4.4	0.013483	0.006855	0.006262	0.004599	0.001527	0.014844	0.007375	0.003821	0.002573	0.001692
4.6	0.013882	0.007435	0.005995	0.004177	0.0015	0.015487	0.007703	0.003993	0.002688	0.001765
4.8	0.014065	0.008076	0.006499	0.004247	0.001819	0.016127	0.008031	0.004163	0.002803	0.001838
5	0.014742	0.008392	0.007064	0.004141	0.001904	0.016764	0.008359	0.004334	0.002917	0.001911
5.2	0.015798	0.009037	0.007664	0.004505	0.0022	0.017399	0.008685	0.004505	0.003031	0.001983
5.4	0.016134	0.00918	0.008089	0.004461	0.002344	0.018031	0.009012	0.004675	0.003145	0.002055
5.6	0.017117	0.010114	0.008863	0.004943	0.003558	0.01866	0.009337	0.004845	0.003259	0.002127
5.8	0.017579	0.010463	0.00881	0.005253	0.003632	0.019287	0.009662	0.005015	0.003372	0.002198
6	0.018055	0.010719	0.009045	0.005628	0.003762	0.019911	0.009987	0.005184	0.003486	0.002269
6.2	0.018092	0.010586	0.009171	0.005773	0.003135	0.020532	0.010311	0.005353	0.003599	0.00234
6.4	0.018635	0.010967	0.009318	0.005926	0.002857	0.021151	0.010634	0.005523	0.003712	0.002411
6.6	0.019535	0.011167	0.009433	0.006009	0.002775	0.021767	0.010957	0.005691	0.003825	0.002481
6.8	0.020302	0.01158	0.010051	0.006445	0.002608	0.022381	0.011279	0.00586	0.003937	0.002551
7	0.020654	0.011831	0.010311	0.007033	0.002666	0.022991	0.011601	0.006029	0.00405	0.002621
7.2	0.020572	0.012312	0.010111	0.006583	0.002025	0.0236	0.011921	0.006197	0.004162	0.00269
7.4	0.020675	0.012962	0.010174	0.00629	0.001325	0.024205	0.012242	0.006365	0.004274	0.002759
7.6	0.021531	0.013598	0.011053	0.0066	0.001472	0.024809	0.012561	0.006533	0.004386	0.002828
7.8	0.022066	0.014796	0.011533	0.006685	0.001873	0.025409	0.01288	0.0067	0.004498	0.002897
8	0.022758	0.015225	0.012058	0.006688	0.002171	0.026007	0.013199	0.006868	0.004609	0.002965
8.2	0.024155	0.015762	0.012352	0.006854	0.0024	0.026603	0.013516	0.007035	0.00472	0.003033
8.4	0.024302	0.016107	0.01254	0.00675	0.00267	0.027196	0.013834	0.007202	0.004831	0.003101
8.6	0.024775	0.016746	0.012423	0.006445	0.003114	0.027786	0.01415	0.007369	0.004942	0.003169
8.8	0.025227	0.016892	0.012726	0.006437	0.003258	0.028374	0.014466	0.007535	0.005053	0.003236
9	0.025743	0.016721	0.01294	0.00638	0.003385	0.028959	0.014782	0.007702	0.005164	0.003303
9.2	0.026354	0.017702	0.01353	0.006569	0.004156	0.029542	0.015097	0.007868	0.005274	0.00337
9.4	0.027051	0.018547	0.014022	0.006932	0.005068	0.030122	0.015411	0.008034	0.005384	0.003436
9.6	0.027337	0.01847	0.013395	0.006588	0.005306	0.0307	0.015724	0.008199	0.005494	0.003503
9.8	0.02808	0.018586	0.013539	0.006744	0.005508	0.031276	0.016038	0.008365	0.005604	0.003569
10	0.029081	0.018729	0.013753	0.007553	0.005893	0.031849	0.01635	0.00853	0.005714	0.003634
10.2	0.029825	0.018886	0.013898	0.00797	0.005734	0.032419	0.016662	0.008695	0.005823	0.0037
10.4	0.030717	0.018789	0.013744	0.007696	0.005609	0.032987	0.016973	0.00886	0.005933	0.003765
10.6	0.031659	0.019231	0.01406	0.008336	0.005864	0.033553	0.017284	0.009025	0.006042	0.00383
10.8	0.032598	0.019717	0.014448	0.008631	0.005814	0.034116	0.017594	0.009189	0.006151	0.003895
11	0.032927	0.019562	0.013956	0.008896	0.005342	0.034677	0.017904	0.009353	0.00626	0.00396
11.2	0.033322	0.019759	0.013992	0.008399	0.005255	0.035235	0.018213	0.009517	0.006368	0.004024
11.4	0.033601	0.020089	0.014109	0.008258	0.00492	0.035791	0.018521	0.009681	0.006477	0.004088
11.6	0.034221	0.020305	0.014724	0.008784	0.005207	0.036344	0.018829	0.009845	0.006585	0.004152
11.8	0.034088	0.020185	0.014592	0.008481	0.005031	0.036896	0.019137	0.010008	0.006693	0.004216
12	0.03442	0.020019	0.014287	0.008318	0.004331	0.037444	0.019443	0.010172	0.006801	0.004279
12.2	0.034309	0.019765	0.013925	0.008816	0.003661	0.037991	0.01975	0.010335	0.006909	0.004342
12.4	0.033616	0.019499	0.013344	0.008239	0.003446	0.038535	0.020055	0.010497	0.007016	0.004405
12.6	0.033512	0.01931	0.013392	0.008161	0.003651	0.039076	0.02036	0.01066	0.007124	0.004468
12.8	0.033478	0.019247	0.013042	0.008248	0.003412	0.039616	0.020665	0.010822	0.007231	0.00453
13	0.033813	0.019395	0.013285	0.007976	0.003991	0.040153	0.020969	0.010985	0.007338	0.004593
13.2	0.034742	0.0202	0.013515	0.008166	0.004497	0.040688	0.021272	0.011147	0.007445	0.004655
13.4	0.035177	0.020251	0.013659	0.008122	0.004845	0.04122	0.021575	0.011308	0.007552	0.004717
13.6	0.03551	0.020071	0.014198	0.007972	0.005182	0.04175	0.021877	0.01147	0.007658	0.004778
13.8	0.036377	0.020443	0.014975	0.008431	0.005878	0.042278	0.022179	0.011631	0.007764	0.00484
14	0.037134	0.021287	0.015514	0.009179	0.006336	0.042803	0.02248	0.011792	0.007871	0.004901
14.2	0.0377	0.021392	0.015522	0.008897	0.006223	0.043327	0.022781	0.011953	0.007977	0.004962
14.4	0.039035	0.022369	0.016204	0.008949	0.006714	0.043847	0.023081	0.012114	0.008083	0.005023
14.6	0.040009	0.023077	0.016643	0.00953	0.007283	0.044366	0.02338	0.012275	0.008188	0.005083
14.8	0.040212	0.023137	0.016846	0.009855	0.007682	0.044883	0.023679	0.012435	0.008294	0.005144
15	0.040084	0.023165	0.017057	0.009684	0.007548	0.045397	0.023978	0.012595	0.008399	0.005204
15.2	0.040144	0.023869	0.017082	0.009727	0.007774	0.045909	0.024275	0.012755	0.008504	0.005264
15.4	0.040209	0.024329	0.017241	0.010256	0.007688	0.046418	0.024573	0.012915	0.008609	0.005323
15.6	0.040031	0.024104	0.017182	0.010447	0.007689	0.046926	0.024869	0.013075	0.008714	0.005383
15.8	0.039857	0.023966	0.017077	0.010293	0.007252	0.047431	0.025166	0.013234	0.008819	0.005442
16	0.039913	0.024337	0.016423	0.010247	0.006722	0.047934	0.025461	0.013393	0.008923	0.005502
16.2	0.040067	0.023886	0.016294	0.010286	0.006448	0.048435	0.025756	0.013552	0.009028	0.00556
16.4	0.040245	0.023632	0.015852	0.009821	0.006232	0.048934	0.026051	0.013711	0.009132	0.005619
16.6	0.041045	0.023864	0.01647	0.00995	0.006318	0.049431	0.026345	0.01387	0.009236	0.005678
16.8	0.041437	0.024433	0.016736	0.009869	0.006899	0.049925	0.026638	0.014028	0.00934	0.005736
17	0.041944	0.02485	0.017101	0.009688	0.00716	0.050417	0.026931	0.014187	0.009443	0.005794
17.2	0.042728	0.025472	0.017684	0.00995	0.006591	0.050907	0.027223	0.014345	0.009547	0.005852
17.4	0.042798	0.025646	0.018064	0.009672	0.005984	0.051395	0.027515	0.014502	0.00965	0.00591
17.6	0.043941	0.026393	0.018779	0.009759	0.006416	0.051881	0.027806	0.01466	0.009754	0.005968
17.8	0.044946	0.026771	0.019013	0.009633	0.006399	0.052364	0.028097	0.014818	0.009857	0.006025
18	0.045776	0.027426	0.019141	0.010015	0.006326	0.052846	0.028387	0.014975	0.009959	0.006083
18.2	0.046555	0.02787	0.019185	0.010001	0.006578	0.053325	0.028677	0.015132	0.010062	0.00614
18.4	0.047244	0.02845	0.019586	0.010617	0.006607	0.053803	0.028966	0.015289	0.010165	0.006196
18.6	0.047503	0.028438	0.019479	0.010981	0.00646	0.054278	0.029255	0.015445	0.010267	0.006253
18.8	0.04769	0.028591	0.019567	0.010735	0.006184	0.054751	0.029543	0.015602	0.010369	0.00631
19	0.048433	0.029195	0.019785	0.010906	0.006422	0.055222	0.02983	0.015758	0.010472	0.006366
19.2	0.048724	0.029495	0.019472	0.011259	0.006598	0.055691	0.030117	0.015914	0.010573	0.006422
19.4	0.048533	0.029435	0.019583	0.011254	0.006582	0.056158	0.030404	0.01607	0.010675	0.006478
19.6	0.048504	0.029256	0.019681	0.01137	0.006392	0.056623	0.030689	0.016226	0.010777	0.006534
19.8	0.04871	0.028998	0.019635	0.011325	0.00621	0.057086	0.030975	0.016382	0.010878	0.00659
20	0.048596	0.028656	0.019071	0.010727	0.006015	0.057547	0.03126	0.016537	0.01098	0.006645
20.2	0.048746	0.02792	0.018755	0.010645	0.005671	0.058005	0.031544	0.016692	0.011081	0.006701
20.4	0.048811	0.027897	0.018838	0.010701	0.005678	0.058462	0.031828	0.016847	0.011182	0.006756
20.6	0.049139	0.028234	0.018902	0.010848	0.006222	0.058917	0.032111	0.017002	0.011283	0.006811
20.8	0.049504	0.028677	0.018888	0.011528	0.007121	0.05937	0.032394	0.017157	0.011383	0.006865
21	0.050371	0.029063	0.018989	0.012026	0.007528	0.05982	0.032676	0.017311	0.011484	0.00692
21.2	0.051088	0.029021	0.0194	0.012229	0.007426	0.060269	0.032957	0.017465	0.011584	0.006975
21.4	0.051464	0.028627	0.019009	0.011488	0.007131	0.060716	0.033239	0.017619	0.011684	0.007029
21.6	0.052643	0.028831	0.019532	0.012004	0.008043	0.061161	0.033519	0.017773	0.011784	0.007083
21.8	0.053241	0.029342	0.01935	0.012019	0.007483	0.061604	0.033799	0.017927	0.011884	0.007137
22	0.053693	0.029817	0.019368	0.012353	0.007713	0.062044	0.034079	0.01808	0.011984	0.007191
22.2	0.054728	0.030696	0.019659	0.012947	0.008082	0.062483	0.034358	0.018234	0.012084	0.007245
22.4	0.055133	0.030862	0.019783	0.012879	0.007983	0.06292	0.034636	0.018387	0.012183	0.007298
22.6	0.055734	0.031053	0.019976	0.012769	0.007733	0.063355	0.034914	0.01854	0.012282	0.007352
22.8	0.056654	0.031714	0.020517	0.01267	0.007573	0.063789	0.035192	0.018692	0.012381	0.007405
23	0.056674	0.031997	0.020915	0.012849	0.008066	0.06422	0.035469	0.018845	0.01248	0.007458
23.2	0.056856	0.032379	0.021095	0.013027	0.007751	0.064649	0.035745	0.018997	0.012579	0.007511
23.4	0.056524	0.032258	0.021338	0.012959	0.00715	0.065077	0.036021	0.01915	0.012678	0.007563
23.6	0.056877	0.032692	0.0219	0.013127	0.007218	0.065502	0.036296	0.019302	0.012777	0.007616
23.8	0.05748	0.033064	0.022168	0.013301	0.007578	0.065926	0.036571	0.019454	0.012875	0.007669
24	0.058181	0.034099	0.022647	0.013668	0.008321	0.066347	0.036846	0.019605	0.012973	0.007721
24.2	0.059361	0.035046	0.023213	0.014451	0.008936	0.066767	0.037119	0.019757	0.013071	0.007773
24.4	0.060834	0.036042	0.024242	0.015387	0.010058	0.067185	0.037393	0.019908	0.013169	0.007825
24.6	0.061789	0.036862	0.024445	0.015996	0.010879	0.067601	0.037666	0.020059	0.013267	0.007877
24.8	0.063314	0.037712	0.024829	0.016424	0.01125	0.068016	0.037938	0.02021	0.013365	0.007929
25	0.064258	0.038251	0.025373	0.0166	0.011609	0.068428	0.03821	0.020361	0.013462	0.00798
25.2	0.064224	0.037755	0.025024	0.016206	0.011498	0.068839	0.038481	0.020512	0.01356	0.008032
25.4	0.064449	0.038024	0.024622	0.015902	0.011633	0.069248	0.038752	0.020662	0.013657	0.008083
25.6	0.064643	0.038601	0.024666	0.016061	0.011359	0.069654	0.039022	0.020812	0.013754	0.008134
25.8	0.064857	0.039246	0.024132	0.016032	0.010382	0.07006	0.039292	0.020962	0.013851	0.008185
26	0.065044	0.039198	0.024357	0.015579	0.010406	0.070463	0.039561	0.021112	0.013948	0.008236
26.2	0.06496	0.038928	0.023868	0.015856	0.009902	0.070865	0.03983	0.021262	0.014044	0.008287
26.4	0.064251	0.037952	0.023344	0.015304	0.009476	0.071264	0.040098	0.021411	0.014141	0.008337
26.6	0.064749	0.038149	0.023862	0.015932	0.009319	0.071662	0.040366	0.021561	0.014237	0.008388
26.8	0.065099	0.037749	0.024282	0.015592	0.009283	0.072058	0.040633	0.02171	0.014333	0.008438
27	0.064521	0.037315	0.023992	0.015405	0.008893	0.072453	0.0409	0.021859	0.014429	0.008489
27.2	0.06471	0.037102	0.023853	0.015274	0.008041	0.072846	0.041166	0.022008	0.014525	0.008539
27.4	0.064707	0.036703	0.023939	0.01499	0.00785	0.073237	0.041432	0.022157	0.014621	0.008589
27.6	0.065537	0.036825	0.024495	0.014888	0.008191	0.073626	0.041697	0.022305	0.014717	0.008638
27.8	0.066424	0.037003	0.024688	0.01511	0.008473	0.074013	0.041962	0.022453	0.014812	0.008688
28	0.066897	0.037139	0.024976	0.015006	0.009077	0.074399	0.042226	0.022602	0.014907	0.008738
28.2	0.067349	0.037036	0.024865	0.014965	0.009052	0.074783	0.04249	0.02275	0.015003	0.008787
28.4	0.068221	0.037394	0.025359	0.01551	0.009456	0.075165	0.042753	0.022897	0.015098	0.008836
28.6	0.068202	0.037568	0.024548	0.015347	0.008998	0.075546	0.043015	0.023045	0.015193	0.008886
28.8	0.068748	0.038116	0.024608	0.015431	0.009219	0.075924	0.043278	0.023192	0.015287	0.008935
29	0.068489	0.038199	0.024328	0.015231	0.009112	0.076302	0.043539	0.02334	0.015382	0.008984
29.2	0.067929	0.037877	0.023734	0.014705	0.008768	0.076677	0.043801	0.023487	0.015477	0.009032
29.4	0.067831	0.038326	0.023456	0.014844	0.008648	0.077051	0.044061	0.023634	0.015571	0.009081
29.6	0.068253	0.038787	0.023583	0.015164	0.008434	0.077423	0.044322	0.023781	0.015665	0.00913
29.8	0.068826	0.039129	0.023657	0.015826	0.008715	0.077793	0.044581	0.023927	0.015759	0.009178
30	0.068875	0.039501	0.023931	0.016434	0.009086	0.078162	0.044841	0.024074	0.015853	0.009226
30.2	0.068404	0.039317	0.023616	0.016776	0.009082	0.078529	0.0451	0.02422	0.015947	0.009275
30.4	0.069466	0.039823	0.024447	0.017234	0.009929	0.078895	0.045358	0.024366	0.016041	0.009323
30.6	0.070524	0.040765	0.025463	0.017915	0.010311	0.079259	0.045616	0.024512	0.016134	0.009371
30.8	0.071484	0.041189	0.02583	0.017811	0.010637	0.079621	0.045873	0.024658	0.016228	0.009419
31	0.072121	0.042027	0.025908	0.018316	0.010376	0.079981	0.04613	0.024803	0.016321	0.009466
31.2	0.072802	0.042259	0.026097	0.01815	0.010387	0.08034	0.046386	0.024949	0.016414	0.009514
31.4	0.073371	0.042262	0.026133	0.017776	0.010523	0.080698	0.046642	0.025094	0.016507	0.009561
31.6	0.073727	0.042183	0.026262	0.01751	0.010108	0.081053	0.046897	0.025239	0.0166	0.009609
31.8	0.074081	0.042436	0.026269	0.017695	0.010018	0.081407	0.047152	0.025384	0.016693	0.009656
32	0.073943	0.041898	0.026161	0.01707	0.009219	0.08176	0.047407	0.025529	0.016785	0.009703
32.2	0.073952	0.041848	0.025987	0.016713	0.008989	0.082111	0.047661	0.025673	0.016878	0.00975
32.4	0.074179	0.041931	0.025841	0.016911	0.008566	0.08246	0.047914	0.025818	0.01697	0.009797
32.6	0.074417	0.042107	0.025477	0.016217	0.008356	0.082808	0.048167	0.025962	0.017062	0.009844
32.8	0.074431	0.042112	0.025817	0.015729	0.008231	0.083154	0.048419	0.026106	0.017154	0.009891
33	0.073919	0.041454	0.025332	0.015025	0.007243	0.083499	0.048671	0.02625	0.017246	0.009937
33.2	0.074173	0.041547	0.025492	0.015274	0.007401	0.083842	0.048923	0.026394	0.017338	0.009984
33.4	0.074853	0.041651	0.025966	0.015492	0.008084	0.084183	0.049174	0.026537	0.01743	0.01003
33.6	0.075905	0.042097	0.026549	0.016066	0.008647	0.084523	0.049424	0.026681	0.017521	0.010077
33.8	0.076493	0.042501	0.027298	0.016656	0.009105	0.084862	0.049675	0.026824	0.017613	0.010123
34	0.077008	0.043474	0.027792	0.017292	0.009506	0.085199	0.049924	0.026967	0.017704	0.010169
34.2	0.077931	0.044179	0.028589	0.017615	0.010325	0.085534	0.050173	0.02711	0.017795	0.010215
34.4	0.079251	0.045164	0.029574	0.018831	0.011335	0.085868	0.050422	0.027253	0.017886	0.010261
34.6	0.080602	0.046217	0.030118	0.019457	0.011981	0.086201	0.05067	0.027395	0.017977	0.010307
34.8	0.081934	0.047276	0.030586	0.020184	0.01268	0.086531	0.050918	0.027538	0.018068	0.010352
35	0.082728	0.047621	0.030728	0.020448	0.013092	0.086861	0.051165	0.02768	0.018158	0.010398
35.2	0.082499	0.047491	0.030726	0.020088	0.013048	0.087189	0.051412	0.027822	0.018249	0.010443
35.4	0.082856	0.046999	0.03055	0.019649	0.012941	0.087515	0.051658	0.027964	0.018339	0.010489
35.6	0.083282	0.047204	0.030319	0.019609	0.012871	0.08784	0.051904	0.028106	0.018429	0.010534
35.8	0.083167	0.047	0.030105	0.019193	0.012143	0.088164	0.052149	0.028248	0.01852	0.010579
36	0.083239	0.046393	0.029754	0.018206	0.011206	0.088486	0.052394	0.028389	0.01861	0.010624
36.2	0.083589	0.046786	0.029571	0.017853	0.011526	0.088806	0.052639	0.028531	0.018699	0.010669
36.4	0.083719	0.046859	0.02899	0.017747	0.011212	0.089125	0.052883	0.028672	0.018789	0.010714
36.6	0.084432	0.046621	0.029011	0.016985	0.011549	0.089443	0.053126	0.028813	0.018879	0.010759
36.8	0.083929	0.046123	0.028613	0.016374	0.010895	0.089759	0.053369	0.028954	0.018968	0.010804
37	0.083812	0.045859	0.028407	0.015839	0.01037	0.090074	0.053612	0.029094	0.019058	0.010848
37.2	0.08443	0.046278	0.028777	0.016273	0.010562	0.090387	0.053854	0.029235	0.019147	0.010893
37.4	0.085162	0.045902	0.02872	0.016484	0.01037	0.090699	0.054095	0.029375	0.019236	0.010937
37.6	0.085614	0.045983	0.029024	0.017129	0.010307	0.091009	0.054336	0.029516	0.019325	0.010981
37.8	0.086422	0.047139	0.029798	0.017847	0.010966	0.091319	0.054577	0.029656	0.019414	0.011026
38	0.087482	0.04863	0.03039	0.018775	0.011428	0.091626	0.054817	0.029796	0.019502	0.01107
38.2	0.088461	0.049559	0.031219	0.019853	0.012335	0.091932	0.055057	0.029935	0.019591	0.011114
38.4	0.088766	0.050198	0.031793	0.020628	0.01299	0.092237	0.055296	0.030075	0.01968	0.011158
38.6	0.089843	0.050966	0.032112	0.021012	0.013208	0.092541	0.055535	0.030214	0.019768	0.011202
38.8	0.090416	0.051759	0.03222	0.02151	0.013625	0.092843	0.055774	0.030354	0.019856	0.011245
39	0.090394	0.0518	0.032394	0.021255	0.01387	0.093144	0.056012	0.030493	0.019944	0.011289
39.2	0.09032	0.051341	0.032349	0.020948	0.013404	0.093443	0.056249	0.030632	0.020032	0.011333
39.4	0.090654	0.051659	0.032234	0.02097	0.013268	0.093741	0.056486	0.030771	0.02012	0.011376
39.6	0.090823	0.05238	0.032358	0.021393	0.013394	0.094038	0.056723	0.030909	0.020208	0.01142
39.8	0.090704	0.052881	0.032798	0.021174	0.012841	0.094333	0.056959	0.031048	0.020296	0.011463
40	0.091699	0.053943	0.033366	0.021818	0.013067	0.094627	0.057195	0.031186	0.020383	0.011506
40.2	0.091976	0.05434	0.033098	0.022176	0.013154	0.09492	0.05743	0.031324	0.02047	0.011549
40.4	0.091577	0.053957	0.032649	0.022214	0.013297	0.095211	0.057664	0.031463	0.020558	0.011592
40.6	0.091881	0.052998	0.032543	0.021676	0.01293	0.095501	0.057899	0.0316	0.020645	0.011635
40.8	0.091355	0.052289	0.032602	0.021266	0.012319	0.095789	0.058133	0.031738	0.020732	0.011678
41	0.091189	0.051594	0.032156	0.020678	0.011686	0.096077	0.058366	0.031876	0.020819	0.011721
41.2	0.091696	0.051083	0.032111	0.020922	0.011317	0.096363	0.058599	0.032013	0.020906	0.011764
41.4	0.092446	0.050709	0.031972	0.02119	0.010853	0.096647	0.058831	0.032151	0.020992	0.011806
41.6	0.092807	0.051023	0.032307	0.021512	0.011201	0.096931	0.059064	0.032288	0.021079	0.011849
41.8	0.093402	0.051331	0.032273	0.021318	0.011393	0.097213	0.059295	0.032425	0.021165	0.011892
42	0.094278	0.051882	0.032889	0.021775	0.012031	0.097494	0.059526	0.032562	0.021251	0.011934
42.2	0.094278	0.051885	0.03285	0.021429	0.012044	0.097773	0.059757	0.032698	0.021338	0.011976
42.4	0.09446	0.052077	0.032497	0.020937	0.011886	0.098051	0.059987	0.032835	0.021424	0.012019
42.6	0.094703	0.052253	0.032224	0.020417	0.011429	0.098328	0.060217	0.032971	0.02151	0.012061
42.8	0.094917	0.053107	0.032695	0.020689	0.011919	0.098604	0.060446	0.033107	0.021596	0.012103
43	0.094422	0.053103	0.032497	0.020175	0.011667	0.098879	0.060675	0.033244	0.021681	0.012145
43.2	0.095105	0.053864	0.032748	0.020498	0.011838	0.099152	0.060904	0.033379	0.021767	0.012187
43.4	0.095065	0.055006	0.033506	0.021036	0.012034	0.099424	0.061132	0.033515	0.021852	0.012229
43.6	0.095647	0.056305	0.033972	0.021781	0.012996	0.099694	0.06136	0.033651	0.021938	0.01227
43.8	0.095836	0.057085	0.034395	0.021434	0.012852	0.099964	0.061587	0.033786	0.022023	0.012312
44	0.096891	0.05801	0.035476	0.0229	0.013709	0.100232	0.061813	0.033922	0.022108	0.012354
44.2	0.096621	0.057617	0.034978	0.022448	0.013693	0.100499	0.06204	0.034057	0.022193	0.012395
44.4	0.096974	0.05743	0.035317	0.022663	0.014485	0.100765	0.062266	0.034192	0.022278	0.012437
44.6	0.097867	0.057364	0.035876	0.022845	0.014781	0.101029	0.062491	0.034327	0.022363	0.012478
44.8	0.098354	0.057307	0.036144	0.022977	0.014779	0.101292	0.062716	0.034462	0.022448	0.01252
45	0.099316	0.057191	0.036087	0.02338	0.014858	0.101555	0.06294	0.034596	0.022532	0.012561
45.2	0.100247	0.057441	0.036724	0.024374	0.014942	0.101815	0.063165	0.034731	0.022617	0.012602
45.4	0.10086	0.057432	0.037101	0.024791	0.015138	0.102075	0.063388	0.034865	0.022701	0.012643
45.6	0.101276	0.057159	0.036919	0.025077	0.015175	0.102334	0.063611	0.034999	0.022785	0.012684
45.8	0.101718	0.056789	0.036861	0.024585	0.014553	0.102591	0.063834	0.035133	0.022869	0.012725
46	0.102417	0.057059	0.037425	0.024927	0.014572	0.102847	0.064057	0.035267	0.022953	0.012766
46.2	0.102207	0.057042	0.03688	0.024469	0.013407	0.103102	0.064278	0.035401	0.023037	0.012807
46.4	0.102786	0.057674	0.036768	0.024474	0.013137	0.103356	0.0645	0.035535	0.023121	0.012848
46.6	0.102508	0.0575	0.036646	0.023789	0.012673	0.103608	0.064721	0.035668	0.023205	0.012888
46.8	0.102172	0.0576	0.036357	0.023761	0.012281	0.10386	0.064942	0.035801	0.023288	0.012929
47	0.102382	0.057942	0.03599	0.023176	0.012035	0.10411	0.065162	0.035935	0.023372	0.012969
47.2	0.102965	0.058342	0.036272	0.023333	0.011995	0.104359	0.065382	0.036068	0.023455	0.01301
47.4	0.103261	0.058931	0.036399	0.022896	0.011945	0.104607	0.065601	0.0362	0.023538	0.01305
47.6	0.104085	0.059609	0.03642	0.022912	0.012257	0.104854	0.06582	0.036333	0.023621	0.013091
47.8	0.104216	0.059334	0.036754	0.022465	0.011948	0.1051	0.066038	0.036466	0.023704	0.013131
48	0.105225	0.060198	0.037118	0.023087	0.012788	0.105345	0.066256	0.036598	0.023787	0.013171
48.2	0.104727	0.060335	0.036243	0.022226	0.012648	0.105588	0.066474	0.036731	0.02387	0.013211
48.4	0.105883	0.061058	0.03683	0.022774	0.013848	0.10583	0.066691	0.036863	0.023953	0.013251
48.6	0.10726	0.062278	0.037633	0.02361	0.014775	0.106072	0.066908	0.036995	0.024035	0.013291
48.8	0.108051	0.062959	0.038215	0.024302	0.015249	0.106312	0.067124	0.037127	0.024118	0.013331
49	0.108548	0.063439	0.038535	0.024593	0.015879	0.106551	0.06734	0.037258	0.0242	0.013371
49.2	0.108401	0.064104	0.038849	0.025051	0.016312	0.106789	0.067556	0.03739	0.024282	0.013411
49.4	0.108714	0.064232	0.039218	0.025366	0.016271	0.107025	0.067771	0.037522	0.024365	0.013451
49.6	0.108652	0.064189	0.039246	0.025793	0.016145	0.107261	0.067986	0.037653	0.024447	0.01349
49.8	0.10855	0.063954	0.039115	0.025738	0.015967	0.107496	0.0682	0.037784	0.024529	0.01353
50	0.108543	0.063596	0.039252	0.025731	0.015413	0.107729	0.068414	0.037915	0.02461	0.013569
50.2	0.108517	0.063675	0.039106	0.025644	0.015019	0.107962	0.068627	0.038046	0.024692	0.013609
50.4	0.108421	0.063036	0.039264	0.025258	0.014986	0.108193	0.06884	0.038177	0.024774	0.013648
50.6	0.10809	0.062477	0.039012	0.024631	0.014662	0.108423	0.069053	0.038307	0.024855	0.013688
50.8	0.107848	0.062449	0.038443	0.024851	0.014154	0.108652	0.069265	0.038438	0.024937	0.013727
51	0.108136	0.06254	0.03859	0.025059	0.014298	0.108881	0.069477	0.038568	0.025018	0.013766
51.2	0.108095	0.062509	0.038345	0.024918	0.01402	0.109108	0.069688	0.038699	0.025099	0.013805
51.4	0.108546	0.062662	0.038313	0.024751	0.013684	0.109334	0.069899	0.038829	0.02518	0.013844
51.6	0.10922	0.062968	0.038801	0.025035	0.0136	0.109559	0.070109	0.038959	0.025261	0.013883
51.8	0.109111	0.06226	0.038272	0.024517	0.012895	0.109783	0.070319	0.039088	0.025342	0.013922
52	0.109262	0.06226	0.03788	0.024172	0.012688	0.110006	0.070529	0.039218	0.025423	0.013961
52.2	0.1098	0.062591	0.038212	0.024225	0.012909	0.110228	0.070738	0.039348	0.025503	0.014
52.4	0.111133	0.062962	0.038813	0.024544	0.013154	0.110449	0.070947	0.039477	0.025584	0.014039
52.6	0.112186	0.064283	0.039368	0.025379	0.013665	0.110668	0.071156	0.039606	0.025664	0.014078
52.8	0.112695	0.064991	0.039477	0.025613	0.013878	0.110887	0.071364	0.039735	0.025745	0.014117
53	0.112801	0.065351	0.039184	0.025613	0.013631	0.111105	0.071571	0.039864	0.025825	0.014155
53.2	0.112773	0.065894	0.03928	0.026276	0.013611	0.111322	0.071778	0.039993	0.025905	0.014194
53.4	0.1126	0.065901	0.039149	0.026138	0.013244	0.111538	0.071985	0.040122	0.025985	0.014232
53.6	0.112805	0.066187	0.038946	0.025833	0.013469	0.111752	0.072191	0.040251	0.026065	0.014271
53.8	0.113003	0.066121	0.038772	0.025663	0.013543	0.111966	0.072397	0.040379	0.026145	0.014309
54	0.113056	0.066244	0.038748	0.025237	0.013152	0.112179	0.072603	0.040507	0.026225	0.014347
54.2	0.113335	0.066458	0.039072	0.025667	0.013785	0.112391	0.072808	0.040635	0.026304	0.014386
54.4	0.113289	0.066547	0.03936	0.025446	0.01449	0.112602	0.073013	0.040764	0.026384	0.014424
54.6	0.113441	0.067166	0.038944	0.02526	0.014418	0.112811	0.073217	0.040891	0.026463	0.014462
54.8	0.113536	0.067846	0.039105	0.02541	0.014936	0.11302	0.073421	0.041019	0.026543	0.0145
55	0.113735	0.067932	0.039706	0.025493	0.015269	0.113228	0.073625	0.041147	0.026622	0.014538
55.2	0.114258	0.068856	0.040415	0.025461	0.015387	0.113435	0.073828	0.041274	0.026701	0.014576
55.4	0.114544	0.068707	0.0409	0.02527	0.014946	0.113641	0.074031	0.041402	0.02678	0.014614
55.6	0.115123	0.068826	0.041287	0.025326	0.014937	0.113846	0.074233	0.041529	0.026859	0.014652
55.8	0.115671	0.068335	0.041184	0.024972	0.014761	0.11405	0.074435	0.041656	0.026938	0.01469
56	0.116803	0.06858	0.041925	0.025479	0.014942	0.114253	0.074636	0.041783	0.027017	0.014728
56.2	0.118035	0.069288	0.042591	0.026306	0.01539	0.114455	0.074837	0.04191	0.027095	0.014766
56.4	0.118586	0.069491	0.042971	0.026679	0.015508	0.114657	0.075038	0.042037	0.027174	0.014803
56.6	0.119357	0.069995	0.043579	0.027262	0.015829	0.114857	0.075239	0.042163	0.027252	0.014841
56.8	0.11974	0.069622	0.04354	0.027511	0.015844	0.115056	0.075438	0.04229	0.02733	0.014878
57	0.119689	0.06998	0.043337	0.027979	0.015334	0.115255	0.075638	0.042416	0.027409	0.014916
57.2	0.119923	0.070229	0.043641	0.02797	0.015698	0.115452	0.075837	0.042542	0.027487	0.014953
57.4	0.119552	0.070292	0.04345	0.027837	0.015949	0.115649	0.076036	0.042668	0.027565	0.014991
57.6	0.12032	0.070792	0.043763	0.028275	0.016401	0.115844	0.076234	0.042794	0.027643	0.015028
57.8	0.119868	0.070461	0.043453	0.028188	0.016394	0.116039	0.076432	0.04292	0.027721	0.015066
58	0.119466	0.070565	0.043345	0.027931	0.016296	0.116233	0.07663	0.043046	0.027798	0.015103
58.2	0.119166	0.070346	0.043473	0.027527	0.016334	0.116426	0.076827	0.043171	0.027876	0.01514
58.4	0.1191	0.070495	0.043296	0.026852	0.015969	0.116618	0.077024	0.043297	0.027954	0.015177
58.6	0.119499	0.070852	0.043259	0.026573	0.015629	0.116809	0.07722	0.043422	0.028031	0.015214
58.8	0.119588	0.070981	0.043316	0.026266	0.01583	0.116999	0.077416	0.043547	0.028108	0.015251
59	0.119433	0.071153	0.043367	0.026226	0.01474	0.117188	0.077611	0.043672	0.028186	0.015288
59.2	0.119943	0.071824	0.0435	0.026086	0.014436	0.117377	0.077807	0.043797	0.028263	0.015325
59.4	0.120001	0.071914	0.043128	0.025446	0.013897	0.117564	0.078001	0.043922	0.02834	0.015362
59.6	0.120923	0.072285	0.042974	0.025332	0.014148	0.117751	0.078196	0.044047	0.028417	0.015399
59.8	0.122231	0.07331	0.043599	0.025519	0.014688	0.117937	0.07839	0.044171	0.028494	0.015436
60	0.122904	0.07387	0.043977	0.026485	0.015189	0.118122	0.078584	0.044295	0.028571	0.015473
60.2	0.123044	0.073845	0.043926	0.026518	0.015355	0.118306	0.078777	0.04442	0.028647	0.015509
60.4	0.122985	0.074112	0.044364	0.026613	0.015632	0.118489	0.07897	0.044544	0.028724	0.015546
60.6	0.123363	0.07402	0.044499	0.026907	0.015597	0.118672	0.079162	0.044668	0.0288	0.015583
60.8	0.123266	0.074632	0.044396	0.027386	0.01588	0.118853	0.079354	0.044792	0.028877	0.015619
61	0.123947	0.07507	0.044574	0.027993	0.016101	0.119034	0.079546	0.044916	0.028953	0.015656
61.2	0.124228	0.075352	0.044717	0.028142	0.016786	0.119214	0.079737	0.045039	0.029029	0.015692
61.4	0.124164	0.075451	0.044285	0.028426	0.017086	0.119392	0.079928	0.045163	0.029106	0.015729
61.6	0.124292	0.075728	0.044188	0.028737	0.017312	0.119571	0.080119	0.045286	0.029182	0.015765
61.8	0.124027	0.075329	0.04414	0.028526	0.017077	0.119748	0.080309	0.045409	0.029258	0.015801
62	0.123332	0.075298	0.044074	0.028151	0.016486	0.119924	0.080499	0.045532	0.029333	0.015838
62.2	0.123405	0.075133	0.043977	0.02805	0.016158	0.1201	0.080688	0.045655	0.029409	0.015874
62.4	0.124037	0.075223	0.044444	0.028575	0.015873	0.120275	0.080877	0.045778	0.029485	0.01591
62.6	0.124255	0.075309	0.044274	0.028718	0.016006	0.120449	0.081066	0.045901	0.02956	0.015946
62.8	0.124162	0.075492	0.044264	0.028793	0.015897	0.120622	0.081254	0.046024	0.029636	0.015982
63	0.12406	0.075516	0.044201	0.028593	0.015202	0.120794	0.081442	0.046146	0.029711	0.016019
63.2	0.124551	0.075508	0.043968	0.028145	0.01531	0.120966	0.081629	0.046269	0.029787	0.016055
63.4	0.124657	0.075079	0.04393	0.027547	0.015262	0.121136	0.081816	0.046391	0.029862	0.016091
63.6	0.125178	0.075281	0.044355	0.027474	0.015694	0.121306	0.082003	0.046513	0.029937	0.016126
63.8	0.125303	0.075635	0.044816	0.027297	0.015647	0.121475	0.082189	0.046635	0.030012	0.016162
64	0.125525	0.075532	0.045359	0.027554	0.015937	0.121644	0.082375	0.046757	0.030087	0.016198
64.2	0.126348	0.075773	0.045922	0.027161	0.016146	0.121811	0.082561	0.046879	0.030162	0.016234
64.4	0.126209	0.076445	0.046196	0.027078	0.016151	0.121978	0.082746	0.047	0.030237	0.01627
64.6	0.127029	0.076167	0.046424	0.027178	0.016492	0.122144	0.082931	0.047122	0.030311	0.016305
64.8	0.126849	0.075893	0.046264	0.026684	0.016431	0.122309	0.083116	0.047243	0.030386	0.016341
65	0.128058	0.076263	0.046541	0.026998	0.016723	0.122474	0.0833	0.047365	0.03046	0.016377
65.2	0.128379	0.076864	0.046228	0.027513	0.016729	0.122637	0.083483	0.047486	0.030535	0.016412
65.4	0.12888	0.07708	0.045946	0.028052	0.016535	0.1228	0.083667	0.047607	0.030609	0.016448
65.6	0.128462	0.077262	0.045769	0.027958	0.016213	0.122962	0.08385	0.047728	0.030683	0.016483
65.8	0.128938	0.077925	0.0459	0.028221	0.015939	0.123123	0.084032	0.047849	0.030757	0.016519
66	0.128854	0.078369	0.045619	0.02836	0.015751	0.123284	0.084215	0.047969	0.030831	0.016554
66.2	0.12943	0.078838	0.045819	0.028962	0.015693	0.123444	0.084396	0.04809	0.030905	0.01659
66.4	0.12956	0.079198	0.046113	0.029707	0.01602	0.123603	0.084578	0.04821	0.030979	0.016625
66.6	0.129672	0.080056	0.046164	0.030342	0.016286	0.123761	0.084759	0.048331	0.031053	0.01666
66.8	0.129807	0.080308	0.046237	0.030972	0.016162	0.123919	0.08494	0.048451	0.031127	0.016696
67	0.129017	0.07941	0.045996	0.030785	0.015752	0.124075	0.08512	0.048571	0.0312	0.016731
67.2	0.129352	0.079857	0.046347	0.031091	0.016193	0.124231	0.0853	0.048691	0.031274	0.016766
67.4	0.128947	0.079904	0.046407	0.030564	0.016397	0.124387	0.08548	0.048811	0.031347	0.016801
67.6	0.128809	0.079996	0.046625	0.030382	0.01678	0.124541	0.085659	0.04893	0.031421	0.016836
67.8	0.129273	0.080011	0.047155	0.030252	0.017138	0.124695	0.085838	0.04905	0.031494	0.016871
68	0.130024	0.080329	0.047983	0.030623	0.018086	0.124848	0.086017	0.049169	0.031567	0.016906
68.2	0.129968	0.080397	0.048166	0.030126	0.018646	0.125001	0.086195	0.049289	0.03164	0.016941
68.4	0.129497	0.080409	0.048054	0.029886	0.018644	0.125152	0.086373	0.049408	0.031713	0.016976
68.6	0.129575	0.079761	0.048236	0.029244	0.018563	0.125303	0.08655	0.049527	0.031786	0.017011
68.8	0.129257	0.079766	0.047761	0.028857	0.018009	0.125454	0.086727	0.049646	0.031859	0.017046
69	0.130019	0.080439	0.048021	0.029543	0.017979	0.125603	0.086904	0.049765	0.031932	0.017081
69.2	0.130049	0.080352	0.047586	0.02984	0.017596	0.125752	0.08708	0.049884	0.032004	0.017115
69.4	0.130433	0.08063	0.047363	0.029812	0.017074	0.1259	0.087256	0.050003	0.032077	0.01715
69.6	0.129981	0.08075	0.046978	0.029211	0.01641	0.126047	0.087432	0.050121	0.032149	0.017185
69.8	0.130709	0.081252	0.04694	0.029734	0.0162	0.126194	0.087607	0.05024	0.032222	0.017219
70	0.130952	0.081571	0.047189	0.030049	0.016417	0.12634	0.087782	0.050358	0.032294	0.017254
70.2	0.13125	0.082348	0.047309	0.030451	0.016562	0.126486	0.087957	0.050476	0.032366	0.017289
70.4	0.131574	0.082669	0.0477	0.030999	0.017112	0.12663	0.088131	0.050594	0.032439	0.017323
70.6	0.131887	0.08332	0.048237	0.03151	0.017174	0.126774	0.088305	0.050712	0.032511	0.017358
70.8	0.132209	0.08349	0.048568	0.031799	0.017425	0.126917	0.088478	0.05083	0.032583	0.017392
71	0.132194	0.083467	0.048895	0.032125	0.017969	0.12706	0.088652	0.050948	0.032655	0.017426
71.2	0.132711	0.084299	0.049004	0.03198	0.018513	0.127202	0.088824	0.051065	0.032726	0.017461
71.4	0.132312	0.084224	0.049047	0.031585	0.018786	0.127343	0.088997	0.051183	0.032798	0.017495
71.6	0.1332	0.084348	0.049345	0.032217	0.019622	0.127484	0.089169	0.0513	0.03287	0.01753
71.8	0.133813	0.084765	0.049859	0.032459	0.02036	0.127623	0.089341	0.051418	0.032941	0.017564
72	0.134149	0.085065	0.05019	0.032901	0.020992	0.127763	0.089512	0.051535	0.033013	0.017598
72.2	0.134533	0.085324	0.050704	0.032943	0.020905	0.127901	0.089683	0.051652	0.033084	0.017632
72.4	0.135286	0.085723	0.050798	0.03319	0.020912	0.128039	0.089854	0.051769	0.033156	0.017666
72.6	0.135072	0.085279	0.050769	0.032728	0.020326	0.128176	0.090024	0.051886	0.033227	0.017701
72.8	0.134937	0.084899	0.05034	0.032974	0.019845	0.128313	0.090194	0.052002	0.033298	0.017735
73	0.134952	0.084636	0.050513	0.03324	0.019206	0.128449	0.090364	0.052119	0.033369	0.017769
73.2	0.134988	0.084142	0.050353	0.032962	0.018656	0.128584	0.090533	0.052235	0.03344	0.017803
73.4	0.134845	0.08427	0.050303	0.032893	0.018718	0.128719	0.090702	0.052352	0.033511	0.017837
73.6	0.134497	0.08462	0.050497	0.033197	0.018707	0.128853	0.09087	0.052468	0.033582	0.017871
73.8	0.135071	0.085059	0.050977	0.033668	0.019029	0.128986	0.091039	0.052584	0.033653	0.017904
74	0.135448	0.085894	0.051486	0.033817	0.019232	0.129119	0.091206	0.0527	0.033723	0.017938
74.2	0.135571	0.086231	0.051333	0.033457	0.018999	0.129251	0.091374	0.052816	0.033794	0.017972
74.4	0.135534	0.086184	0.051637	0.033095	0.018554	0.129382	0.091541	0.052932	0.033864	0.018006
74.6	0.135582	0.086719	0.052645	0.032921	0.018681	0.129513	0.091708	0.053047	0.033935	0.01804
74.8	0.135668	0.087009	0.052436	0.032804	0.018371	0.129643	0.091874	0.053163	0.034005	0.018074
75	0.135322	0.086888	0.05199	0.032415	0.018144	0.129773	0.09204	0.053279	0.034075	0.018107
75.2	0.134841	0.08741	0.052164	0.032001	0.017926	0.129902	0.092206	0.053394	0.034146	0.018141
75.4	0.134649	0.087612	0.052461	0.032335	0.018102	0.13003	0.092372	0.053509	0.034216	0.018175
75.6	0.135119	0.088102	0.052275	0.032498	0.018315	0.130158	0.092537	0.053624	0.034286	0.018208
75.8	0.135582	0.088373	0.052493	0.032752	0.018548	0.130285	0.092701	0.053739	0.034356	0.018242
76	0.136377	0.088917	0.052659	0.032883	0.018366	0.130412	0.092866	0.053854	0.034426	0.018275
76.2	0.136575	0.089675	0.053101	0.033438	0.018514	0.130538	0.09303	0.053969	0.034495	0.018309
76.4	0.136818	0.08942	0.052715	0.03378	0.018595	0.130663	0.093194	0.054084	0.034565	0.018342
76.6	0.136933	0.089039	0.053057	0.033728	0.018415	0.130788	0.093357	0.054198	0.034635	0.018376
76.8	0.137088	0.089021	0.053334	0.034044	0.018457	0.130912	0.09352	0.054313	0.034704	0.018409
77	0.137577	0.089244	0.053552	0.034638	0.018677	0.131035	0.093683	0.054427	0.034774	0.018442
77.2	0.137857	0.08871	0.053331	0.034588	0.019012	0.131158	0.093845	0.054541	0.034843	0.018476
77.4	0.137811	0.089237	0.053581	0.035213	0.019335	0.13128	0.094007	0.054656	0.034913	0.018509
77.6	0.138504	0.08954	0.05399	0.03571	0.019193	0.131402	0.094169	0.05477	0.034982	0.018542
77.8	0.139615	0.089785	0.054633	0.036173	0.019271	0.131523	0.09433	0.054884	0.035051	0.018575
78	0.139703	0.090039	0.054819	0.035958	0.018943	0.131644	0.094491	0.054997	0.03512	0.018609
78.2	0.139745	0.089932	0.054897	0.035021	0.018439	0.131764	0.094652	0.055111	0.035189	0.018642
78.4	0.140238	0.090252	0.055648	0.035078	0.018336	0.131883	0.094812	0.055225	0.035258	0.018675
78.6	0.140734	0.090414	0.056106	0.035201	0.018782	0.132002	0.094972	0.055338	0.035327	0.018708
78.8	0.140667	0.090916	0.055836	0.035313	0.018553	0.13212	0.095132	0.055452	0.035396	0.018741
79	0.140324	0.091286	0.056022	0.034987	0.018991	0.132238	0.095291	0.055565	0.035465	0.018774
79.2	0.139977	0.091777	0.056233	0.034811	0.018617	0.132355	0.09545	0.055678	0.035533	0.018807
79.4	0.139399	0.091773	0.056017	0.034337	0.018795	0.132472	0.095609	0.055791	0.035602	0.01884
79.6	0.139185	0.092102	0.055631	0.033606	0.018761	0.132588	0.095767	0.055904	0.03567	0.018873
79.8	0.139321	0.092373	0.055878	0.033369	0.018606	0.132703	0.095925	0.056017	0.035739	0.018906
80	0.139097	0.092694	0.055877	0.032716	0.018324	0.132818	0.096083	0.05613	0.035807	0.018939
80.2	0.138738	0.092832	0.055747	0.033127	0.018783	0.132933	0.09624	0.056242	0.035875	0.018972
80.4	0.139322	0.093075	0.056125	0.033683	0.019119	0.133046	0.096397	0.056355	0.035943	0.019004
80.6	0.139467	0.093515	0.05633	0.033444	0.019405	0.13316	0.096553	0.056467	0.036012	0.019037
80.8	0.139763	0.09386	0.056231	0.033683	0.01963	0.133272	0.09671	0.056579	0.03608	0.01907
81	0.140107	0.093603	0.055941	0.033898	0.019478	0.133384	0.096866	0.056692	0.036148	0.019103
81.2	0.140144	0.093212	0.055876	0.033549	0.019067	0.133496	0.097021	0.056804	0.036216	0.019135
81.4	0.140041	0.093092	0.055635	0.033593	0.018372	0.133607	0.097177	0.056916	0.036283	0.019168
81.6	0.140478	0.093482	0.055872	0.033969	0.018814	0.133718	0.097332	0.057028	0.036351	0.019201
81.8	0.140909	0.093906	0.056091	0.034629	0.019051	0.133828	0.097486	0.057139	0.036419	0.019233
82	0.141144	0.093961	0.055668	0.035052	0.018686	0.133937	0.097641	0.057251	0.036486	0.019266
82.2	0.141342	0.094117	0.055904	0.03536	0.018484	0.134046	0.097795	0.057363	0.036554	0.019298
82.4	0.141776	0.09482	0.056297	0.036494	0.018889	0.134155	0.097948	0.057474	0.036621	0.019331
82.6	0.141664	0.094849	0.056545	0.036828	0.019108	0.134262	0.098102	0.057586	0.036689	0.019363
82.8	0.141412	0.095543	0.056778	0.036515	0.018924	0.13437	0.098255	0.057697	0.036756	0.019396
83	0.140574	0.095392	0.056106	0.036282	0.018592	0.134477	0.098407	0.057808	0.036823	0.019428
83.2	0.140019	0.095565	0.056052	0.035874	0.018246	0.134583	0.09856	0.057919	0.03689	0.019461
83.4	0.139471	0.095545	0.056183	0.035748	0.018672	0.134689	0.098712	0.05803	0.036958	0.019493
83.6	0.139508	0.095389	0.056186	0.035444	0.018387	0.134794	0.098864	0.058141	0.037025	0.019525
83.8	0.139408	0.09533	0.056076	0.035273	0.018318	0.134899	0.099015	0.058252	0.037091	0.019558
84	0.138918	0.095469	0.055631	0.034721	0.017877	0.135003	0.099166	0.058362	0.037158	0.01959
84.2	0.138466	0.095313	0.055389	0.03473	0.017923	0.135107	0.099317	0.058473	0.037225	0.019622
84.4	0.139049	0.096106	0.055748	0.03479	0.018579	0.13521	0.099467	0.058583	0.037292	0.019654
84.6	0.13949	0.096005	0.05556	0.034657	0.018735	0.135313	0.099617	0.058694	0.037359	0.019686
84.8	0.140225	0.096555	0.056184	0.034944	0.019212	0.135415	0.099767	0.058804	0.037425	0.019719
85	0.13973	0.095971	0.055966	0.034132	0.018652	0.135517	0.099917	0.058914	0.037492	0.019751
85.2	0.139507	0.095356	0.055384	0.033722	0.018547	0.135618	0.100066	0.059024	0.037558	0.019783
85.4	0.139572	0.095802	0.055128	0.034132	0.018547	0.135719	0.100215	0.059134	0.037624	0.019815
85.6	0.140054	0.09631	0.055397	0.034842	0.019421	0.135819	0.100363	0.059244	0.037691	0.019847
85.8	0.140397	0.09616	0.055396	0.035508	0.019864	0.135919	0.100512	0.059353	0.037757	0.019879
86	0.14099	0.096254	0.05551	0.036174	0.019743	0.136019	0.100659	0.059463	0.037823	0.019911
86.2	0.140771	0.09643	0.056332	0.036235	0.019894	0.136118	0.100807	0.059573	0.037889	0.019943
86.4	0.141007	0.09666	0.056686	0.036025	0.020033	0.136216	0.100954	0.059682	0.037955	0.019975
86.6	0.140915	0.096158	0.056812	0.035429	0.019614	0.136314	0.101101	0.059791	0.038021	0.020007
86.8	0.141344	0.096717	0.057344	0.035501	0.020213	0.136411	0.101248	0.0599	0.038087	0.020038
87	0.141351	0.096645	0.057352	0.035475	0.019985	0.136508	0.101394	0.06001	0.038153	0.02007
87.2	0.141544	0.096823	0.057858	0.035333	0.020015	0.136605	0.10154	0.060119	0.038219	0.020102
87.4	0.142153	0.09726	0.058296	0.035609	0.020437	0.136701	0.101686	0.060228	0.038284	0.020134
87.6	0.141987	0.097163	0.05836	0.035437	0.020117	0.136796	0.101831	0.060336	0.03835	0.020166
87.8	0.14204	0.097605	0.058449	0.035487	0.020309	0.136891	0.101976	0.060445	0.038415	0.020197
88	0.142139	0.098156	0.058678	0.035581	0.01974	0.136986	0.102121	0.060554	0.038481	0.020229
88.2	0.142735	0.098452	0.059568	0.036049	0.020253	0.13708	0.102265	0.060662	0.038546	0.020261
88.4	0.143644	0.099261	0.06021	0.036599	0.021193	0.137174	0.102409	0.060771	0.038612	0.020292
88.6	0.143516	0.099583	0.060507	0.037062	0.021138	0.137267	0.102553	0.060879	0.038677	0.020324
88.8	0.143675	0.100623	0.061116	0.037284	0.021594	0.13736	0.102697	0.060987	0.038742	0.020356
89	0.142913	0.100029	0.059911	0.036292	0.020697	0.137452	0.10284	0.061095	0.038807	0.020387
89.2	0.14344	0.10049	0.060164	0.036938	0.02103	0.137544	0.102983	0.061203	0.038872	0.020419
89.4	0.143633	0.10139	0.060506	0.037594	0.021343	0.137635	0.103125	0.061311	0.038937	0.02045
89.6	0.143586	0.101224	0.060127	0.037652	0.021097	0.137726	0.103268	0.061419	0.039002	0.020482
89.8	0.143869	0.101457	0.060084	0.038015	0.021379	0.137817	0.10341	0.061527	0.039067	0.020513
90	0.144423	0.101844	0.060638	0.038445	0.021506	0.137907	0.103551	0.061634	0.039132	0.020544
90.2	0.144414	0.101972	0.061122	0.038883	0.021746	0.137996	0.103693	0.061742	0.039197	0.020576
90.4	0.1443	0.102143	0.061032	0.03853	0.021483	0.138086	0.103834	0.061849	0.039261	0.020607
90.6	0.143799	0.101617	0.060743	0.038096	0.02109	0.138174	0.103974	0.061957	0.039326	0.020639
90.8	0.143838	0.10221	0.061261	0.038077	0.0214	0.138263	0.104115	0.062064	0.03939	0.02067
91	0.144097	0.101794	0.061111	0.037338	0.020792	0.138351	0.104255	0.062171	0.039455	0.020701
91.2	0.144024	0.10221	0.061096	0.037385	0.021038	0.138438	0.104395	0.062278	0.039519	0.020732
91.4	0.144073	0.102202	0.061138	0.037232	0.020948	0.138525	0.104534	0.062385	0.039583	0.020764
91.6	0.143925	0.102051	0.061309	0.037355	0.02074	0.138612	0.104673	0.062492	0.039648	0.020795
91.8	0.144709	0.102316	0.061558	0.037847	0.021254	0.138698	0.104812	0.062598	0.039712	0.020826
92	0.145429	0.10262	0.06194	0.038072	0.021178	0.138784	0.104951	0.062705	0.039776	0.020857
92.2	0.145901	0.102616	0.06282	0.038569	0.021763	0.138869	0.105089	0.062812	0.03984	0.020888
92.4	0.145966	0.103131	0.062905	0.038916	0.022478	0.138954	0.105227	0.062918	0.039904	0.020919
92.6	0.145814	0.103647	0.062869	0.039024	0.022474	0.139038	0.105365	0.063024	0.039968	0.020951
92.8	0.145958	0.103955	0.062896	0.039069	0.022116	0.139122	0.105502	0.063131	0.040032	0.020982
93	0.145205	0.103481	0.061796	0.038365	0.021162	0.139206	0.105639	0.063237	0.040096	0.021013
93.2	0.145207	0.103667	0.061861	0.038802	0.020899	0.139289	0.105776	0.063343	0.040159	0.021044
93.4	0.145336	0.104114	0.061969	0.039345	0.021183	0.139372	0.105912	0.063449	0.040223	0.021075
93.6	0.144613	0.103879	0.061439	0.038837	0.019923	0.139455	0.106049	0.063555	0.040287	0.021106
93.8	0.144603	0.104327	0.061844	0.039408	0.020232	0.139537	0.106184	0.06366	0.04035	0.021136
94	0.144069	0.104833	0.06239	0.039915	0.020087	0.139618	0.10632	0.063766	0.040414	0.021167
94.2	0.143489	0.104889	0.062077	0.039859	0.019515	0.1397	0.106455	0.063872	0.040477	0.021198
94.4	0.142828	0.10508	0.061673	0.03936	0.019144	0.13978	0.10659	0.063977	0.04054	0.021229
94.6	0.142173	0.104699	0.061736	0.03914	0.019331	0.139861	0.106725	0.064083	0.040604	0.02126
94.8	0.142335	0.105405	0.062063	0.039075	0.019616	0.139941	0.106859	0.064188	0.040667	0.021291
95	0.142678	0.10518	0.061956	0.038933	0.020194	0.14002	0.106993	0.064293	0.04073	0.021322
95.2	0.142322	0.105343	0.061539	0.038651	0.020728	0.1401	0.107127	0.064398	0.040793	0.021352
95.4	0.142769	0.105582	0.061576	0.038951	0.021166	0.140179	0.107261	0.064503	0.040856	0.021383
95.6	0.143646	0.106246	0.062033	0.039835	0.022276	0.140257	0.107394	0.064608	0.040919	0.021414
95.8	0.143949	0.106273	0.062328	0.039974	0.022589	0.140335	0.107527	0.064713	0.040982	0.021444
96	0.144508	0.106216	0.062532	0.040158	0.022579	0.140413	0.107659	0.064818	0.041045	0.021475
96.2	0.144597	0.106399	0.062621	0.040457	0.023213	0.14049	0.107792	0.064922	0.041107	0.021506
96.4	0.145008	0.106477	0.062607	0.039973	0.022957	0.140567	0.107924	0.065027	0.04117	0.021536
96.6	0.144952	0.106649	0.062726	0.039548	0.022401	0.140643	0.108056	0.065131	0.041233	0.021567
96.8	0.144917	0.106889	0.062568	0.039213	0.021942	0.14072	0.108187	0.065236	0.041295	0.021597
97	0.144851	0.106984	0.062564	0.039283	0.021903	0.140795	0.108318	0.06534	0.041358	0.021628
97.2	0.145022	0.107348	0.062815	0.039281	0.021334	0.140871	0.108449	0.065444	0.04142	0.021658
97.4	0.145386	0.107724	0.063152	0.039296	0.02113	0.140946	0.10858	0.065548	0.041483	0.021689
97.6	0.144581	0.107925	0.063125	0.038675	0.020303	0.14102	0.10871	0.065652	0.041545	0.021719
97.8	0.144569	0.108539	0.063249	0.039089	0.02055	0.141095	0.10884	0.065756	0.041607	0.02175
98	0.144861	0.108846	0.063198	0.039368	0.02022	0.141169	0.10897	0.06586	0.041669	0.02178
98.2	0.144681	0.109034	0.063624	0.039312	0.019992	0.141242	0.109099	0.065964	0.041732	0.021811
98.4	0.144637	0.10921	0.063633	0.039513	0.020226	0.141315	0.109228	0.066067	0.041794	0.021841
98.6	0.144841	0.109599	0.064225	0.040086	0.021234	0.141388	0.109357	0.066171	0.041856	0.021871
98.8	0.144889	0.110046	0.06372	0.040167	0.021484	0.141461	0.109486	0.066274	0.041918	0.021902
99	0.144852	0.110156	0.063552	0.040283	0.022262	0.141533	0.109614	0.066378	0.041979	0.021932
99.2	0.14526	0.110394	0.063168	0.040614	0.022722	0.141605	0.109742	0.066481	0.042041	0.021962
99.4	0.145837	0.110954	0.063657	0.041705	0.023603	0.141676	0.109869	0.066584	0.042103	0.021992
99.6	0.145951	0.110855	0.063843	0.041647	0.023598	0.141747	0.109997	0.066687	0.042165	0.022023
99.8	0.145593	0.110286	0.063398	0.041347	0.022938	0.141818	0.110124	0.06679	0.042226	0.022053
100	0.146056	0.110786	0.063968	0.041777	0.02342	0.141888	0.110251	0.066893	0.042288	0.022083
100.2	0.145998	0.111061	0.064291	0.041834	0.02353	0.141958	0.110377	0.066996	0.04235	0.022113
100.4	0.146388	0.110733	0.064622	0.041697	0.022934	0.142027	0.110504	0.067099	0.042411	0.022143
100.6	0.146423	0.11122	0.065028	0.04177	0.023187	0.142097	0.11063	0.067201	0.042472	0.022173
100.8	0.146773	0.111632	0.065213	0.042053	0.023628	0.142166	0.110755	0.067304	0.042534	0.022203
101	0.146936	0.111829	0.065565	0.042375	0.023261	0.142234	0.110881	0.067406	0.042595	0.022234
101.2	0.146435	0.112054	0.065498	0.042032	0.022459	0.142302	0.111006	0.067508	0.042656	0.022264
101.4	0.146663	0.112183	0.065549	0.041859	0.022714	0.14237	0.111131	0.067611	0.042717	0.022294
101.6	0.146707	0.112442	0.066539	0.041953	0.022803	0.142438	0.111255	0.067713	0.042779	0.022324
101.8	0.147166	0.11246	0.066797	0.041683	0.022698	0.142505	0.11138	0.067815	0.04284	0.022354
102	0.147376	0.112364	0.067264	0.041635	0.022349	0.142572	0.111504	0.067917	0.042901	0.022383
102.2	0.146774	0.112382	0.067523	0.041225	0.022358	0.142639	0.111627	0.068019	0.042961	0.022413
102.4	0.147635	0.112912	0.067666	0.042041	0.02293	0.142705	0.111751	0.068121	0.043022	0.022443
102.6	0.147661	0.113224	0.06799	0.042287	0.023051	0.142771	0.111874	0.068222	0.043083	0.022473
102.8	0.147801	0.113519	0.067679	0.042034	0.022869	0.142836	0.111997	0.068324	0.043144	0.022503
103	0.148212	0.113475	0.06775	0.04174	0.022532	0.142901	0.11212	0.068425	0.043205	0.022533
103.2	0.148778	0.113446	0.067628	0.042073	0.022416	0.142966	0.112242	0.068527	0.043265	0.022563
103.4	0.148754	0.113619	0.067771	0.041813	0.022336	0.143031	0.112364	0.068628	0.043326	0.022592
103.6	0.148882	0.113862	0.067622	0.041551	0.021962	0.143095	0.112486	0.06873	0.043386	0.022622
103.8	0.14915	0.113667	0.067753	0.042029	0.022192	0.143159	0.112607	0.068831	0.043447	0.022652
104	0.149295	0.114419	0.068657	0.043013	0.022992	0.143223	0.112729	0.068932	0.043507	0.022682
104.2	0.148708	0.114036	0.068492	0.04324	0.022567	0.143286	0.11285	0.069033	0.043567	0.022711
104.4	0.148551	0.113443	0.068169	0.043236	0.022578	0.143349	0.11297	0.069134	0.043628	0.022741
104.6	0.148213	0.113569	0.067845	0.043013	0.022579	0.143411	0.113091	0.069235	0.043688	0.022771
104.8	0.147959	0.113648	0.06742	0.043183	0.023024	0.143474	0.113211	0.069335	0.043748	0.0228
105	0.147511	0.113918	0.067582	0.0431	0.022656	0.143536	0.113331	0.069436	0.043808	0.02283
105.2	0.147298	0.11407	0.067946	0.042939	0.022826	0.143597	0.11345	0.069537	0.043868	0.022859
105.4	0.147422	0.113897	0.06809	0.042471	0.023381	0.143659	0.11357	0.069637	0.043928	0.022889
105.6	0.147289	0.114118	0.068553	0.042602	0.023429	0.14372	0.113689	0.069737	0.043988	0.022918
105.8	0.147232	0.114255	0.068678	0.042479	0.023731	0.143781	0.113808	0.069838	0.044048	0.022948
106	0.146506	0.114035	0.068581	0.042444	0.023558	0.143841	0.113926	0.069938	0.044108	0.022978
106.2	0.146799	0.114765	0.068753	0.04277	0.024111	0.143901	0.114044	0.070038	0.044168	0.023007
106.4	0.147164	0.11521	0.069187	0.043286	0.024162	0.143961	0.114162	0.070138	0.044227	0.023036
106.6	0.147041	0.115115	0.069124	0.042708	0.023704	0.144021	0.11428	0.070238	0.044287	0.023066
106.8	0.147054	0.115592	0.068999	0.042661	0.024077	0.14408	0.114397	0.070338	0.044347	0.023095
107	0.147295	0.115923	0.069109	0.04235	0.023582	0.144139	0.114515	0.070438	0.044406	0.023125
107.2	0.147467	0.116628	0.068762	0.042494	0.023682	0.144198	0.114632	0.070538	0.044466	0.023154
107.4	0.147182	0.116541	0.068306	0.042444	0.023244	0.144256	0.114748	0.070637	0.044525	0.023183
107.6	0.146845	0.116637	0.068013	0.042584	0.02299	0.144314	0.114865	0.070737	0.044584	0.023213
107.8	0.146795	0.116679	0.06806	0.043149	0.022896	0.144372	0.114981	0.070836	0.044644	0.023242
108	0.146512	0.116677	0.068447	0.043316	0.022579	0.144429	0.115096	0.070935	0.044703	0.023271
108.2	0.145985	0.116341	0.067957	0.042952	0.021809	0.144486	0.115212	0.071035	0.044762	0.0233
108.4	0.145882	0.115679	0.06717	0.042272	0.021614	0.144543	0.115327	0.071134	0.044821	0.02333
108.6	0.145604	0.11565	0.066585	0.041817	0.021325	0.1446	0.115442	0.071233	0.04488	0.023359
108.8	0.145853	0.115745	0.066459	0.04195	0.021692	0.144656	0.115557	0.071332	0.044939	0.023388
109	0.145597	0.11563	0.066852	0.041791	0.021533	0.144712	0.115672	0.071431	0.044998	0.023417
109.2	0.146208	0.115453	0.067348	0.041925	0.021812	0.144768	0.115786	0.07153	0.045057	0.023446
109.4	0.145913	0.115169	0.067519	0.041742	0.02179	0.144823	0.1159	0.071629	0.045116	0.023476
109.6	0.145781	0.115048	0.067578	0.041952	0.02151	0.144879	0.116014	0.071727	0.045175	0.023505
109.8	0.145738	0.115286	0.068212	0.042256	0.021925	0.144933	0.116127	0.071826	0.045234	0.023534
110	0.145468	0.115166	0.068667	0.042235	0.02199	0.144988	0.11624	0.071924	0.045292	0.023563
110.2	0.145695	0.115634	0.069391	0.042749	0.02229	0.145042	0.116353	0.072023	0.045351	0.023592
110.4	0.145896	0.115712	0.069969	0.043259	0.02229	0.145096	0.116466	0.072121	0.04541	0.023621
110.6	0.146386	0.116607	0.07048	0.043807	0.02309	0.14515	0.116578	0.072219	0.045468	0.02365
110.8	0.146693	0.117284	0.070833	0.044306	0.023823	0.145204	0.11669	0.072318	0.045527	0.023679
111	0.147248	0.1178	0.071105	0.044532	0.023848	0.145257	0.116802	0.072416	0.045585	0.023708
111.2	0.146864	0.117895	0.070844	0.044744	0.023812	0.14531	0.116914	0.072514	0.045644	0.023737
111.4	0.146502	0.117933	0.071224	0.045127	0.023559	0.145362	0.117025	0.072612	0.045702	0.023766
111.6	0.146779	0.118697	0.071619	0.045191	0.023195	0.145415	0.117136	0.072709	0.04576	0.023795
111.8	0.147334	0.119386	0.072159	0.045757	0.023348	0.145467	0.117247	0.072807	0.045818	0.023823
112	0.147421	0.11946	0.072508	0.045459	0.02286	0.145519	0.117358	0.072905	0.045876	0.023852
112.2	0.147531	0.120069	0.072338	0.045645	0.022801	0.145571	0.117468	0.073002	0.045935	0.023881
112.4	0.147415	0.119584	0.071984	0.044853	0.022845	0.145622	0.117578	0.0731	0.045993	0.02391
112.6	0.147029	0.119624	0.071135	0.044618	0.02268	0.145673	0.117688	0.073197	0.046051	0.023939
112.8	0.147684	0.119893	0.070811	0.044838	0.022826	0.145724	0.117797	0.073295	0.046109	0.023967
113	0.147422	0.120008	0.070575	0.044582	0.022713	0.145774	0.117907	0.073392	0.046166	0.023996
113.2	0.147743	0.119762	0.070567	0.044698	0.022536	0.145825	0.118016	0.073489	0.046224	0.024025
113.4	0.147282	0.11985	0.070029	0.044419	0.022391	0.145875	0.118125	0.073586	0.046282	0.024054
113.6	0.146831	0.119607	0.069571	0.043977	0.022005	0.145924	0.118233	0.073683	0.04634	0.024082
113.8	0.14689	0.119718	0.069609	0.043637	0.022259	0.145974	0.118341	0.07378	0.046397	0.024111
114	0.146987	0.119371	0.06943	0.043332	0.0221	0.146023	0.118449	0.073877	0.046455	0.02414
114.2	0.146825	0.119077	0.069003	0.043088	0.02173	0.146072	0.118557	0.073974	0.046513	0.024168
114.4	0.146775	0.118549	0.068572	0.043393	0.02178	0.146121	0.118665	0.074071	0.04657	0.024197
114.6	0.147235	0.118927	0.068778	0.04324	0.022404	0.14617	0.118772	0.074167	0.046628	0.024225
114.8	0.147756	0.118715	0.069147	0.043543	0.02289	0.146218	0.118879	0.074264	0.046685	0.024254
115	0.147527	0.118581	0.069267	0.043671	0.023022	0.146266	0.118986	0.07436	0.046742	0.024283
115.2	0.147381	0.118989	0.069567	0.043867	0.023094	0.146314	0.119092	0.074456	0.0468	0.024311
115.4	0.147344	0.118974	0.070094	0.044132	0.023117	0.146361	0.119199	0.074553	0.046857	0.02434
115.6	0.147491	0.119039	0.070202	0.044333	0.022969	0.146408	0.119305	0.074649	0.046914	0.024368
115.8	0.147628	0.119554	0.070828	0.045139	0.023419	0.146455	0.11941	0.074745	0.046971	0.024397
116	0.147102	0.119528	0.071229	0.045099	0.023345	0.146502	0.119516	0.074841	0.047028	0.024425
116.2	0.147408	0.120058	0.071832	0.045547	0.024132	0.146549	0.119621	0.074937	0.047086	0.024453
116.4	0.147611	0.120434	0.071713	0.045562	0.024216	0.146595	0.119726	0.075033	0.047143	0.024482
116.6	0.147509	0.121529	0.071586	0.04611	0.024367	0.146641	0.119831	0.075129	0.047199	0.02451
116.8	0.148106	0.122347	0.072483	0.046904	0.02477	0.146687	0.119935	0.075224	0.047256	0.024539
117	0.148242	0.122868	0.072733	0.046922	0.025234	0.146732	0.12004	0.07532	0.047313	0.024567
117.2	0.14834	0.122763	0.073371	0.046785	0.025299	0.146778	0.120144	0.075416	0.04737	0.024595
117.4	0.148312	0.123141	0.073171	0.046546	0.025495	0.146823	0.120248	0.075511	0.047427	0.024624
117.6	0.148305	0.123753	0.07333	0.046664	0.025736	0.146868	0.120351	0.075607	0.047483	0.024652
117.8	0.148673	0.124042	0.073084	0.046479	0.026144	0.146912	0.120454	0.075702	0.04754	0.02468
118	0.148909	0.124277	0.073171	0.046715	0.026119	0.146957	0.120557	0.075797	0.047597	0.024708
118.2	0.149052	0.124526	0.073396	0.046768	0.026214	0.147001	0.12066	0.075892	0.047653	0.024737
118.4	0.149245	0.124912	0.074174	0.047573	0.026693	0.147045	0.120763	0.075987	0.04771	0.024765
118.6	0.149794	0.125567	0.07481	0.04758	0.026981	0.147089	0.120865	0.076082	0.047766	0.024793
118.8	0.149548	0.125723	0.074894	0.047609	0.026706	0.147132	0.120967	0.076177	0.047823	0.024821
119	0.14978	0.126049	0.075012	0.04766	0.026341	0.147175	0.121069	0.076272	0.047879	0.024849
119.2	0.149741	0.125906	0.075234	0.047698	0.025858	0.147218	0.121171	0.076367	0.047935	0.024877
119.4	0.14967	0.125241	0.075196	0.047828	0.025604	0.147261	0.121272	0.076461	0.047991	0.024906
119.6	0.149845	0.12481	0.074832	0.047725	0.025069	0.147304	0.121373	0.076556	0.048048	0.024934
119.8	0.150082	0.124817	0.07477	0.047945	0.025273	0.147346	0.121474	0.076651	0.048104	0.024962
120	0.149811	0.12471	0.074914	0.047919	0.025121	0.147388	0.121574	0.076745	0.04816	0.02499
120.2	0.150041	0.124635	0.074776	0.0478	0.024866	0.14743	0.121675	0.076839	0.048216	0.025018
120.4	0.150042	0.124886	0.074559	0.047723	0.024571	0.147472	0.121775	0.076934	0.048272	0.025046
120.6	0.149615	0.12466	0.07456	0.047459	0.024686	0.147513	0.121875	0.077028	0.048328	0.025074
120.8	0.149977	0.124347	0.074658	0.047817	0.024768	0.147555	0.121974	0.077122	0.048384	0.025102
121	0.149572	0.124388	0.074175	0.047444	0.024642	0.147596	0.122074	0.077216	0.048439	0.02513
121.2	0.149479	0.12441	0.074236	0.046993	0.024856	0.147636	0.122173	0.07731	0.048495	0.025158
121.4	0.149002	0.124715	0.073819	0.047183	0.024972	0.147677	0.122272	0.077404	0.048551	0.025186
121.6	0.149055	0.125658	0.074289	0.047897	0.025636	0.147717	0.122371	0.077498	0.048607	0.025214
121.8	0.149358	0.125949	0.074515	0.047916	0.025832	0.147758	0.122469	0.077592	0.048662	0.025241
122	0.149434	0.12664	0.075065	0.048233	0.025605	0.147798	0.122567	0.077685	0.048718	0.025269
122.2	0.149884	0.12762	0.075847	0.04874	0.026026	0.147837	0.122665	0.077779	0.048773	0.025297
122.4	0.149678	0.12792	0.076196	0.048571	0.025943	0.147877	0.122763	0.077872	0.048829	0.025325
122.6	0.14972	0.1282	0.076318	0.048194	0.025582	0.147916	0.122861	0.077966	0.048884	0.025353
122.8	0.149676	0.128616	0.0766	0.04804	0.025321	0.147955	0.122958	0.078059	0.04894	0.025381
123	0.150655	0.128979	0.077588	0.048647	0.025873	0.147994	0.123055	0.078152	0.048995	0.025408
123.2	0.150793	0.128603	0.077865	0.048597	0.025886	0.148033	0.123152	0.078246	0.049051	0.025436
123.4	0.150919	0.12865	0.077679	0.048858	0.026261	0.148072	0.123248	0.078339	0.049106	0.025464
123.6	0.150991	0.128555	0.07762	0.048691	0.026363	0.14811	0.123345	0.078432	0.049161	0.025491
123.8	0.151183	0.128972	0.078141	0.049264	0.026787	0.148148	0.123441	0.078525	0.049216	0.025519
124	0.151049	0.128726	0.078381	0.049652	0.026684	0.148186	0.123537	0.078618	0.049271	0.025547
124.2	0.150827	0.128349	0.077785	0.049134	0.026209	0.148224	0.123632	0.078711	0.049326	0.025574
124.4	0.150518	0.128542	0.078105	0.049503	0.026346	0.148261	0.123728	0.078803	0.049381	0.025602
124.6	0.150146	0.127937	0.0778	0.049292	0.026317	0.148298	0.123823	0.078896	0.049436	0.02563
124.8	0.150338	0.127801	0.077897	0.049702	0.026278	0.148336	0.123918	0.078989	0.049491	0.025657
125	0.149556	0.127724	0.077495	0.04908	0.026257	0.148372	0.124012	0.079081	0.049546	0.025685
125.2	0.149631	0.127459	0.078117	0.049152	0.026565	0.148409	0.124107	0.079173	0.049601	0.025712
125.4	0.148713	0.127419	0.078637	0.049676	0.026356	0.148446	0.124201	0.079266	0.049656	0.02574
125.6	0.148546	0.127889	0.078971	0.050423	0.026604	0.148482	0.124295	0.079358	0.04971	0.025768
125.8	0.148747	0.128446	0.079123	0.05087	0.02644	0.148518	0.124389	0.07945	0.049765	0.025795
126	0.147921	0.128215	0.078744	0.050375	0.025705	0.148554	0.124482	0.079543	0.04982	0.025823
126.2	0.148339	0.129292	0.07911	0.050303	0.026119	0.14859	0.124576	0.079635	0.049874	0.02585
126.4	0.147842	0.129308	0.078981	0.049405	0.025646	0.148625	0.124669	0.079727	0.049929	0.025877
126.6	0.147303	0.12915	0.078818	0.048881	0.025285	0.148661	0.124762	0.079819	0.049983	0.025905
126.8	0.14721	0.12968	0.079073	0.048885	0.025378	0.148696	0.124854	0.07991	0.050038	0.025932
127	0.147512	0.130022	0.079424	0.049439	0.025766	0.148731	0.124947	0.080002	0.050092	0.02596
127.2	0.147213	0.129972	0.079376	0.049136	0.025751	0.148766	0.125039	0.080094	0.050147	0.025987
127.4	0.147594	0.130322	0.079361	0.049145	0.025925	0.1488	0.125131	0.080185	0.050201	0.026014
127.6	0.148193	0.130682	0.079805	0.049574	0.026101	0.148835	0.125223	0.080277	0.050255	0.026042
127.8	0.148527	0.13142	0.07958	0.049748	0.025877	0.148869	0.125314	0.080368	0.050309	0.026069
128	0.149259	0.131389	0.079844	0.04977	0.026238	0.148903	0.125406	0.08046	0.050364	0.026096
128.2	0.149931	0.131702	0.08	0.049476	0.026442	0.148937	0.125497	0.080551	0.050418	0.026124
128.4	0.150394	0.131587	0.080489	0.049516	0.026845	0.148971	0.125587	0.080642	0.050472	0.026151
128.6	0.150498	0.131243	0.080167	0.049457	0.026973	0.149004	0.125678	0.080734	0.050526	0.026178
128.8	0.151161	0.131038	0.080638	0.049913	0.027182	0.149037	0.125768	0.080825	0.05058	0.026205
129	0.151081	0.130898	0.080362	0.049762	0.027426	0.149071	0.125859	0.080916	0.050634	0.026233
129.2	0.151432	0.130952	0.081273	0.050668	0.027913	0.149104	0.125949	0.081007	0.050688	0.02626
129.4	0.151392	0.131381	0.081569	0.051026	0.027996	0.149136	0.126038	0.081098	0.050741	0.026287
129.6	0.151749	0.131523	0.081155	0.051341	0.028204	0.149169	0.126128	0.081188	0.050795	0.026314
129.8	0.152196	0.13175	0.080996	0.050893	0.028098	0.149201	0.126217	0.081279	0.050849	0.026341
130	0.151661	0.131929	0.080776	0.050631	0.02743	0.149234	0.126306	0.08137	0.050903	0.026368
130.2	0.151869	0.132714	0.081032	0.050717	0.027414	0.149266	0.126395	0.08146	0.050956	0.026395
130.4	0.151585	0.132437	0.081186	0.050549	0.026955	0.149298	0.126484	0.081551	0.05101	0.026423
130.6	0.151282	0.132493	0.08129	0.050839	0.02662	0.149329	0.126572	0.081641	0.051064	0.02645
130.8	0.151028	0.133143	0.081444	0.051547	0.026509	0.149361	0.12666	0.081732	0.051117	0.026477
131	0.150167	0.132757	0.080928	0.051348	0.025857	0.149392	0.126748	0.081822	0.051171	0.026504
131.2	0.150364	0.133391	0.081065	0.051218	0.025532	0.149424	0.126836	0.081912	0.051224	0.026531
131.4	0.15075	0.133494	0.081065	0.051349	0.025259	0.149455	0.126923	0.082002	0.051277	0.026558
131.6	0.150481	0.133957	0.081055	0.051519	0.025289	0.149485	0.127011	0.082092	0.051331	0.026585
131.8	0.15038	0.134542	0.081022	0.051148	0.025583	0.149516	0.127098	0.082182	0.051384	0.026612
132	0.150858	0.134396	0.081752	0.051535	0.026144	0.149547	0.127185	0.082272	0.051437	0.026639
132.2	0.150522	0.133949	0.081521	0.051187	0.025889	0.149577	0.127271	0.082362	0.051491	0.026665
132.4	0.150517	0.133736	0.081541	0.051446	0.025888	0.149607	0.127358	0.082452	0.051544	0.026692
132.6	0.150014	0.133514	0.081384	0.051629	0.026217	0.149637	0.127444	0.082542	0.051597	0.026719
132.8	0.150297	0.133047	0.081347	0.051479	0.026792	0.149667	0.12753	0.082631	0.05165	0.026746
133	0.150174	0.133303	0.081359	0.051599	0.027464	0.149697	0.127616	0.082721	0.051703	0.026773
133.2	0.149941	0.132954	0.081426	0.051725	0.027746	0.149726	0.127701	0.08281	0.051756	0.0268
133.4	0.149476	0.132447	0.080797	0.050958	0.02734	0.149756	0.127787	0.0829	0.051809	0.026827
133.6	0.149504	0.132237	0.08055	0.051067	0.027681	0.149785	0.127872	0.082989	0.051862	0.026853
133.8	0.149458	0.132309	0.08077	0.051532	0.027803	0.149814	0.127957	0.083079	0.051915	0.02688
134	0.149024	0.132552	0.081096	0.05205	0.027479	0.149843	0.128041	0.083168	0.051968	0.026907
134.2	0.1488	0.132366	0.08134	0.051985	0.027527	0.149872	0.128126	0.083257	0.05202	0.026934
134.4	0.148941	0.132763	0.081967	0.052493	0.027804	0.1499	0.12821	0.083346	0.052073	0.02696
134.6	0.148299	0.13265	0.081965	0.052838	0.026885	0.149929	0.128294	0.083435	0.052126	0.026987
134.8	0.148064	0.133098	0.081794	0.052833	0.026641	0.149957	0.128378	0.083524	0.052178	0.027014
135	0.148095	0.133315	0.082121	0.052335	0.025953	0.149985	0.128462	0.083613	0.052231	0.027041
135.2	0.14908	0.133867	0.082818	0.052828	0.026195	0.150013	0.128545	0.083702	0.052284	0.027067
135.4	0.149321	0.133451	0.082876	0.052455	0.025715	0.150041	0.128628	0.08379	0.052336	0.027094
135.6	0.149255	0.133644	0.08299	0.052141	0.02557	0.150069	0.128711	0.083879	0.052389	0.02712
135.8	0.150042	0.134079	0.083608	0.052308	0.026137	0.150096	0.128794	0.083968	0.052441	0.027147
136	0.15107	0.13401	0.083709	0.052432	0.026524	0.150124	0.128877	0.084056	0.052493	0.027174
136.2	0.151741	0.133974	0.083446	0.052268	0.026436	0.150151	0.128959	0.084145	0.052546	0.0272
136.4	0.152359	0.134297	0.083643	0.052412	0.02693	0.150178	0.129041	0.084233	0.052598	0.027227
136.6	0.152647	0.13473	0.083439	0.052117	0.027444	0.150205	0.129123	0.084321	0.05265	0.027253
136.8	0.152928	0.134699	0.083094	0.051374	0.027254	0.150231	0.129205	0.084409	0.052703	0.02728
137	0.152897	0.13529	0.083151	0.051597	0.02761	0.150258	0.129287	0.084498	0.052755	0.027306
137.2	0.152557	0.134738	0.08238	0.0508	0.026874	0.150285	0.129368	0.084586	0.052807	0.027333
137.4	0.152365	0.134752	0.082309	0.050989	0.02684	0.150311	0.129449	0.084674	0.052859	0.027359
137.6	0.152621	0.135526	0.082933	0.05181	0.027205	0.150337	0.12953	0.084762	0.052911	0.027386
137.8	0.152272	0.135985	0.082969	0.052209	0.027257	0.150363	0.129611	0.08485	0.052963	0.027412
138	0.151592	0.135789	0.082556	0.051813	0.026507	0.150389	0.129691	0.084937	0.053015	0.027439
138.2	0.15155	0.135578	0.082687	0.051948	0.026278	0.150415	0.129772	0.085025	0.053067	0.027465
138.4	0.151324	0.135259	0.082675	0.052214	0.025855	0.15044	0.129852	0.085113	0.053119	0.027491
138.6	0.150489	0.134879	0.08252	0.051736	0.02505	0.150466	0.129932	0.0852	0.053171	0.027518
138.8	0.150761	0.135122	0.082808	0.052111	0.025544	0.150491	0.130011	0.085288	0.053223	0.027544
139	0.150714	0.1352	0.083348	0.051952	0.025284	0.150516	0.130091	0.085375	0.053274	0.02757
139.2	0.150531	0.134854	0.083281	0.051845	0.025426	0.150541	0.13017	0.085463	0.053326	0.027597
139.4	0.15068	0.134403	0.083172	0.051516	0.024932	0.150566	0.130249	0.08555	0.053378	0.027623
139.6	0.150798	0.134589	0.083976	0.05174	0.025776	0.150591	0.130328	0.085637	0.053429	0.027649
139.8	0.151393	0.134544	0.084021	0.051277	0.026556	0.150615	0.130407	0.085725	0.053481	0.027676
140	0.151684	0.134824	0.084159	0.051199	0.026934	0.15064	0.130485	0.085812	0.053532	0.027702
140.2	0.151828	0.135387	0.084272	0.05139	0.026957	0.150664	0.130564	0.085899	0.053584	0.027728
140.4	0.151921	0.136023	0.084647	0.051413	0.027599	0.150688	0.130642	0.085986	0.053635	0.027754
140.6	0.152263	0.136632	0.084603	0.051343	0.028312	0.150712	0.130719	0.086073	0.053687	0.02778
140.8	0.151829	0.136627	0.08486	0.051252	0.028792	0.150736	0.130797	0.08616	0.053738	0.027807
141	0.151785	0.13738	0.085014	0.05197	0.029541	0.15076	0.130875	0.086246	0.05379	0.027833
141.2	0.151512	0.137081	0.085004	0.051417	0.02936	0.150783	0.130952	0.086333	0.053841	0.027859
141.4	0.151579	0.137103	0.085382	0.052094	0.029643	0.150807	0.131029	0.08642	0.053892	0.027885
141.6	0.151325	0.13758	0.085596	0.052095	0.029306	0.15083	0.131106	0.086506	0.053943	0.027911
141.8	0.150928	0.137515	0.085699	0.051982	0.029029	0.150854	0.131183	0.086593	0.053995	0.027937
142	0.150628	0.137007	0.08541	0.051717	0.028349	0.150877	0.131259	0.086679	0.054046	0.027963
142.2	0.150464	0.137036	0.085805	0.051905	0.02814	0.1509	0.131335	0.086766	0.054097	0.027989
142.4	0.150211	0.137246	0.086227	0.052258	0.028133	0.150922	0.131411	0.086852	0.054148	0.028015
142.6	0.150236	0.137536	0.086474	0.052359	0.028108	0.150945	0.131487	0.086938	0.054199	0.028041
142.8	0.150521	0.138017	0.086751	0.053446	0.028335	0.150968	0.131563	0.087024	0.05425	0.028067
143	0.151013	0.138599	0.086789	0.053587	0.027947	0.15099	0.131638	0.08711	0.054301	0.028093
143.2	0.15105	0.138088	0.086732	0.053486	0.028069	0.151012	0.131714	0.087197	0.054352	0.028119
143.4	0.151293	0.138289	0.08703	0.053699	0.028262	0.151035	0.131789	0.087283	0.054402	0.028145
143.6	0.151847	0.138993	0.087483	0.053754	0.028616	0.151057	0.131864	0.087368	0.054453	0.028171
143.8	0.151863	0.139232	0.087161	0.053909	0.028703	0.151079	0.131938	0.087454	0.054504	0.028197
144	0.151987	0.139583	0.087547	0.054157	0.02823	0.1511	0.132013	0.08754	0.054555	0.028223
144.2	0.152191	0.139709	0.08736	0.054683	0.028592	0.151122	0.132087	0.087626	0.054605	0.028249
144.4	0.152218	0.139487	0.086914	0.054983	0.02886	0.151144	0.132161	0.087711	0.054656	0.028275
144.6	0.15138	0.139133	0.086854	0.054739	0.029038	0.151165	0.132235	0.087797	0.054707	0.028301
144.8	0.151162	0.138919	0.086603	0.054415	0.029409	0.151186	0.132309	0.087882	0.054757	0.028327
145	0.151196	0.138766	0.086133	0.054095	0.028934	0.151208	0.132383	0.087968	0.054808	0.028352
145.2	0.151268	0.138448	0.086571	0.053969	0.029001	0.151229	0.132456	0.088053	0.054858	0.028378
145.4	0.151592	0.138121	0.086844	0.054526	0.028943	0.15125	0.132529	0.088139	0.054909	0.028404
145.6	0.151028	0.137843	0.086999	0.054001	0.028729	0.15127	0.132602	0.088224	0.054959	0.02843
145.8	0.150885	0.138004	0.087396	0.053963	0.028974	0.151291	0.132675	0.088309	0.05501	0.028456
146	0.151014	0.138371	0.087883	0.054188	0.029214	0.151312	0.132748	0.088394	0.05506	0.028481
146.2	0.150367	0.137919	0.088153	0.054007	0.029273	0.151332	0.13282	0.088479	0.05511	0.028507
146.4	0.150309	0.138243	0.08865	0.054324	0.029326	0.151352	0.132892	0.088564	0.055161	0.028533
146.6	0.150556	0.138313	0.088769	0.05471	0.029448	0.151373	0.132964	0.088649	0.055211	0.028558
146.8	0.149986	0.138608	0.088457	0.054988	0.029085	0.151393	0.133036	0.088734	0.055261	0.028584
147	0.150385	0.138587	0.088473	0.054829	0.029173	0.151413	0.133108	0.088819	0.055311	0.02861
147.2	0.149952	0.13898	0.088586	0.054696	0.029362	0.151433	0.133179	0.088903	0.055361	0.028635
147.4	0.150123	0.140271	0.088727	0.054949	0.029342	0.151452	0.13325	0.088988	0.055411	0.028661
147.6	0.150587	0.140586	0.088782	0.055232	0.029008	0.151472	0.133321	0.089073	0.055461	0.028687
147.8	0.150162	0.140392	0.088602	0.055576	0.028891	0.151492	0.133392	0.089157	0.055511	0.028712
148	0.150205	0.140277	0.088207	0.055575	0.028951	0.151511	0.133463	0.089242	0.055561	0.028738
148.2	0.150091	0.139957	0.087972	0.055831	0.029045	0.15153	0.133534	0.089326	0.055611	0.028763
148.4	0.149919	0.139874	0.087793	0.055673	0.029214	0.151549	0.133604	0.08941	0.055661	0.028789
148.6	0.14954	0.139785	0.08765	0.055055	0.029218	0.151568	0.133674	0.089495	0.055711	0.028814
148.8	0.150289	0.140235	0.087637	0.055267	0.029548	0.151587	0.133744	0.089579	0.055761	0.02884
149	0.150745	0.140647	0.087969	0.055873	0.02992	0.151606	0.133814	0.089663	0.05581	0.028865
149.2	0.151311	0.140635	0.088442	0.056345	0.030576	0.151625	0.133883	0.089747	0.05586	0.028891
149.4	0.151807	0.140637	0.08877	0.056582	0.030549	0.151644	0.133953	0.089831	0.05591	0.028916
149.6	0.151385	0.140477	0.088829	0.055861	0.030226	0.151662	0.134022	0.089915	0.055959	0.028942
149.8	0.151251	0.140671	0.089246	0.056002	0.029702	0.15168	0.134091	0.089999	0.056009	0.028967
150	0.151519	0.141287	0.090056	0.056174	0.029856	0.151699	0.13416	0.090083	0.056059	0.028993
150.2	0.151037	0.140354	0.089885	0.056091	0.029487	0.151717	0.134228	0.090167	0.056108	0.029018
150.4	0.150898	0.140871	0.090339	0.056345	0.029295	0.151735	0.134297	0.09025	0.056158	0.029043
150.6	0.150948	0.140982	0.090285	0.056504	0.02919	0.151753	0.134365	0.090334	0.056207	0.029069
150.8	0.150189	0.141068	0.089588	0.056398	0.028451	0.151771	0.134433	0.090417	0.056256	0.029094
151	0.15043	0.141546	0.089765	0.055952	0.028726	0.151789	0.134501	0.090501	0.056306	0.029119
151.2	0.150298	0.142404	0.089876	0.055879	0.028712	0.151806	0.134569	0.090584	0.056355	0.029145
151.4	0.150741	0.142576	0.090504	0.056303	0.028737	0.151824	0.134637	0.090668	0.056404	0.02917
151.6	0.150791	0.142498	0.090732	0.056467	0.028905	0.151841	0.134704	0.090751	0.056454	0.029195
151.8	0.151184	0.142666	0.091209	0.056853	0.029164	0.151858	0.134771	0.090834	0.056503	0.029221
152	0.151267	0.142789	0.091644	0.057123	0.029489	0.151876	0.134838	0.090917	0.056552	0.029246
152.2	0.151064	0.142382	0.092174	0.056583	0.028893	0.151893	0.134905	0.091001	0.056601	0.029271
152.4	0.150724	0.142525	0.091841	0.056593	0.028962	0.15191	0.134972	0.091084	0.05665	0.029296
152.6	0.150822	0.142142	0.091347	0.055893	0.028399	0.151927	0.135038	0.091167	0.056699	0.029322
152.8	0.150898	0.142351	0.091373	0.056122	0.028454	0.151944	0.135105	0.09125	0.056749	0.029347
153	0.150839	0.141981	0.091067	0.055857	0.028433	0.15196	0.135171	0.091332	0.056798	0.029372
153.2	0.150784	0.141421	0.090985	0.055579	0.028055	0.151977	0.135237	0.091415	0.056846	0.029397
153.4	0.150674	0.141268	0.091004	0.055421	0.027493	0.151993	0.135302	0.091498	0.056895	0.029422
153.6	0.15015	0.14092	0.090537	0.054897	0.027378	0.15201	0.135368	0.091581	0.056944	0.029447
153.8	0.149662	0.140578	0.09049	0.055166	0.027414	0.152026	0.135434	0.091663	0.056993	0.029472
154	0.149846	0.140851	0.090559	0.055076	0.027634	0.152042	0.135499	0.091746	0.057042	0.029498
154.2	0.149594	0.140241	0.090013	0.05523	0.02789	0.152058	0.135564	0.091828	0.057091	0.029523
154.4	0.149825	0.140561	0.090098	0.054996	0.028243	0.152074	0.135629	0.091911	0.057139	0.029548
154.6	0.149989	0.140889	0.090087	0.055532	0.028739	0.15209	0.135693	0.091993	0.057188	0.029573
154.8	0.150183	0.14085	0.089921	0.055874	0.029384	0.152106	0.135758	0.092075	0.057237	0.029598
155	0.150594	0.141345	0.09069	0.055681	0.029951	0.152122	0.135822	0.092158	0.057285	0.029623
155.2	0.151081	0.141398	0.09123	0.056099	0.030487	0.152137	0.135887	0.09224	0.057334	0.029648
155.4	0.151285	0.141169	0.091917	0.056468	0.030696	0.152153	0.135951	0.092322	0.057383	0.029673
155.6	0.15146	0.142071	0.0921	0.056987	0.030855	0.152168	0.136014	0.092404	0.057431	0.029698
155.8	0.152025	0.142795	0.093012	0.057807	0.031093	0.152184	0.136078	0.092486	0.05748	0.029723
156	0.152118	0.143085	0.093232	0.057692	0.031304	0.152199	0.136142	0.092568	0.057528	0.029748
156.2	0.151865	0.142594	0.092537	0.057434	0.030329	0.152214	0.136205	0.09265	0.057577	0.029773
156.4	0.152403	0.143092	0.092281	0.057983	0.029873	0.152229	0.136268	0.092732	0.057625	0.029797
156.6	0.152712	0.143028	0.092038	0.05727	0.029356	0.152244	0.136331	0.092813	0.057673	0.029822
156.8	0.152255	0.143616	0.091976	0.057467	0.029605	0.152259	0.136394	0.092895	0.057722	0.029847
157	0.152091	0.143847	0.092537	0.057557	0.029556	0.152274	0.136457	0.092977	0.05777	0.029872
157.2	0.151694	0.143572	0.092409	0.057217	0.028988	0.152288	0.136519	0.093058	0.057818	0.029897
157.4	0.15078	0.14332	0.09204	0.056742	0.028729	0.152303	0.136581	0.09314	0.057866	0.029922
157.6	0.150416	0.142918	0.091841	0.056163	0.028715	0.152317	0.136643	0.093221	0.057914	0.029947
157.8	0.1499	0.143246	0.091834	0.056198	0.02873	0.152332	0.136705	0.093303	0.057963	0.029971
158	0.149964	0.143528	0.091548	0.055916	0.02839	0.152346	0.136767	0.093384	0.058011	0.029996
158.2	0.149784	0.143344	0.091447	0.056167	0.028661	0.15236	0.136829	0.093465	0.058059	0.030021
158.4	0.150663	0.143973	0.092532	0.056622	0.028966	0.152374	0.13689	0.093546	0.058107	0.030046
158.6	0.15075	0.144102	0.092927	0.057182	0.029272	0.152389	0.136952	0.093627	0.058155	0.03007
158.8	0.151295	0.144255	0.093558	0.058204	0.029773	0.152402	0.137013	0.093709	0.058203	0.030095
159	0.150995	0.143891	0.09403	0.058172	0.029933	0.152416	0.137074	0.09379	0.058251	0.03012
159.2	0.150793	0.14371	0.094074	0.058366	0.030428	0.15243	0.137134	0.09387	0.058298	0.030144
159.4	0.150443	0.143344	0.094188	0.058528	0.030364	0.152444	0.137195	0.093951	0.058346	0.030169
159.6	0.150567	0.143813	0.094303	0.058887	0.030681	0.152457	0.137255	0.094032	0.058394	0.030194
159.8	0.151178	0.143949	0.094431	0.059295	0.031174	0.152471	0.137316	0.094113	0.058442	0.030218
160	0.151675	0.14394	0.094237	0.059367	0.03089	0.152484	0.137376	0.094194	0.05849	0.030243
160.2	0.151365	0.143631	0.093964	0.059434	0.030155	0.152498	0.137436	0.094274	0.058537	0.030268
160.4	0.152191	0.144333	0.094717	0.059782	0.030552	0.152511	0.137496	0.094355	0.058585	0.030292
160.6	0.151898	0.144043	0.094553	0.059449	0.030355	0.152524	0.137555	0.094435	0.058633	0.030317
160.8	0.15177	0.143911	0.095015	0.059796	0.030533	0.152537	0.137615	0.094516	0.05868	0.030341
161	0.150892	0.143244	0.094863	0.059282	0.029725	0.15255	0.137674	0.094596	0.058728	0.030366
161.2	0.14989	0.142114	0.093724	0.05842	0.02869	0.152563	0.137733	0.094677	0.058775	0.03039
161.4	0.149705	0.142124	0.09362	0.058037	0.02887	0.152576	0.137792	0.094757	0.058823	0.030415
161.6	0.149908	0.141973	0.093284	0.057844	0.028792	0.152589	0.137851	0.094837	0.05887	0.030439
161.8	0.149655	0.142683	0.092879	0.057896	0.028623	0.152601	0.13791	0.094917	0.058918	0.030464
162	0.149556	0.142344	0.092688	0.057746	0.028256	0.152614	0.137968	0.094998	0.058965	0.030488
162.2	0.150118	0.142979	0.093143	0.058309	0.028359	0.152627	0.138026	0.095078	0.059012	0.030513
162.4	0.150821	0.143799	0.093893	0.058534	0.028625	0.152639	0.138084	0.095158	0.05906	0.030537
162.6	0.150929	0.143922	0.093409	0.058936	0.028832	0.152651	0.138142	0.095238	0.059107	0.030562
162.8	0.151124	0.14436	0.093723	0.059693	0.029344	0.152664	0.1382	0.095317	0.059154	0.030586
163	0.151076	0.143908	0.093376	0.059304	0.029611	0.152676	0.138258	0.095397	0.059202	0.03061
163.2	0.150883	0.143899	0.093179	0.059164	0.029665	0.152688	0.138315	0.095477	0.059249	0.030635
163.4	0.151772	0.144803	0.093811	0.059354	0.030431	0.1527	0.138373	0.095557	0.059296	0.030659
163.6	0.15189	0.145007	0.093876	0.059161	0.030983	0.152712	0.13843	0.095636	0.059343	0.030684
163.8	0.152429	0.145242	0.094111	0.059598	0.0312	0.152724	0.138487	0.095716	0.05939	0.030708
164	0.152547	0.145771	0.094387	0.059833	0.031315	0.152736	0.138544	0.095795	0.059437	0.030732
164.2	0.152884	0.146162	0.094688	0.060178	0.031571	0.152747	0.138601	0.095875	0.059484	0.030757
164.4	0.153696	0.145815	0.095427	0.060499	0.031896	0.152759	0.138657	0.095954	0.059531	0.030781
164.6	0.153876	0.145701	0.095689	0.060713	0.031937	0.152771	0.138713	0.096034	0.059578	0.030805
164.8	0.153899	0.145571	0.096254	0.060578	0.032101	0.152782	0.13877	0.096113	0.059625	0.030829
165	0.153227	0.145413	0.095835	0.060182	0.031587	0.152793	0.138826	0.096192	0.059672	0.030854
165.2	0.152803	0.144556	0.095642	0.059959	0.030959	0.152805	0.138882	0.096271	0.059719	0.030878
165.4	0.1529	0.144572	0.096117	0.059752	0.030928	0.152816	0.138937	0.09635	0.059766	0.030902
165.6	0.152106	0.144188	0.095982	0.059337	0.030311	0.152827	0.138993	0.096429	0.059812	0.030926
165.8	0.151648	0.144573	0.096429	0.059221	0.030107	0.152838	0.139049	0.096508	0.059859	0.03095
166	0.151528	0.144456	0.096464	0.059371	0.030059	0.152849	0.139104	0.096587	0.059906	0.030975
166.2	0.152104	0.145046	0.096937	0.060069	0.030327	0.15286	0.139159	0.096666	0.059953	0.030999
166.4	0.151756	0.144316	0.096889	0.05979	0.030265	0.152871	0.139214	0.096745	0.059999	0.031023
166.6	0.151548	0.144441	0.096574	0.059939	0.030125	0.152882	0.139269	0.096824	0.060046	0.031047
166.8	0.150544	0.144311	0.096635	0.05968	0.03003	0.152893	0.139323	0.096903	0.060092	0.031071
167	0.150266	0.14447	0.096612	0.059521	0.029964	0.152903	0.139378	0.096981	0.060139	0.031095
167.2	0.150301	0.145226	0.096989	0.059558	0.029926	0.152914	0.139432	0.09706	0.060185	0.031119
167.4	0.150769	0.14588	0.09729	0.059834	0.030143	0.152925	0.139487	0.097138	0.060232	0.031143
167.6	0.150321	0.145488	0.0973	0.060137	0.02998	0.152935	0.139541	0.097217	0.060278	0.031167
167.8	0.150226	0.145382	0.097345	0.060685	0.029906	0.152945	0.139595	0.097295	0.060325	0.031191
168	0.1508	0.146058	0.097359	0.061247	0.030405	0.152956	0.139648	0.097374	0.060371	0.031215
168.2	0.15108	0.145866	0.097306	0.061293	0.030658	0.152966	0.139702	0.097452	0.060418	0.031239
168.4	0.150972	0.145585	0.097647	0.061337	0.03064	0.152976	0.139755	0.09753	0.060464	0.031263
168.6	0.151043	0.145992	0.097675	0.061504	0.030856	0.152986	0.139809	0.097608	0.06051	0.031287
168.8	0.151413	0.146202	0.097882	0.06166	0.031314	0.152996	0.139862	0.097687	0.060556	0.031311
169	0.151163	0.14617	0.097345	0.061698	0.03112	0.153006	0.139915	0.097765	0.060603	0.031335
169.2	0.151264	0.145698	0.097348	0.061527	0.031061	0.153016	0.139968	0.097843	0.060649	0.031359
169.4	0.151377	0.146115	0.097423	0.061231	0.030787	0.153026	0.14002	0.097921	0.060695	0.031383
169.6	0.151521	0.146298	0.097408	0.060986	0.030873	0.153036	0.140073	0.097998	0.060741	0.031407
169.8	0.15158	0.14674	0.097896	0.061624	0.031762	0.153045	0.140125	0.098076	0.060787	0.031431
170	0.151762	0.146273	0.097497	0.061555	0.031591	0.153055	0.140177	0.098154	0.060833	0.031455
170.2	0.152314	0.145905	0.098026	0.061606	0.031529	0.153065	0.14023	0.098232	0.060879	0.031478
170.4	0.15254	0.145889	0.098087	0.061438	0.031167	0.153074	0.140282	0.09831	0.060925	0.031502
170.6	0.15192	0.146054	0.09816	0.060433	0.030903	0.153084	0.140333	0.098387	0.060971	0.031526
170.8	0.151326	0.146158	0.098177	0.060234	0.030545	0.153093	0.140385	0.098465	0.061017	0.03155
171	0.152144	0.146837	0.098618	0.060417	0.030476	0.153102	0.140436	0.098542	0.061063	0.031574
171.2	0.152358	0.146952	0.099079	0.060618	0.030671	0.153111	0.140488	0.09862	0.061109	0.031597
171.4	0.152448	0.146748	0.099356	0.060953	0.030951	0.153121	0.140539	0.098697	0.061155	0.031621
171.6	0.152048	0.146623	0.099857	0.061109	0.031411	0.15313	0.14059	0.098774	0.0612	0.031645
171.8	0.151854	0.146439	0.099904	0.060735	0.03154	0.153139	0.140641	0.098852	0.061246	0.031669
172	0.151753	0.146215	0.099741	0.060218	0.031123	0.153148	0.140692	0.098929	0.061292	0.031692
172.2	0.151348	0.146168	0.099771	0.060354	0.031115	0.153157	0.140742	0.099006	0.061338	0.031716
172.4	0.15106	0.146764	0.100394	0.060516	0.030945	0.153165	0.140793	0.099083	0.061383	0.03174
172.6	0.151469	0.146782	0.100454	0.060669	0.031594	0.153174	0.140843	0.09916	0.061429	0.031763
172.8	0.151725	0.146981	0.100693	0.06098	0.031844	0.153183	0.140893	0.099237	0.061475	0.031787
173	0.151621	0.147127	0.10018	0.061198	0.031636	0.153192	0.140943	0.099314	0.06152	0.031811
173.2	0.152132	0.146945	0.100187	0.06142	0.031302	0.1532	0.140993	0.099391	0.061566	0.031834
173.4	0.151904	0.146969	0.09991	0.061589	0.031298	0.153209	0.141043	0.099468	0.061611	0.031858
173.6	0.152213	0.146954	0.100049	0.062327	0.032094	0.153217	0.141093	0.099545	0.061657	0.031882
173.8	0.152245	0.147177	0.100216	0.062976	0.032148	0.153226	0.141142	0.099621	0.061702	0.031905
174	0.152858	0.146777	0.100379	0.062951	0.031747	0.153234	0.141192	0.099698	0.061748	0.031929
174.2	0.153027	0.146601	0.100401	0.062667	0.031558	0.153242	0.141241	0.099775	0.061793	0.031952
174.4	0.153259	0.147174	0.100108	0.062725	0.031684	0.15325	0.14129	0.099851	0.061838	0.031976
174.6	0.152444	0.146955	0.10008	0.062509	0.032081	0.153259	0.141339	0.099928	0.061884	0.031999
174.8	0.152511	0.146993	0.100254	0.062914	0.031833	0.153267	0.141387	0.100004	0.061929	0.032023
175	0.152689	0.147609	0.100504	0.062909	0.032326	0.153275	0.141436	0.100081	0.061974	0.032046
175.2	0.152349	0.147283	0.101081	0.062932	0.03317	0.153283	0.141485	0.100157	0.062019	0.03207
175.4	0.152314	0.147359	0.10103	0.06279	0.033528	0.153291	0.141533	0.100233	0.062065	0.032093
175.6	0.152334	0.147187	0.100827	0.062458	0.033094	0.153299	0.141581	0.100309	0.06211	0.032117
175.8	0.152745	0.147716	0.101338	0.06242	0.033118	0.153306	0.141629	0.100386	0.062155	0.03214
176	0.152423	0.147346	0.100837	0.06218	0.032182	0.153314	0.141677	0.100462	0.0622	0.032164
176.2	0.152096	0.147557	0.100945	0.062338	0.032472	0.153322	0.141725	0.100538	0.062245	0.032187
176.4	0.152548	0.147879	0.101328	0.06234	0.032301	0.153329	0.141772	0.100614	0.06229	0.03221
176.6	0.153406	0.147617	0.101279	0.06273	0.03237	0.153337	0.14182	0.10069	0.062335	0.032234
176.8	0.153104	0.14754	0.101079	0.062722	0.032206	0.153345	0.141867	0.100766	0.06238	0.032257
177	0.153579	0.148021	0.101175	0.063307	0.032652	0.153352	0.141915	0.100842	0.062425	0.03228
177.2	0.153939	0.147957	0.101474	0.063685	0.032368	0.153359	0.141962	0.100917	0.06247	0.032304
177.4	0.153305	0.147662	0.101533	0.063421	0.032748	0.153367	0.142009	0.100993	0.062515	0.032327
177.6	0.153468	0.14762	0.10197	0.063605	0.032609	0.153374	0.142055	0.101069	0.06256	0.03235
177.8	0.153653	0.147695	0.102368	0.063572	0.032336	0.153381	0.142102	0.101144	0.062605	0.032374
178	0.153667	0.147443	0.102751	0.063542	0.032644	0.153389	0.142149	0.10122	0.062649	0.032397
178.2	0.152994	0.147464	0.10259	0.062997	0.032406	0.153396	0.142195	0.101295	0.062694	0.03242
178.4	0.152901	0.148374	0.102495	0.063851	0.032929	0.153403	0.142241	0.101371	0.062739	0.032443
178.6	0.152471	0.148228	0.102629	0.063871	0.032878	0.15341	0.142287	0.101446	0.062784	0.032467
178.8	0.15174	0.148088	0.102639	0.063102	0.032785	0.153417	0.142333	0.101522	0.062828	0.03249
179	0.151722	0.148278	0.103232	0.063081	0.033641	0.153424	0.142379	0.101597	0.062873	0.032513
179.2	0.151806	0.148409	0.103927	0.063207	0.03449	0.153431	0.142425	0.101672	0.062918	0.032536
179.4	0.151913	0.148574	0.103563	0.062879	0.033943	0.153437	0.142471	0.101747	0.062962	0.032559
179.6	0.152354	0.149236	0.103626	0.063062	0.033501	0.153444	0.142516	0.101823	0.063007	0.032583
179.8	0.152599	0.149345	0.103921	0.063237	0.033384	0.153451	0.142561	0.101898	0.063051	0.032606
180	0.152493	0.149231	0.103549	0.06307	0.033298	0.153457	0.142607	0.101973	0.063096	0.032629
180.2	0.152832	0.149433	0.104061	0.063582	0.033534	0.153464	0.142652	0.102048	0.06314	0.032652
180.4	0.154075	0.149808	0.10451	0.064338	0.03368	0.153471	0.142697	0.102123	0.063185	0.032675
180.6	0.153914	0.149135	0.104252	0.064293	0.033467	0.153477	0.142741	0.102198	0.063229	0.032698
180.8	0.153554	0.149372	0.104455	0.064642	0.033557	0.153484	0.142786	0.102272	0.063273	0.032721
181	0.153651	0.149418	0.10469	0.064968	0.033062	0.15349	0.142831	0.102347	0.063318	0.032744
181.2	0.153306	0.148752	0.104735	0.064805	0.032046	0.153496	0.142875	0.102422	0.063362	0.032767
181.4	0.153096	0.148026	0.104584	0.064527	0.031807	0.153503	0.142919	0.102497	0.063406	0.03279
181.6	0.15359	0.147885	0.104555	0.064832	0.031728	0.153509	0.142963	0.102571	0.063451	0.032813
181.8	0.153905	0.147911	0.104664	0.064916	0.031632	0.153515	0.143007	0.102646	0.063495	0.032836
182	0.153685	0.147549	0.104633	0.064748	0.031649	0.153521	0.143051	0.10272	0.063539	0.032859
182.2	0.153296	0.147588	0.104293	0.064929	0.031327	0.153527	0.143095	0.102795	0.063583	0.032882
182.4	0.153286	0.147977	0.103704	0.065342	0.031906	0.153533	0.143139	0.102869	0.063627	0.032905
182.6	0.152572	0.147018	0.103308	0.064397	0.031543	0.153539	0.143182	0.102943	0.063672	0.032928
182.8	0.152242	0.146987	0.103527	0.064107	0.031871	0.153545	0.143226	0.103018	0.063716	0.032951
183	0.152328	0.146967	0.103736	0.064053	0.032415	0.153551	0.143269	0.103092	0.06376	0.032974
183.2	0.152344	0.147556	0.103817	0.063946	0.032489	0.153557	0.143312	0.103166	0.063804	0.032997
183.4	0.152391	0.147489	0.103841	0.063562	0.031663	0.153563	0.143355	0.10324	0.063848	0.03302
183.6	0.152213	0.147951	0.103927	0.063844	0.031683	0.153568	0.143398	0.103314	0.063892	0.033043
183.8	0.152329	0.148038	0.104181	0.063892	0.031921	0.153574	0.14344	0.103388	0.063936	0.033066
184	0.152321	0.148378	0.104416	0.064087	0.032287	0.15358	0.143483	0.103462	0.06398	0.033088
184.2	0.151967	0.148312	0.104493	0.064253	0.032013	0.153585	0.143526	0.103536	0.064023	0.033111
184.4	0.151854	0.148128	0.104301	0.064212	0.032178	0.153591	0.143568	0.10361	0.064067	0.033134
184.6	0.151372	0.147761	0.103747	0.063901	0.031731	0.153596	0.14361	0.103684	0.064111	0.033157
184.8	0.151367	0.148158	0.104261	0.064445	0.031777	0.153602	0.143652	0.103758	0.064155	0.03318
185	0.150964	0.147465	0.103775	0.064194	0.031418	0.153607	0.143694	0.103831	0.064199	0.033202
185.2	0.151336	0.146961	0.103542	0.063989	0.031547	0.153613	0.143736	0.103905	0.064242	0.033225
185.4	0.1515	0.146467	0.103184	0.063875	0.031823	0.153618	0.143778	0.103979	0.064286	0.033248
185.6	0.151476	0.146886	0.103138	0.063853	0.032348	0.153623	0.143819	0.104052	0.06433	0.033271
185.8	0.151134	0.146661	0.10339	0.063328	0.03197	0.153629	0.143861	0.104126	0.064373	0.033293
186	0.151031	0.146171	0.102817	0.063244	0.031905	0.153634	0.143902	0.104199	0.064417	0.033316
186.2	0.151136	0.14624	0.102891	0.063611	0.032004	0.153639	0.143943	0.104273	0.064461	0.033339
186.4	0.150963	0.146384	0.102831	0.063578	0.032114	0.153644	0.143984	0.104346	0.064504	0.033361
186.6	0.150468	0.14613	0.103321	0.064063	0.031455	0.153649	0.144025	0.104419	0.064548	0.033384
186.8	0.150831	0.146479	0.104331	0.064555	0.031704	0.153654	0.144066	0.104493	0.064591	0.033407
187	0.150597	0.146838	0.105004	0.06466	0.031923	0.153659	0.144107	0.104566	0.064635	0.033429
187.2	0.150712	0.147227	0.10584	0.065233	0.032014	0.153664	0.144148	0.104639	0.064678	0.033452
187.4	0.150825	0.147912	0.106631	0.065785	0.032052	0.153669	0.144188	0.104712	0.064721	0.033475
187.6	0.150528	0.148361	0.106656	0.066248	0.032003	0.153674	0.144228	0.104785	0.064765	0.033497
187.8	0.150787	0.148676	0.107148	0.066719	0.032054	0.153678	0.144269	0.104858	0.064808	0.03352
188	0.150561	0.14874	0.107296	0.066911	0.031673	0.153683	0.144309	0.104931	0.064852	0.033542
188.2	0.149866	0.148635	0.107066	0.066895	0.031376	0.153688	0.144349	0.105004	0.064895	0.033565
188.4	0.150499	0.148643	0.106976	0.067067	0.031284	0.153693	0.144389	0.105077	0.064938	0.033587
188.6	0.150961	0.149079	0.107159	0.067474	0.031453	0.153697	0.144428	0.10515	0.064981	0.03361
188.8	0.151145	0.14895	0.107433	0.067608	0.031016	0.153702	0.144468	0.105222	0.065025	0.033632
189	0.151477	0.148583	0.106961	0.067362	0.031173	0.153706	0.144508	0.105295	0.065068	0.033655
189.2	0.15162	0.148378	0.106413	0.06696	0.031196	0.153711	0.144547	0.105368	0.065111	0.033677
189.4	0.151841	0.1488	0.106758	0.067157	0.031634	0.153715	0.144586	0.10544	0.065154	0.0337
189.6	0.151971	0.148475	0.106644	0.066528	0.031651	0.15372	0.144625	0.105513	0.065197	0.033722
189.8	0.151677	0.147308	0.106119	0.065257	0.030657	0.153724	0.144664	0.105585	0.06524	0.033745
190	0.152387	0.147579	0.105897	0.065962	0.031007	0.153728	0.144703	0.105658	0.065283	0.033767
190.2	0.152301	0.14756	0.106271	0.065683	0.031384	0.153733	0.144742	0.10573	0.065326	0.033789
190.4	0.151657	0.14707	0.105915	0.065466	0.030914	0.153737	0.144781	0.105802	0.065369	0.033812
190.6	0.151824	0.147109	0.106568	0.066103	0.030916	0.153741	0.144819	0.105875	0.065412	0.033834
190.8	0.151475	0.146649	0.106299	0.065798	0.031099	0.153745	0.144858	0.105947	0.065455	0.033857
191	0.151403	0.147363	0.106592	0.065462	0.031337	0.153749	0.144896	0.106019	0.065498	0.033879
191.2	0.151362	0.147421	0.106322	0.065795	0.032001	0.153754	0.144934	0.106091	0.065541	0.033901
191.4	0.151444	0.148227	0.106539	0.06587	0.032327	0.153758	0.144973	0.106163	0.065584	0.033924
191.6	0.151174	0.14806	0.106402	0.065674	0.03243	0.153762	0.145011	0.106235	0.065627	0.033946
191.8	0.150997	0.148381	0.107026	0.065731	0.03239	0.153766	0.145048	0.106307	0.065669	0.033968
192	0.151103	0.148884	0.107233	0.065787	0.032401	0.15377	0.145086	0.106379	0.065712	0.033991
192.2	0.151413	0.149305	0.107581	0.065943	0.032724	0.153773	0.145124	0.106451	0.065755	0.034013
192.4	0.152014	0.149841	0.108028	0.066253	0.033251	0.153777	0.145161	0.106523	0.065798	0.034035
192.6	0.152255	0.15032	0.108179	0.066639	0.033488	0.153781	0.145199	0.106595	0.06584	0.034057
192.8	0.152508	0.150351	0.10816	0.066963	0.033312	0.153785	0.145236	0.106666	0.065883	0.03408
193	0.153185	0.150477	0.108474	0.067971	0.034143	0.153789	0.145273	0.106738	0.065926	0.034102
193.2	0.153129	0.15045	0.108603	0.067986	0.034115	0.153792	0.14531	0.10681	0.065968	0.034124
193.4	0.154017	0.151055	0.109656	0.068678	0.034549	0.153796	0.145347	0.106881	0.066011	0.034146
193.6	0.154098	0.150485	0.109351	0.067849	0.03413	0.1538	0.145384	0.106953	0.066053	0.034168
193.8	0.154523	0.150593	0.109566	0.068286	0.034526	0.153803	0.145421	0.107024	0.066096	0.03419
194	0.154468	0.151013	0.109552	0.068955	0.03542	0.153807	0.145457	0.107096	0.066138	0.034213
194.2	0.153927	0.150425	0.109478	0.068548	0.034988	0.15381	0.145494	0.107167	0.066181	0.034235
194.4	0.153314	0.150166	0.109185	0.068675	0.034717	0.153814	0.14553	0.107238	0.066223	0.034257
194.6	0.153631	0.150653	0.109421	0.068981	0.03512	0.153817	0.145567	0.10731	0.066266	0.034279
194.8	0.153476	0.150701	0.108926	0.068366	0.035085	0.153821	0.145603	0.107381	0.066308	0.034301
195	0.153274	0.150659	0.108948	0.067671	0.034825	0.153824	0.145639	0.107452	0.066351	0.034323
195.2	0.153408	0.150854	0.108906	0.06787	0.035364	0.153827	0.145675	0.107523	0.066393	0.034345
195.4	0.153695	0.151131	0.109251	0.067732	0.035746	0.153831	0.145711	0.107594	0.066435	0.034367
195.6	0.153093	0.150871	0.109155	0.067336	0.035639	0.153834	0.145746	0.107665	0.066477	0.034389
195.8	0.152987	0.150656	0.109272	0.066927	0.035433	0.153837	0.145782	0.107736	0.06652	0.034411
196	0.152986	0.150132	0.10916	0.066505	0.035356	0.15384	0.145818	0.107807	0.066562	0.034433
196.2	0.153051	0.149725	0.109264	0.066113	0.035492	0.153844	0.145853	0.107878	0.066604	0.034455
196.4	0.152723	0.149505	0.109179	0.066554	0.035424	0.153847	0.145888	0.107949	0.066646	0.034477
196.6	0.152658	0.148966	0.10911	0.066308	0.03478	0.15385	0.145923	0.10802	0.066688	0.034499
196.8	0.153201	0.149279	0.109639	0.067164	0.035186	0.153853	0.145959	0.108091	0.066731	0.034521
197	0.153229	0.148713	0.109527	0.067222	0.03508	0.153856	0.145993	0.108161	0.066773	0.034543
197.2	0.153125	0.148788	0.109286	0.066512	0.034591	0.153859	0.146028	0.108232	0.066815	0.034565
197.4	0.153293	0.1491	0.109857	0.066871	0.034295	0.153862	0.146063	0.108303	0.066857	0.034587
197.6	0.153048	0.148717	0.109102	0.066257	0.033952	0.153865	0.146098	0.108373	0.066899	0.034609
197.8	0.152788	0.14847	0.109255	0.066781	0.034116	0.153868	0.146132	0.108444	0.066941	0.034631
198	0.152036	0.14848	0.109179	0.066702	0.033629	0.153871	0.146167	0.108514	0.066983	0.034653
198.2	0.151997	0.14878	0.109081	0.067101	0.033184	0.153873	0.146201	0.108585	0.067025	0.034674
198.4	0.151604	0.149179	0.109186	0.067261	0.033547	0.153876	0.146235	0.108655	0.067067	0.034696
198.6	0.152112	0.149577	0.109658	0.067499	0.033992	0.153879	0.146269	0.108725	0.067108	0.034718
198.8	0.151835	0.149784	0.109779	0.067464	0.033625	0.153882	0.146303	0.108795	0.06715	0.03474
199	0.151688	0.150047	0.110039	0.068182	0.033731	0.153884	0.146337	0.108866	0.067192	0.034762
199.2	0.152597	0.150859	0.110352	0.068627	0.035061	0.153887	0.146371	0.108936	0.067234	0.034784
199.4	0.152529	0.150762	0.11022	0.068528	0.03536	0.15389	0.146405	0.109006	0.067276	0.034805
199.6	0.151669	0.151005	0.110322	0.068557	0.035124	0.153892	0.146438	0.109076	0.067317	0.034827
199.8	0.152276	0.150965	0.110327	0.068395	0.03537	0.153895	0.146472	0.109146	0.067359	0.034849
200	0.152759	0.151129	0.111013	0.068493	0.035913	0.153897	0.146505	0.109216	0.067401	0.034871
200.2	0.15347	0.151183	0.111788	0.06859	0.036186	0.1539	0.146539	0.109286	0.067443	0.034892
200.4	0.153202	0.151586	0.111763	0.068702	0.036226	0.153902	0.146572	0.109356	0.067484	0.034914
200.6	0.153405	0.151694	0.111834	0.068568	0.036412	0.153905	0.146605	0.109426	0.067526	0.034936
200.8	0.153827	0.151701	0.111581	0.068759	0.036959	0.153907	0.146638	0.109495	0.067567	0.034957
201	0.153801	0.151488	0.111547	0.068601	0.037192	0.15391	0.146671	0.109565	0.067609	0.034979
201.2	0.153683	0.151537	0.111026	0.068212	0.036569	0.153912	0.146703	0.109635	0.06765	0.035001
201.4	0.153831	0.151268	0.11094	0.068364	0.036126	0.153914	0.146736	0.109704	0.067692	0.035022
201.6	0.153742	0.15097	0.110372	0.068261	0.035965	0.153917	0.146769	0.109774	0.067733	0.035044
201.8	0.153554	0.150711	0.110718	0.068522	0.035458	0.153919	0.146801	0.109844	0.067775	0.035066
202	0.153685	0.15078	0.110941	0.068633	0.035206	0.153921	0.146833	0.109913	0.067816	0.035087
202.2	0.153855	0.150559	0.110374	0.068745	0.035407	0.153923	0.146866	0.109983	0.067858	0.035109
202.4	0.153661	0.150492	0.110816	0.068836	0.035274	0.153925	0.146898	0.110052	0.067899	0.03513
202.6	0.154124	0.150395	0.111395	0.069111	0.035281	0.153928	0.14693	0.110121	0.067941	0.035152
202.8	0.153705	0.150052	0.111017	0.069007	0.034853	0.15393	0.146962	0.110191	0.067982	0.035173
203	0.154281	0.150274	0.111206	0.069489	0.035457	0.153932	0.146994	0.11026	0.068023	0.035195
203.2	0.154248	0.149902	0.110934	0.06927	0.035367	0.153934	0.147025	0.110329	0.068064	0.035216
203.4	0.15401	0.15003	0.111123	0.069648	0.034704	0.153936	0.147057	0.110398	0.068106	0.035238
203.6	0.153801	0.150365	0.111413	0.069904	0.034449	0.153938	0.147089	0.110467	0.068147	0.035259
203.8	0.154302	0.150319	0.11136	0.069772	0.034671	0.15394	0.14712	0.110536	0.068188	0.035281
204	0.154498	0.150792	0.112336	0.070412	0.035279	0.153942	0.147151	0.110605	0.068229	0.035302
204.2	0.154669	0.150996	0.112631	0.070498	0.03558	0.153944	0.147183	0.110674	0.06827	0.035324
204.4	0.154217	0.151312	0.112233	0.070214	0.035605	0.153946	0.147214	0.110743	0.068312	0.035345
204.6	0.154625	0.151673	0.112824	0.070897	0.036075	0.153948	0.147245	0.110812	0.068353	0.035367
204.8	0.154705	0.151787	0.113036	0.071206	0.036321	0.153949	0.147276	0.110881	0.068394	0.035388
205	0.154502	0.152269	0.113319	0.071187	0.036482	0.153951	0.147307	0.11095	0.068435	0.03541
205.2	0.153753	0.152115	0.112427	0.070687	0.035802	0.153953	0.147337	0.111019	0.068476	0.035431
205.4	0.154097	0.152228	0.11276	0.071378	0.035566	0.153955	0.147368	0.111087	0.068517	0.035452
205.6	0.154485	0.152997	0.113653	0.072158	0.036072	0.153956	0.147399	0.111156	0.068558	0.035474
205.8	0.154847	0.15301	0.114069	0.072391	0.036045	0.153958	0.147429	0.111224	0.068599	0.035495
206	0.154519	0.152807	0.113916	0.071838	0.035843	0.15396	0.14746	0.111293	0.06864	0.035516
206.2	0.154638	0.152824	0.114347	0.072353	0.036147	0.153961	0.14749	0.111362	0.068681	0.035538
206.4	0.154439	0.152494	0.114564	0.072107	0.035516	0.153963	0.14752	0.11143	0.068722	0.035559
206.6	0.15457	0.152127	0.11474	0.072217	0.035351	0.153965	0.14755	0.111498	0.068762	0.03558
206.8	0.154159	0.15183	0.114131	0.071946	0.034815	0.153966	0.14758	0.111567	0.068803	0.035602
207	0.153754	0.151359	0.113802	0.071765	0.034641	0.153968	0.14761	0.111635	0.068844	0.035623
207.2	0.152988	0.150968	0.113368	0.071409	0.03411	0.153969	0.14764	0.111703	0.068885	0.035644
207.4	0.152784	0.151143	0.113358	0.07174	0.0343	0.153971	0.14767	0.111772	0.068926	0.035665
207.6	0.152577	0.151206	0.113336	0.071655	0.03464	0.153972	0.147699	0.11184	0.068966	0.035687
207.8	0.152602	0.150855	0.113348	0.071927	0.034805	0.153974	0.147729	0.111908	0.069007	0.035708
208	0.152304	0.150826	0.113533	0.071883	0.034675	0.153975	0.147758	0.111976	0.069048	0.035729
208.2	0.152321	0.150443	0.113117	0.07144	0.034798	0.153976	0.147787	0.112044	0.069088	0.03575
208.4	0.151784	0.149621	0.11278	0.070807	0.034622	0.153978	0.147817	0.112112	0.069129	0.035771
208.6	0.152348	0.150084	0.11313	0.071528	0.035166	0.153979	0.147846	0.11218	0.06917	0.035793
208.8	0.152511	0.150113	0.1133	0.071246	0.035204	0.15398	0.147875	0.112248	0.06921	0.035814
209	0.152218	0.149756	0.112751	0.070311	0.034778	0.153982	0.147904	0.112316	0.069251	0.035835
209.2	0.152406	0.149415	0.112602	0.070713	0.034401	0.153983	0.147933	0.112384	0.069291	0.035856
209.4	0.153793	0.149847	0.11351	0.07172	0.034831	0.153984	0.147962	0.112451	0.069332	0.035877
209.6	0.154315	0.150278	0.113788	0.071973	0.035049	0.153985	0.14799	0.112519	0.069372	0.035898
209.8	0.154433	0.150037	0.114229	0.072103	0.035128	0.153987	0.148019	0.112587	0.069413	0.035919
210	0.154008	0.149991	0.114465	0.071944	0.034784	0.153988	0.148047	0.112654	0.069453	0.03594
210.2	0.15447	0.150821	0.116065	0.073036	0.035595	0.153989	0.148076	0.112722	0.069493	0.035961
210.4	0.154609	0.150437	0.116178	0.072286	0.035234	0.15399	0.148104	0.11279	0.069534	0.035982
210.6	0.154775	0.150871	0.1161	0.072253	0.035284	0.153991	0.148132	0.112857	0.069574	0.036003
210.8	0.153914	0.150746	0.115407	0.071583	0.034965	0.153992	0.14816	0.112925	0.069615	0.036024
211	0.153533	0.15102	0.115561	0.071838	0.035082	0.153993	0.148188	0.112992	0.069655	0.036045
211.2	0.15313	0.151101	0.115914	0.071783	0.034888	0.153994	0.148216	0.113059	0.069695	0.036066
211.4	0.152715	0.151204	0.116268	0.072091	0.034887	0.153995	0.148244	0.113127	0.069735	0.036087
211.6	0.15196	0.150903	0.116041	0.071494	0.034619	0.153996	0.148272	0.113194	0.069776	0.036108
211.8	0.151472	0.150426	0.115775	0.07112	0.034	0.153997	0.1483	0.113261	0.069816	0.036129
212	0.150673	0.150098	0.115045	0.07032	0.033416	0.153998	0.148327	0.113328	0.069856	0.03615
212.2	0.15085	0.150208	0.114645	0.070051	0.033512	0.153999	0.148355	0.113395	0.069896	0.036171
212.4	0.150658	0.150108	0.114386	0.069701	0.033411	0.154	0.148382	0.113463	0.069936	0.036192
212.6	0.150965	0.150438	0.114335	0.069655	0.033414	0.154001	0.14841	0.11353	0.069976	0.036213
212.8	0.151084	0.150615	0.114221	0.069181	0.033278	0.154001	0.148437	0.113597	0.070017	0.036234
213	0.151274	0.149992	0.113896	0.069345	0.032832	0.154002	0.148464	0.113664	0.070057	0.036255
213.2	0.152019	0.149877	0.11419	0.069863	0.033127	0.154003	0.148491	0.11373	0.070097	0.036276
213.4	0.152712	0.150033	0.114433	0.070195	0.033873	0.154004	0.148518	0.113797	0.070137	0.036297
213.6	0.153209	0.150279	0.114492	0.07063	0.034391	0.154005	0.148545	0.113864	0.070177	0.036317
213.8	0.153693	0.150366	0.115323	0.071267	0.035198	0.154005	0.148572	0.113931	0.070217	0.036338
214	0.153697	0.150087	0.115521	0.07144	0.035214	0.154006	0.148599	0.113998	0.070257	0.036359
214.2	0.153923	0.150403	0.116392	0.072254	0.035867	0.154007	0.148625	0.114064	0.070297	0.03638
214.4	0.15423	0.150154	0.116329	0.072201	0.036117	0.154007	0.148652	0.114131	0.070336	0.036401
214.6	0.153957	0.150248	0.115943	0.07168	0.03601	0.154008	0.148678	0.114198	0.070376	0.036421
214.8	0.153443	0.150014	0.115926	0.071433	0.035718	0.154009	0.148705	0.114264	0.070416	0.036442
215	0.153273	0.150155	0.116542	0.071972	0.035884	0.154009	0.148731	0.114331	0.070456	0.036463
215.2	0.152685	0.149624	0.116343	0.071463	0.035589	0.15401	0.148757	0.114397	0.070496	0.036484
215.4	0.151969	0.149463	0.116304	0.071161	0.035696	0.15401	0.148784	0.114464	0.070536	0.036504
215.6	0.151337	0.149715	0.115988	0.07055	0.035804	0.154011	0.14881	0.11453	0.070575	0.036525
215.8	0.151451	0.150259	0.116057	0.070817	0.036253	0.154011	0.148836	0.114596	0.070615	0.036546
216	0.151208	0.150561	0.116028	0.070883	0.03625	0.154012	0.148861	0.114663	0.070655	0.036566
216.2	0.151502	0.151027	0.116212	0.071531	0.036537	0.154012	0.148887	0.114729	0.070694	0.036587
216.4	0.151709	0.151104	0.116325	0.071612	0.036601	0.154013	0.148913	0.114795	0.070734	0.036608
216.6	0.151841	0.151498	0.116782	0.071973	0.037509	0.154013	0.148939	0.114861	0.070774	0.036628
216.8	0.152183	0.151745	0.117026	0.072602	0.037704	0.154014	0.148964	0.114927	0.070813	0.036649
217	0.152813	0.151527	0.117063	0.072591	0.037269	0.154014	0.14899	0.114993	0.070853	0.03667
217.2	0.152917	0.151871	0.11719	0.072632	0.037737	0.154014	0.149015	0.115059	0.070893	0.03669
217.4	0.153041	0.1521	0.117199	0.072908	0.037797	0.154015	0.14904	0.115125	0.070932	0.036711
217.6	0.153209	0.152027	0.117552	0.073256	0.037794	0.154015	0.149066	0.115191	0.070972	0.036731
217.8	0.152631	0.151477	0.117209	0.073027	0.037397	0.154015	0.149091	0.115257	0.071011	0.036752
218	0.152622	0.151082	0.117303	0.073237	0.037368	0.154016	0.149116	0.115323	0.071051	0.036773
218.2	0.15229	0.15067	0.116737	0.073008	0.036738	0.154016	0.149141	0.115389	0.07109	0.036793
218.4	0.152462	0.150697	0.116559	0.072646	0.036749	0.154016	0.149166	0.115455	0.071129	0.036814
218.6	0.152196	0.15022	0.115867	0.071834	0.03578	0.154016	0.14919	0.11552	0.071169	0.036834
218.8	0.152432	0.150289	0.115905	0.071818	0.0355	0.154017	0.149215	0.115586	0.071208	0.036855
219	0.151912	0.149812	0.115531	0.072066	0.035642	0.154017	0.14924	0.115652	0.071248	0.036875
219.2	0.15181	0.149861	0.115412	0.071745	0.035417	0.154017	0.149264	0.115717	0.071287	0.036896
219.4	0.151537	0.149704	0.11534	0.071285	0.035283	0.154017	0.149289	0.115783	0.071326	0.036916
219.6	0.151515	0.149519	0.11526	0.071231	0.035328	0.154017	0.149313	0.115848	0.071366	0.036937
219.8	0.151722	0.149801	0.115352	0.071703	0.035549	0.154018	0.149338	0.115914	0.071405	0.036957
220	0.151665	0.149263	0.115798	0.071782	0.03541	0.154018	0.149362	0.115979	0.071444	0.036977
220.2	0.15164	0.148706	0.115841	0.072026	0.035348	0.154018	0.149386	0.116045	0.071483	0.036998
220.4	0.152366	0.148872	0.116375	0.072042	0.035505	0.154018	0.14941	0.11611	0.071523	0.037018
220.6	0.152716	0.149199	0.116893	0.072704	0.036007	0.154018	0.149434	0.116175	0.071562	0.037039
220.8	0.152936	0.149693	0.117433	0.073045	0.03617	0.154018	0.149458	0.11624	0.071601	0.037059
221	0.152937	0.150129	0.117346	0.072891	0.035693	0.154018	0.149482	0.116306	0.07164	0.037079
221.2	0.153351	0.151071	0.118241	0.073478	0.03639	0.154018	0.149506	0.116371	0.071679	0.0371
221.4	0.153638	0.151359	0.118443	0.073478	0.03612	0.154018	0.14953	0.116436	0.071718	0.03712
221.6	0.153799	0.15171	0.118527	0.073455	0.036486	0.154018	0.149553	0.116501	0.071757	0.03714
221.8	0.153912	0.152025	0.118057	0.073417	0.036526	0.154018	0.149577	0.116566	0.071796	0.037161
222	0.154274	0.151949	0.118078	0.073491	0.036332	0.154018	0.1496	0.116631	0.071835	0.037181
222.2	0.154147	0.152103	0.117574	0.073405	0.035792	0.154018	0.149624	0.116696	0.071874	0.037201
222.4	0.154971	0.153012	0.118238	0.074421	0.036669	0.154018	0.149647	0.116761	0.071913	0.037222
222.6	0.155234	0.153746	0.118515	0.075029	0.036802	0.154017	0.14967	0.116826	0.071952	0.037242
222.8	0.15552	0.15423	0.118933	0.075494	0.037346	0.154017	0.149693	0.116891	0.071991	0.037262
223	0.155057	0.153677	0.118581	0.075422	0.037316	0.154017	0.149717	0.116955	0.07203	0.037282
223.2	0.155195	0.153743	0.118885	0.075205	0.037379	0.154017	0.14974	0.11702	0.072069	0.037303
223.4	0.155095	0.153976	0.118545	0.075152	0.037359	0.154017	0.149762	0.117085	0.072108	0.037323
223.6	0.154806	0.153464	0.118616	0.07517	0.037793	0.154017	0.149785	0.117149	0.072147	0.037343
223.8	0.154217	0.153569	0.118756	0.075322	0.037796	0.154016	0.149808	0.117214	0.072185	0.037363
224	0.153328	0.152446	0.118571	0.074886	0.037424	0.154016	0.149831	0.117279	0.072224	0.037383
224.2	0.153432	0.152539	0.118845	0.075155	0.037519	0.154016	0.149854	0.117343	0.072263	0.037404
224.4	0.153721	0.152821	0.119307	0.075346	0.03765	0.154016	0.149876	0.117408	0.072302	0.037424
224.6	0.15374	0.152646	0.119249	0.075378	0.037426	0.154015	0.149899	0.117472	0.07234	0.037444
224.8	0.153545	0.15249	0.119414	0.075023	0.037214	0.154015	0.149921	0.117536	0.072379	0.037464
225	0.153495	0.152118	0.11904	0.074823	0.036348	0.154015	0.149943	0.117601	0.072418	0.037484
225.2	0.15416	0.152557	0.119798	0.075016	0.036997	0.154014	0.149966	0.117665	0.072456	0.037504
225.4	0.154163	0.15241	0.119738	0.075148	0.036778	0.154014	0.149988	0.117729	0.072495	0.037524
225.6	0.154216	0.152417	0.119607	0.07551	0.036954	0.154014	0.15001	0.117794	0.072534	0.037544
225.8	0.154155	0.151915	0.119368	0.075496	0.036575	0.154013	0.150032	0.117858	0.072572	0.037564
226	0.153533	0.151516	0.119007	0.075379	0.036133	0.154013	0.150054	0.117922	0.072611	0.037584
226.2	0.15349	0.151687	0.119322	0.075756	0.036461	0.154012	0.150076	0.117986	0.072649	0.037604
226.4	0.153763	0.151822	0.119964	0.075968	0.03675	0.154012	0.150098	0.11805	0.072688	0.037625
226.6	0.153773	0.152421	0.120451	0.076065	0.036854	0.154012	0.15012	0.118114	0.072726	0.037645
226.8	0.153579	0.152273	0.120411	0.075923	0.036943	0.154011	0.150141	0.118178	0.072765	0.037665
227	0.153754	0.152452	0.120769	0.075936	0.036989	0.154011	0.150163	0.118242	0.072803	0.037685
227.2	0.153607	0.152831	0.120889	0.076483	0.037317	0.15401	0.150184	0.118306	0.072842	0.037705
227.4	0.15327	0.152938	0.120492	0.076136	0.037073	0.15401	0.150206	0.11837	0.07288	0.037724
227.6	0.153429	0.152489	0.120909	0.076188	0.037176	0.154009	0.150227	0.118433	0.072919	0.037744
227.8	0.153756	0.152471	0.120989	0.076111	0.037025	0.154009	0.150249	0.118497	0.072957	0.037764
228	0.153807	0.152236	0.120885	0.075753	0.03698	0.154008	0.15027	0.118561	0.072995	0.037784
228.2	0.154191	0.152195	0.121399	0.075765	0.03745	0.154007	0.150291	0.118625	0.073034	0.037804
228.4	0.154308	0.151773	0.121439	0.075549	0.037394	0.154007	0.150312	0.118688	0.073072	0.037824
228.6	0.154455	0.151357	0.121549	0.075323	0.037163	0.154006	0.150333	0.118752	0.07311	0.037844
228.8	0.154495	0.150895	0.121801	0.075114	0.036546	0.154006	0.150354	0.118815	0.073148	0.037864
229	0.154217	0.151445	0.121579	0.075321	0.036819	0.154005	0.150375	0.118879	0.073187	0.037884
229.2	0.154278	0.151348	0.121567	0.07555	0.037566	0.154004	0.150396	0.118942	0.073225	0.037904
229.4	0.154066	0.151357	0.121315	0.075795	0.037713	0.154004	0.150417	0.119006	0.073263	0.037923
229.6	0.153805	0.151199	0.120697	0.075959	0.037588	0.154003	0.150438	0.119069	0.073301	0.037943
229.8	0.153674	0.151212	0.120202	0.07578	0.037736	0.154002	0.150458	0.119133	0.073339	0.037963
230	0.153036	0.151271	0.119956	0.07557	0.037791	0.154002	0.150479	0.119196	0.073378	0.037983
230.2	0.153555	0.151442	0.120728	0.07541	0.038663	0.154001	0.150499	0.119259	0.073416	0.038003
230.4	0.153681	0.1524	0.121638	0.075851	0.039286	0.154	0.15052	0.119322	0.073454	0.038022
230.6	0.154005	0.152981	0.121834	0.076554	0.039735	0.154	0.15054	0.119386	0.073492	0.038042
230.8	0.153758	0.153212	0.122029	0.076838	0.039768	0.153999	0.15056	0.119449	0.07353	0.038062
231	0.153701	0.153304	0.122179	0.07696	0.039245	0.153998	0.150581	0.119512	0.073568	0.038082
231.2	0.153684	0.153409	0.122132	0.077057	0.039021	0.153997	0.150601	0.119575	0.073606	0.038101
231.4	0.153339	0.153165	0.121917	0.076595	0.038658	0.153997	0.150621	0.119638	0.073644	0.038121
231.6	0.153906	0.153304	0.122431	0.076981	0.039365	0.153996	0.150641	0.119701	0.073682	0.038141
231.8	0.153712	0.152881	0.122072	0.076539	0.039147	0.153995	0.150661	0.119764	0.07372	0.038161
232	0.153016	0.152702	0.121938	0.076343	0.039115	0.153994	0.150681	0.119827	0.073758	0.03818
232.2	0.152703	0.152644	0.122172	0.076427	0.039324	0.153993	0.150701	0.11989	0.073796	0.0382
232.4	0.152708	0.15318	0.122395	0.076826	0.038985	0.153993	0.15072	0.119952	0.073833	0.03822
232.6	0.152335	0.153318	0.122733	0.076878	0.038334	0.153992	0.15074	0.120015	0.073871	0.038239
232.8	0.151825	0.153083	0.122202	0.076437	0.037213	0.153991	0.15076	0.120078	0.073909	0.038259
233	0.151328	0.153254	0.121725	0.07604	0.037351	0.15399	0.150779	0.120141	0.073947	0.038279
233.2	0.151185	0.152641	0.121545	0.07555	0.037145	0.153989	0.150799	0.120203	0.073985	0.038298
233.4	0.151132	0.15222	0.121122	0.075628	0.036708	0.153988	0.150818	0.120266	0.074022	0.038318
233.6	0.151099	0.151779	0.120706	0.075575	0.036015	0.153987	0.150838	0.120328	0.07406	0.038337
233.8	0.151567	0.151744	0.120863	0.075834	0.036098	0.153986	0.150857	0.120391	0.074098	0.038357
234	0.152078	0.151891	0.121676	0.076338	0.036161	0.153985	0.150876	0.120453	0.074136	0.038376
234.2	0.152931	0.152427	0.122618	0.076939	0.036991	0.153984	0.150895	0.120516	0.074173	0.038396
234.4	0.153465	0.153253	0.123472	0.078072	0.03767	0.153983	0.150915	0.120578	0.074211	0.038416
234.6	0.153971	0.152881	0.123526	0.07805	0.037515	0.153982	0.150934	0.120641	0.074249	0.038435
234.8	0.154032	0.153019	0.123997	0.078084	0.037621	0.153981	0.150953	0.120703	0.074286	0.038455
235	0.154126	0.15258	0.123843	0.077784	0.0372	0.15398	0.150971	0.120765	0.074324	0.038474
235.2	0.15476	0.152701	0.124195	0.078102	0.037804	0.153979	0.15099	0.120828	0.074361	0.038494
235.4	0.154162	0.152237	0.123763	0.077771	0.037772	0.153978	0.151009	0.12089	0.074399	0.038513
235.6	0.15448	0.152237	0.12397	0.078107	0.038559	0.153977	0.151028	0.120952	0.074436	0.038532
235.8	0.153662	0.152214	0.123584	0.077741	0.038514	0.153976	0.151047	0.121014	0.074474	0.038552
236	0.153054	0.152493	0.123682	0.077826	0.039306	0.153975	0.151065	0.121076	0.074511	0.038571
236.2	0.152943	0.152864	0.124037	0.078401	0.039875	0.153974	0.151084	0.121138	0.074549	0.038591
236.4	0.152784	0.15291	0.12424	0.078448	0.039723	0.153973	0.151102	0.1212	0.074586	0.03861
236.6	0.152425	0.152587	0.124265	0.078249	0.039802	0.153972	0.151121	0.121262	0.074624	0.03863
236.8	0.152308	0.152439	0.124499	0.078099	0.040117	0.153971	0.151139	0.121324	0.074661	0.038649
237	0.151812	0.15182	0.124136	0.077704	0.040134	0.15397	0.151157	0.121386	0.074699	0.038668
237.2	0.1512	0.151286	0.12403	0.077546	0.039673	0.153969	0.151176	0.121448	0.074736	0.038688
237.4	0.151366	0.150566	0.123585	0.077849	0.039406	0.153967	0.151194	0.12151	0.074773	0.038707
237.6	0.151354	0.1504	0.123643	0.078096	0.039323	0.153966	0.151212	0.121571	0.074811	0.038726
237.8	0.151867	0.150809	0.123892	0.078605	0.039211	0.153965	0.15123	0.121633	0.074848	0.038746
238	0.152356	0.151247	0.124222	0.078884	0.039105	0.153964	0.151248	0.121695	0.074885	0.038765
238.2	0.152727	0.151726	0.124153	0.078906	0.039219	0.153963	0.151266	0.121756	0.074922	0.038784
238.4	0.153253	0.151904	0.12419	0.07908	0.039065	0.153962	0.151284	0.121818	0.07496	0.038804
238.6	0.153624	0.15178	0.123875	0.078755	0.038614	0.15396	0.151301	0.12188	0.074997	0.038823
238.8	0.154025	0.151779	0.123742	0.078769	0.038369	0.153959	0.151319	0.121941	0.075034	0.038842
239	0.15448	0.151604	0.123496	0.078617	0.037838	0.153958	0.151337	0.122003	0.075071	0.038862
239.2	0.155097	0.151871	0.123441	0.078812	0.037936	0.153957	0.151355	0.122064	0.075108	0.038881
239.4	0.155014	0.151994	0.123027	0.078644	0.037808	0.153955	0.151372	0.122126	0.075146	0.0389
239.6	0.155209	0.152255	0.122963	0.078794	0.038145	0.153954	0.15139	0.122187	0.075183	0.038919
239.8	0.154963	0.152377	0.122704	0.078464	0.038188	0.153953	0.151407	0.122248	0.07522	0.038938
240	0.154405	0.15954	0.128313	0.078517	0.039463	0.153952	0.151425	0.12231	0.075257	0.038958
240.2	0.155135	0.158915	0.128195	0.078505	0.039744	0.153879	0.151357	0.122257	0.075209	0.03891
240.4	0.15546	0.158352	0.127853	0.078584	0.039928	0.153806	0.151289	0.122204	0.075162	0.038863
240.6	0.155297	0.157035	0.127053	0.077968	0.039728	0.153733	0.151222	0.122151	0.075114	0.038816
240.8	0.155725	0.156205	0.126606	0.077744	0.039445	0.15366	0.151155	0.122098	0.075067	0.038769
241	0.155745	0.155356	0.125858	0.077112	0.039083	0.153588	0.151089	0.122046	0.07502	0.038722
241.2	0.156069	0.15467	0.125902	0.077185	0.039018	0.153516	0.151022	0.121993	0.074972	0.038676
241.4	0.156453	0.154171	0.12574	0.076597	0.039316	0.153444	0.150955	0.121941	0.074925	0.03863
241.6	0.156319	0.1535	0.125533	0.07631	0.039089	0.153372	0.150889	0.121889	0.074879	0.038584
241.8	0.15646	0.153164	0.12538	0.07575	0.038707	0.1533	0.150822	0.121837	0.074832	0.038539
242	0.156469	0.152991	0.12618	0.075649	0.039081	0.153228	0.150756	0.121785	0.074785	0.038494
242.2	0.156174	0.153472	0.126641	0.075899	0.039224	0.153157	0.15069	0.121733	0.074739	0.038449
242.4	0.156161	0.153237	0.126597	0.0753	0.039037	0.153086	0.150624	0.121681	0.074692	0.038404
242.6	0.155357	0.153715	0.126455	0.074991	0.039228	0.153015	0.150558	0.12163	0.074646	0.03836
242.8	0.155214	0.153272	0.126419	0.075276	0.039368	0.152944	0.150492	0.121578	0.0746	0.038315
243	0.154847	0.153324	0.12626	0.075342	0.039355	0.152873	0.150426	0.121527	0.074554	0.038272
243.2	0.154509	0.152656	0.125686	0.074874	0.039036	0.152803	0.150361	0.121475	0.074508	0.038228
243.4	0.154192	0.152542	0.125756	0.074771	0.039127	0.152732	0.150295	0.121424	0.074462	0.038184
243.6	0.153814	0.152841	0.12572	0.074868	0.03902	0.152662	0.15023	0.121373	0.074417	0.038141
243.8	0.152994	0.152714	0.125353	0.074907	0.038838	0.152592	0.150165	0.121322	0.074371	0.038098
244	0.153536	0.152897	0.125982	0.075534	0.039764	0.152522	0.150099	0.121271	0.074326	0.038056
244.2	0.153435	0.152859	0.126013	0.076014	0.039856	0.152452	0.150034	0.121221	0.07428	0.038013
244.4	0.152742	0.152478	0.12571	0.075858	0.039839	0.152383	0.149969	0.12117	0.074235	0.037971
244.6	0.152392	0.151974	0.12516	0.075543	0.039373	0.152313	0.149904	0.121119	0.07419	0.037929
244.8	0.152357	0.15185	0.124909	0.075582	0.039009	0.152244	0.14984	0.121069	0.074145	0.037888
245	0.152086	0.151552	0.124688	0.075415	0.03907	0.152175	0.149775	0.121019	0.0741	0.037846
245.2	0.151749	0.151251	0.124286	0.075504	0.039247	0.152106	0.14971	0.120969	0.074056	0.037805
245.4	0.151057	0.150323	0.123313	0.074344	0.038711	0.152037	0.149646	0.120918	0.074011	0.037764
245.6	0.150179	0.149489	0.12246	0.074037	0.03775	0.151969	0.149582	0.120868	0.073967	0.037723
245.8	0.150469	0.149088	0.122687	0.073786	0.037582	0.151901	0.149517	0.120819	0.073922	0.037683
246	0.150117	0.148978	0.122933	0.073698	0.038081	0.151832	0.149453	0.120769	0.073878	0.037642
246.2	0.149775	0.148922	0.122227	0.073787	0.03779	0.151764	0.149389	0.120719	0.073834	0.037602
246.4	0.15018	0.148403	0.121825	0.073353	0.037322	0.151696	0.149325	0.12067	0.07379	0.037562
246.6	0.150187	0.147908	0.121654	0.073338	0.037337	0.151629	0.149261	0.12062	0.073746	0.037523
246.8	0.150675	0.147745	0.121584	0.073849	0.037438	0.151561	0.149198	0.120571	0.073702	0.037483
247	0.15019	0.147402	0.120729	0.073286	0.036846	0.151494	0.149134	0.120522	0.073658	0.037444
247.2	0.150638	0.147216	0.120556	0.072972	0.036917	0.151426	0.149071	0.120473	0.073615	0.037405
247.4	0.15102	0.147692	0.12113	0.073576	0.03724	0.151359	0.149007	0.120424	0.073571	0.037366
247.6	0.150869	0.147959	0.121015	0.073722	0.037387	0.151292	0.148944	0.120375	0.073528	0.037328
247.8	0.15156	0.148458	0.121223	0.074265	0.037723	0.151225	0.148881	0.120326	0.073485	0.03729
248	0.152616	0.148669	0.122329	0.074948	0.03845	0.151159	0.148817	0.120277	0.073441	0.037252
248.2	0.152268	0.148626	0.122518	0.075082	0.038453	0.151092	0.148754	0.120229	0.073398	0.037214
248.4	0.152198	0.148441	0.123011	0.075004	0.039195	0.151026	0.148691	0.12018	0.073355	0.037176
248.6	0.152448	0.148832	0.123285	0.075188	0.03933	0.15096	0.148629	0.120132	0.073313	0.037138
248.8	0.15226	0.148383	0.123378	0.075021	0.039405	0.150894	0.148566	0.120083	0.07327	0.037101
249	0.151885	0.147883	0.123463	0.074628	0.039342	0.150828	0.148503	0.120035	0.073227	0.037064
249.2	0.150841	0.147022	0.122877	0.073981	0.03895	0.150762	0.148441	0.119987	0.073185	0.037027
249.4	0.150216	0.146625	0.123011	0.073478	0.038632	0.150697	0.148378	0.119939	0.073142	0.036991
249.6	0.14984	0.146423	0.123109	0.073345	0.038714	0.150631	0.148316	0.119891	0.0731	0.036954
249.8	0.149913	0.146272	0.123395	0.073282	0.039118	0.150566	0.148254	0.119844	0.073058	0.036918
250	0.149479	0.146327	0.122868	0.073278	0.039518	0.150501	0.148191	0.119796	0.073016	0.036882
250.2	0.149028	0.145907	0.122905	0.073368	0.039388	0.150436	0.148129	0.119748	0.072974	0.036846
250.4	0.148517	0.145115	0.122487	0.072996	0.038978	0.150372	0.148067	0.119701	0.072932	0.03681
250.6	0.148163	0.145315	0.122602	0.072849	0.039142	0.150307	0.148006	0.119654	0.07289	0.036775
250.8	0.148127	0.145766	0.122299	0.073051	0.039302	0.150243	0.147944	0.119606	0.072849	0.036739
251	0.148337	0.146063	0.122629	0.073447	0.038931	0.150178	0.147882	0.119559	0.072807	0.036704
251.2	0.148595	0.146391	0.122532	0.073788	0.03894	0.150114	0.14782	0.119512	0.072766	0.036669
251.4	0.149084	0.146883	0.122288	0.074143	0.038726	0.15005	0.147759	0.119465	0.072725	0.036635
251.6	0.148708	0.146596	0.121861	0.073638	0.03831	0.149986	0.147698	0.119418	0.072683	0.0366
251.8	0.148875	0.14697	0.121741	0.07378	0.038272	0.149923	0.147636	0.119372	0.072642	0.036566
252	0.149282	0.146845	0.122334	0.074246	0.038457	0.149859	0.147575	0.119325	0.072601	0.036531
252.2	0.149425	0.147248	0.122385	0.074354	0.038869	0.149796	0.147514	0.119279	0.072561	0.036497
252.4	0.149605	0.147017	0.122327	0.0741	0.038419	0.149733	0.147453	0.119232	0.07252	0.036464
252.6	0.150106	0.14667	0.122311	0.073941	0.037689	0.14967	0.147392	0.119186	0.072479	0.03643
252.8	0.150349	0.146086	0.122282	0.073815	0.037254	0.149607	0.147331	0.11914	0.072439	0.036396
253	0.150278	0.145484	0.122168	0.073117	0.036679	0.149544	0.14727	0.119094	0.072398	0.036363
253.2	0.150152	0.145358	0.121963	0.072859	0.036398	0.149481	0.14721	0.119047	0.072358	0.03633
253.4	0.149864	0.145419	0.121709	0.072935	0.036115	0.149419	0.147149	0.119002	0.072317	0.036297
253.6	0.149445	0.144436	0.120904	0.072426	0.035386	0.149357	0.147088	0.118956	0.072277	0.036264
253.8	0.149172	0.144308	0.120794	0.072809	0.035443	0.149295	0.147028	0.11891	0.072237	0.036232
254	0.148626	0.143996	0.120412	0.072759	0.035334	0.149233	0.146968	0.118864	0.072197	0.036199
254.2	0.1479	0.143394	0.120644	0.072373	0.03509	0.149171	0.146907	0.118819	0.072158	0.036167
254.4	0.147726	0.142914	0.119925	0.072678	0.035046	0.149109	0.146847	0.118773	0.072118	0.036135
254.6	0.147618	0.143145	0.119972	0.072788	0.035046	0.149047	0.146787	0.118728	0.072078	0.036103
254.8	0.147391	0.142638	0.120423	0.073098	0.035122	0.148986	0.146727	0.118683	0.072039	0.036071
255	0.147074	0.142345	0.120669	0.073227	0.03485	0.148925	0.146667	0.118638	0.071999	0.036039
255.2	0.146532	0.14194	0.120195	0.072638	0.034623	0.148864	0.146608	0.118593	0.07196	0.036008
255.4	0.146341	0.141746	0.119938	0.072079	0.0347	0.148803	0.146548	0.118548	0.071921	0.035977
255.6	0.145618	0.141759	0.119915	0.072071	0.034717	0.148742	0.146488	0.118503	0.071882	0.035945
255.8	0.14542	0.141797	0.119716	0.072087	0.034786	0.148681	0.146429	0.118458	0.071843	0.035914
256	0.145347	0.141942	0.119929	0.0722	0.035479	0.148621	0.146369	0.118414	0.071804	0.035884
256.2	0.145623	0.142602	0.119998	0.072214	0.035778	0.14856	0.14631	0.118369	0.071765	0.035853
256.4	0.145217	0.142132	0.120051	0.072274	0.035911	0.1485	0.14625	0.118324	0.071726	0.035822
256.6	0.14442	0.142191	0.120155	0.072105	0.036051	0.14844	0.146191	0.11828	0.071687	0.035792
256.8	0.144303	0.1425	0.120095	0.071928	0.03673	0.14838	0.146132	0.118236	0.071649	0.035762
257	0.144063	0.142561	0.120246	0.071876	0.036696	0.14832	0.146073	0.118192	0.071611	0.035732
257.2	0.144145	0.142728	0.120274	0.071838	0.036625	0.148261	0.146014	0.118148	0.071572	0.035702
257.4	0.144155	0.142746	0.120031	0.072165	0.036853	0.148201	0.145955	0.118104	0.071534	0.035672
257.6	0.144343	0.142676	0.119844	0.072322	0.037171	0.148142	0.145897	0.11806	0.071496	0.035643
257.8	0.14485	0.143405	0.120312	0.07331	0.038044	0.148083	0.145838	0.118016	0.071458	0.035613
258	0.145074	0.143152	0.120071	0.073075	0.037907	0.148024	0.145779	0.117972	0.07142	0.035584
258.2	0.145195	0.143059	0.120246	0.073178	0.038309	0.147965	0.145721	0.117929	0.071382	0.035555
258.4	0.144994	0.142738	0.119858	0.073831	0.038168	0.147906	0.145662	0.117885	0.071344	0.035526
258.6	0.14485	0.142256	0.119932	0.073698	0.038072	0.147847	0.145604	0.117842	0.071307	0.035497
258.8	0.145175	0.141557	0.120325	0.073459	0.038374	0.147789	0.145546	0.117798	0.071269	0.035468
259	0.145058	0.141073	0.11945	0.072567	0.037698	0.147731	0.145487	0.117755	0.071232	0.035439
259.2	0.145633	0.140744	0.118999	0.071939	0.037699	0.147672	0.145429	0.117712	0.071194	0.035411
259.4	0.146511	0.141107	0.118755	0.072234	0.037914	0.147614	0.145371	0.117669	0.071157	0.035383
259.6	0.146333	0.140954	0.118253	0.072408	0.037535	0.147556	0.145313	0.117626	0.07112	0.035354
259.8	0.146579	0.140399	0.117758	0.071859	0.037041	0.147499	0.145255	0.117583	0.071083	0.035326
260	0.145818	0.139984	0.117066	0.071379	0.037071	0.147441	0.145197	0.117541	0.071046	0.035298
260.2	0.145797	0.13997	0.117017	0.071632	0.036662	0.147384	0.14514	0.117498	0.071009	0.035271
260.4	0.14546	0.139779	0.116806	0.071294	0.036302	0.147326	0.145082	0.117455	0.070972	0.035243
260.6	0.144814	0.139871	0.116659	0.070963	0.035597	0.147269	0.145024	0.117413	0.070936	0.035215
260.8	0.14535	0.139997	0.116743	0.070838	0.036074	0.147212	0.144967	0.11737	0.070899	0.035188
261	0.145358	0.139883	0.117032	0.070893	0.035425	0.147155	0.14491	0.117328	0.070862	0.035161
261.2	0.145721	0.13987	0.117188	0.070415	0.035656	0.147098	0.144852	0.117286	0.070826	0.035134
261.4	0.145363	0.139478	0.116654	0.070416	0.035687	0.147042	0.144795	0.117244	0.07079	0.035107
261.6	0.144647	0.139353	0.116611	0.070768	0.035631	0.146985	0.144738	0.117202	0.070754	0.03508
261.8	0.144422	0.139309	0.116954	0.071015	0.035695	0.146929	0.144681	0.11716	0.070717	0.035053
262	0.143244	0.13882	0.116549	0.070523	0.035203	0.146872	0.144624	0.117118	0.070681	0.035026
262.2	0.142885	0.138678	0.116644	0.070786	0.035685	0.146816	0.144567	0.117076	0.070645	0.035
262.4	0.14266	0.138939	0.116955	0.071308	0.035808	0.14676	0.14451	0.117035	0.07061	0.034974
262.6	0.14283	0.138781	0.117114	0.071142	0.036419	0.146704	0.144453	0.116993	0.070574	0.034947
262.8	0.143014	0.138835	0.11714	0.0709	0.036649	0.146649	0.144396	0.116952	0.070538	0.034921
263	0.143216	0.13953	0.117173	0.07102	0.036903	0.146593	0.14434	0.11691	0.070503	0.034895
263.2	0.144091	0.139947	0.117772	0.071521	0.037575	0.146538	0.144283	0.116869	0.070467	0.034869
263.4	0.144574	0.14065	0.11816	0.07196	0.037797	0.146483	0.144227	0.116828	0.070432	0.034844
263.6	0.143959	0.140236	0.117178	0.071147	0.03729	0.146427	0.14417	0.116787	0.070397	0.034818
263.8	0.144186	0.140519	0.116986	0.07152	0.037357	0.146372	0.144114	0.116746	0.070361	0.034792
264	0.143611	0.140007	0.116598	0.071442	0.037217	0.146317	0.144058	0.116705	0.070326	0.034767
264.2	0.143701	0.13971	0.116598	0.071456	0.036877	0.146263	0.144001	0.116664	0.070291	0.034742
264.4	0.1436	0.139244	0.116261	0.07049	0.035996	0.146208	0.143945	0.116623	0.070256	0.034717
264.6	0.143646	0.139377	0.116391	0.070788	0.036492	0.146154	0.143889	0.116582	0.070221	0.034691
264.8	0.144016	0.139348	0.116789	0.070869	0.036751	0.146099	0.143833	0.116542	0.070187	0.034667
265	0.143263	0.138553	0.116256	0.070492	0.036137	0.146045	0.143777	0.116501	0.070152	0.034642
265.2	0.143414	0.13812	0.115928	0.070173	0.036574	0.145991	0.143722	0.116461	0.070117	0.034617
265.4	0.142851	0.137675	0.115422	0.069898	0.03575	0.145937	0.143666	0.11642	0.070083	0.034592
265.6	0.142573	0.137341	0.115363	0.070243	0.035461	0.145883	0.14361	0.11638	0.070049	0.034568
265.8	0.142203	0.13662	0.115216	0.069702	0.035367	0.14583	0.143555	0.11634	0.070014	0.034543
266	0.1421	0.136858	0.115104	0.069751	0.035554	0.145776	0.143499	0.1163	0.06998	0.034519
266.2	0.142287	0.13681	0.115372	0.069473	0.035592	0.145723	0.143444	0.11626	0.069946	0.034495
266.4	0.142324	0.137358	0.115657	0.069602	0.035542	0.145669	0.143388	0.11622	0.069912	0.034471
266.6	0.142833	0.137507	0.11599	0.069702	0.035778	0.145616	0.143333	0.11618	0.069878	0.034447
266.8	0.142956	0.138236	0.116037	0.069762	0.035793	0.145563	0.143278	0.116141	0.069844	0.034423
267	0.143044	0.13874	0.116241	0.069557	0.036102	0.14551	0.143222	0.116101	0.06981	0.034399
267.2	0.143391	0.138913	0.11652	0.06953	0.036562	0.145457	0.143167	0.116061	0.069777	0.034376
267.4	0.14337	0.139663	0.116263	0.069357	0.036355	0.145405	0.143112	0.116022	0.069743	0.034352
267.6	0.143169	0.139454	0.11572	0.069201	0.036121	0.145352	0.143057	0.115983	0.069709	0.034329
267.8	0.142677	0.139375	0.115955	0.06937	0.036103	0.1453	0.143002	0.115943	0.069676	0.034305
268	0.142172	0.13875	0.115831	0.069162	0.035512	0.145248	0.142948	0.115904	0.069643	0.034282
268.2	0.141749	0.137881	0.115441	0.068813	0.035162	0.145196	0.142893	0.115865	0.069609	0.034259
268.4	0.141491	0.137711	0.115194	0.06819	0.034704	0.145144	0.142838	0.115826	0.069576	0.034236
268.6	0.141823	0.138191	0.115315	0.068574	0.035377	0.145092	0.142784	0.115787	0.069543	0.034213
268.8	0.142311	0.138013	0.115139	0.068619	0.035481	0.14504	0.142729	0.115748	0.06951	0.03419
269	0.141822	0.137115	0.114567	0.068389	0.035206	0.144988	0.142675	0.115709	0.069477	0.034167
269.2	0.142144	0.136738	0.114643	0.068389	0.035338	0.144937	0.14262	0.115671	0.069444	0.034145
269.4	0.14154	0.135626	0.11434	0.067975	0.034348	0.144886	0.142566	0.115632	0.069412	0.034122
269.6	0.141232	0.134513	0.113791	0.067938	0.034269	0.144834	0.142512	0.115593	0.069379	0.0341
269.8	0.14078	0.133801	0.113165	0.067173	0.033903	0.144783	0.142457	0.115555	0.069346	0.034077
270	0.141341	0.133663	0.112898	0.067295	0.033539	0.144732	0.142403	0.115517	0.069314	0.034055
270.2	0.141033	0.133124	0.112179	0.066883	0.033047	0.144681	0.142349	0.115478	0.069281	0.034033
270.4	0.141548	0.133176	0.112282	0.067154	0.033305	0.144631	0.142295	0.11544	0.069249	0.034011
270.6	0.141729	0.133119	0.112348	0.06705	0.033698	0.14458	0.142241	0.115402	0.069217	0.033989
270.8	0.14188	0.133474	0.112365	0.067204	0.033986	0.14453	0.142187	0.115364	0.069185	0.033967
271	0.141729	0.133176	0.11228	0.067034	0.033494	0.144479	0.142134	0.115326	0.069153	0.033945
271.2	0.141751	0.13352	0.112405	0.067455	0.033422	0.144429	0.14208	0.115288	0.069121	0.033923
271.4	0.141411	0.1338	0.11238	0.067654	0.032954	0.144379	0.142026	0.11525	0.069089	0.033902
271.6	0.141402	0.133889	0.112596	0.067772	0.033113	0.144329	0.141973	0.115213	0.069057	0.03388
271.8	0.140853	0.134109	0.112762	0.067531	0.032804	0.144279	0.141919	0.115175	0.069025	0.033859
272	0.140513	0.133845	0.112584	0.067458	0.031838	0.144229	0.141866	0.115137	0.068994	0.033837
272.2	0.140133	0.133949	0.112529	0.067237	0.031834	0.14418	0.141812	0.1151	0.068962	0.033816
272.4	0.140046	0.134732	0.112804	0.066837	0.03206	0.14413	0.141759	0.115063	0.06893	0.033795
272.6	0.140316	0.135391	0.113373	0.066963	0.032548	0.144081	0.141706	0.115025	0.068899	0.033774
272.8	0.140281	0.135596	0.11356	0.067082	0.032345	0.144032	0.141653	0.114988	0.068868	0.033753
273	0.139634	0.13545	0.114363	0.067275	0.032071	0.143983	0.141599	0.114951	0.068836	0.033732
273.2	0.139666	0.135566	0.114456	0.067463	0.032458	0.143934	0.141546	0.114914	0.068805	0.033711
273.4	0.139272	0.135019	0.114064	0.067242	0.032381	0.143885	0.141493	0.114877	0.068774	0.03369
273.6	0.139355	0.135373	0.113821	0.067303	0.032712	0.143836	0.14144	0.11484	0.068743	0.033669
273.8	0.139692	0.135368	0.113347	0.067294	0.032346	0.143787	0.141388	0.114803	0.068712	0.033649
274	0.140047	0.13511	0.113382	0.067548	0.032307	0.143739	0.141335	0.114766	0.068681	0.033628
274.2	0.140049	0.135255	0.113174	0.067895	0.032793	0.14369	0.141282	0.11473	0.06865	0.033608
274.4	0.140894	0.135146	0.11334	0.067902	0.033168	0.143642	0.141229	0.114693	0.06862	0.033587
274.6	0.14057	0.134836	0.113068	0.067953	0.033485	0.143594	0.141177	0.114657	0.068589	0.033567
274.8	0.14095	0.13468	0.113101	0.068492	0.033516	0.143546	0.141124	0.11462	0.068559	0.033547
275	0.140641	0.134133	0.113021	0.06851	0.03325	0.143498	0.141072	0.114584	0.068528	0.033527
275.2	0.14057	0.134058	0.112785	0.068496	0.03353	0.14345	0.141019	0.114548	0.068498	0.033507
275.4	0.140702	0.133547	0.11282	0.06852	0.033414	0.143403	0.140967	0.114511	0.068467	0.033487
275.6	0.140788	0.133354	0.112778	0.068331	0.033216	0.143355	0.140915	0.114475	0.068437	0.033467
275.8	0.140381	0.13269	0.112311	0.067853	0.032627	0.143308	0.140862	0.114439	0.068407	0.033447
276	0.140116	0.132308	0.111965	0.067669	0.032291	0.14326	0.14081	0.114403	0.068377	0.033427
276.2	0.139955	0.132983	0.112504	0.067859	0.033125	0.143213	0.140758	0.114367	0.068347	0.033407
276.4	0.139466	0.132885	0.112919	0.067201	0.033194	0.143166	0.140706	0.114332	0.068317	0.033388
276.6	0.139421	0.133483	0.113146	0.067199	0.033274	0.143119	0.140654	0.114296	0.068287	0.033368
276.8	0.138889	0.133415	0.113034	0.066937	0.032846	0.143072	0.140602	0.11426	0.068257	0.033349
277	0.139331	0.133058	0.113417	0.067109	0.033362	0.143025	0.14055	0.114225	0.068228	0.033329
277.2	0.139648	0.133125	0.113225	0.066738	0.033407	0.142979	0.140499	0.114189	0.068198	0.03331
277.4	0.139653	0.133094	0.112888	0.066695	0.033747	0.142932	0.140447	0.114154	0.068169	0.033291
277.6	0.139555	0.13292	0.112325	0.066128	0.033722	0.142886	0.140395	0.114119	0.068139	0.033272
277.8	0.139879	0.132632	0.112267	0.0663	0.033094	0.14284	0.140344	0.114083	0.06811	0.033252
278	0.140212	0.132447	0.112326	0.066401	0.033516	0.142794	0.140292	0.114048	0.06808	0.033233
278.2	0.140044	0.13257	0.111943	0.066509	0.033837	0.142748	0.14024	0.114013	0.068051	0.033214
278.4	0.140582	0.132982	0.112468	0.066767	0.034242	0.142702	0.140189	0.113978	0.068022	0.033196
278.6	0.140483	0.133104	0.112545	0.066895	0.034793	0.142656	0.140138	0.113943	0.067993	0.033177
278.8	0.140679	0.133347	0.112757	0.067469	0.034457	0.14261	0.140086	0.113908	0.067964	0.033158
279	0.140432	0.133103	0.112356	0.067161	0.034157	0.142565	0.140035	0.113873	0.067935	0.033139
279.2	0.140079	0.133071	0.111702	0.066857	0.033633	0.142519	0.139984	0.113839	0.067906	0.033121
279.4	0.140207	0.132903	0.111892	0.067344	0.033487	0.142474	0.139933	0.113804	0.067877	0.033102
279.6	0.140033	0.13321	0.111905	0.067581	0.03345	0.142428	0.139882	0.113769	0.067849	0.033084
279.8	0.139895	0.133156	0.111919	0.06778	0.03337	0.142383	0.139831	0.113735	0.06782	0.033065
280	0.139287	0.133695	0.1122	0.068232	0.033787	0.142338	0.13978	0.1137	0.067791	0.033047
280.2	0.138881	0.134205	0.112684	0.068556	0.03383	0.142293	0.139729	0.113666	0.067763	0.033028
280.4	0.138551	0.13405	0.112837	0.068203	0.033633	0.142249	0.139678	0.113632	0.067734	0.03301
280.6	0.13854	0.133801	0.112545	0.068143	0.033511	0.142204	0.139627	0.113598	0.067706	0.032992
280.8	0.138494	0.133284	0.112728	0.068242	0.033844	0.142159	0.139577	0.113563	0.067678	0.032974
281	0.139211	0.13305	0.113043	0.068467	0.033887	0.142115	0.139526	0.113529	0.06765	0.032956
281.2	0.139174	0.133316	0.113452	0.068149	0.034065	0.142071	0.139475	0.113495	0.067622	0.032938
281.4	0.138923	0.133066	0.113409	0.067888	0.034482	0.142026	0.139425	0.113461	0.067593	0.03292
281.6	0.139402	0.132886	0.113836	0.067889	0.034636	0.141982	0.139374	0.113428	0.067565	0.032902
281.8	0.139755	0.132898	0.114269	0.067832	0.034479	0.141938	0.139324	0.113394	0.067538	0.032884
282	0.14007	0.13334	0.114462	0.067856	0.035194	0.141894	0.139273	0.11336	0.06751	0.032867
282.2	0.139587	0.133287	0.114479	0.067522	0.035268	0.14185	0.139223	0.113326	0.067482	0.032849
282.4	0.13998	0.133284	0.114798	0.067283	0.035479	0.141807	0.139173	0.113293	0.067454	0.032831
282.6	0.139894	0.133174	0.114037	0.066798	0.035441	0.141763	0.139123	0.113259	0.067427	0.032814
282.8	0.139375	0.132624	0.113316	0.066474	0.034624	0.14172	0.139072	0.113226	0.067399	0.032796
283	0.139613	0.132241	0.112785	0.065826	0.034335	0.141676	0.139022	0.113193	0.067372	0.032779
283.2	0.139296	0.131964	0.11224	0.066027	0.034191	0.141633	0.138972	0.113159	0.067344	0.032761
283.4	0.138879	0.131465	0.112315	0.06609	0.033889	0.14159	0.138922	0.113126	0.067317	0.032744
283.6	0.138588	0.130847	0.11173	0.065742	0.032953	0.141547	0.138872	0.113093	0.06729	0.032727
283.8	0.138242	0.130822	0.111516	0.065536	0.032762	0.141504	0.138823	0.11306	0.067262	0.03271
284	0.137786	0.13074	0.111139	0.066046	0.032469	0.141461	0.138773	0.113027	0.067235	0.032692
284.2	0.137642	0.13024	0.110815	0.065932	0.031939	0.141419	0.138723	0.112994	0.067208	0.032675
284.4	0.137653	0.129627	0.110823	0.065986	0.031917	0.141376	0.138673	0.112961	0.067181	0.032658
284.6	0.137348	0.129329	0.110522	0.066287	0.03193	0.141333	0.138624	0.112929	0.067154	0.032641
284.8	0.138013	0.129988	0.111343	0.067191	0.032801	0.141291	0.138574	0.112896	0.067127	0.032624
285	0.13834	0.130381	0.111507	0.067083	0.032788	0.141249	0.138525	0.112863	0.067101	0.032607
285.2	0.138342	0.130894	0.111945	0.067174	0.033294	0.141207	0.138475	0.112831	0.067074	0.032591
285.4	0.138932	0.131615	0.112244	0.067581	0.033675	0.141165	0.138426	0.112798	0.067047	0.032574
285.6	0.139824	0.132405	0.112676	0.068194	0.034294	0.141123	0.138376	0.112766	0.067021	0.032557
285.8	0.139467	0.132379	0.112633	0.067269	0.034426	0.141081	0.138327	0.112734	0.066994	0.03254
286	0.140192	0.133328	0.113003	0.06781	0.035177	0.141039	0.138278	0.112701	0.066968	0.032524
286.2	0.13993	0.132892	0.112921	0.067114	0.035148	0.140997	0.138229	0.112669	0.066941	0.032507
286.4	0.140495	0.133363	0.11279	0.067186	0.034922	0.140956	0.138179	0.112637	0.066915	0.032491
286.6	0.140992	0.133897	0.113227	0.06729	0.035046	0.140914	0.13813	0.112605	0.066889	0.032474
286.8	0.140922	0.133202	0.113227	0.066919	0.034494	0.140873	0.138081	0.112573	0.066863	0.032458
287	0.140987	0.133229	0.113119	0.066646	0.034594	0.140832	0.138032	0.112541	0.066837	0.032441
287.2	0.139822	0.132546	0.112491	0.066118	0.033724	0.140791	0.137983	0.112509	0.066811	0.032425
287.4	0.139364	0.132578	0.112618	0.065554	0.033388	0.14075	0.137935	0.112477	0.066785	0.032409
287.6	0.138991	0.132259	0.112005	0.065158	0.032956	0.140709	0.137886	0.112446	0.066759	0.032393
287.8	0.138357	0.132356	0.111587	0.065193	0.032764	0.140668	0.137837	0.112414	0.066733	0.032377
288	0.138306	0.131934	0.111734	0.065742	0.032769	0.140627	0.137788	0.112382	0.066707	0.03236
288.2	0.138441	0.131861	0.111587	0.065973	0.032918	0.140587	0.13774	0.112351	0.066681	0.032344
288.4	0.138342	0.131614	0.111594	0.066297	0.033461	0.140546	0.137691	0.112319	0.066656	0.032328
288.6	0.138438	0.132144	0.111958	0.066504	0.033776	0.140506	0.137642	0.112288	0.06663	0.032312
288.8	0.138051	0.131839	0.111897	0.06669	0.033817	0.140465	0.137594	0.112257	0.066605	0.032296
289	0.137291	0.131838	0.111757	0.066455	0.033721	0.140425	0.137545	0.112226	0.066579	0.032281
289.2	0.136979	0.132004	0.111988	0.066848	0.033536	0.140385	0.137497	0.112194	0.066554	0.032265
289.4	0.136926	0.132233	0.111797	0.066934	0.033733	0.140345	0.137449	0.112163	0.066529	0.032249
289.6	0.13628	0.131584	0.111361	0.066236	0.033079	0.140305	0.1374	0.112132	0.066503	0.032233
289.8	0.136532	0.131398	0.11155	0.066333	0.033433	0.140265	0.137352	0.112101	0.066478	0.032218
290	0.13711	0.131857	0.111406	0.066807	0.03309	0.140226	0.137304	0.11207	0.066453	0.032202
290.2	0.136815	0.131494	0.111315	0.066435	0.032355	0.140186	0.137256	0.11204	0.066428	0.032186
290.4	0.136795	0.131874	0.111229	0.066737	0.032036	0.140147	0.137208	0.112009	0.066403	0.032171
290.6	0.13681	0.131947	0.111561	0.066524	0.032043	0.140107	0.13716	0.111978	0.066378	0.032155
290.8	0.136447	0.131548	0.111122	0.066155	0.031548	0.140068	0.137112	0.111947	0.066353	0.03214
291	0.137323	0.1324	0.11142	0.066009	0.032054	0.140029	0.137064	0.111917	0.066329	0.032124
291.2	0.137194	0.132171	0.111063	0.065879	0.031746	0.139989	0.137016	0.111886	0.066304	0.032109
291.4	0.137652	0.132445	0.111103	0.066407	0.031791	0.13995	0.136968	0.111856	0.066279	0.032094
291.6	0.137799	0.132464	0.110795	0.066107	0.031728	0.139912	0.13692	0.111826	0.066255	0.032078
291.8	0.138351	0.132572	0.110638	0.066231	0.031722	0.139873	0.136873	0.111795	0.06623	0.032063
292	0.139107	0.13259	0.111055	0.06597	0.03208	0.139834	0.136825	0.111765	0.066206	0.032048
292.2	0.139386	0.132836	0.111246	0.065787	0.032376	0.139795	0.136777	0.111735	0.066181	0.032033
292.4	0.13917	0.132704	0.111183	0.065715	0.032378	0.139757	0.13673	0.111705	0.066157	0.032018
292.6	0.138957	0.132614	0.111372	0.065673	0.032156	0.139719	0.136682	0.111675	0.066133	0.032003
292.8	0.137843	0.131621	0.110426	0.065283	0.031703	0.13968	0.136635	0.111645	0.066108	0.031987
293	0.137506	0.131402	0.110282	0.065119	0.031963	0.139642	0.136587	0.111615	0.066084	0.031972
293.2	0.137633	0.131291	0.110282	0.064992	0.032168	0.139604	0.13654	0.111585	0.06606	0.031958
293.4	0.137664	0.131106	0.109846	0.064672	0.032453	0.139566	0.136493	0.111555	0.066036	0.031943
293.6	0.137899	0.130209	0.109888	0.064272	0.032337	0.139528	0.136445	0.111525	0.066012	0.031928
293.8	0.138019	0.130405	0.10955	0.06477	0.03281	0.13949	0.136398	0.111496	0.065988	0.031913
294	0.137883	0.130127	0.109047	0.064443	0.032358	0.139452	0.136351	0.111466	0.065964	0.031898
294.2	0.137459	0.129992	0.109028	0.064328	0.032487	0.139415	0.136304	0.111437	0.06594	0.031883
294.4	0.137551	0.13025	0.109499	0.064608	0.032769	0.139377	0.136257	0.111407	0.065917	0.031869
294.6	0.137791	0.130721	0.110004	0.064821	0.033143	0.13934	0.13621	0.111378	0.065893	0.031854
294.8	0.137821	0.130987	0.110446	0.064965	0.032965	0.139302	0.136163	0.111348	0.06587	0.031839
295	0.13816	0.131595	0.111027	0.065067	0.033368	0.139265	0.136116	0.111319	0.065846	0.031825
295.2	0.137225	0.130917	0.110595	0.06517	0.03244	0.139228	0.136069	0.11129	0.065822	0.03181
295.4	0.13702	0.130905	0.111116	0.065213	0.031696	0.139191	0.136022	0.111261	0.065799	0.031796
295.6	0.137147	0.131081	0.111101	0.064258	0.031766	0.139154	0.135975	0.111232	0.065776	0.031781
295.8	0.136994	0.130919	0.11119	0.064077	0.031905	0.139117	0.135928	0.111203	0.065752	0.031767
296	0.136506	0.130776	0.110848	0.063362	0.031745	0.13908	0.135882	0.111174	0.065729	0.031752
296.2	0.136566	0.13119	0.110844	0.063584	0.031938	0.139043	0.135835	0.111145	0.065706	0.031738
296.4	0.136242	0.131098	0.110352	0.063478	0.031441	0.139007	0.135789	0.111116	0.065683	0.031724
296.6	0.136369	0.130645	0.110167	0.063268	0.031573	0.13897	0.135742	0.111087	0.06566	0.031709
296.8	0.135939	0.130221	0.109377	0.062842	0.031474	0.138934	0.135696	0.111059	0.065637	0.031695
297	0.136159	0.130279	0.109276	0.062945	0.031796	0.138897	0.135649	0.11103	0.065614	0.031681
297.2	0.136611	0.130425	0.109198	0.062904	0.031884	0.138861	0.135603	0.111001	0.065591	0.031667
297.4	0.13681	0.13035	0.10888	0.063192	0.03194	0.138825	0.135556	0.110973	0.065568	0.031652
297.6	0.137026	0.129597	0.108482	0.063132	0.031313	0.138789	0.13551	0.110944	0.065545	0.031638
297.8	0.136945	0.12967	0.108128	0.06358	0.03143	0.138753	0.135464	0.110916	0.065523	0.031624
298	0.137708	0.129566	0.108589	0.064449	0.031577	0.138717	0.135417	0.110888	0.0655	0.03161
298.2	0.137802	0.129266	0.108977	0.064705	0.03136	0.138681	0.135371	0.110859	0.065477	0.031596
298.4	0.138035	0.12942	0.109272	0.064568	0.030852	0.138646	0.135325	0.110831	0.065455	0.031582
298.6	0.137825	0.12953	0.109201	0.064587	0.030483	0.13861	0.135279	0.110803	0.065432	0.031568
298.8	0.137834	0.129548	0.109307	0.064742	0.030173	0.138575	0.135233	0.110775	0.06541	0.031554
299	0.137367	0.129348	0.109141	0.064446	0.030513	0.138539	0.135187	0.110747	0.065388	0.03154
299.2	0.137565	0.129085	0.109564	0.064639	0.030041	0.138504	0.135141	0.110719	0.065365	0.031526
299.4	0.137573	0.128876	0.109996	0.064521	0.030488	0.138469	0.135095	0.110691	0.065343	0.031513
299.6	0.137659	0.128948	0.109734	0.064107	0.030964	0.138433	0.135049	0.110663	0.065321	0.031499
299.8	0.137203	0.128616	0.109496	0.06432	0.031193	0.138398	0.135004	0.110635	0.065299	0.031485
300	0.137649	0.129209	0.109429	0.064559	0.031495	0.138363	0.134958	0.110607	0.065277	0.031471
300.2	0.137435	0.129182	0.109672	0.064486	0.031466	0.138328	0.134912	0.11058	0.065255	0.031458
300.4	0.137205	0.129038	0.109572	0.063881	0.031548	0.138294	0.134867	0.110552	0.065233	0.031444
300.6	0.137807	0.128986	0.109864	0.064178	0.031852	0.138259	0.134821	0.110525	0.065211	0.03143
300.8	0.137375	0.129262	0.109654	0.064017	0.03208	0.138224	0.134775	0.110497	0.065189	0.031417
301	0.137425	0.129845	0.109998	0.06454	0.032677	0.13819	0.13473	0.11047	0.065167	0.031403
301.2	0.137015	0.129674	0.110019	0.064809	0.032624	0.138155	0.134684	0.110442	0.065146	0.03139
301.4	0.13666	0.12997	0.110305	0.065263	0.032634	0.138121	0.134639	0.110415	0.065124	0.031376
301.6	0.136266	0.129699	0.110104	0.064707	0.032139	0.138087	0.134594	0.110388	0.065102	0.031363
301.8	0.136187	0.12984	0.11053	0.065419	0.032583	0.138053	0.134548	0.110361	0.065081	0.031349
302	0.136312	0.129898	0.110332	0.065731	0.03238	0.138018	0.134503	0.110333	0.065059	0.031336
302.2	0.135784	0.129182	0.109897	0.064994	0.031959	0.137984	0.134458	0.110306	0.065038	0.031322
302.4	0.135827	0.129174	0.109206	0.064026	0.031409	0.137951	0.134412	0.110279	0.065016	0.031309
302.6	0.135569	0.128973	0.108879	0.063869	0.031511	0.137917	0.134367	0.110252	0.064995	0.031296
302.8	0.135251	0.128848	0.108623	0.063513	0.031821	0.137883	0.134322	0.110225	0.064974	0.031282
303	0.135066	0.129086	0.10845	0.063601	0.031972	0.137849	0.134277	0.110199	0.064952	0.031269
303.2	0.1351	0.128874	0.108469	0.06351	0.031311	0.137816	0.134232	0.110172	0.064931	0.031256
303.4	0.134662	0.128505	0.107989	0.063309	0.031083	0.137782	0.134187	0.110145	0.06491	0.031243
303.6	0.135035	0.128638	0.108078	0.063756	0.031053	0.137749	0.134142	0.110118	0.064889	0.031229
303.8	0.135093	0.128369	0.10808	0.063885	0.030777	0.137715	0.134097	0.110092	0.064868	0.031216
304	0.135363	0.128965	0.108326	0.063935	0.030914	0.137682	0.134052	0.110065	0.064847	0.031203
304.2	0.135256	0.128771	0.108482	0.063743	0.030689	0.137649	0.134008	0.110039	0.064826	0.03119
304.4	0.135832	0.128977	0.108573	0.063609	0.031048	0.137616	0.133963	0.110012	0.064805	0.031177
304.6	0.136307	0.128883	0.108864	0.06387	0.031106	0.137583	0.133918	0.109986	0.064785	0.031164
304.8	0.136081	0.129007	0.108887	0.063927	0.031284	0.13755	0.133873	0.10996	0.064764	0.031151
305	0.135911	0.128904	0.109415	0.064302	0.031333	0.137517	0.133829	0.109933	0.064743	0.031138
305.2	0.135389	0.128795	0.109593	0.064325	0.031006	0.137485	0.133784	0.109907	0.064723	0.031125
305.4	0.134998	0.129119	0.109619	0.064414	0.031145	0.137452	0.13374	0.109881	0.064702	0.031112
305.6	0.135058	0.128497	0.109474	0.063868	0.031244	0.137419	0.133695	0.109855	0.064681	0.031099
305.8	0.134784	0.128024	0.109504	0.063788	0.030899	0.137387	0.133651	0.109829	0.064661	0.031086
306	0.134884	0.127502	0.109146	0.063334	0.030725	0.137354	0.133606	0.109803	0.06464	0.031073
306.2	0.134418	0.126631	0.108411	0.062474	0.03039	0.137322	0.133562	0.109777	0.06462	0.03106
306.4	0.134595	0.126379	0.108006	0.062123	0.029958	0.13729	0.133518	0.109751	0.0646	0.031048
306.6	0.133876	0.12574	0.107532	0.061971	0.029801	0.137258	0.133473	0.109725	0.06458	0.031035
306.8	0.13407	0.125846	0.107249	0.062301	0.030456	0.137226	0.133429	0.109699	0.064559	0.031022
307	0.133991	0.126069	0.107228	0.062825	0.030478	0.137194	0.133385	0.109674	0.064539	0.031009
307.2	0.134192	0.125831	0.107272	0.062546	0.030351	0.137162	0.133341	0.109648	0.064519	0.030997
307.4	0.135531	0.126837	0.108142	0.063404	0.031007	0.13713	0.133296	0.109622	0.064499	0.030984
307.6	0.136383	0.127468	0.108983	0.064227	0.03191	0.137098	0.133252	0.109597	0.064479	0.030971
307.8	0.136319	0.127499	0.108801	0.063684	0.031873	0.137067	0.133208	0.109571	0.064459	0.030959
308	0.136698	0.12807	0.108594	0.063924	0.032333	0.137035	0.133164	0.109546	0.064439	0.030946
308.2	0.137431	0.128603	0.109004	0.064256	0.032435	0.137003	0.13312	0.10952	0.064419	0.030933
308.4	0.13718	0.128588	0.108645	0.064293	0.032382	0.136972	0.133076	0.109495	0.064399	0.030921
308.6	0.13747	0.128445	0.109038	0.064897	0.032499	0.136941	0.133033	0.10947	0.06438	0.030908
308.8	0.136889	0.128341	0.108877	0.06499	0.031855	0.136909	0.132989	0.109445	0.06436	0.030896
309	0.136147	0.128453	0.108967	0.065071	0.03153	0.136878	0.132945	0.10942	0.06434	0.030883
309.2	0.135317	0.128311	0.108615	0.064794	0.03153	0.136847	0.132901	0.109394	0.064321	0.030871
309.4	0.135331	0.128179	0.108326	0.064379	0.03109	0.136816	0.132858	0.109369	0.064301	0.030858
309.6	0.135035	0.127323	0.108022	0.063667	0.030357	0.136785	0.132814	0.109344	0.064282	0.030846
309.8	0.134282	0.126731	0.10756	0.063232	0.029708	0.136754	0.13277	0.109319	0.064262	0.030834
310	0.134171	0.126359	0.106791	0.063032	0.029398	0.136724	0.132727	0.109295	0.064243	0.030821
310.2	0.13417	0.126244	0.106414	0.063153	0.02961	0.136693	0.132683	0.10927	0.064224	0.030809
310.4	0.133383	0.125595	0.105969	0.062923	0.029055	0.136662	0.13264	0.109245	0.064204	0.030797
310.6	0.132675	0.124991	0.105458	0.062482	0.029178	0.136632	0.132596	0.10922	0.064185	0.030784
310.8	0.132603	0.12505	0.105187	0.062392	0.029532	0.136601	0.132553	0.109195	0.064166	0.030772
311	0.132022	0.125097	0.105486	0.062282	0.029348	0.136571	0.132509	0.109171	0.064147	0.03076
311.2	0.132916	0.125487	0.10617	0.062266	0.029907	0.136541	0.132466	0.109146	0.064128	0.030748
311.4	0.133606	0.126137	0.106526	0.062717	0.030303	0.13651	0.132423	0.109122	0.064108	0.030735
311.6	0.133339	0.125722	0.106557	0.062692	0.030513	0.13648	0.132379	0.109097	0.064089	0.030723
311.8	0.132998	0.125272	0.106637	0.062297	0.030051	0.13645	0.132336	0.109073	0.064071	0.030711
312	0.133647	0.125864	0.107004	0.062596	0.030352	0.13642	0.132293	0.109049	0.064052	0.030699
312.2	0.13398	0.125956	0.107482	0.062737	0.030252	0.13639	0.13225	0.109024	0.064033	0.030687
312.4	0.13365	0.125502	0.107405	0.062593	0.03016	0.13636	0.132207	0.109	0.064014	0.030675
312.6	0.133683	0.125471	0.108046	0.062866	0.030382	0.13633	0.132164	0.108976	0.063995	0.030662
312.8	0.132861	0.125595	0.107832	0.062425	0.029789	0.136301	0.132121	0.108952	0.063977	0.03065
313	0.133255	0.126011	0.108416	0.062836	0.030128	0.136271	0.132078	0.108927	0.063958	0.030638
313.2	0.133568	0.126654	0.108769	0.062793	0.030389	0.136242	0.132035	0.108903	0.063939	0.030626
313.4	0.134024	0.127147	0.108917	0.062843	0.030039	0.136212	0.131992	0.108879	0.063921	0.030614
313.6	0.133984	0.126581	0.10868	0.062413	0.029978	0.136183	0.131949	0.108856	0.063902	0.030602
313.8	0.134143	0.126655	0.108041	0.062318	0.029857	0.136153	0.131906	0.108832	0.063884	0.03059
314	0.13428	0.126975	0.107657	0.062009	0.029592	0.136124	0.131864	0.108808	0.063865	0.030578
314.2	0.134255	0.12671	0.107927	0.06213	0.029969	0.136095	0.131821	0.108784	0.063847	0.030567
314.4	0.133209	0.126063	0.10751	0.06086	0.029122	0.136066	0.131778	0.10876	0.063829	0.030555
314.6	0.133304	0.125986	0.107377	0.060846	0.029724	0.136037	0.131735	0.108737	0.06381	0.030543
314.8	0.133408	0.12592	0.107185	0.060907	0.030123	0.136008	0.131693	0.108713	0.063792	0.030531
315	0.132978	0.125614	0.107453	0.060867	0.030062	0.135979	0.13165	0.108689	0.063774	0.030519
315.2	0.133274	0.125383	0.107506	0.060993	0.030193	0.13595	0.131608	0.108666	0.063756	0.030507
315.4	0.133462	0.124852	0.107158	0.060978	0.030031	0.135922	0.131565	0.108642	0.063738	0.030495
315.6	0.133451	0.124259	0.107419	0.061073	0.029937	0.135893	0.131523	0.108619	0.06372	0.030484
315.8	0.13395	0.123992	0.10784	0.061248	0.029849	0.135864	0.13148	0.108596	0.063702	0.030472
316	0.134236	0.124072	0.107866	0.060848	0.030062	0.135836	0.131438	0.108572	0.063684	0.03046
316.2	0.134331	0.123526	0.108013	0.060938	0.030136	0.135807	0.131396	0.108549	0.063666	0.030448
316.4	0.13406	0.123477	0.108029	0.060988	0.030209	0.135779	0.131353	0.108526	0.063648	0.030437
316.6	0.134393	0.123678	0.108336	0.061245	0.030446	0.135751	0.131311	0.108503	0.06363	0.030425
316.8	0.13468	0.124069	0.108857	0.062274	0.030425	0.135723	0.131269	0.108479	0.063612	0.030413
317	0.135394	0.124723	0.109556	0.063513	0.030994	0.135694	0.131227	0.108456	0.063595	0.030402
317.2	0.135856	0.12557	0.109199	0.063901	0.031145	0.135666	0.131184	0.108433	0.063577	0.03039
317.4	0.13571	0.125068	0.108453	0.063876	0.031001	0.135638	0.131142	0.10841	0.063559	0.030378
317.6	0.136008	0.125406	0.108123	0.063663	0.030925	0.13561	0.1311	0.108387	0.063542	0.030367
317.8	0.135933	0.125938	0.107823	0.06405	0.030864	0.135583	0.131058	0.108364	0.063524	0.030355
318	0.135615	0.126328	0.107796	0.064051	0.0308	0.135555	0.131016	0.108342	0.063507	0.030344
318.2	0.135313	0.126049	0.107956	0.063885	0.030704	0.135527	0.130974	0.108319	0.063489	0.030332
318.4	0.134738	0.125403	0.10751	0.062998	0.030066	0.135499	0.130932	0.108296	0.063472	0.030321
318.6	0.135032	0.125619	0.107323	0.06327	0.030693	0.135472	0.13089	0.108273	0.063454	0.030309
318.8	0.13474	0.125268	0.106625	0.062978	0.030026	0.135444	0.130849	0.108251	0.063437	0.030298
319	0.134036	0.12477	0.106136	0.062424	0.029542	0.135417	0.130807	0.108228	0.06342	0.030286
319.2	0.13413	0.124859	0.105817	0.062533	0.029753	0.13539	0.130765	0.108206	0.063403	0.030275
319.4	0.13435	0.124596	0.105653	0.062332	0.029538	0.135362	0.130723	0.108183	0.063385	0.030263
319.6	0.134574	0.124739	0.105913	0.062571	0.029529	0.135335	0.130681	0.108161	0.063368	0.030252
319.8	0.135042	0.124996	0.10643	0.062622	0.029732	0.135308	0.13064	0.108138	0.063351	0.03024
320	0.134556	0.124853	0.106363	0.062062	0.029387	0.135281	0.130598	0.108116	0.063334	0.030229
320.2	0.13445	0.124935	0.106673	0.062667	0.029211	0.135254	0.130557	0.108094	0.063317	0.030218
320.4	0.134069	0.124666	0.10644	0.062639	0.029023	0.135227	0.130515	0.108072	0.0633	0.030206
320.6	0.134361	0.124746	0.106688	0.063094	0.029218	0.1352	0.130473	0.108049	0.063283	0.030195
320.8	0.133883	0.125005	0.107112	0.064086	0.029539	0.135173	0.130432	0.108027	0.063266	0.030183
321	0.133899	0.124707	0.106767	0.063847	0.029742	0.135147	0.130391	0.108005	0.06325	0.030172
321.2	0.134138	0.124904	0.10642	0.064189	0.02991	0.13512	0.130349	0.107983	0.063233	0.030161
321.4	0.134102	0.125109	0.106392	0.06429	0.030285	0.135093	0.130308	0.107961	0.063216	0.03015
321.6	0.134621	0.125688	0.106591	0.064253	0.030548	0.135067	0.130266	0.107939	0.063199	0.030138
321.8	0.134622	0.125848	0.107062	0.06445	0.030978	0.13504	0.130225	0.107917	0.063183	0.030127
322	0.134551	0.12632	0.107182	0.063955	0.03082	0.135014	0.130184	0.107895	0.063166	0.030116
322.2	0.134856	0.125742	0.107463	0.063511	0.030822	0.134988	0.130143	0.107873	0.06315	0.030105
322.4	0.13466	0.125118	0.106832	0.063116	0.030419	0.134961	0.130101	0.107852	0.063133	0.030093
322.6	0.135221	0.125486	0.106868	0.063279	0.030607	0.134935	0.13006	0.10783	0.063117	0.030082
322.8	0.134827	0.125123	0.106309	0.06279	0.029711	0.134909	0.130019	0.107808	0.0631	0.030071
323	0.13512	0.125249	0.106537	0.062841	0.030041	0.134883	0.129978	0.107787	0.063084	0.03006
323.2	0.13584	0.125622	0.107509	0.063267	0.03001	0.134857	0.129937	0.107765	0.063067	0.030049
323.4	0.135844	0.125719	0.107683	0.063161	0.029461	0.134831	0.129896	0.107744	0.063051	0.030038
323.6	0.135869	0.125827	0.107942	0.063071	0.029269	0.134805	0.129855	0.107722	0.063035	0.030027
323.8	0.135696	0.125998	0.10796	0.062789	0.029099	0.13478	0.129814	0.107701	0.063019	0.030015
324	0.135287	0.126234	0.107972	0.063005	0.028902	0.134754	0.129773	0.107679	0.063002	0.030004
324.2	0.134801	0.126404	0.108389	0.063572	0.02898	0.134728	0.129732	0.107658	0.062986	0.029993
324.4	0.13487	0.126545	0.108374	0.063614	0.028903	0.134703	0.129691	0.107637	0.06297	0.029982
324.6	0.134894	0.126664	0.108279	0.063922	0.029119	0.134677	0.129651	0.107615	0.062954	0.029971
324.8	0.13428	0.126368	0.108079	0.063736	0.029324	0.134652	0.12961	0.107594	0.062938	0.02996
325	0.134552	0.126209	0.108105	0.063993	0.029566	0.134626	0.129569	0.107573	0.062922	0.029949
325.2	0.134433	0.126484	0.108178	0.064503	0.029795	0.134601	0.129528	0.107552	0.062906	0.029938
325.4	0.134316	0.126301	0.108064	0.064058	0.030251	0.134576	0.129488	0.107531	0.06289	0.029927
325.6	0.133901	0.125936	0.107995	0.063626	0.03032	0.134551	0.129447	0.10751	0.062874	0.029916
325.8	0.133405	0.125386	0.108008	0.063179	0.030495	0.134526	0.129407	0.107489	0.062859	0.029905
326	0.133854	0.125587	0.108118	0.063058	0.0311	0.1345	0.129366	0.107468	0.062843	0.029894
326.2	0.133873	0.124225	0.107381	0.062293	0.030932	0.134475	0.129325	0.107447	0.062827	0.029883
326.4	0.133725	0.123703	0.106701	0.061813	0.030352	0.134451	0.129285	0.107426	0.062811	0.029872
326.6	0.133838	0.123074	0.10646	0.061417	0.030185	0.134426	0.129245	0.107405	0.062796	0.029862
326.8	0.13399	0.122944	0.106275	0.061091	0.029702	0.134401	0.129204	0.107384	0.06278	0.029851
327	0.134382	0.12294	0.106189	0.060963	0.029892	0.134376	0.129164	0.107364	0.062764	0.02984
327.2	0.134528	0.122831	0.106493	0.061051	0.029752	0.134351	0.129123	0.107343	0.062749	0.029829
327.4	0.133635	0.122823	0.105756	0.060674	0.029222	0.134327	0.129083	0.107322	0.062733	0.029818
327.6	0.133613	0.122711	0.105499	0.06049	0.029144	0.134302	0.129043	0.107302	0.062718	0.029807
327.8	0.134279	0.123297	0.105623	0.060877	0.029295	0.134278	0.129003	0.107281	0.062703	0.029796
328	0.134579	0.124051	0.10614	0.061285	0.029653	0.134253	0.128962	0.107261	0.062687	0.029786
328.2	0.134896	0.124538	0.106788	0.062182	0.029873	0.134229	0.128922	0.10724	0.062672	0.029775
328.4	0.135574	0.125548	0.107571	0.063103	0.030132	0.134205	0.128882	0.10722	0.062657	0.029764
328.6	0.135695	0.125686	0.107476	0.063115	0.030361	0.134181	0.128842	0.1072	0.062641	0.029753
328.8	0.135213	0.125066	0.107395	0.062838	0.030033	0.134156	0.128802	0.107179	0.062626	0.029743
329	0.134943	0.124946	0.107714	0.063069	0.030167	0.134132	0.128762	0.107159	0.062611	0.029732
329.2	0.13489	0.125096	0.107805	0.063319	0.030022	0.134108	0.128722	0.107139	0.062596	0.029721
329.4	0.134535	0.124845	0.107927	0.06323	0.030169	0.134084	0.128682	0.107119	0.062581	0.02971
329.6	0.134756	0.124976	0.107997	0.063517	0.0306	0.13406	0.128642	0.107098	0.062566	0.0297
329.8	0.134895	0.124456	0.108079	0.063325	0.030977	0.134037	0.128602	0.107078	0.062551	0.029689
330	0.135262	0.124488	0.10815	0.063497	0.031463	0.134013	0.128562	0.107058	0.062536	0.029678
330.2	0.134947	0.123371	0.107126	0.062448	0.030702	0.133989	0.128522	0.107038	0.062521	0.029668
330.4	0.13468	0.123409	0.107111	0.062867	0.030734	0.133965	0.128482	0.107018	0.062506	0.029657
330.6	0.134414	0.123287	0.106773	0.062636	0.030603	0.133942	0.128443	0.106998	0.062491	0.029646
330.8	0.134208	0.123509	0.106585	0.062416	0.029931	0.133918	0.128403	0.106979	0.062476	0.029636
331	0.133524	0.123459	0.106059	0.061848	0.029408	0.133895	0.128363	0.106959	0.062461	0.029625
331.2	0.13331	0.123588	0.106043	0.062384	0.029416	0.133871	0.128324	0.106939	0.062447	0.029615
331.4	0.132069	0.123573	0.105248	0.061608	0.028711	0.133848	0.128284	0.106919	0.062432	0.029604
331.6	0.132121	0.123454	0.1051	0.061404	0.028776	0.133825	0.128244	0.106899	0.062417	0.029593
331.8	0.132252	0.123633	0.105324	0.061101	0.028821	0.133801	0.128205	0.10688	0.062402	0.029583
332	0.132199	0.124267	0.105452	0.060936	0.028869	0.133778	0.128165	0.10686	0.062388	0.029572
332.2	0.132183	0.124718	0.10602	0.061581	0.028781	0.133755	0.128126	0.106841	0.062373	0.029562
332.4	0.132007	0.124612	0.105404	0.061327	0.028537	0.133732	0.128086	0.106821	0.062359	0.029551
332.6	0.131878	0.123955	0.104643	0.061006	0.028095	0.133709	0.128047	0.106801	0.062344	0.029541
332.8	0.132123	0.12354	0.10477	0.0612	0.027952	0.133686	0.128007	0.106782	0.06233	0.02953
333	0.1326	0.124183	0.105137	0.061902	0.028821	0.133663	0.127968	0.106763	0.062315	0.02952
333.2	0.133826	0.12478	0.105709	0.062596	0.029109	0.13364	0.127929	0.106743	0.062301	0.029509
333.4	0.134156	0.124095	0.106026	0.062634	0.029532	0.133618	0.127889	0.106724	0.062287	0.029499
333.6	0.135073	0.123936	0.106451	0.062927	0.030246	0.133595	0.12785	0.106705	0.062272	0.029488
333.8	0.134788	0.123027	0.106164	0.06267	0.029785	0.133572	0.127811	0.106685	0.062258	0.029478
334	0.134943	0.1226	0.105862	0.063025	0.02962	0.13355	0.127772	0.106666	0.062244	0.029467
334.2	0.135083	0.122624	0.106164	0.063026	0.02973	0.133527	0.127732	0.106647	0.06223	0.029457
334.4	0.13459	0.122228	0.106459	0.063273	0.029698	0.133505	0.127693	0.106628	0.062216	0.029446
334.6	0.133989	0.122395	0.106808	0.062888	0.029568	0.133482	0.127654	0.106609	0.062201	0.029436
334.8	0.133272	0.121578	0.106594	0.062491	0.029569	0.13346	0.127615	0.10659	0.062187	0.029426
335	0.133369	0.12135	0.106784	0.062396	0.029773	0.133438	0.127576	0.106571	0.062173	0.029415
335.2	0.132855	0.121117	0.107097	0.062419	0.030301	0.133415	0.127537	0.106552	0.062159	0.029405
335.4	0.131805	0.120576	0.106714	0.061187	0.029991	0.133393	0.127498	0.106533	0.062145	0.029394
335.6	0.13213	0.12097	0.107285	0.061474	0.030629	0.133371	0.127459	0.106514	0.062131	0.029384
335.8	0.13214	0.121259	0.107754	0.061105	0.030604	0.133349	0.12742	0.106495	0.062118	0.029374
336	0.132093	0.121901	0.107724	0.061549	0.030613	0.133327	0.127381	0.106476	0.062104	0.029363
336.2	0.131904	0.121873	0.107564	0.061401	0.030338	0.133305	0.127342	0.106458	0.06209	0.029353
336.4	0.131719	0.12142	0.106593	0.061219	0.030163	0.133283	0.127304	0.106439	0.062076	0.029343
336.6	0.131251	0.121125	0.106626	0.061487	0.029903	0.133261	0.127265	0.10642	0.062062	0.029332
336.8	0.131732	0.121863	0.106534	0.061419	0.030078	0.13324	0.127226	0.106402	0.062049	0.029322
337	0.132455	0.122337	0.106694	0.061955	0.03039	0.133218	0.127187	0.106383	0.062035	0.029312
337.2	0.133325	0.122278	0.106737	0.061608	0.030218	0.133196	0.127149	0.106364	0.062021	0.029302
337.4	0.133572	0.122223	0.106861	0.061644	0.030512	0.133175	0.12711	0.106346	0.062008	0.029291
337.6	0.13316	0.122593	0.106012	0.061376	0.029761	0.133153	0.127071	0.106327	0.061994	0.029281
337.8	0.13264	0.122725	0.105403	0.061543	0.029348	0.133132	0.127033	0.106309	0.06198	0.029271
338	0.132946	0.122818	0.105259	0.061463	0.029166	0.13311	0.126994	0.106291	0.061967	0.029261
338.2	0.133017	0.123089	0.105078	0.061339	0.029016	0.133089	0.126955	0.106272	0.061954	0.02925
338.4	0.132495	0.122585	0.104966	0.061192	0.028776	0.133067	0.126917	0.106254	0.06194	0.02924
338.6	0.132685	0.122791	0.105675	0.061236	0.02951	0.133046	0.126878	0.106236	0.061927	0.02923
338.8	0.132749	0.122262	0.105604	0.060892	0.029529	0.133025	0.12684	0.106217	0.061913	0.02922
339	0.133104	0.122651	0.106002	0.061102	0.029537	0.133004	0.126802	0.106199	0.0619	0.02921
339.2	0.132326	0.122299	0.106109	0.060635	0.02951	0.132983	0.126763	0.106181	0.061887	0.029199
339.4	0.132111	0.122223	0.105743	0.060438	0.029632	0.132962	0.126725	0.106163	0.061873	0.029189
339.6	0.132299	0.1226	0.105915	0.060654	0.029764	0.132941	0.126687	0.106145	0.06186	0.029179
339.8	0.132064	0.122198	0.105971	0.060315	0.029605	0.13292	0.126648	0.106127	0.061847	0.029169
340	0.131745	0.122037	0.105598	0.060504	0.029501	0.132899	0.12661	0.106109	0.061834	0.029159
340.2	0.13182	0.121456	0.105653	0.060422	0.029395	0.132878	0.126572	0.106091	0.061821	0.029149
340.4	0.131128	0.120948	0.105159	0.06056	0.028975	0.132857	0.126533	0.106073	0.061808	0.029139
340.6	0.131008	0.120459	0.105113	0.060744	0.028468	0.132836	0.126495	0.106055	0.061794	0.029128
340.8	0.13175	0.120845	0.104918	0.061075	0.028414	0.132816	0.126457	0.106037	0.061781	0.029118
341	0.131961	0.121062	0.105422	0.061412	0.02858	0.132795	0.126419	0.106019	0.061768	0.029108
341.2	0.131678	0.12105	0.105178	0.060905	0.02817	0.132774	0.126381	0.106002	0.061755	0.029098
341.4	0.131514	0.121729	0.105701	0.061421	0.028269	0.132754	0.126343	0.105984	0.061743	0.029088
341.6	0.131204	0.122155	0.105116	0.061394	0.027647	0.132733	0.126305	0.105966	0.06173	0.029078
341.8	0.131659	0.122416	0.105491	0.061401	0.027953	0.132713	0.126267	0.105949	0.061717	0.029068
342	0.132326	0.122334	0.105751	0.061156	0.027781	0.132693	0.126229	0.105931	0.061704	0.029058
342.2	0.13231	0.122482	0.105963	0.060733	0.027763	0.132672	0.126191	0.105913	0.061691	0.029048
342.4	0.132568	0.122551	0.106861	0.060719	0.028353	0.132652	0.126153	0.105896	0.061678	0.029038
342.6	0.133068	0.122269	0.10701	0.060718	0.028648	0.132632	0.126115	0.105878	0.061666	0.029028
342.8	0.132516	0.121867	0.106435	0.060198	0.028317	0.132612	0.126077	0.105861	0.061653	0.029018
343	0.132434	0.12169	0.106217	0.060295	0.028423	0.132592	0.12604	0.105843	0.06164	0.029008
343.2	0.132642	0.121415	0.10577	0.060106	0.028685	0.132572	0.126002	0.105826	0.061628	0.028998
343.4	0.132503	0.121053	0.104958	0.060215	0.028898	0.132552	0.125964	0.105809	0.061615	0.028988
343.6	0.132279	0.120811	0.10461	0.060267	0.028543	0.132532	0.125926	0.105791	0.061602	0.028978
343.8	0.132364	0.120777	0.104686	0.060455	0.028782	0.132512	0.125889	0.105774	0.06159	0.028968
344	0.132473	0.120708	0.104044	0.060732	0.028564	0.132492	0.125851	0.105757	0.061577	0.028958
344.2	0.132375	0.120275	0.103968	0.061057	0.028634	0.132472	0.125813	0.10574	0.061565	0.028948
344.4	0.13235	0.120173	0.103365	0.061411	0.028308	0.132453	0.125776	0.105722	0.061553	0.028938
344.6	0.133019	0.120528	0.103802	0.06212	0.029005	0.132433	0.125738	0.105705	0.06154	0.028928
344.8	0.133116	0.120958	0.103853	0.062264	0.029085	0.132413	0.1257	0.105688	0.061528	0.028918
345	0.133205	0.121788	0.104518	0.062625	0.02933	0.132394	0.125663	0.105671	0.061515	0.028908
345.2	0.133518	0.122393	0.105091	0.062793	0.029445	0.132374	0.125625	0.105654	0.061503	0.028898
345.4	0.134029	0.123272	0.105978	0.063406	0.030078	0.132355	0.125588	0.105637	0.061491	0.028888
345.6	0.133913	0.12336	0.106102	0.063109	0.029903	0.132335	0.125551	0.10562	0.061479	0.028878
345.8	0.134305	0.123541	0.106905	0.063022	0.030414	0.132316	0.125513	0.105603	0.061466	0.028869
346	0.133748	0.123469	0.107252	0.062796	0.030327	0.132297	0.125476	0.105586	0.061454	0.028859
346.2	0.13328	0.123497	0.107451	0.062124	0.029993	0.132277	0.125438	0.10557	0.061442	0.028849
346.4	0.133231	0.123167	0.107698	0.061988	0.030088	0.132258	0.125401	0.105553	0.06143	0.028839
346.6	0.132684	0.122531	0.107697	0.0616	0.029395	0.132239	0.125364	0.105536	0.061418	0.028829
346.8	0.13216	0.122413	0.107476	0.061172	0.029244	0.13222	0.125327	0.105519	0.061406	0.028819
347	0.132295	0.122714	0.107889	0.06155	0.029485	0.132201	0.125289	0.105503	0.061394	0.028809
347.2	0.131685	0.122484	0.107762	0.061464	0.029515	0.132182	0.125252	0.105486	0.061382	0.0288
347.4	0.130623	0.122432	0.107349	0.060975	0.029063	0.132163	0.125215	0.105469	0.06137	0.02879
347.6	0.130009	0.122265	0.107026	0.06072	0.028672	0.132144	0.125178	0.105453	0.061358	0.02878
347.8	0.129729	0.121783	0.106437	0.060021	0.028325	0.132125	0.125141	0.105436	0.061346	0.02877
348	0.129253	0.121312	0.10567	0.059772	0.028011	0.132106	0.125104	0.10542	0.061334	0.02876
348.2	0.129305	0.121369	0.105647	0.0598	0.028158	0.132087	0.125067	0.105403	0.061322	0.028751
348.4	0.129903	0.121207	0.105536	0.059859	0.028563	0.132069	0.12503	0.105387	0.06131	0.028741
348.6	0.130299	0.121376	0.105706	0.059221	0.028815	0.13205	0.124993	0.10537	0.061299	0.028731
348.8	0.130356	0.121333	0.10553	0.058727	0.028258	0.132031	0.124956	0.105354	0.061287	0.028721
349	0.130667	0.121763	0.105408	0.058926	0.028509	0.132013	0.124919	0.105338	0.061275	0.028711
349.2	0.130807	0.121801	0.10495	0.05862	0.028683	0.131994	0.124882	0.105321	0.061263	0.028702
349.4	0.131059	0.121524	0.104339	0.058533	0.028564	0.131976	0.124845	0.105305	0.061252	0.028692
349.6	0.131215	0.12141	0.103835	0.05833	0.028411	0.131957	0.124808	0.105289	0.06124	0.028682
349.8	0.13162	0.121746	0.10386	0.058796	0.028804	0.131939	0.124771	0.105273	0.061229	0.028672
350	0.131222	0.121524	0.103214	0.058185	0.028358	0.131921	0.124734	0.105257	0.061217	0.028663
350.2	0.131585	0.121339	0.103383	0.058059	0.028153	0.131902	0.124697	0.10524	0.061205	0.028653
350.4	0.131121	0.120282	0.10293	0.057629	0.027842	0.131884	0.124661	0.105224	0.061194	0.028643
350.6	0.131083	0.120262	0.102987	0.058166	0.027431	0.131866	0.124624	0.105208	0.061182	0.028634
350.8	0.1315	0.120527	0.10333	0.058568	0.027702	0.131848	0.124587	0.105192	0.061171	0.028624
351	0.131612	0.120642	0.104186	0.059312	0.027833	0.13183	0.124551	0.105176	0.06116	0.028614
351.2	0.130782	0.120325	0.104205	0.059614	0.027647	0.131812	0.124514	0.10516	0.061148	0.028605
351.4	0.130928	0.120449	0.104464	0.059797	0.027335	0.131793	0.124477	0.105144	0.061137	0.028595
351.6	0.131459	0.120166	0.10477	0.060194	0.027159	0.131776	0.124441	0.105129	0.061125	0.028585
351.8	0.131268	0.119612	0.104655	0.060008	0.026851	0.131758	0.124404	0.105113	0.061114	0.028576
352	0.131138	0.119663	0.104858	0.06031	0.026991	0.13174	0.124368	0.105097	0.061103	0.028566
352.2	0.131426	0.119931	0.104802	0.060392	0.02724	0.131722	0.124331	0.105081	0.061092	0.028556
352.4	0.131286	0.119489	0.104969	0.060134	0.027326	0.131704	0.124295	0.105065	0.06108	0.028547
352.6	0.131271	0.119535	0.105048	0.059523	0.027247	0.131686	0.124258	0.10505	0.061069	0.028537
352.8	0.131606	0.11993	0.105713	0.060254	0.027579	0.131669	0.124222	0.105034	0.061058	0.028527
353	0.131168	0.119675	0.105063	0.059868	0.027593	0.131651	0.124186	0.105018	0.061047	0.028518
353.2	0.131408	0.119755	0.10512	0.06	0.027666	0.131634	0.124149	0.105003	0.061036	0.028508
353.4	0.131304	0.119308	0.105038	0.059393	0.027382	0.131616	0.124113	0.104987	0.061025	0.028499
353.6	0.131221	0.119354	0.104853	0.059274	0.027905	0.131599	0.124077	0.104972	0.061014	0.028489
353.8	0.131029	0.119719	0.105082	0.059596	0.028334	0.131581	0.12404	0.104956	0.061003	0.028479
354	0.130589	0.119313	0.104394	0.058965	0.028081	0.131564	0.124004	0.104941	0.060992	0.02847
354.2	0.130546	0.119296	0.10439	0.058923	0.028118	0.131546	0.123968	0.104925	0.060981	0.02846
354.4	0.130678	0.119502	0.104202	0.059103	0.028352	0.131529	0.123932	0.10491	0.06097	0.028451
354.6	0.130655	0.119404	0.103948	0.059414	0.027996	0.131512	0.123895	0.104894	0.060959	0.028441
354.8	0.130653	0.119857	0.104468	0.059534	0.028038	0.131494	0.123859	0.104879	0.060948	0.028431
355	0.130202	0.120146	0.104725	0.060188	0.027809	0.131477	0.123823	0.104864	0.060937	0.028422
355.2	0.129854	0.120399	0.104399	0.059975	0.027794	0.13146	0.123787	0.104848	0.060926	0.028412
355.4	0.130783	0.120938	0.104798	0.059964	0.027721	0.131443	0.123751	0.104833	0.060916	0.028403
355.6	0.131044	0.12138	0.104557	0.060192	0.027983	0.131426	0.123715	0.104818	0.060905	0.028393
355.8	0.130377	0.121	0.103763	0.059679	0.027818	0.131409	0.123679	0.104803	0.060894	0.028384
356	0.130354	0.121181	0.103493	0.059324	0.027587	0.131392	0.123643	0.104788	0.060883	0.028374
356.2	0.130168	0.121052	0.103256	0.059136	0.02735	0.131375	0.123607	0.104773	0.060873	0.028365
356.4	0.130407	0.12074	0.103376	0.058726	0.027211	0.131358	0.123571	0.104758	0.060862	0.028355
356.6	0.130219	0.120222	0.103179	0.058567	0.027092	0.131342	0.123535	0.104742	0.060851	0.028346
356.8	0.130392	0.119649	0.103291	0.058664	0.026942	0.131325	0.123499	0.104727	0.060841	0.028336
357	0.129855	0.119115	0.102798	0.058153	0.026198	0.131308	0.123463	0.104712	0.06083	0.028327
357.2	0.130214	0.119051	0.103169	0.058563	0.026233	0.131291	0.123428	0.104698	0.06082	0.028317
357.4	0.130009	0.118947	0.103181	0.058374	0.026522	0.131275	0.123392	0.104683	0.060809	0.028308
357.6	0.129873	0.119454	0.103319	0.058797	0.027015	0.131258	0.123356	0.104668	0.060799	0.028298
357.8	0.13011	0.119934	0.10394	0.059246	0.027167	0.131241	0.12332	0.104653	0.060788	0.028289
358	0.13021	0.119563	0.103617	0.058794	0.026893	0.131225	0.123284	0.104638	0.060778	0.028279
358.2	0.130864	0.119948	0.104031	0.059259	0.027581	0.131209	0.123249	0.104623	0.060767	0.02827
358.4	0.131035	0.119975	0.10368	0.060033	0.027524	0.131192	0.123213	0.104609	0.060757	0.028261
358.6	0.130087	0.119227	0.102948	0.05974	0.026777	0.131176	0.123177	0.104594	0.060747	0.028251
358.8	0.130324	0.119732	0.10362	0.059936	0.027109	0.131159	0.123142	0.104579	0.060736	0.028242
359	0.130914	0.119938	0.104144	0.060703	0.027036	0.131143	0.123106	0.104564	0.060726	0.028232
359.2	0.131332	0.120225	0.104708	0.060599	0.027643	0.131127	0.123071	0.10455	0.060716	0.028223
359.4	0.131529	0.120532	0.104882	0.060766	0.02808	0.131111	0.123035	0.104535	0.060706	0.028213
359.6	0.131522	0.120958	0.104565	0.060782	0.028123	0.131094	0.123	0.104521	0.060695	0.028204
359.8	0.131394	0.120174	0.10389	0.060157	0.027527	0.131078	0.122964	0.104506	0.060685	0.028195
360	0.131152	0.119421	0.103266	0.05962	0.027136	0.131062	0.122929	0.104492	0.060675	0.028185
360.2	0.130714	0.118795	0.102696	0.059392	0.027028	0.131046	0.122893	0.104477	0.060665	0.028176
360.4	0.130936	0.118631	0.102751	0.059319	0.027598	0.13103	0.122858	0.104463	0.060655	0.028166
360.6	0.130843	0.118311	0.102793	0.059346	0.027657	0.131014	0.122822	0.104448	0.060645	0.028157
360.8	0.131021	0.118316	0.102931	0.059207	0.027616	0.130998	0.122787	0.104434	0.060635	0.028148
361	0.130801	0.118844	0.10329	0.059526	0.028015	0.130982	0.122752	0.10442	0.060625	0.028138
361.2	0.130381	0.118761	0.103269	0.059343	0.028243	0.130967	0.122716	0.104405	0.060615	0.028129
361.4	0.129981	0.119077	0.103263	0.058979	0.028238	0.130951	0.122681	0.104391	0.060605	0.02812
361.6	0.129721	0.119116	0.103185	0.058749	0.028278	0.130935	0.122646	0.104377	0.060595	0.02811
361.8	0.129721	0.118771	0.103056	0.058449	0.027926	0.130919	0.122611	0.104362	0.060585	0.028101
362	0.129059	0.118257	0.102456	0.057881	0.027482	0.130904	0.122576	0.104348	0.060575	0.028092
362.2	0.128967	0.118154	0.102584	0.057957	0.027856	0.130888	0.12254	0.104334	0.060565	0.028082
362.4	0.128459	0.117624	0.101917	0.058088	0.027153	0.130872	0.122505	0.10432	0.060555	0.028073
362.6	0.128096	0.117197	0.101645	0.057624	0.026998	0.130857	0.12247	0.104306	0.060545	0.028064
362.8	0.129061	0.117749	0.102638	0.058015	0.027424	0.130841	0.122435	0.104292	0.060535	0.028054
363	0.129514	0.118123	0.10325	0.0585	0.027566	0.130826	0.1224	0.104278	0.060526	0.028045
363.2	0.129574	0.118627	0.10357	0.058512	0.02846	0.13081	0.122365	0.104264	0.060516	0.028036
363.4	0.129529	0.119065	0.103332	0.058986	0.028103	0.130795	0.12233	0.10425	0.060506	0.028026
363.6	0.130281	0.119226	0.103498	0.059214	0.027644	0.13078	0.122295	0.104236	0.060496	0.028017
363.8	0.130509	0.118663	0.103281	0.059367	0.027391	0.130764	0.12226	0.104222	0.060487	0.028008
364	0.130837	0.1188	0.10356	0.059723	0.028105	0.130749	0.122225	0.104208	0.060477	0.027999
364.2	0.131501	0.119314	0.103673	0.060039	0.028016	0.130734	0.12219	0.104194	0.060467	0.027989
364.4	0.13177	0.11977	0.1041	0.059745	0.028378	0.130719	0.122155	0.10418	0.060458	0.02798
364.6	0.131738	0.119767	0.104339	0.059681	0.028178	0.130704	0.12212	0.104166	0.060448	0.027971
364.8	0.13143	0.11967	0.104111	0.059089	0.027917	0.130688	0.122085	0.104153	0.060439	0.027961
365	0.131678	0.119738	0.1042	0.059435	0.028209	0.130673	0.12205	0.104139	0.060429	0.027952
365.2	0.131902	0.11981	0.104057	0.059191	0.027579	0.130658	0.122016	0.104125	0.06042	0.027943
365.4	0.131968	0.120488	0.104065	0.059546	0.027389	0.130643	0.121981	0.104112	0.06041	0.027934
365.6	0.132021	0.120374	0.103813	0.059459	0.027157	0.130628	0.121946	0.104098	0.060401	0.027925
365.8	0.131715	0.120046	0.103305	0.059194	0.026378	0.130614	0.121911	0.104084	0.060391	0.027915
366	0.131223	0.119619	0.103238	0.058909	0.02581	0.130599	0.121877	0.104071	0.060382	0.027906
366.2	0.131276	0.119335	0.103699	0.058683	0.025712	0.130584	0.121842	0.104057	0.060372	0.027897
366.4	0.130399	0.118846	0.102986	0.058673	0.02498	0.130569	0.121807	0.104044	0.060363	0.027888
366.6	0.13046	0.119515	0.103307	0.058908	0.025422	0.130554	0.121773	0.10403	0.060354	0.027878
366.8	0.130719	0.119959	0.103859	0.059138	0.025937	0.13054	0.121738	0.104017	0.060344	0.027869
367	0.130599	0.119668	0.10384	0.059428	0.026642	0.130525	0.121704	0.104003	0.060335	0.02786
367.2	0.130798	0.12001	0.103868	0.060175	0.027754	0.13051	0.121669	0.10399	0.060326	0.027851
367.4	0.130896	0.120257	0.104682	0.06155	0.028118	0.130496	0.121634	0.103976	0.060317	0.027842
367.6	0.13093	0.120209	0.104731	0.06183	0.028702	0.130481	0.1216	0.103963	0.060307	0.027832
367.8	0.130655	0.119773	0.104327	0.06182	0.028841	0.130467	0.121565	0.10395	0.060298	0.027823
368	0.130605	0.119921	0.104208	0.062142	0.029425	0.130452	0.121531	0.103936	0.060289	0.027814
368.2	0.130473	0.119674	0.103545	0.061697	0.02901	0.130438	0.121497	0.103923	0.06028	0.027805
368.4	0.130184	0.119687	0.10348	0.061604	0.029848	0.130423	0.121462	0.10391	0.060271	0.027796
368.6	0.130566	0.119237	0.103651	0.061848	0.030011	0.130409	0.121428	0.103897	0.060262	0.027787
368.8	0.131388	0.119818	0.103653	0.061911	0.030161	0.130394	0.121393	0.103883	0.060253	0.027777
369	0.131905	0.120082	0.10332	0.062419	0.029937	0.13038	0.121359	0.10387	0.060244	0.027768
369.2	0.132322	0.120723	0.103376	0.062072	0.029464	0.130366	0.121325	0.103857	0.060235	0.027759
369.4	0.132252	0.121007	0.103197	0.061962	0.029221	0.130352	0.12129	0.103844	0.060226	0.02775
369.6	0.132488	0.120748	0.103281	0.061812	0.028978	0.130338	0.121256	0.103831	0.060217	0.027741
369.8	0.132636	0.120931	0.103657	0.062015	0.028879	0.130323	0.121222	0.103818	0.060208	0.027732
370	0.132248	0.120454	0.103485	0.061309	0.027974	0.130309	0.121188	0.103805	0.060199	0.027723
370.2	0.132179	0.120518	0.104081	0.060762	0.027795	0.130295	0.121154	0.103792	0.06019	0.027714
370.4	0.131647	0.120429	0.103794	0.060809	0.027743	0.130281	0.121119	0.103779	0.060181	0.027704
370.6	0.131642	0.120851	0.104238	0.060851	0.027765	0.130267	0.121085	0.103766	0.060172	0.027695
370.8	0.131231	0.12004	0.103763	0.060424	0.027698	0.130253	0.121051	0.103753	0.060163	0.027686
371	0.131206	0.119905	0.10379	0.060761	0.028094	0.130239	0.121017	0.10374	0.060154	0.027677
371.2	0.130863	0.119772	0.103465	0.06086	0.028103	0.130225	0.120983	0.103727	0.060146	0.027668
371.4	0.130167	0.11908	0.103249	0.060983	0.027079	0.130212	0.120949	0.103715	0.060137	0.027659
371.6	0.129562	0.119101	0.102813	0.060261	0.02654	0.130198	0.120915	0.103702	0.060128	0.02765
371.8	0.129692	0.118513	0.102387	0.059916	0.026363	0.130184	0.120881	0.103689	0.060119	0.027641
372	0.129251	0.118022	0.101602	0.05968	0.026222	0.13017	0.120847	0.103676	0.060111	0.027632
372.2	0.129877	0.117722	0.101653	0.059652	0.026318	0.130156	0.120813	0.103663	0.060102	0.027623
372.4	0.130256	0.118091	0.102198	0.060001	0.026765	0.130143	0.120779	0.103651	0.060093	0.027614
372.6	0.130317	0.117499	0.102159	0.05958	0.026299	0.130129	0.120745	0.103638	0.060085	0.027604
372.8	0.130801	0.117728	0.102573	0.05948	0.026255	0.130116	0.120711	0.103626	0.060076	0.027595
373	0.13023	0.117037	0.101998	0.058984	0.025989	0.130102	0.120677	0.103613	0.060067	0.027586
373.2	0.130382	0.117678	0.102614	0.059151	0.026506	0.130088	0.120643	0.1036	0.060059	0.027577
373.4	0.130714	0.118198	0.102945	0.059305	0.026643	0.130075	0.12061	0.103588	0.06005	0.027568
373.6	0.130824	0.118337	0.103229	0.059489	0.026918	0.130062	0.120576	0.103575	0.060042	0.027559
373.8	0.130282	0.118215	0.103146	0.059164	0.026619	0.130048	0.120542	0.103563	0.060033	0.02755
374	0.129907	0.118298	0.103123	0.058811	0.02632	0.130035	0.120508	0.10355	0.060025	0.027541
374.2	0.130014	0.118739	0.10376	0.059044	0.026627	0.130021	0.120475	0.103538	0.060016	0.027532
374.4	0.12953	0.118858	0.103615	0.059128	0.026713	0.130008	0.120441	0.103525	0.060008	0.027523
374.6	0.128848	0.1187	0.103405	0.058832	0.026569	0.129995	0.120407	0.103513	0.059999	0.027514
374.8	0.128433	0.118593	0.102788	0.058665	0.026667	0.129982	0.120374	0.103501	0.059991	0.027505
375	0.128407	0.118724	0.102991	0.058607	0.02685	0.129968	0.12034	0.103488	0.059983	0.027496
375.2	0.128149	0.118826	0.102936	0.057919	0.026668	0.129955	0.120306	0.103476	0.059974	0.027487
375.4	0.128567	0.118804	0.103068	0.05812	0.026575	0.129942	0.120273	0.103464	0.059966	0.027478
375.6	0.128843	0.118953	0.103275	0.057939	0.027163	0.129929	0.120239	0.103451	0.059958	0.027469
375.8	0.128789	0.117924	0.102621	0.058023	0.027359	0.129916	0.120206	0.103439	0.059949	0.02746
376	0.128901	0.118001	0.102634	0.058296	0.027687	0.129903	0.120172	0.103427	0.059941	0.027451
376.2	0.129492	0.117592	0.103207	0.058656	0.028153	0.12989	0.120139	0.103415	0.059933	0.027442
376.4	0.129296	0.117388	0.103521	0.058841	0.028111	0.129877	0.120105	0.103403	0.059925	0.027433
376.6	0.128765	0.116693	0.103348	0.058472	0.028027	0.129864	0.120072	0.103391	0.059916	0.027424
376.8	0.128924	0.116576	0.10378	0.058389	0.027962	0.129851	0.120038	0.103378	0.059908	0.027415
377	0.128449	0.116528	0.103312	0.058247	0.027811	0.129838	0.120005	0.103366	0.0599	0.027406
377.2	0.129261	0.117644	0.103773	0.058874	0.027807	0.129825	0.119971	0.103354	0.059892	0.027397
377.4	0.130287	0.118268	0.104126	0.059425	0.02792	0.129812	0.119938	0.103342	0.059884	0.027388
377.6	0.130131	0.11832	0.104349	0.059993	0.028294	0.1298	0.119905	0.10333	0.059876	0.02738
377.8	0.129756	0.118754	0.104683	0.060363	0.028216	0.129787	0.119871	0.103318	0.059868	0.027371
378	0.130139	0.119367	0.105135	0.060957	0.02856	0.129774	0.119838	0.103306	0.05986	0.027362
378.2	0.12989	0.11919	0.104874	0.061183	0.028694	0.129762	0.119805	0.103295	0.059852	0.027353
378.4	0.13008	0.119652	0.105027	0.061145	0.029051	0.129749	0.119772	0.103283	0.059844	0.027344
378.6	0.130351	0.119806	0.105052	0.061298	0.028992	0.129736	0.119738	0.103271	0.059836	0.027335
378.8	0.130386	0.120333	0.105139	0.061358	0.028848	0.129724	0.119705	0.103259	0.059828	0.027326
379	0.130769	0.120457	0.105641	0.061163	0.028856	0.129711	0.119672	0.103247	0.05982	0.027317
379.2	0.131251	0.120595	0.105852	0.06124	0.028755	0.129699	0.119639	0.103235	0.059812	0.027308
379.4	0.131268	0.120262	0.105707	0.061453	0.028723	0.129686	0.119606	0.103224	0.059804	0.027299
379.6	0.130613	0.119408	0.105078	0.060907	0.02825	0.129674	0.119573	0.103212	0.059796	0.02729
379.8	0.130262	0.118982	0.104862	0.060875	0.028153	0.129661	0.11954	0.1032	0.059788	0.027281
380	0.130195	0.119185	0.10467	0.06081	0.028109	0.129649	0.119506	0.103188	0.05978	0.027273
380.2	0.129698	0.118372	0.104132	0.060319	0.027737	0.129637	0.119473	0.103177	0.059772	0.027264
380.4	0.129714	0.118494	0.103752	0.060218	0.027412	0.129624	0.11944	0.103165	0.059764	0.027255
380.6	0.129813	0.118508	0.103643	0.059651	0.027413	0.129612	0.119407	0.103154	0.059757	0.027246
380.8	0.130253	0.118288	0.103335	0.059283	0.027095	0.1296	0.119374	0.103142	0.059749	0.027237
381	0.130792	0.118131	0.102959	0.059164	0.027329	0.129588	0.119341	0.10313	0.059741	0.027228
381.2	0.131075	0.118419	0.102961	0.059551	0.027811	0.129576	0.119309	0.103119	0.059733	0.027219
381.4	0.131397	0.118474	0.102965	0.059729	0.028709	0.129563	0.119276	0.103107	0.059726	0.02721
381.6	0.131063	0.118365	0.102758	0.059158	0.02896	0.129551	0.119243	0.103096	0.059718	0.027202
381.8	0.130667	0.117882	0.102617	0.058795	0.028986	0.129539	0.11921	0.103084	0.05971	0.027193
382	0.131102	0.117711	0.10269	0.059364	0.029261	0.129527	0.119177	0.103073	0.059703	0.027184
382.2	0.13049	0.117195	0.102721	0.059379	0.029368	0.129515	0.119144	0.103062	0.059695	0.027175
382.4	0.130765	0.117485	0.103029	0.059552	0.029217	0.129503	0.119111	0.10305	0.059687	0.027166
382.6	0.130572	0.116729	0.102772	0.059784	0.028791	0.129491	0.119079	0.103039	0.05968	0.027157
382.8	0.130247	0.11659	0.102629	0.059683	0.028274	0.129479	0.119046	0.103027	0.059672	0.027148
383	0.130285	0.116401	0.102965	0.059486	0.028093	0.129467	0.119013	0.103016	0.059665	0.02714
383.2	0.130294	0.1165	0.103167	0.059514	0.028174	0.129456	0.11898	0.103005	0.059657	0.027131
383.4	0.130014	0.116484	0.102961	0.05875	0.028271	0.129444	0.118948	0.102994	0.05965	0.027122
383.6	0.129988	0.116724	0.103032	0.058656	0.028261	0.129432	0.118915	0.102982	0.059642	0.027113
383.8	0.129763	0.116952	0.103185	0.058884	0.028421	0.12942	0.118882	0.102971	0.059635	0.027104
384	0.12983	0.117315	0.102809	0.059382	0.028281	0.129408	0.11885	0.10296	0.059627	0.027096
384.2	0.12987	0.117352	0.103004	0.059313	0.027918	0.129397	0.118817	0.102949	0.05962	0.027087
384.4	0.12971	0.117266	0.10252	0.0595	0.027896	0.129385	0.118785	0.102938	0.059612	0.027078
384.6	0.129565	0.117758	0.102464	0.05905	0.027854	0.129373	0.118752	0.102926	0.059605	0.027069
384.8	0.128997	0.117668	0.102211	0.059154	0.027456	0.129362	0.118719	0.102915	0.059598	0.02706
385	0.12875	0.118026	0.102134	0.059025	0.027567	0.12935	0.118687	0.102904	0.05959	0.027052
385.2	0.128216	0.118246	0.102191	0.059011	0.027638	0.129339	0.118654	0.102893	0.059583	0.027043
385.4	0.128685	0.118786	0.102608	0.059382	0.027936	0.129327	0.118622	0.102882	0.059576	0.027034
385.6	0.128826	0.118823	0.102745	0.059181	0.027874	0.129316	0.118589	0.102871	0.059568	0.027025
385.8	0.128937	0.118537	0.102999	0.059677	0.027868	0.129304	0.118557	0.10286	0.059561	0.027016
386	0.129354	0.118753	0.103084	0.060415	0.027808	0.129293	0.118525	0.102849	0.059554	0.027008
386.2	0.12871	0.118161	0.103359	0.060719	0.02737	0.129281	0.118492	0.102838	0.059547	0.026999
386.4	0.129164	0.117796	0.102906	0.060421	0.026824	0.12927	0.11846	0.102827	0.059539	0.02699
386.6	0.129531	0.117367	0.102781	0.060476	0.026705	0.129259	0.118427	0.102817	0.059532	0.026981
386.8	0.129733	0.11757	0.102697	0.060036	0.026058	0.129247	0.118395	0.102806	0.059525	0.026973
387	0.130199	0.117295	0.102922	0.059636	0.026629	0.129236	0.118363	0.102795	0.059518	0.026964
387.2	0.130541	0.117345	0.10285	0.059259	0.026945	0.129225	0.118331	0.102784	0.059511	0.026955
387.4	0.130307	0.11722	0.102633	0.058517	0.026495	0.129214	0.118298	0.102773	0.059503	0.026946
387.6	0.130246	0.117201	0.102467	0.058811	0.026372	0.129202	0.118266	0.102762	0.059496	0.026938
387.8	0.130055	0.116682	0.102346	0.058873	0.026163	0.129191	0.118234	0.102752	0.059489	0.026929
388	0.129984	0.116794	0.102317	0.058651	0.02608	0.12918	0.118202	0.102741	0.059482	0.02692
388.2	0.129403	0.116671	0.102047	0.058147	0.02582	0.129169	0.118169	0.10273	0.059475	0.026912
388.4	0.128938	0.116762	0.10146	0.058239	0.026371	0.129158	0.118137	0.10272	0.059468	0.026903
388.6	0.129041	0.117587	0.101719	0.058452	0.026661	0.129147	0.118105	0.102709	0.059461	0.026894
388.8	0.129031	0.117648	0.101984	0.058585	0.026279	0.129136	0.118073	0.102698	0.059454	0.026885
389	0.129479	0.118417	0.102711	0.058822	0.026813	0.129125	0.118041	0.102688	0.059447	0.026877
389.2	0.129556	0.118075	0.102738	0.059141	0.026832	0.129114	0.118009	0.102677	0.05944	0.026868
389.4	0.130236	0.118784	0.103139	0.059908	0.027678	0.129103	0.117977	0.102667	0.059433	0.026859
389.6	0.129796	0.118442	0.102509	0.059288	0.027228	0.129092	0.117945	0.102656	0.059426	0.026851
389.8	0.130148	0.118607	0.102558	0.059475	0.027408	0.129081	0.117913	0.102646	0.059419	0.026842
390	0.130306	0.118781	0.102617	0.059857	0.027272	0.12907	0.117881	0.102635	0.059412	0.026833
390.2	0.130432	0.11833	0.10278	0.060168	0.027233	0.12906	0.117849	0.102625	0.059405	0.026825
390.4	0.130927	0.118418	0.102814	0.060006	0.027623	0.129049	0.117817	0.102614	0.059399	0.026816
390.6	0.130834	0.118588	0.102949	0.060302	0.027621	0.129038	0.117785	0.102604	0.059392	0.026807
390.8	0.130522	0.11823	0.102763	0.059713	0.027033	0.129027	0.117753	0.102593	0.059385	0.026798
391	0.130663	0.118038	0.103289	0.060173	0.027652	0.129017	0.117721	0.102583	0.059378	0.02679
391.2	0.130236	0.118057	0.103506	0.060073	0.027359	0.129006	0.117689	0.102573	0.059371	0.026781
391.4	0.129658	0.117725	0.103198	0.059719	0.026875	0.128995	0.117657	0.102562	0.059365	0.026772
391.6	0.129633	0.117568	0.103412	0.059955	0.027368	0.128985	0.117625	0.102552	0.059358	0.026764
391.8	0.129554	0.117673	0.103858	0.060055	0.027093	0.128974	0.117594	0.102542	0.059351	0.026755
392	0.12922	0.117694	0.103773	0.060056	0.02705	0.128964	0.117562	0.102531	0.059344	0.026747
392.2	0.128803	0.11726	0.103229	0.060228	0.026822	0.128953	0.11753	0.102521	0.059338	0.026738
392.4	0.128643	0.117309	0.103397	0.060834	0.027216	0.128943	0.117498	0.102511	0.059331	0.026729
392.6	0.128677	0.117467	0.103793	0.060994	0.027134	0.128932	0.117467	0.102501	0.059324	0.026721
392.8	0.128644	0.117179	0.103638	0.060387	0.026789	0.128922	0.117435	0.102491	0.059318	0.026712
393	0.128676	0.117325	0.104263	0.060913	0.027078	0.128911	0.117403	0.10248	0.059311	0.026703
393.2	0.128483	0.116812	0.103908	0.060603	0.026874	0.128901	0.117371	0.10247	0.059304	0.026695
393.4	0.128104	0.117046	0.103691	0.060016	0.02696	0.12889	0.11734	0.10246	0.059298	0.026686
393.6	0.127743	0.11694	0.103716	0.059521	0.026487	0.12888	0.117308	0.10245	0.059291	0.026677
393.8	0.128506	0.117192	0.103782	0.06	0.026973	0.12887	0.117277	0.10244	0.059285	0.026669
394	0.128621	0.117335	0.103545	0.059803	0.026956	0.12886	0.117245	0.10243	0.059278	0.02666
394.2	0.128455	0.116829	0.103365	0.059544	0.026851	0.128849	0.117213	0.10242	0.059271	0.026652
394.4	0.128274	0.116956	0.103387	0.059441	0.027141	0.128839	0.117182	0.10241	0.059265	0.026643
394.6	0.127863	0.116504	0.102845	0.05872	0.027039	0.128829	0.11715	0.1024	0.059258	0.026634
394.8	0.127848	0.115947	0.102825	0.05809	0.027295	0.128819	0.117119	0.10239	0.059252	0.026626
395	0.128046	0.116003	0.102625	0.058026	0.028031	0.128809	0.117087	0.10238	0.059245	0.026617
395.2	0.127797	0.116202	0.102614	0.057354	0.028217	0.128798	0.117056	0.10237	0.059239	0.026609
395.4	0.127831	0.116343	0.102432	0.05726	0.02849	0.128788	0.117024	0.10236	0.059233	0.0266
395.6	0.127373	0.116627	0.102341	0.057383	0.028538	0.128778	0.116993	0.10235	0.059226	0.026591
395.8	0.127209	0.116931	0.102218	0.057561	0.028089	0.128768	0.116962	0.10234	0.05922	0.026583
396	0.127073	0.11679	0.10178	0.057834	0.028001	0.128758	0.11693	0.102331	0.059213	0.026574
396.2	0.12726	0.116828	0.101746	0.058104	0.028103	0.128748	0.116899	0.102321	0.059207	0.026566
396.4	0.127343	0.117014	0.101521	0.058031	0.027648	0.128738	0.116867	0.102311	0.059201	0.026557
396.6	0.128142	0.117911	0.102361	0.058455	0.027668	0.128728	0.116836	0.102301	0.059194	0.026549
396.8	0.129177	0.11838	0.102838	0.058621	0.028055	0.128718	0.116805	0.102291	0.059188	0.02654
397	0.129261	0.118223	0.103002	0.058639	0.02756	0.128709	0.116773	0.102282	0.059182	0.026531
397.2	0.129747	0.118205	0.103	0.058584	0.027412	0.128699	0.116742	0.102272	0.059175	0.026523
397.4	0.130576	0.118302	0.103021	0.05891	0.027163	0.128689	0.116711	0.102262	0.059169	0.026514
397.6	0.131476	0.118688	0.103615	0.059672	0.027555	0.128679	0.11668	0.102253	0.059163	0.026506
397.8	0.131806	0.118392	0.103294	0.060008	0.027328	0.128669	0.116648	0.102243	0.059157	0.026497
398	0.131888	0.118003	0.103523	0.059666	0.026951	0.12866	0.116617	0.102233	0.05915	0.026489
398.2	0.132096	0.117346	0.103757	0.060213	0.027051	0.12865	0.116586	0.102224	0.059144	0.02648
398.4	0.132251	0.116481	0.10362	0.060327	0.027001	0.12864	0.116555	0.102214	0.059138	0.026472
398.6	0.131915	0.115398	0.102826	0.059594	0.026694	0.12863	0.116524	0.102205	0.059132	0.026463
398.8	0.132378	0.11549	0.102747	0.059935	0.02729	0.128621	0.116493	0.102195	0.059126	0.026455
399	0.131734	0.115023	0.101823	0.059847	0.026712	0.128611	0.116462	0.102186	0.05912	0.026446
399.2	0.131073	0.114725	0.101722	0.059944	0.026307	0.128602	0.116431	0.102176	0.059113	0.026438
399.4	0.13062	0.114819	0.101252	0.060156	0.025786	0.128592	0.116399	0.102167	0.059107	0.026429
399.6	0.129948	0.114738	0.101128	0.060339	0.025418	0.128582	0.116368	0.102157	0.059101	0.02642
[truncated: 401 more rows]
