# Supplementary material for: Design of miniprotein inhibitors targeting complement C9 to block membrane attack complex assembly
Source: Nat Commun. 2026 Mar 12;17:3827. doi: 10.1038/s41467-026-70667-x (PMC13121834; doi:10.1038/s41467-026-70667-x)
Supplement: Supplementary file 7 — Source Data [file 41467_2026_70667_MOESM7_ESM.zip › Source Data Fig. 4.xlsx]

## Sheet: Figure 4b-Inhibition (%)
	P57			P57-M4			P57-M5
50 nM	97.994	96.7458	97.4522	98.5091	93.9717	90.4989	97.9127	95.6788	95.8068
25 nM	97.6145	96.6124	95.1698	97.3435	86.4497	86.7834	95.7441	95.2521	93.7367
12.5 nM	61.6427	58.6023	61.2261	61.5072	62.31	60.9342	62.6999	57.0819	68.7102

## Sheet: Figure 4c-Hemolysis (%)
	Hemolysis (%)
2%NHS	49.6745	56.6713	58.3716
2%C9-dpl	1.64166	2.46879	2.06422
2%C9-dpl+C9	73.0541	72.1775	72.9358
P9-500nM	2.66063	3.16228	1.43349
P9-100nM	4.13246	4.32732	2.40826
P57-500nM	1.8398	3.41193	1.80619
P57-100nM	5.32126	5.1595	2.89564

## Sheet: Figure 4d-BLI
Time (s)	C9	Fit	C8	C7	C6	C5	C4	C3
0	-0.00539	0	-0.00502	-0.0011	-0.00142	-0.00708	-0.00771	-0.00397
0.2	-0.00354	0.002628	-0.00467	-0.00119	-0.00162	-0.00681	-0.0078	-0.00383
0.4	-0.00178	0.005228	-0.00436	-0.00092	-0.00171	-0.00663	-0.00796	-0.00359
0.6	0.000225	0.0078	-0.00398	-0.00089	-0.00168	-0.00616	-0.00804	-0.00282
0.8	0.002652	0.010341	-0.0038	-0.00055	-0.00107	-0.00578	-0.00768	-0.00239
1	0.004656	0.012849	-0.0038	-0.00081	-0.00103	-0.0057	-0.0079	-0.00225
1.2	0.006919	0.015324	-0.00371	-0.00076	-0.00088	-0.0055	-0.00746	-0.00199
1.4	0.010146	0.017765	-0.00327	-5.9e-05	6.29e-05	-0.00467	-0.00635	-0.00138
1.6	0.013013	0.020172	-0.00278	0.00048	0.000916	-0.00398	-0.00572	-0.00101
1.8	0.015863	0.022544	-0.00223	0.001023	0.001688	-0.00332	-0.0047	-0.00087
2	0.017977	0.024881	-0.00229	0.001192	0.002277	-0.00343	-0.00387	-0.00092
2.2	0.020263	0.027183	-0.00193	0.002074	0.002854	-0.00281	-0.00286	-0.00068
2.4	0.022857	0.029451	-0.00172	0.002278	0.003073	-0.00218	-0.00269	0.000133
2.6	0.025448	0.031684	-0.00135	0.00228	0.003413	-0.00176	-0.00263	0.000553
2.8	0.027406	0.033883	-0.00148	0.002426	0.003461	-0.00167	-0.00293	0.000787
3	0.03037	0.036049	-0.00101	0.00323	0.003564	-0.00143	-0.00303	0.001132
3.2	0.032954	0.038181	-0.00064	0.003786	0.003895	-0.00102	-0.00272	0.002138
3.4	0.034469	0.04028	-0.00103	0.003696	0.003368	-0.00177	-0.00299	0.001852
3.6	0.036695	0.042347	-0.00065	0.004124	0.00293	-0.00174	-0.00273	0.002245
3.8	0.038892	0.044381	-0.00027	0.004273	0.002853	-0.00173	-0.00257	0.002265
4	0.040819	0.046384	-0.00018	0.00417	0.00278	-0.0021	-0.00269	0.001771
4.2	0.04269	0.048355	-3.7e-05	0.004045	0.002175	-0.00275	-0.00332	0.001473
4.4	0.043774	0.050296	-0.0004	0.003864	0.001624	-0.00345	-0.00364	0.001569
4.6	0.04541	0.052206	-0.00074	0.003333	0.001235	-0.00347	-0.00423	0.001506
4.8	0.047119	0.054087	-0.00104	0.00308	0.000737	-0.00421	-0.00442	0.000704
5	0.04847	0.055938	-0.00147	0.002772	1.88e-05	-0.00504	-0.00493	0.00022
5.2	0.050651	0.05776	-0.00172	0.003047	-0.00025	-0.00512	-0.00474	0.00011
5.4	0.053287	0.059553	-0.00135	0.002923	0.0002	-0.00455	-0.00427	0.000132
5.6	0.055383	0.061318	-0.00138	0.002589	0.000125	-0.00451	-0.00447	-0.0002
5.8	0.057616	0.063056	-0.00161	0.002562	0.000231	-0.00422	-0.00442	-0.00037
6	0.059274	0.064766	-0.00185	0.002306	-0.00022	-0.00468	-0.0045	-0.00068
6.2	0.06178	0.066449	-0.00181	0.00279	-4.4e-05	-0.00399	-0.00453	-0.00065
6.4	0.063449	0.068106	-0.00213	0.00241	8.62e-05	-0.00459	-0.00522	-0.00073
6.6	0.065046	0.069737	-0.0022	0.002414	-0.00034	-0.00506	-0.00601	-0.00096
6.8	0.066722	0.071343	-0.00234	0.002432	-0.00022	-0.00544	-0.0058	-0.00089
7	0.068647	0.072923	-0.00221	0.002478	0.000275	-0.00577	-0.00545	-0.00087
7.2	0.07037	0.074478	-0.00197	0.002548	0.000903	-0.00555	-0.00472	-0.00035
7.4	0.071674	0.076009	-0.00208	0.002183	0.001019	-0.00567	-0.00464	-0.00056
7.6	0.073488	0.077516	-0.00201	0.002196	0.001456	-0.00528	-0.00416	-0.00014
7.8	0.075057	0.079	-0.00203	0.002058	0.002527	-0.00499	-0.00369	3.21e-06
8	0.076898	0.08046	-0.00166	0.001976	0.002944	-0.00483	-0.00328	-4.6e-05
8.2	0.079021	0.081897	-0.00149	0.002115	0.003016	-0.00463	-0.00313	0.000762
8.4	0.080633	0.083312	-0.0017	0.002136	0.002943	-0.00449	-0.00284	0.001155
8.6	0.082881	0.084704	-0.00183	0.002006	0.003232	-0.004	-0.00298	0.001246
8.8	0.084619	0.086075	-0.00187	0.002037	0.0028	-0.00398	-0.00253	0.000816
9	0.086362	0.087425	-0.00214	0.002773	0.003013	-0.00375	-0.00214	0.000957
9.2	0.088047	0.088753	-0.00244	0.002346	0.00253	-0.00333	-0.0024	0.00088
9.4	0.089891	0.09006	-0.0022	0.002219	0.002803	-0.00285	-0.00227	0.00077
9.6	0.091781	0.091347	-0.00232	0.002858	0.0028	-0.00236	-0.00217	0.000634
9.8	0.093689	0.092614	-0.00192	0.003433	0.002902	-0.0018	-0.0025	0.0006
10	0.095053	0.093862	-0.00181	0.003099	0.002655	-0.00208	-0.00292	-0.0003
10.2	0.096002	0.095089	-0.00238	0.002519	0.002545	-0.00265	-0.00391	-0.00125
10.4	0.096568	0.096298	-0.00235	0.001959	0.002178	-0.00323	-0.0043	-0.00202
10.6	0.097839	0.097488	-0.00188	0.002009	0.002241	-0.00338	-0.00413	-0.00203
10.8	0.098744	0.098659	-0.00178	0.00157	0.002196	-0.00412	-0.00423	-0.00246
11	0.10037	0.099812	-0.00134	0.001465	0.002425	-0.00435	-0.00463	-0.0023
11.2	0.101639	0.100948	-0.00066	0.001409	0.002534	-0.00423	-0.00457	-0.00182
11.4	0.103067	0.102065	-0.00073	0.001624	0.002691	-0.00433	-0.00504	-0.00173
11.6	0.104653	0.103165	-0.00055	0.001668	0.002652	-0.00469	-0.00503	-0.00159
11.8	0.106481	0.104248	3.06e-05	0.0019	0.003272	-0.00458	-0.00487	-0.00099
12	0.107962	0.105315	-9.7e-05	0.002054	0.002747	-0.0051	-0.0054	-0.00103
12.2	0.109996	0.106364	3.22e-05	0.002659	0.002908	-0.00514	-0.00525	-0.00019
12.4	0.111258	0.107398	-0.00033	0.002076	0.002437	-0.00547	-0.00525	-0.0004
12.6	0.112469	0.108415	-0.00069	0.00216	0.002293	-0.00467	-0.00519	-0.00045
12.8	0.11367	0.109417	-0.00066	0.002606	0.001826	-0.004	-0.00491	-0.00059
13	0.114847	0.110403	-0.00064	0.00314	0.002008	-0.00352	-0.00442	1.1e-05
13.2	0.115807	0.111374	-0.00093	0.0031	0.001738	-0.00322	-0.00481	0.000238
13.4	0.116821	0.11233	-0.00059	0.003853	0.001985	-0.00268	-0.0044	0.000317
13.6	0.117971	0.113272	-0.00065	0.004028	0.00195	-0.00244	-0.00424	0.000531
13.8	0.119245	0.114198	-0.0006	0.003802	0.001924	-0.00197	-0.0044	0.000448
14	0.119888	0.115111	-0.00114	0.003154	0.001991	-0.00246	-0.00443	-0.00019
14.2	0.120476	0.11601	-0.00096	0.002881	0.002057	-0.00234	-0.00404	-3.5e-05
14.4	0.121055	0.116894	-0.00111	0.002697	0.002338	-0.00205	-0.00384	-0.00037
14.6	0.121891	0.117765	-0.00117	0.00287	0.002725	-0.00217	-0.0044	-0.00046
14.8	0.122435	0.118623	-0.00085	0.002322	0.002631	-0.00228	-0.00466	-0.00059
15	0.123316	0.119468	-0.00053	0.00202	0.002977	-0.00243	-0.00452	-0.00058
15.2	0.123761	0.120299	-0.00044	0.001497	0.002506	-0.0027	-0.00449	-0.00102
15.4	0.124309	0.121118	-0.0005	0.001478	0.002228	-0.00294	-0.00463	-0.00146
15.6	0.124789	0.121925	-0.00031	0.000837	0.001628	-0.00342	-0.00467	-0.0018
15.8	0.125771	0.122719	-0.00055	0.00095	0.001596	-0.00343	-0.00501	-0.00165
16	0.126273	0.123501	-0.00074	0.000574	0.001247	-0.00424	-0.00533	-0.00187
16.2	0.126709	0.124271	-0.00073	5.15e-05	0.0006	-0.00426	-0.00546	-0.00223
16.4	0.127347	0.12503	-0.00107	-0.00038	0.000373	-0.00403	-0.00547	-0.00246
16.6	0.128185	0.125777	-0.00126	0.000216	0.000475	-0.00363	-0.00524	-0.00222
16.8	0.129117	0.126512	-0.00077	0.000581	0.000761	-0.00342	-0.00482	-0.00154
17	0.129871	0.127237	-0.0008	0.000758	0.000905	-0.00337	-0.00464	-0.00114
17.2	0.130592	0.12795	-0.00067	0.001496	0.001096	-0.00301	-0.00443	-0.0006
17.4	0.131343	0.128653	-0.0008	0.001561	0.001115	-0.00286	-0.00396	-0.00035
17.6	0.132378	0.129345	-0.00091	0.001744	0.00101	-0.0032	-0.00362	-5.8e-05
17.8	0.1331	0.130026	-0.00058	0.002022	0.001175	-0.0031	-0.00303	0.000175
18	0.13446	0.130698	-9.6e-06	0.002924	0.001877	-0.00317	-0.00243	0.000757
18.2	0.135268	0.131359	0.000342	0.003568	0.002439	-0.00284	-0.00194	0.001154
18.4	0.135905	0.13201	-0.00017	0.003779	0.002446	-0.00293	-0.00233	0.000711
18.6	0.136783	0.132652	4.01e-05	0.003956	0.002827	-0.00299	-0.00204	0.000414
18.8	0.137091	0.133284	0.000468	0.003438	0.003197	-0.00321	-0.00161	0.000233
19	0.137449	0.133906	5.09e-05	0.003093	0.003	-0.00354	-0.00155	-0.00029
19.2	0.138224	0.13452	0.000292	0.003149	0.002679	-0.00356	-0.00175	-0.00036
19.4	0.138739	0.135124	3.87e-05	0.003219	0.002566	-0.00382	-0.00207	-0.00032
19.6	0.139359	0.135719	-0.00052	0.002934	0.002556	-0.00417	-0.00249	-0.00055
19.8	0.140152	0.136305	-0.00101	0.002949	0.002759	-0.00422	-0.00296	-0.00056
20	0.139572	0.136883	-0.00196	0.002228	0.001811	-0.00494	-0.00375	-0.00142
20.2	0.139851	0.137452	-0.00245	0.002207	0.00119	-0.00477	-0.00373	-0.00153
20.4	0.140661	0.138012	-0.00277	0.002399	0.001578	-0.00462	-0.00345	-0.00134
20.6	0.140981	0.138565	-0.00329	0.001993	0.001645	-0.00456	-0.00386	-0.00137
20.8	0.141437	0.139109	-0.00275	0.002003	0.001759	-0.00363	-0.00371	-0.00111
21	0.14179	0.139645	-0.00278	0.001943	0.001695	-0.00351	-0.00397	-0.001
21.2	0.142305	0.140173	-0.00239	0.002007	0.002144	-0.00269	-0.0038	-0.00087
21.4	0.142762	0.140694	-0.00249	0.001558	0.002062	-0.00333	-0.00397	-0.00102
21.6	0.143495	0.141207	-0.00214	0.001596	0.002247	-0.00316	-0.00423	-0.00132
21.8	0.144183	0.141712	-0.00153	0.001447	0.002487	-0.0029	-0.00356	-0.00126
22	0.145219	0.14221	-0.00085	0.001815	0.002817	-0.00267	-0.00285	-0.00068
22.2	0.145282	0.142701	-0.00082	0.001923	0.002659	-0.00264	-0.00283	-0.00087
22.4	0.145651	0.143185	-0.00032	0.001815	0.002477	-0.00267	-0.00288	-0.00114
22.6	0.146157	0.143661	0.00015	0.001705	0.002608	-0.00285	-0.00291	-0.00149
22.8	0.146392	0.144131	0.000161	0.001276	0.002808	-0.003	-0.00296	-0.00157
23	0.147157	0.144594	0.000557	0.001586	0.002589	-0.00281	-0.00228	-0.00117
23.2	0.148242	0.145051	0.00131	0.002289	0.003402	-0.00262	-0.00202	-0.00033
23.4	0.148595	0.145501	0.00128	0.002242	0.003505	-0.00278	-0.00226	-0.00037
23.6	0.148753	0.145944	0.000935	0.002032	0.003374	-0.00268	-0.00245	-0.0005
23.8	0.149019	0.146381	0.000285	0.002115	0.003299	-0.00283	-0.00277	-0.00055
24	0.148706	0.146812	-0.0004	0.002122	0.002627	-0.0032	-0.00287	-0.00073
24.2	0.149038	0.147237	-3e-05	0.0025	0.002479	-0.00294	-0.00222	-0.00024
24.4	0.148875	0.147655	-0.00031	0.002376	0.002791	-0.00297	-0.00258	-0.00032
24.6	0.148628	0.148068	-0.00078	0.001923	0.002779	-0.00311	-0.00316	-0.00036
24.8	0.149056	0.148475	-0.00068	0.002417	0.002907	-0.00283	-0.0035	-0.00015
25	0.14916	0.148876	-0.00117	0.002312	0.002812	-0.00344	-0.00408	-0.0006
25.2	0.149452	0.149272	-0.00162	0.00193	0.003079	-0.00355	-0.00447	-0.00073
25.4	0.149517	0.149662	-0.00203	0.00183	0.003003	-0.00413	-0.00501	-0.00063
25.6	0.149809	0.150046	-0.00247	0.001378	0.002486	-0.00411	-0.00563	-0.00127
25.8	0.149548	0.150426	-0.00264	0.001002	0.00253	-0.00436	-0.00517	-0.00095
26	0.149533	0.1508	-0.00246	0.001135	0.002543	-0.00484	-0.00531	-0.00058
26.2	0.149562	0.151168	-0.00269	0.001504	0.002318	-0.005	-0.00541	-0.00163
26.4	0.150239	0.151532	-0.00258	0.001368	0.002109	-0.005	-0.00558	-0.00189
26.6	0.15138	0.151891	-0.00223	0.002	0.002241	-0.00418	-0.005	-0.00173
26.8	0.151697	0.152244	-0.00196	0.002245	0.00224	-0.00389	-0.00413	-0.00184
27	0.153054	0.152593	-0.00085	0.003569	0.002613	-0.00346	-0.00295	-0.001
27.2	0.153853	0.152937	-0.00061	0.003964	0.00302	-0.00361	-0.00288	-0.0013
27.4	0.154141	0.153277	-0.0006	0.003665	0.002761	-0.00397	-0.00288	-0.00174
27.6	0.154375	0.153612	-0.00092	0.003641	0.002227	-0.00386	-0.00267	-0.00169
27.8	0.15491	0.153942	-0.00075	0.003806	0.002317	-0.00407	-0.00249	-0.00167
28	0.155673	0.154268	-0.00044	0.004017	0.001982	-0.00411	-0.00218	-0.00146
28.2	0.156101	0.15459	-0.00027	0.004101	0.001695	-0.00385	-0.00167	-0.00112
28.4	0.156581	0.154907	-0.00036	0.004126	0.0016	-0.00376	-0.00209	-0.00131
28.6	0.157389	0.15522	-0.00031	0.004047	0.001539	-0.00379	-0.0026	-0.00102
28.8	0.157745	0.155528	-0.00072	0.003533	0.001298	-0.00378	-0.00328	-0.00121
29	0.157551	0.155833	-0.00084	0.002705	0.000615	-0.00435	-0.00388	-0.00166
29.2	0.158023	0.156134	-0.00076	0.0024	0.0009	-0.00428	-0.00423	-0.00104
29.4	0.157851	0.156431	-0.00102	0.001982	0.001003	-0.00487	-0.00507	-0.00163
29.6	0.158143	0.156723	-0.00133	0.001575	0.001056	-0.00473	-0.00586	-0.00198
29.8	0.158063	0.157012	-0.00172	0.001241	0.001519	-0.00486	-0.0058	-0.00215
30	0.158355	0.157298	-0.00157	0.001126	0.001817	-0.0054	-0.00563	-0.0026
30.2	0.15846	0.157579	-0.0019	0.000868	0.001633	-0.0053	-0.0057	-0.00312
30.4	0.158899	0.157857	-0.0018	0.001043	0.001624	-0.00494	-0.00595	-0.00324
30.6	0.158619	0.158131	-0.00159	0.001156	0.00136	-0.00484	-0.00573	-0.00343
30.8	0.158334	0.158402	-0.00154	0.001202	0.001293	-0.00519	-0.00579	-0.00373
31	0.158799	0.15867	-0.00175	0.001295	0.00151	-0.00529	-0.00579	-0.00323
31.2	0.15853	0.158934	-0.002	0.000715	0.001579	-0.00559	-0.006	-0.00355
31.4	0.158466	0.159194	-0.00205	0.000547	0.001837	-0.00521	-0.00543	-0.00333
31.6	0.158743	0.159452	-0.00173	0.001124	0.002104	-0.0046	-0.00486	-0.00275
31.8	0.159289	0.159706	-0.00144	0.001243	0.002344	-0.00441	-0.0047	-0.00261
32	0.15998	0.159956	-0.00106	0.001769	0.002332	-0.00399	-0.00422	-0.00178
32.2	0.160172	0.160204	-0.00097	0.002294	0.002243	-0.00337	-0.00392	-0.00093
32.4	0.160187	0.160449	-0.00119	0.002638	0.002165	-0.00285	-0.00458	-0.0008
32.6	0.159917	0.160691	-0.00151	0.001988	0.002093	-0.00329	-0.00517	-0.00121
32.8	0.159687	0.160929	-0.00174	0.001895	0.002242	-0.00292	-0.00537	-0.00111
33	0.159902	0.161165	-0.00145	0.002216	0.002455	-0.00284	-0.0055	-0.00103
33.2	0.16018	0.161398	-0.00161	0.002239	0.002479	-0.0028	-0.00544	-0.0013
33.4	0.159923	0.161628	-0.00211	0.002193	0.002257	-0.0033	-0.00596	-0.00232
33.6	0.160665	0.161855	-0.00254	0.002442	0.002037	-0.00308	-0.00578	-0.00199
33.8	0.160657	0.16208	-0.00286	0.001945	0.001738	-0.00423	-0.00554	-0.0027
34	0.160782	0.162302	-0.00311	0.001564	0.001193	-0.00509	-0.0057	-0.00281
34.2	0.160699	0.162521	-0.00334	0.001326	0.000512	-0.00543	-0.00614	-0.00284
34.4	0.160952	0.162737	-0.00311	0.00127	0.000365	-0.00575	-0.00619	-0.00367
34.6	0.160962	0.162951	-0.00307	0.000737	0.0002	-0.00587	-0.00614	-0.00342
34.8	0.161481	0.163163	-0.00271	0.000829	0.000416	-0.00566	-0.00543	-0.00308
35	0.162055	0.163372	-0.00255	0.000471	0.000515	-0.0058	-0.00526	-0.00279
35.2	0.162846	0.163579	-0.00202	0.000826	0.000824	-0.00604	-0.00492	-0.00254
35.4	0.162966	0.163783	-0.0018	0.001057	0.000899	-0.00584	-0.00461	-0.00286
35.6	0.16356	0.163985	-0.00151	0.001215	0.000693	-0.00552	-0.00422	-0.00233
35.8	0.164062	0.164184	-0.0012	0.000859	0.000695	-0.00527	-0.00417	-0.00181
36	0.164059	0.164381	-0.00135	0.000568	0.0003	-0.00537	-0.00412	-0.00158
36.2	0.163779	0.164576	-0.00169	0.000664	0.000356	-0.00498	-0.00436	-0.0016
36.4	0.163441	0.164769	-0.00245	0.000292	0.000462	-0.00533	-0.00465	-0.00203
36.6	0.163499	0.16496	-0.00217	2.89e-05	0.000743	-0.00529	-0.00478	-0.00264
36.8	0.163998	0.165148	-0.00192	0.001078	0.001573	-0.0041	-0.00438	-0.00209
37	0.164195	0.165335	-0.00203	0.001174	0.001511	-0.00407	-0.00449	-0.00222
37.2	0.16419	0.165519	-0.0025	0.00056	0.000988	-0.0042	-0.00476	-0.0027
37.4	0.164515	0.165701	-0.00258	0.000669	0.001392	-0.00429	-0.00443	-0.00259
37.6	0.164777	0.165881	-0.00328	0.000428	0.001033	-0.00444	-0.00443	-0.0024
37.8	0.164516	0.16606	-0.00317	-0.00011	0.000902	-0.0049	-0.00476	-0.00305
38	0.164701	0.166236	-0.00326	-2.2e-05	0.001001	-0.00497	-0.00462	-0.00277
38.2	0.165036	0.16641	-0.00248	0.000686	0.001656	-0.0046	-0.00438	-0.00229
38.4	0.165068	0.166583	-0.00199	0.000847	0.002111	-0.00439	-0.00414	-0.00253
38.6	0.165028	0.166754	-0.00161	0.000961	0.002382	-0.00429	-0.00389	-0.00201
38.8	0.165265	0.166923	-0.00084	0.001547	0.002451	-0.00393	-0.00351	-0.0016
39	0.165673	0.16709	-0.00015	0.001712	0.002433	-0.00444	-0.00381	-0.00176
39.2	0.165662	0.167255	1.75e-05	0.002331	0.002086	-0.00482	-0.00393	-0.00186
39.4	0.165269	0.167419	4.15e-05	0.002304	0.001794	-0.00487	-0.00394	-0.00208
39.6	0.165953	0.167581	0.000397	0.002657	0.001994	-0.0042	-0.0036	-0.00143
39.8	0.16596	0.167741	0.000553	0.002617	0.002426	-0.0039	-0.00376	-0.00143
40	0.165926	0.167899	0.000246	0.002751	0.002278	-0.00405	-0.00405	-0.00177
40.2	0.166046	0.168056	0.000484	0.003207	0.002754	-0.00366	-0.00426	-0.00133
40.4	0.166509	0.168212	5.43e-05	0.003338	0.00315	-0.00346	-0.00454	-0.00139
40.6	0.166511	0.168365	9.83e-05	0.003606	0.003354	-0.00298	-0.00477	-0.00191
40.8	0.167452	0.168518	2.66e-05	0.004207	0.003808	-0.00221	-0.00422	-0.00132
41	0.167413	0.168668	-0.00018	0.004007	0.003404	-0.00243	-0.00408	-0.00136
41.2	0.167504	0.168818	-0.00071	0.003507	0.003344	-0.00254	-0.004	-0.00162
41.4	0.167477	0.168965	-0.00124	0.003179	0.003227	-0.00278	-0.00395	-0.00159
41.6	0.167677	0.169111	-0.00174	0.00327	0.003056	-0.00278	-0.00366	-0.0019
41.8	0.168015	0.169256	-0.00172	0.003371	0.003301	-0.00282	-0.0036	-0.00153
42	0.168058	0.1694	-0.00195	0.00358	0.00354	-0.00337	-0.00371	-0.0014
42.2	0.168045	0.169542	-0.00211	0.003656	0.002828	-0.00368	-0.00409	-0.0018
42.4	0.168025	0.169682	-0.00268	0.002947	0.00248	-0.00421	-0.00432	-0.00251
42.6	0.168003	0.169822	-0.0028	0.002442	0.001599	-0.00452	-0.0046	-0.00269
42.8	0.168112	0.16996	-0.00265	0.002242	0.00146	-0.0047	-0.00453	-0.0028
43	0.168407	0.170096	-0.0024	0.001923	0.001346	-0.00537	-0.0049	-0.00317
43.2	0.168991	0.170232	-0.00236	0.002028	0.001337	-0.00552	-0.00465	-0.00319
43.4	0.169697	0.170366	-0.00224	0.002444	0.001573	-0.0051	-0.00448	-0.00261
43.6	0.170502	0.170498	-0.00174	0.002586	0.00236	-0.00438	-0.00444	-0.00221
43.8	0.170448	0.17063	-0.0018	0.00193	0.002438	-0.00446	-0.00524	-0.00259
44	0.170819	0.17076	-0.00182	0.001905	0.002462	-0.00437	-0.00524	-0.00246
44.2	0.170872	0.17089	-0.00183	0.001713	0.002709	-0.00434	-0.00538	-0.00249
44.4	0.171325	0.171018	-0.00179	0.002046	0.003106	-0.00373	-0.00462	-0.00254
44.6	0.170981	0.171144	-0.00149	0.001828	0.002964	-0.00389	-0.00428	-0.00272
44.8	0.171223	0.17127	-0.00099	0.001897	0.003133	-0.0036	-0.00376	-0.00219
45	0.170891	0.171395	-0.00119	0.002026	0.003086	-0.00363	-0.00352	-0.0026
45.2	0.17076	0.171518	-0.0013	0.001934	0.002975	-0.00354	-0.0036	-0.00301
45.4	0.170609	0.17164	-0.00144	0.002009	0.002778	-0.00384	-0.00334	-0.00267
45.6	0.170886	0.171762	-0.0015	0.002544	0.003082	-0.00372	-0.00291	-0.00223
45.8	0.170918	0.171882	-0.00185	0.002304	0.003225	-0.00395	-0.00354	-0.00201
46	0.170393	0.172001	-0.00254	0.001793	0.002334	-0.00471	-0.0039	-0.0032
46.2	0.170422	0.172119	-0.00327	0.001439	0.001578	-0.00485	-0.00441	-0.00359
46.4	0.170654	0.172236	-0.00377	0.001086	0.001225	-0.00513	-0.00485	-0.00359
46.6	0.170073	0.172352	-0.00417	0.000942	0.00072	-0.00517	-0.00534	-0.00374
46.8	0.170378	0.172467	-0.00432	0.001224	0.000995	-0.0053	-0.00537	-0.00348
47	0.17097	0.172581	-0.00415	0.001675	0.001203	-0.00505	-0.00552	-0.00314
47.2	0.171523	0.172695	-0.00422	0.002247	0.001249	-0.00468	-0.00554	-0.00285
47.4	0.170899	0.172807	-0.00463	0.002219	0.000755	-0.00478	-0.00593	-0.00295
47.6	0.170688	0.172918	-0.00423	0.002034	0.00108	-0.00488	-0.0064	-0.00283
47.8	0.170602	0.173028	-0.00423	0.001337	0.000995	-0.0052	-0.00671	-0.003
48	0.171235	0.173138	-0.00388	0.001766	0.001301	-0.00463	-0.00573	-0.0026
48.2	0.171566	0.173246	-0.00343	0.00203	0.001497	-0.00439	-0.0053	-0.00218
48.4	0.171592	0.173354	-0.00326	0.001764	0.001264	-0.00403	-0.00461	-0.00173
48.6	0.17158	0.173461	-0.00278	0.001576	0.001225	-0.004	-0.00436	-0.00127
48.8	0.171346	0.173566	-0.00279	0.001413	0.000898	-0.00374	-0.00465	-0.00163
49	0.171874	0.173671	-0.00201	0.001848	0.001459	-0.00319	-0.00445	-0.00182
49.2	0.171615	0.173776	-0.00173	0.00168	0.001173	-0.00344	-0.00416	-0.00139
49.4	0.171989	0.173879	-0.00177	0.001711	0.001471	-0.00338	-0.00357	-0.00085
49.6	0.172771	0.173982	-0.00179	0.00204	0.001914	-0.00333	-0.00321	-0.00097
49.8	0.172979	0.174083	-0.00169	0.00203	0.00179	-0.00358	-0.0031	-0.00147
50	0.172856	0.174184	-0.00228	0.002028	0.00078	-0.00395	-0.00331	-0.00214
50.2	0.173532	0.174284	-0.00186	0.002376	0.001646	-0.00369	-0.0033	-0.00196
50.4	0.173805	0.174384	-0.00173	0.002837	0.001658	-0.00359	-0.00305	-0.00213
50.6	0.173917	0.174482	-0.00224	0.002839	0.001806	-0.00374	-0.00342	-0.00292
50.8	0.174609	0.17458	-0.00235	0.003066	0.002249	-0.00369	-0.00361	-0.00319
51	0.174937	0.174677	-0.00226	0.003181	0.002405	-0.00341	-0.00373	-0.00315
51.2	0.174899	0.174773	-0.00204	0.003055	0.002	-0.0035	-0.00394	-0.00329
51.4	0.17437	0.174869	-0.00239	0.002283	0.001743	-0.00423	-0.00425	-0.00407
51.6	0.174304	0.174964	-0.00244	0.002101	0.002111	-0.0045	-0.00465	-0.00395
51.8	0.174677	0.175058	-0.00253	0.001606	0.002212	-0.00454	-0.00448	-0.0042
52	0.174366	0.175151	-0.00277	0.001753	0.001906	-0.0044	-0.00456	-0.00454
52.2	0.174017	0.175244	-0.00292	0.001305	0.001632	-0.00442	-0.005	-0.00437
52.4	0.173645	0.175336	-0.00343	0.000762	0.001423	-0.00459	-0.00544	-0.00466
52.6	0.173847	0.175428	-0.00332	0.000787	0.001564	-0.004	-0.00548	-0.00441
52.8	0.173369	0.175518	-0.00335	0.000155	0.001343	-0.00382	-0.00589	-0.00465
53	0.173623	0.175608	-0.0029	0.000631	0.001714	-0.00404	-0.00585	-0.00432
53.2	0.173425	0.175698	-0.00349	0.000406	0.001221	-0.00421	-0.00548	-0.00398
53.4	0.173511	0.175787	-0.00372	0.000639	0.001218	-0.00375	-0.00599	-0.00407
53.6	0.173664	0.175875	-0.00396	0.000982	0.001266	-0.00392	-0.00643	-0.00427
53.8	0.173691	0.175962	-0.00381	0.001441	0.001805	-0.00367	-0.00619	-0.00355
54	0.173962	0.176049	-0.00353	0.001996	0.002115	-0.00326	-0.00621	-0.00331
54.2	0.174953	0.176135	-0.00287	0.002512	0.003101	-0.00268	-0.0059	-0.00287
54.4	0.175454	0.176221	-0.00302	0.00277	0.003218	-0.00248	-0.00559	-0.00266
54.6	0.17582	0.176306	-0.00348	0.002247	0.003341	-0.00282	-0.00566	-0.00267
54.8	0.175917	0.17639	-0.00325	0.002014	0.003606	-0.00321	-0.00523	-0.00261
55	0.175833	0.176474	-0.00304	0.002121	0.003515	-0.00362	-0.00484	-0.00218
55.2	0.17528	0.176557	-0.00323	0.001325	0.003109	-0.00442	-0.00534	-0.00246
55.4	0.174622	0.17664	-0.00372	0.001017	0.003094	-0.00503	-0.00547	-0.00305
55.6	0.174118	0.176722	-0.00393	0.000798	0.002738	-0.00542	-0.00551	-0.00314
55.8	0.173906	0.176804	-0.00364	0.000815	0.002374	-0.00553	-0.0055	-0.00348
56	0.173115	0.176885	-0.00356	0.000698	0.002108	-0.00561	-0.00621	-0.00383
56.2	0.173135	0.176965	-0.00351	0.000909	0.002333	-0.00584	-0.0063	-0.00374
56.4	0.172924	0.177045	-0.00333	0.000775	0.002447	-0.00601	-0.00615	-0.00372
56.6	0.173149	0.177124	-0.00301	0.001074	0.002252	-0.00532	-0.0056	-0.00313
56.8	0.173483	0.177203	-0.00219	0.001389	0.002549	-0.00483	-0.00525	-0.00283
57	0.173943	0.177281	-0.00197	0.002052	0.002606	-0.00441	-0.00521	-0.00307
57.2	0.174362	0.177359	-0.00213	0.001913	0.002373	-0.00423	-0.00509	-0.00302
57.4	0.174988	0.177436	-0.0019	0.002152	0.002913	-0.00343	-0.00526	-0.00277
57.6	0.175361	0.177513	-0.00197	0.002505	0.00295	-0.00322	-0.005	-0.0032
57.8	0.176009	0.177589	-0.0018	0.00313	0.003045	-0.00318	-0.00449	-0.00291
58	0.177063	0.177665	-0.00139	0.003233	0.003282	-0.00266	-0.00427	-0.00269
58.2	0.17821	0.17774	-0.0012	0.003687	0.004272	-0.00207	-0.00358	-0.00211
58.4	0.17863	0.177815	-0.00101	0.003497	0.00444	-0.00242	-0.00349	-0.00236
58.6	0.178631	0.177889	-0.00157	0.003052	0.003918	-0.00306	-0.00357	-0.00274
58.8	0.178998	0.177963	-0.00122	0.003038	0.004458	-0.00345	-0.00336	-0.00291
59	0.178785	0.178036	-0.00136	0.003067	0.004382	-0.00395	-0.00329	-0.00287
59.2	0.178168	0.178109	-0.00188	0.002261	0.003305	-0.00464	-0.00413	-0.00363
59.4	0.177687	0.178181	-0.00191	0.002566	0.002816	-0.00491	-0.00398	-0.00386
59.6	0.177771	0.178253	-0.00216	0.002433	0.002653	-0.00507	-0.00427	-0.00387
59.8	0.177157	0.178325	-0.00212	0.002171	0.002152	-0.00507	-0.0048	-0.00381
60	0.176713	0.178396	-0.00222	0.001813	0.001931	-0.00533	-0.00574	-0.0038
60.2	0.176676	0.178466	-0.00273	0.0019	0.001631	-0.00547	-0.00577	-0.00348
60.4	0.176801	0.178536	-0.00228	0.002008	0.001583	-0.00484	-0.00513	-0.00258
60.6	0.176504	0.178606	-0.00278	0.001875	0.001004	-0.0042	-0.00501	-0.00264
60.8	0.176894	0.178675	-0.00224	0.001944	0.001212	-0.00359	-0.00487	-0.00251
61	0.176803	0.178744	-0.00238	0.001377	0.001152	-0.0034	-0.00472	-0.00238
61.2	0.176705	0.178812	-0.00282	0.001239	0.000788	-0.00366	-0.00501	-0.00238
61.4	0.176746	0.17888	-0.00281	0.001403	0.001207	-0.00323	-0.00487	-0.0025
61.6	0.176892	0.178948	-0.00282	0.001491	0.001105	-0.00345	-0.00508	-0.00269
61.8	0.177202	0.179015	-0.00277	0.001559	0.001747	-0.00346	-0.00493	-0.00201
62	0.177768	0.179082	-0.0026	0.001522	0.002747	-0.00313	-0.00463	-0.00158
62.2	0.177586	0.179148	-0.00291	0.001695	0.00305	-0.00298	-0.00474	-0.00188
62.4	0.177429	0.179214	-0.00341	0.001562	0.002636	-0.0033	-0.00541	-0.00235
62.6	0.177163	0.179279	-0.00378	0.001579	0.002249	-0.00352	-0.00563	-0.00252
62.8	0.177502	0.179344	-0.00318	0.00208	0.002687	-0.00345	-0.00539	-0.00235
63	0.177071	0.179409	-0.00392	0.001796	0.002088	-0.00425	-0.00609	-0.00322
63.2	0.177327	0.179473	-0.00379	0.001629	0.001462	-0.0048	-0.0065	-0.00359
63.4	0.177877	0.179537	-0.00386	0.001703	0.00115	-0.00469	-0.0066	-0.0037
63.6	0.178246	0.179601	-0.00357	0.001454	0.001159	-0.00456	-0.00663	-0.00416
63.8	0.178235	0.179664	-0.00343	0.00128	0.000798	-0.00446	-0.00709	-0.00442
64	0.178952	0.179726	-0.00399	0.00098	0.000566	-0.00475	-0.00739	-0.00489
64.2	0.179277	0.179789	-0.00429	0.001287	0.000482	-0.00471	-0.00691	-0.00494
64.4	0.178955	0.179851	-0.00417	0.001357	6.99e-05	-0.00486	-0.00681	-0.0055
64.6	0.178638	0.179913	-0.00435	0.000932	-0.00035	-0.00522	-0.00705	-0.00626
64.8	0.17924	0.179974	-0.0036	0.001462	0.000254	-0.00501	-0.00708	-0.00622
65	0.179149	0.180035	-0.00333	0.001364	0.000619	-0.00494	-0.00696	-0.00602
65.2	0.179629	0.180095	-0.00317	0.001773	0.000754	-0.00506	-0.00706	-0.00567
65.4	0.180026	0.180156	-0.00272	0.00201	0.001213	-0.00475	-0.00659	-0.00542
65.6	0.180173	0.180215	-0.00258	0.002012	0.00159	-0.00477	-0.00627	-0.00505
65.8	0.179701	0.180275	-0.00285	0.002216	0.002041	-0.0046	-0.00601	-0.00478
66	0.178884	0.180334	-0.00326	0.001748	0.001595	-0.00477	-0.00647	-0.00511
66.2	0.178256	0.180393	-0.00356	0.001427	0.001156	-0.00455	-0.00636	-0.0053
66.4	0.178223	0.180451	-0.00386	0.001551	0.00117	-0.00439	-0.00636	-0.00477
66.6	0.178132	0.18051	-0.00342	0.001597	0.001112	-0.00456	-0.00655	-0.0045
66.8	0.178368	0.180567	-0.00336	0.001447	0.001022	-0.00433	-0.00624	-0.00435
67	0.17829	0.180625	-0.00337	0.000849	0.000649	-0.00476	-0.00629	-0.00436
67.2	0.178914	0.180682	-0.00263	0.000676	0.000822	-0.00471	-0.00572	-0.00388
67.4	0.17897	0.180739	-0.00268	0.000456	0.000862	-0.00473	-0.00559	-0.00411
67.6	0.179128	0.180795	-0.00198	0.000431	0.001778	-0.00429	-0.00506	-0.00387
67.8	0.179466	0.180852	-0.0027	0.000379	0.001725	-0.00437	-0.00532	-0.00414
68	0.17976	0.180908	-0.00311	0.00026	0.001874	-0.0043	-0.00516	-0.00417
68.2	0.179368	0.180963	-0.00294	0.000478	0.001966	-0.00441	-0.00516	-0.00383
68.4	0.179385	0.181018	-0.00291	0.000501	0.002026	-0.00438	-0.00544	-0.00403
68.6	0.179243	0.181073	-0.00308	0.000558	0.002553	-0.00446	-0.00561	-0.00386
68.8	0.179262	0.181128	-0.00325	0.000905	0.002596	-0.00468	-0.00603	-0.00374
69	0.179423	0.181182	-0.00307	0.001246	0.003131	-0.00383	-0.006	-0.00304
69.2	0.179854	0.181236	-0.00317	0.001446	0.003196	-0.00368	-0.00638	-0.0026
69.4	0.179829	0.18129	-0.00326	0.002015	0.003302	-0.00357	-0.00594	-0.0027
69.6	0.179445	0.181343	-0.00372	0.001967	0.003696	-0.00361	-0.00591	-0.00256
69.8	0.179204	0.181397	-0.004	0.002071	0.003373	-0.00369	-0.00598	-0.00278
70	0.17905	0.181449	-0.0043	0.001866	0.003115	-0.00377	-0.00599	-0.00294
70.2	0.179435	0.181502	-0.00448	0.001709	0.00307	-0.00355	-0.0053	-0.00323
70.4	0.179595	0.181554	-0.00459	0.001845	0.003027	-0.00366	-0.00541	-0.00321
70.6	0.17929	0.181606	-0.00461	0.001301	0.002512	-0.00438	-0.00568	-0.00382
70.8	0.179324	0.181658	-0.00445	0.001227	0.002301	-0.00424	-0.00545	-0.00399
71	0.179463	0.181709	-0.00381	0.001384	0.002074	-0.00427	-0.00529	-0.0036
71.2	0.179633	0.18176	-0.00346	0.001458	0.002345	-0.00388	-0.00514	-0.00369
71.4	0.179724	0.181811	-0.00337	0.001463	0.002244	-0.00383	-0.00514	-0.00384
71.6	0.180063	0.181862	-0.00334	0.000833	0.002075	-0.00337	-0.00568	-0.00433
71.8	0.18036	0.181912	-0.00344	0.000962	0.0015	-0.00329	-0.00613	-0.0046
72	0.180951	0.181962	-0.00331	0.000765	0.002001	-0.00318	-0.00605	-0.00404
72.2	0.180657	0.182012	-0.00352	0.000848	0.001865	-0.00354	-0.00615	-0.00406
72.4	0.181216	0.182061	-0.00333	0.001278	0.001892	-0.00349	-0.00605	-0.00382
72.6	0.1807	0.182111	-0.00361	0.001059	0.001417	-0.00374	-0.00624	-0.004
72.8	0.181037	0.18216	-0.00341	0.001453	0.001176	-0.00415	-0.00638	-0.00364
73	0.181448	0.182208	-0.00299	0.001911	0.00182	-0.00312	-0.00621	-0.00326
73.2	0.181822	0.182257	-0.00291	0.002143	0.00175	-0.00357	-0.00648	-0.00333
73.4	0.181442	0.182305	-0.00281	0.002234	0.001885	-0.0039	-0.00564	-0.00315
73.6	0.181767	0.182353	-0.00246	0.002765	0.002253	-0.00351	-0.0055	-0.00262
73.8	0.181983	0.1824	-0.0021	0.003176	0.002133	-0.0037	-0.0051	-0.00256
74	0.181672	0.182448	-0.00187	0.003299	0.002458	-0.0033	-0.00453	-0.00258
74.2	0.181776	0.182495	-0.00169	0.003349	0.002516	-0.00278	-0.0044	-0.00249
74.4	0.181526	0.182542	-0.00196	0.003501	0.002649	-0.0033	-0.00436	-0.00242
74.6	0.181324	0.182588	-0.00206	0.003578	0.003124	-0.00302	-0.00418	-0.00243
74.8	0.181549	0.182635	-0.0019	0.004342	0.00314	-0.00261	-0.00388	-0.00195
75	0.181612	0.182681	-0.00197	0.004366	0.002947	-0.00263	-0.00375	-0.00183
75.2	0.181408	0.182727	-0.00185	0.004319	0.003318	-0.00209	-0.00382	-0.00175
75.4	0.181701	0.182773	-0.00226	0.003964	0.003375	-0.00225	-0.00397	-0.00215
75.6	0.18202	0.182818	-0.00261	0.003525	0.003567	-0.00226	-0.00392	-0.00235
75.8	0.182579	0.182863	-0.00212	0.004167	0.004519	-0.00171	-0.0033	-0.00186
76	0.182526	0.182908	-0.0024	0.003814	0.004951	-0.00231	-0.00297	-0.00227
76.2	0.18245	0.182953	-0.00278	0.003489	0.004787	-0.00264	-0.00324	-0.00268
76.4	0.182633	0.182997	-0.00283	0.003183	0.004703	-0.00238	-0.00275	-0.00277
76.6	0.182087	0.183042	-0.00319	0.002351	0.004177	-0.00251	-0.00319	-0.00358
76.8	0.182261	0.183086	-0.00326	0.002578	0.004227	-0.00245	-0.00329	-0.00374
77	0.182541	0.18313	-0.0029	0.002342	0.004412	-0.00202	-0.00333	-0.00409
77.2	0.182629	0.183173	-0.00285	0.002142	0.004133	-0.00216	-0.00379	-0.00429
77.4	0.182433	0.183216	-0.00291	0.00216	0.003778	-0.00205	-0.00386	-0.00447
77.6	0.183108	0.18326	-0.00223	0.002291	0.003981	-0.00191	-0.00421	-0.00455
77.8	0.183196	0.183302	-0.00211	0.002253	0.003843	-0.00178	-0.00402	-0.00421
78	0.182877	0.183345	-0.00266	0.001847	0.003443	-0.00214	-0.00443	-0.00475
78.2	0.183263	0.183388	-0.00274	0.002169	0.003722	-0.00217	-0.00456	-0.00446
78.4	0.183418	0.18343	-0.00295	0.001993	0.003651	-0.00281	-0.0047	-0.00432
78.6	0.183311	0.183472	-0.00273	0.002151	0.00383	-0.00269	-0.00472	-0.0043
78.8	0.183367	0.183514	-0.00285	0.002206	0.003707	-0.00367	-0.00483	-0.00419
79	0.183001	0.183555	-0.00271	0.002367	0.003956	-0.00396	-0.00481	-0.00405
79.2	0.182747	0.183597	-0.00204	0.002661	0.004476	-0.00366	-0.00469	-0.00346
79.4	0.183036	0.183638	-0.00233	0.002776	0.004297	-0.00383	-0.00475	-0.00359
79.6	0.182684	0.183679	-0.00234	0.00266	0.004458	-0.00419	-0.00476	-0.00353
79.8	0.18221	0.18372	-0.00182	0.002665	0.004642	-0.00412	-0.00452	-0.00379
80	0.181495	0.18376	-0.00235	0.002229	0.003995	-0.00503	-0.00496	-0.00471
80.2	0.181591	0.1838	-0.00277	0.001714	0.003715	-0.0048	-0.00452	-0.0045
80.4	0.181415	0.183841	-0.00243	0.002036	0.003365	-0.00431	-0.00412	-0.00474
80.6	0.181308	0.183881	-0.00238	0.001809	0.002891	-0.00452	-0.00436	-0.00461
80.8	0.18139	0.18392	-0.00224	0.001801	0.002873	-0.00407	-0.00412	-0.00448
81	0.181251	0.18396	-0.00223	0.001205	0.002887	-0.00429	-0.00411	-0.0045
81.2	0.180936	0.183999	-0.00262	0.000898	0.002325	-0.00423	-0.00426	-0.00485
81.4	0.181491	0.184038	-0.00288	0.001257	0.002599	-0.00364	-0.00404	-0.00454
81.6	0.181548	0.184077	-0.00306	0.000635	0.002194	-0.00422	-0.00413	-0.00469
81.8	0.18125	0.184116	-0.00405	0.000616	0.001456	-0.00462	-0.00451	-0.00464
82	0.180998	0.184154	-0.00477	-5e-05	0.001027	-0.00558	-0.00519	-0.00522
82.2	0.180377	0.184193	-0.00475	-7.2e-05	0.000968	-0.00548	-0.00541	-0.00507
82.4	0.180263	0.184231	-0.00521	-0.00061	0.000735	-0.00617	-0.00624	-0.00528
82.6	0.179761	0.184269	-0.00521	-0.00071	0.001165	-0.00626	-0.00666	-0.00546
82.8	0.179693	0.184307	-0.00521	-0.001	0.001169	-0.00662	-0.00695	-0.00516
83	0.179453	0.184344	-0.00505	-0.0007	0.001219	-0.00645	-0.00739	-0.00461
83.2	0.179476	0.184382	-0.00512	-0.00064	0.000924	-0.0063	-0.00808	-0.00475
83.4	0.179674	0.184419	-0.0052	-0.00038	0.000887	-0.00617	-0.00854	-0.00507
83.6	0.179301	0.184456	-0.00511	-0.00025	0.001167	-0.00629	-0.00841	-0.00522
83.8	0.179592	0.184493	-0.00459	0.000382	0.001787	-0.006	-0.00778	-0.00515
84	0.179987	0.18453	-0.00469	0.000734	0.001961	-0.00619	-0.00818	-0.00547
84.2	0.180596	0.184566	-0.00471	0.000774	0.001698	-0.00618	-0.00775	-0.00536
84.4	0.181059	0.184602	-0.0045	0.001264	0.001902	-0.00626	-0.00782	-0.00541
84.6	0.181518	0.184638	-0.0041	0.001588	0.002284	-0.00611	-0.00748	-0.00495
84.8	0.182009	0.184674	-0.004	0.001481	0.002849	-0.00584	-0.00771	-0.00503
85	0.182165	0.18471	-0.00422	0.001572	0.002776	-0.00637	-0.00746	-0.00558
85.2	0.182563	0.184746	-0.00443	0.001621	0.002298	-0.00628	-0.00746	-0.0061
85.4	0.183718	0.184781	-0.00441	0.001844	0.002048	-0.00597	-0.00716	-0.00558
85.6	0.18411	0.184816	-0.00444	0.001528	0.001668	-0.00644	-0.00681	-0.00569
85.8	0.184785	0.184852	-0.00422	0.001985	0.002039	-0.00573	-0.00621	-0.00538
86	0.185078	0.184886	-0.00415	0.001731	0.002132	-0.00537	-0.00602	-0.00545
86.2	0.184642	0.184921	-0.00406	0.001812	0.001905	-0.00491	-0.00603	-0.00549
86.4	0.184825	0.184956	-0.00357	0.001384	0.002015	-0.00507	-0.00607	-0.00535
86.6	0.184682	0.18499	-0.00305	0.001516	0.002182	-0.00472	-0.0055	-0.00484
86.8	0.184856	0.185024	-0.00267	0.001496	0.002334	-0.00443	-0.00538	-0.00442
87	0.184752	0.185058	-0.0025	0.00192	0.002524	-0.00406	-0.00526	-0.00396
87.2	0.18477	0.185092	-0.00202	0.002125	0.002543	-0.00354	-0.00517	-0.00396
87.4	0.185013	0.185126	-0.00155	0.002975	0.003217	-0.00294	-0.00427	-0.00327
87.6	0.184794	0.18516	-0.00164	0.003129	0.003664	-0.00271	-0.00371	-0.00254
87.8	0.185143	0.185193	-0.00175	0.00371	0.003978	-0.00234	-0.00318	-0.0024
88	0.185281	0.185226	-0.0019	0.004211	0.003802	-0.0023	-0.00355	-0.00271
88.2	0.185144	0.185259	-0.00229	0.004357	0.003617	-0.0026	-0.00338	-0.00243
88.4	0.184511	0.185292	-0.00236	0.004533	0.003984	-0.00263	-0.00335	-0.00233
88.6	0.184563	0.185325	-0.00182	0.00495	0.004202	-0.00229	-0.0037	-0.00188
88.8	0.184123	0.185358	-0.00262	0.004463	0.00382	-0.00278	-0.00437	-0.0027
89	0.184171	0.18539	-0.00319	0.00436	0.002775	-0.0029	-0.00442	-0.00351
89.2	0.184413	0.185422	-0.00327	0.004266	0.002636	-0.00257	-0.00447	-0.00355
89.4	0.184763	0.185454	-0.00378	0.003645	0.002254	-0.00291	-0.00456	-0.00379
89.6	0.184536	0.185486	-0.00469	0.002851	0.002073	-0.00309	-0.00496	-0.00427
89.8	0.184555	0.185518	-0.00522	0.002407	0.002214	-0.00304	-0.00535	-0.00488
90	0.183797	0.18555	-0.00636	0.001434	0.001584	-0.00371	-0.00586	-0.00549
90.2	0.183431	0.185581	-0.00597	0.00074	0.001278	-0.00452	-0.00601	-0.00553
90.4	0.182799	0.185613	-0.00616	-0.00056	0.000449	-0.00556	-0.0069	-0.00599
90.6	0.182468	0.185644	-0.00665	-0.0011	0.000118	-0.00604	-0.00698	-0.00591
90.8	0.182918	0.185675	-0.00632	-0.0013	-3.1e-05	-0.00593	-0.00753	-0.00558
91	0.182655	0.185706	-0.00614	-0.00205	-0.00078	-0.0061	-0.00771	-0.00582
91.2	0.182939	0.185737	-0.00584	-0.00232	-0.00053	-0.00619	-0.00805	-0.00586
91.4	0.182828	0.185767	-0.00583	-0.00223	-0.00049	-0.00647	-0.00807	-0.00592
91.6	0.182684	0.185798	-0.00548	-0.00216	-0.00036	-0.00631	-0.00815	-0.00556
91.8	0.183363	0.185828	-0.00464	-0.00116	0.000302	-0.0057	-0.00739	-0.00504
92	0.184069	0.185858	-0.00346	-0.00017	0.001405	-0.00533	-0.00709	-0.00441
92.2	0.184222	0.185888	-0.00296	0.000477	0.001914	-0.00517	-0.00644	-0.0038
92.4	0.18403	0.185918	-0.00177	0.001649	0.002463	-0.00437	-0.00581	-0.00341
92.6	0.185215	0.185948	-0.00092	0.002647	0.003373	-0.0034	-0.00492	-0.00239
92.8	0.185003	0.185978	-0.00106	0.002906	0.003315	-0.00326	-0.00471	-0.00328
93	0.185881	0.186007	-0.0009	0.003448	0.003324	-0.00277	-0.00438	-0.00314
93.2	0.185945	0.186037	-0.00068	0.003929	0.003858	-0.00266	-0.0042	-0.00315
93.4	0.185773	0.186066	-0.00183	0.003695	0.003386	-0.00318	-0.00474	-0.00343
93.6	0.186177	0.186095	-0.0014	0.004183	0.003897	-0.00316	-0.00455	-0.00272
93.8	0.18651	0.186124	-0.00095	0.004726	0.004502	-0.00332	-0.00369	-0.00265
94	0.186426	0.186153	-0.001	0.004634	0.004444	-0.00334	-0.0035	-0.00235
94.2	0.185917	0.186181	-0.00117	0.003899	0.004003	-0.00427	-0.00426	-0.00268
94.4	0.185607	0.18621	-0.00201	0.003424	0.002892	-0.00476	-0.00495	-0.00305
94.6	0.18566	0.186238	-0.00204	0.003528	0.00313	-0.00475	-0.00507	-0.00235
94.8	0.185814	0.186266	-0.00223	0.003631	0.003073	-0.00498	-0.00598	-0.00255
95	0.185049	0.186294	-0.00305	0.002784	0.002713	-0.00529	-0.00657	-0.00302
95.2	0.184965	0.186322	-0.00342	0.002676	0.003027	-0.00555	-0.0069	-0.00315
95.4	0.18419	0.18635	-0.0041	0.001926	0.002357	-0.00564	-0.00783	-0.00338
95.6	0.18382	0.186378	-0.00452	0.001775	0.001645	-0.00535	-0.00818	-0.00344
95.8	0.184811	0.186406	-0.0042	0.002291	0.002308	-0.00485	-0.00731	-0.00275
96	0.184742	0.186433	-0.00459	0.002486	0.002282	-0.00506	-0.00758	-0.00301
96.2	0.184412	0.18646	-0.00485	0.002342	0.001577	-0.00517	-0.00763	-0.00363
96.4	0.184781	0.186488	-0.00412	0.0027	0.001885	-0.00454	-0.00711	-0.0035
96.6	0.185135	0.186515	-0.00436	0.00214	0.001759	-0.0045	-0.00696	-0.00381
96.8	0.184695	0.186542	-0.00436	0.001821	0.001348	-0.00435	-0.00711	-0.00434
97	0.186011	0.186568	-0.00359	0.002494	0.00191	-0.00327	-0.00611	-0.00347
97.2	0.185972	0.186595	-0.00339	0.002435	0.001993	-0.00318	-0.0056	-0.00351
97.4	0.186508	0.186622	-0.00333	0.002295	0.001991	-0.0032	-0.00551	-0.0032
97.6	0.186776	0.186648	-0.00273	0.002042	0.002452	-0.00342	-0.00479	-0.00295
97.8	0.186936	0.186674	-0.00255	0.002148	0.002499	-0.00318	-0.00389	-0.00328
98	0.187082	0.186701	-0.00266	0.002051	0.002578	-0.00324	-0.00408	-0.00339
98.2	0.187137	0.186727	-0.00262	0.001775	0.002306	-0.00356	-0.00429	-0.00391
98.4	0.187713	0.186753	-0.00233	0.002134	0.002231	-0.0031	-0.00381	-0.00373
98.6	0.187572	0.186779	-0.00209	0.002133	0.002978	-0.00348	-0.00411	-0.00349
98.8	0.187673	0.186804	-0.00243	0.002172	0.003261	-0.00367	-0.0042	-0.0038
99	0.187145	0.18683	-0.00278	0.001566	0.003072	-0.00367	-0.00417	-0.00384
99.2	0.186433	0.186855	-0.00306	0.000953	0.002522	-0.00401	-0.00452	-0.00444
99.4	0.186019	0.186881	-0.00358	0.000926	0.002301	-0.00387	-0.00512	-0.0044
99.6	0.185982	0.186906	-0.00356	0.001243	0.002216	-0.00406	-0.00509	-0.00468
99.8	0.185961	0.186931	-0.00371	0.001545	0.00232	-0.00458	-0.00491	-0.00445
100	0.185586	0.186956	-0.00404	0.001481	0.002317	-0.0048	-0.00516	-0.00463
100.2	0.185619	0.186981	-0.00371	0.001635	0.002012	-0.00464	-0.00542	-0.0047
100.4	0.186112	0.187006	-0.00346	0.002091	0.002356	-0.00456	-0.00539	-0.00403
100.6	0.185749	0.187031	-0.00373	0.001822	0.002113	-0.00475	-0.00549	-0.00391
100.8	0.18544	0.187055	-0.00375	0.001955	0.002151	-0.00482	-0.00548	-0.00353
101	0.185877	0.18708	-0.00338	0.002807	0.002321	-0.00456	-0.00483	-0.0032
101.2	0.185247	0.187104	-0.00416	0.001965	0.001509	-0.00535	-0.00557	-0.0039
101.4	0.185227	0.187128	-0.00439	0.001801	0.001366	-0.00581	-0.00615	-0.00398
101.6	0.184906	0.187152	-0.00464	0.001772	0.001199	-0.00613	-0.00607	-0.00412
101.8	0.185301	0.187176	-0.00432	0.002547	0.001073	-0.00599	-0.00609	-0.00439
102	0.185497	0.1872	-0.00424	0.002563	0.000931	-0.00599	-0.00642	-0.00472
102.2	0.185881	0.187224	-0.0039	0.002783	0.001143	-0.00551	-0.00636	-0.00508
102.4	0.185863	0.187247	-0.00427	0.002712	0.001308	-0.00536	-0.00635	-0.00516
102.6	0.185726	0.187271	-0.00396	0.002892	0.002023	-0.00555	-0.00646	-0.00516
102.8	0.185996	0.187295	-0.00396	0.003156	0.002777	-0.00498	-0.00599	-0.00479
103	0.186162	0.187318	-0.00378	0.003114	0.003139	-0.00465	-0.00581	-0.00455
103.2	0.186293	0.187341	-0.00362	0.003261	0.003704	-0.00424	-0.00547	-0.0044
103.4	0.186571	0.187364	-0.00352	0.003187	0.004223	-0.00354	-0.00506	-0.00387
103.6	0.186406	0.187387	-0.0036	0.002913	0.004019	-0.00341	-0.00533	-0.00418
103.8	0.186435	0.18741	-0.00375	0.002823	0.004117	-0.00326	-0.00554	-0.00418
104	0.186357	0.187433	-0.00344	0.002625	0.00444	-0.00319	-0.0054	-0.00394
104.2	0.186262	0.187456	-0.00357	0.002839	0.004106	-0.00318	-0.00589	-0.00399
104.4	0.186569	0.187478	-0.00349	0.002726	0.00427	-0.00346	-0.0059	-0.00385
104.6	0.185647	0.187501	-0.00405	0.001778	0.003639	-0.00418	-0.00629	-0.00467
104.8	0.184867	0.187523	-0.00453	0.000901	0.002931	-0.00508	-0.00713	-0.00572
105	0.184801	0.187545	-0.00474	0.000478	0.002327	-0.00541	-0.00722	-0.00598
105.2	0.184495	0.187568	-0.00493	-8.4e-06	0.001894	-0.00573	-0.00763	-0.00652
105.4	0.18476	0.18759	-0.00479	0.000253	0.002009	-0.00599	-0.00745	-0.0063
105.6	0.184803	0.187612	-0.00472	0.000317	0.001693	-0.00606	-0.00742	-0.00663
105.8	0.185324	0.187634	-0.00432	0.00126	0.001786	-0.0058	-0.00708	-0.00623
106	0.185945	0.187655	-0.00364	0.001744	0.002399	-0.00523	-0.00593	-0.00561
106.2	0.186611	0.187677	-0.00269	0.002238	0.002796	-0.00488	-0.00558	-0.00502
106.4	0.187419	0.187699	-0.0025	0.002493	0.003234	-0.00482	-0.00532	-0.00409
106.6	0.1883	0.18772	-0.0018	0.003041	0.003583	-0.00476	-0.005	-0.00363
106.8	0.188556	0.187742	-0.00171	0.002728	0.003749	-0.0047	-0.00475	-0.00331
107	0.188772	0.187763	-0.00147	0.002711	0.003755	-0.00457	-0.00487	-0.00292
107.2	0.18905	0.187784	-0.00143	0.002589	0.004122	-0.0043	-0.00447	-0.00292
107.4	0.189306	0.187805	-0.00125	0.002476	0.00442	-0.00392	-0.00418	-0.00249
107.6	0.189023	0.187826	-0.00171	0.002365	0.004048	-0.00426	-0.00476	-0.00312
107.8	0.189127	0.187847	-0.00182	0.002211	0.00459	-0.00451	-0.00471	-0.00317
108	0.189279	0.187868	-0.00179	0.002354	0.00438	-0.00448	-0.00447	-0.00337
108.2	0.18922	0.187889	-0.00271	0.002228	0.003952	-0.00459	-0.00505	-0.0039
108.4	0.189312	0.187909	-0.0034	0.001985	0.004049	-0.00468	-0.00529	-0.00387
108.6	0.188583	0.18793	-0.00459	0.001635	0.003342	-0.00504	-0.00587	-0.0048
108.8	0.188387	0.18795	-0.00476	0.001303	0.002751	-0.00507	-0.00585	-0.00539
109	0.188644	0.187971	-0.00495	0.001775	0.002862	-0.00448	-0.00561	-0.00504
109.2	0.188604	0.187991	-0.00509	0.002748	0.003295	-0.0042	-0.00528	-0.00505
109.4	0.188297	0.188011	-0.00528	0.002765	0.003713	-0.00401	-0.00527	-0.00462
109.6	0.188037	0.188031	-0.00529	0.002861	0.003527	-0.00396	-0.00552	-0.00472
109.8	0.188674	0.188051	-0.00478	0.003826	0.004015	-0.00313	-0.00485	-0.00376
110	0.188666	0.188071	-0.00364	0.00405	0.004816	-0.00278	-0.0045	-0.0032
110.2	0.189185	0.188091	-0.00267	0.004459	0.005211	-0.00252	-0.00476	-0.00284
110.4	0.188956	0.188111	-0.00319	0.004144	0.005108	-0.00317	-0.00501	-0.00311
110.6	0.189005	0.188131	-0.00294	0.004168	0.005328	-0.00333	-0.00495	-0.00298
110.8	0.188154	0.18815	-0.0027	0.003635	0.00547	-0.00352	-0.00483	-0.00292
111	0.188099	0.18817	-0.00258	0.003597	0.005626	-0.00318	-0.00478	-0.00267
111.2	0.188218	0.188189	-0.00205	0.003612	0.005572	-0.00306	-0.00454	-0.00265
111.4	0.188343	0.188208	-0.00156	0.003656	0.005664	-0.00285	-0.00442	-0.00276
111.6	0.188109	0.188227	-0.00199	0.002975	0.004826	-0.00347	-0.00472	-0.00379
111.8	0.188598	0.188247	-0.00185	0.003331	0.004555	-0.00317	-0.00435	-0.004
112	0.189069	0.188266	-0.00189	0.003357	0.00374	-0.00294	-0.00481	-0.0044
112.2	0.188637	0.188285	-0.00261	0.002752	0.003359	-0.00349	-0.00569	-0.00476
112.4	0.189036	0.188303	-0.00247	0.002987	0.003443	-0.00332	-0.00587	-0.00477
112.6	0.189257	0.188322	-0.00311	0.002752	0.00263	-0.00387	-0.00656	-0.00562
112.8	0.18912	0.188341	-0.00328	0.002129	0.002007	-0.00403	-0.00689	-0.00596
113	0.18901	0.188359	-0.00377	0.002313	0.001778	-0.00401	-0.00759	-0.00583
113.2	0.188737	0.188378	-0.0043	0.002012	0.001539	-0.00484	-0.00786	-0.00581
113.4	0.188449	0.188396	-0.00476	0.001378	0.001608	-0.00504	-0.00814	-0.00559
113.6	0.188714	0.188415	-0.00506	0.00122	0.001581	-0.00514	-0.00872	-0.00551
113.8	0.188712	0.188433	-0.00533	0.001096	0.001781	-0.0053	-0.00867	-0.00541
114	0.188446	0.188451	-0.00533	0.000875	0.002178	-0.00589	-0.00893	-0.0055
114.2	0.18846	0.188469	-0.00549	0.001177	0.002302	-0.0059	-0.00847	-0.00522
114.4	0.18806	0.188487	-0.00607	0.000786	0.00234	-0.00618	-0.00834	-0.00504
114.6	0.188571	0.188505	-0.00577	0.001059	0.002935	-0.00586	-0.00803	-0.00423
114.8	0.187994	0.188523	-0.00577	0.000737	0.002175	-0.00561	-0.00746	-0.0043
115	0.18808	0.188541	-0.0059	0.000765	0.002394	-0.00536	-0.00708	-0.00407
115.2	0.187956	0.188559	-0.00588	0.001103	0.002387	-0.00548	-0.00661	-0.00424
115.4	0.188002	0.188577	-0.00567	0.001325	0.002743	-0.00552	-0.00606	-0.00458
115.6	0.188568	0.188594	-0.00522	0.001708	0.002987	-0.00505	-0.00555	-0.004
115.8	0.188339	0.188612	-0.00503	0.002037	0.003057	-0.00484	-0.00573	-0.00388
116	0.188513	0.188629	-0.00484	0.002333	0.003603	-0.00472	-0.00583	-0.00354
116.2	0.18833	0.188646	-0.00499	0.002344	0.003834	-0.00532	-0.00603	-0.00353
116.4	0.188174	0.188664	-0.00478	0.002455	0.003502	-0.00523	-0.00611	-0.00367
116.6	0.188077	0.188681	-0.00508	0.002573	0.003335	-0.00516	-0.00633	-0.00382
116.8	0.187594	0.188698	-0.00441	0.002751	0.003241	-0.00495	-0.00605	-0.00334
117	0.187822	0.188715	-0.00403	0.003084	0.003089	-0.0046	-0.00613	-0.00348
117.2	0.187879	0.188732	-0.00381	0.002722	0.003803	-0.00439	-0.00588	-0.00328
117.4	0.187724	0.188749	-0.0034	0.002491	0.004205	-0.004	-0.00605	-0.00357
117.6	0.187559	0.188766	-0.00343	0.002434	0.004425	-0.00355	-0.00662	-0.00343
117.8	0.187296	0.188782	-0.00356	0.001784	0.004022	-0.00371	-0.00695	-0.00376
118	0.187405	0.188799	-0.00327	0.001939	0.004231	-0.0032	-0.00704	-0.00402
118.2	0.187143	0.188815	-0.00344	0.001786	0.004156	-0.00282	-0.00662	-0.00405
118.4	0.187433	0.188832	-0.00321	0.001546	0.004259	-0.00243	-0.00653	-0.0043
118.6	0.188193	0.188848	-0.00332	0.001519	0.003921	-0.00256	-0.00601	-0.00458
118.8	0.188136	0.188865	-0.00389	0.001296	0.003345	-0.00316	-0.00518	-0.00477
119	0.188122	0.188881	-0.00435	0.000765	0.003383	-0.00394	-0.00529	-0.00493
119.2	0.188277	0.188897	-0.00472	0.00116	0.002966	-0.00417	-0.00477	-0.00506
119.4	0.188755	0.188913	-0.00414	0.001324	0.002749	-0.004	-0.00447	-0.00469
119.6	0.189838	0.18893	-0.00364	0.002162	0.003062	-0.0033	-0.00371	-0.00371
119.8	0.189893	0.188946	-0.00388	0.002251	0.003374	-0.0038	-0.00382	-0.00378
120	0.189913	0.188961	-0.00433	0.002327	0.002943	-0.00408	-0.00375	-0.00374
120.2	0.190127	0.188977	-0.00417	0.001948	0.002845	-0.00453	-0.00352	-0.00344
120.4	0.190332	0.188993	-0.00427	0.001787	0.002507	-0.00422	-0.00351	-0.00342
120.6	0.190323	0.189009	-0.00428	0.00208	0.002959	-0.00435	-0.00385	-0.00365
120.8	0.190836	0.189025	-0.00366	0.002246	0.00295	-0.00386	-0.00363	-0.0032
121	0.190682	0.18904	-0.00346	0.002721	0.003587	-0.00289	-0.00372	-0.00339
121.2	0.190439	0.189056	-0.00336	0.002469	0.003969	-0.00277	-0.00473	-0.00329
121.4	0.190457	0.189071	-0.00312	0.002601	0.004011	-0.00257	-0.0052	-0.00338
121.6	0.190177	0.189086	-0.0035	0.003063	0.004241	-0.00232	-0.0059	-0.00327
121.8	0.189653	0.189102	-0.0033	0.002788	0.004067	-0.00249	-0.00669	-0.00388
122	0.189279	0.189117	-0.0039	0.002521	0.004047	-0.00238	-0.00713	-0.00447
122.2	0.189271	0.189132	-0.00418	0.002273	0.003455	-0.00266	-0.00713	-0.00449
122.4	0.189607	0.189147	-0.00369	0.002775	0.003865	-0.00277	-0.00697	-0.00425
122.6	0.189887	0.189162	-0.00404	0.002389	0.003717	-0.00313	-0.00681	-0.00442
122.8	0.189277	0.189177	-0.00455	0.001952	0.003153	-0.00378	-0.0071	-0.00484
123	0.188779	0.189192	-0.00446	0.001534	0.002746	-0.0038	-0.00725	-0.00546
123.2	0.188569	0.189207	-0.0046	0.001782	0.002362	-0.00359	-0.00737	-0.00592
123.4	0.188805	0.189222	-0.00381	0.001971	0.002669	-0.00333	-0.007	-0.00572
123.6	0.189213	0.189237	-0.00375	0.002012	0.003009	-0.00299	-0.00682	-0.00531
123.8	0.188873	0.189251	-0.00416	0.001611	0.003197	-0.00346	-0.00701	-0.00572
124	0.188577	0.189266	-0.00433	0.001281	0.002763	-0.00351	-0.00731	-0.00609
124.2	0.189396	0.18928	-0.00404	0.001656	0.003336	-0.0036	-0.00688	-0.00562
124.4	0.189339	0.189295	-0.00399	0.002038	0.003219	-0.00357	-0.00689	-0.00564
124.6	0.188848	0.189309	-0.00393	0.002356	0.003076	-0.00412	-0.00667	-0.00573
124.8	0.189011	0.189324	-0.00397	0.002652	0.003197	-0.00353	-0.00616	-0.00552
125	0.188439	0.189338	-0.00445	0.003147	0.003424	-0.00349	-0.00618	-0.00571
125.2	0.188595	0.189352	-0.00503	0.002901	0.003097	-0.00386	-0.00682	-0.00546
125.4	0.188701	0.189366	-0.00493	0.003339	0.003305	-0.00383	-0.00626	-0.00522
125.6	0.188334	0.18938	-0.00551	0.003444	0.003483	-0.00393	-0.00624	-0.00508
125.8	0.188338	0.189394	-0.00563	0.003112	0.003366	-0.00411	-0.00656	-0.00469
126	0.18881	0.189408	-0.00588	0.002866	0.00309	-0.00402	-0.00651	-0.00434
126.2	0.189482	0.189422	-0.00549	0.003151	0.003124	-0.00379	-0.00645	-0.00403
126.4	0.189851	0.189436	-0.00524	0.003448	0.00422	-0.00352	-0.00619	-0.00363
126.6	0.189894	0.18945	-0.00524	0.002779	0.004241	-0.00332	-0.00612	-0.00382
126.8	0.189095	0.189464	-0.00551	0.002299	0.003721	-0.00365	-0.00639	-0.00443
127	0.189585	0.189477	-0.00518	0.002392	0.004124	-0.00331	-0.00616	-0.00418
127.2	0.189691	0.189491	-0.00462	0.002466	0.004418	-0.00304	-0.00642	-0.00413
127.4	0.190017	0.189505	-0.00372	0.003067	0.005402	-0.00338	-0.00612	-0.0039
127.6	0.190282	0.189518	-0.00384	0.002822	0.005272	-0.00345	-0.0065	-0.00383
127.8	0.190404	0.189531	-0.00373	0.002939	0.005625	-0.00386	-0.00647	-0.00439
128	0.190874	0.189545	-0.00292	0.003538	0.005975	-0.0041	-0.00626	-0.00429
128.2	0.19068	0.189558	-0.00274	0.00386	0.006364	-0.0046	-0.00594	-0.00413
128.4	0.190752	0.189571	-0.00267	0.004032	0.006539	-0.00445	-0.00518	-0.00395
128.6	0.190985	0.189585	-0.00273	0.004143	0.006512	-0.00446	-0.00457	-0.00389
128.8	0.190908	0.189598	-0.00306	0.004194	0.006531	-0.00435	-0.00462	-0.00425
129	0.190905	0.189611	-0.00297	0.0045	0.006752	-0.00414	-0.00444	-0.00372
129.2	0.190916	0.189624	-0.00317	0.004262	0.006349	-0.00445	-0.00482	-0.00352
129.4	0.191169	0.189637	-0.00332	0.004258	0.006227	-0.00493	-0.00473	-0.00372
129.6	0.191255	0.18965	-0.00362	0.003972	0.006374	-0.00477	-0.00459	-0.00341
129.8	0.191348	0.189663	-0.00401	0.003439	0.005644	-0.00525	-0.00513	-0.00356
130	0.191316	0.189675	-0.00425	0.002851	0.005145	-0.005	-0.00546	-0.00448
130.2	0.191706	0.189688	-0.00411	0.003018	0.00557	-0.00465	-0.00573	-0.00422
130.4	0.191546	0.189701	-0.00416	0.002501	0.005589	-0.00451	-0.00599	-0.00429
130.6	0.190978	0.189714	-0.00441	0.002138	0.004998	-0.00411	-0.00654	-0.00475
130.8	0.19068	0.189726	-0.00453	0.001587	0.004467	-0.00384	-0.00695	-0.00513
131	0.190788	0.189739	-0.00447	0.002344	0.004685	-0.00334	-0.00702	-0.00496
131.2	0.189846	0.189751	-0.0045	0.002058	0.004751	-0.00361	-0.00718	-0.00569
131.4	0.18933	0.189764	-0.00464	0.0022	0.004316	-0.0041	-0.0074	-0.00576
131.6	0.189292	0.189776	-0.00514	0.00209	0.003768	-0.00405	-0.00711	-0.00568
131.8	0.189239	0.189788	-0.00502	0.002202	0.003724	-0.00421	-0.00699	-0.00578
132	0.188995	0.189801	-0.00521	0.00243	0.003605	-0.00445	-0.00664	-0.00555
132.2	0.18856	0.189813	-0.00589	0.002368	0.003287	-0.00442	-0.00636	-0.00542
132.4	0.188913	0.189825	-0.0059	0.002598	0.003728	-0.00427	-0.00573	-0.00488
132.6	0.18932	0.189837	-0.0052	0.003176	0.003679	-0.00412	-0.00534	-0.00402
132.8	0.189285	0.189849	-0.00501	0.003322	0.003739	-0.00397	-0.00515	-0.00419
133	0.18974	0.189861	-0.00422	0.003819	0.004151	-0.00375	-0.00444	-0.00344
133.2	0.189911	0.189873	-0.00426	0.003583	0.004063	-0.00432	-0.0044	-0.00411
133.4	0.190317	0.189885	-0.00438	0.00365	0.004148	-0.00458	-0.00418	-0.00413
133.6	0.19055	0.189897	-0.00431	0.00304	0.00402	-0.00441	-0.00418	-0.00434
133.8	0.190385	0.189909	-0.00442	0.002689	0.004141	-0.00486	-0.00424	-0.00486
134	0.190489	0.18992	-0.0043	0.002447	0.004363	-0.00451	-0.00463	-0.00532
134.2	0.190967	0.189932	-0.00362	0.002838	0.004525	-0.00431	-0.0045	-0.00486
134.4	0.190675	0.189944	-0.00365	0.002423	0.004094	-0.00437	-0.00492	-0.00548
134.6	0.190279	0.189955	-0.00383	0.002579	0.003681	-0.00426	-0.00505	-0.00574
134.8	0.190202	0.189967	-0.00402	0.002014	0.003637	-0.0044	-0.00554	-0.00582
135	0.189992	0.189978	-0.00436	0.001918	0.003806	-0.00436	-0.00545	-0.00586
135.2	0.189757	0.18999	-0.0045	0.001124	0.003929	-0.00481	-0.00554	-0.00607
135.4	0.189801	0.190001	-0.0045	0.000998	0.003583	-0.00479	-0.00553	-0.00604
135.6	0.189914	0.190013	-0.00499	0.00102	0.003482	-0.00519	-0.00534	-0.00602
135.8	0.190086	0.190024	-0.00512	0.000762	0.003135	-0.00552	-0.00562	-0.00586
136	0.18984	0.190035	-0.00579	0.000973	0.003307	-0.00583	-0.00573	-0.00583
136.2	0.18987	0.190046	-0.00572	0.00105	0.003026	-0.00599	-0.00575	-0.00563
136.4	0.189781	0.190057	-0.00567	0.001185	0.003178	-0.00584	-0.00616	-0.00532
136.6	0.189833	0.190069	-0.00582	0.001493	0.002756	-0.00579	-0.00599	-0.00517
136.8	0.18959	0.19008	-0.00588	0.001664	0.002957	-0.00587	-0.0057	-0.00557
137	0.189356	0.190091	-0.00604	0.002074	0.003007	-0.00551	-0.00594	-0.00549
137.2	0.1897	0.190102	-0.00572	0.002384	0.002996	-0.00505	-0.00589	-0.00556
137.4	0.189537	0.190113	-0.00573	0.002719	0.002981	-0.00489	-0.00615	-0.00541
137.6	0.189683	0.190123	-0.00544	0.002817	0.003262	-0.00463	-0.00629	-0.00517
137.8	0.189553	0.190134	-0.0055	0.003106	0.003735	-0.00471	-0.00632	-0.00484
138	0.189825	0.190145	-0.00585	0.0029	0.003018	-0.00463	-0.0063	-0.00471
138.2	0.190041	0.190156	-0.00556	0.00269	0.00254	-0.00505	-0.00597	-0.00458
138.4	0.19064	0.190166	-0.00542	0.0026	0.002777	-0.00453	-0.00603	-0.00438
138.6	0.190841	0.190177	-0.00501	0.002661	0.002994	-0.00437	-0.00615	-0.00382
138.8	0.191117	0.190188	-0.00502	0.00212	0.003383	-0.00455	-0.00647	-0.00414
139	0.19121	0.190198	-0.00476	0.001866	0.003525	-0.00452	-0.00616	-0.00425
139.2	0.190909	0.190209	-0.00488	0.001834	0.003837	-0.00495	-0.00618	-0.00479
139.4	0.191294	0.190219	-0.00473	0.002322	0.003877	-0.00461	-0.00563	-0.00487
139.6	0.191604	0.19023	-0.00457	0.002645	0.004038	-0.00476	-0.00591	-0.00499
139.8	0.191501	0.19024	-0.00466	0.002462	0.003853	-0.0049	-0.00626	-0.0056
140	0.191072	0.19025	-0.0055	0.00258	0.003795	-0.00543	-0.00687	-0.00597
140.2	0.191256	0.190261	-0.00522	0.002559	0.003661	-0.00524	-0.00699	-0.00628
140.4	0.191237	0.190271	-0.00567	0.002511	0.003547	-0.00505	-0.00725	-0.00666
140.6	0.191038	0.190281	-0.00571	0.002716	0.003664	-0.00495	-0.00693	-0.0066
140.8	0.190721	0.190291	-0.00512	0.00313	0.004321	-0.00447	-0.00658	-0.00685
141	0.190931	0.190301	-0.0046	0.003402	0.004492	-0.00381	-0.00659	-0.00677
141.2	0.191162	0.190311	-0.00385	0.003388	0.004826	-0.00407	-0.00633	-0.00696
141.4	0.190677	0.190321	-0.00399	0.003244	0.005392	-0.00405	-0.00685	-0.00716
141.6	0.190573	0.190331	-0.00407	0.003338	0.005135	-0.00472	-0.00728	-0.00737
141.8	0.190421	0.190341	-0.00487	0.002722	0.004906	-0.00526	-0.00743	-0.00742
142	0.190257	0.190351	-0.00477	0.002293	0.00419	-0.0056	-0.00721	-0.00707
142.2	0.190267	0.190361	-0.00466	0.001939	0.004206	-0.0061	-0.00691	-0.00671
142.4	0.190366	0.190371	-0.00465	0.001985	0.004074	-0.00592	-0.00713	-0.00644
142.6	0.189861	0.190381	-0.00465	0.00177	0.003732	-0.00696	-0.00709	-0.00614
142.8	0.189691	0.19039	-0.00505	0.001812	0.003559	-0.00746	-0.00696	-0.00654
143	0.190103	0.1904	-0.00447	0.002471	0.003959	-0.00744	-0.0069	-0.00583
143.2	0.19045	0.19041	-0.00449	0.002424	0.003888	-0.00747	-0.00688	-0.00593
143.4	0.19055	0.190419	-0.00482	0.002268	0.003108	-0.00784	-0.00726	-0.00638
143.6	0.190206	0.190429	-0.00523	0.001753	0.002882	-0.00819	-0.00812	-0.00717
143.8	0.189738	0.190438	-0.00563	0.001061	0.002307	-0.00858	-0.00845	-0.00739
144	0.189943	0.190448	-0.00544	0.001218	0.002669	-0.00811	-0.00861	-0.00658
144.2	0.189954	0.190457	-0.00503	0.000985	0.002475	-0.00747	-0.00865	-0.00675
144.4	0.190082	0.190467	-0.00483	0.000475	0.002367	-0.0071	-0.00889	-0.00706
144.6	0.189918	0.190476	-0.00422	0.000568	0.002423	-0.00681	-0.00905	-0.00705
144.8	0.189667	0.190485	-0.00376	0.000488	0.002461	-0.00674	-0.00915	-0.00767
145	0.190083	0.190495	-0.00354	0.000138	0.002338	-0.00693	-0.00937	-0.00774
145.2	0.189933	0.190504	-0.00364	-7.1e-05	0.002829	-0.00705	-0.00919	-0.00819
145.4	0.190158	0.190513	-0.00366	0.000753	0.00343	-0.00621	-0.00911	-0.00783
145.6	0.190129	0.190522	-0.00395	0.001273	0.003423	-0.00663	-0.0092	-0.0074
145.8	0.190043	0.190531	-0.00441	0.001493	0.003677	-0.00629	-0.00925	-0.00671
146	0.19044	0.19054	-0.00386	0.002551	0.004351	-0.00557	-0.00831	-0.00563
146.2	0.190957	0.190549	-0.00429	0.00305	0.004929	-0.0053	-0.00746	-0.00527
146.4	0.191527	0.190558	-0.0041	0.003493	0.005266	-0.00495	-0.00676	-0.0047
146.6	0.192398	0.190567	-0.00382	0.004525	0.006153	-0.00458	-0.00544	-0.00347
146.8	0.193114	0.190576	-0.00326	0.005559	0.007262	-0.00391	-0.00465	-0.00277
147	0.193488	0.190585	-0.00294	0.006122	0.007719	-0.00359	-0.0044	-0.00235
147.2	0.193911	0.190594	-0.00321	0.00616	0.007449	-0.00314	-0.00379	-0.00263
147.4	0.193164	0.190603	-0.00342	0.006155	0.007143	-0.00377	-0.00394	-0.00314
147.6	0.193	0.190612	-0.00334	0.006712	0.007686	-0.00352	-0.00387	-0.00271
147.8	0.192444	0.19062	-0.00339	0.006235	0.007496	-0.00336	-0.00435	-0.00259
148	0.192407	0.190629	-0.00335	0.006416	0.007398	-0.00303	-0.00442	-0.00265
148.2	0.191459	0.190638	-0.0042	0.005138	0.006538	-0.00365	-0.00545	-0.00374
148.4	0.191285	0.190646	-0.00428	0.004667	0.006346	-0.00393	-0.00596	-0.00432
148.6	0.190647	0.190655	-0.00475	0.003865	0.005508	-0.00478	-0.00695	-0.00495
148.8	0.190384	0.190664	-0.00487	0.003771	0.005217	-0.00495	-0.00692	-0.00513
149	0.190334	0.190672	-0.00526	0.003381	0.00476	-0.00511	-0.00715	-0.00521
149.2	0.190419	0.190681	-0.00532	0.00367	0.00486	-0.00528	-0.0075	-0.00551
149.4	0.191027	0.190689	-0.00512	0.004285	0.005237	-0.00468	-0.00772	-0.00522
149.6	0.191012	0.190698	-0.00499	0.004538	0.004949	-0.00472	-0.0084	-0.00534
149.8	0.191378	0.190706	-0.00469	0.004638	0.004963	-0.00439	-0.00849	-0.00557
150	0.192143	0.190714	-0.0044	0.005026	0.005533	-0.00378	-0.00772	-0.00529
150.2	0.192336	0.190723	-0.00426	0.004814	0.00577	-0.00389	-0.00708	-0.00544
150.4	0.19273	0.190731	-0.00348	0.004772	0.005874	-0.00393	-0.00615	-0.00527
150.6	0.192403	0.190739	-0.0034	0.005197	0.005672	-0.00397	-0.00621	-0.00523
150.8	0.192594	0.190747	-0.00314	0.005482	0.006148	-0.00365	-0.00586	-0.00536
151	0.192215	0.190755	-0.00329	0.005468	0.005764	-0.00357	-0.0057	-0.00582
151.2	0.192933	0.190764	-0.00263	0.006065	0.006132	-0.00296	-0.00458	-0.00571
151.4	0.19187	0.190772	-0.00244	0.005486	0.0057	-0.00388	-0.00514	-0.00613
151.6	0.192419	0.19078	-0.00248	0.005788	0.005758	-0.00364	-0.00495	-0.00575
151.8	0.191908	0.190788	-0.00289	0.005133	0.005829	-0.00359	-0.0053	-0.00573
152	0.1923	0.190796	-0.00313	0.004854	0.005919	-0.00382	-0.00494	-0.00571
152.2	0.192016	0.190804	-0.00386	0.004023	0.005696	-0.00424	-0.00511	-0.00604
152.4	0.192331	0.190812	-0.00369	0.004309	0.005907	-0.00405	-0.00489	-0.00571
152.6	0.192	0.19082	-0.00386	0.003892	0.005901	-0.00438	-0.00524	-0.00581
152.8	0.19247	0.190827	-0.004	0.004503	0.005965	-0.00421	-0.00491	-0.00539
153	0.192459	0.190835	-0.00422	0.00415	0.005478	-0.00493	-0.00577	-0.00563
153.2	0.192704	0.190843	-0.00386	0.00401	0.006239	-0.00528	-0.00606	-0.00553
153.4	0.192875	0.190851	-0.00395	0.003827	0.006287	-0.00492	-0.00612	-0.00519
153.6	0.19236	0.190859	-0.00437	0.003722	0.005769	-0.00485	-0.00674	-0.00539
153.8	0.192198	0.190866	-0.00446	0.003392	0.005653	-0.00503	-0.00673	-0.0054
154	0.191701	0.190874	-0.00522	0.003388	0.005992	-0.00529	-0.00671	-0.00552
154.2	0.191818	0.190882	-0.00483	0.003764	0.006642	-0.00493	-0.00644	-0.00517
154.4	0.191787	0.190889	-0.00478	0.003492	0.005951	-0.0047	-0.00665	-0.00549
154.6	0.19121	0.190897	-0.00517	0.003796	0.005671	-0.00476	-0.00736	-0.00583
154.8	0.191737	0.190904	-0.00504	0.004281	0.006203	-0.00372	-0.00699	-0.00559
155	0.191705	0.190912	-0.00483	0.004029	0.006038	-0.00331	-0.00716	-0.00569
155.2	0.192128	0.190919	-0.00429	0.004511	0.006063	-0.00292	-0.00691	-0.00521
155.4	0.192136	0.190927	-0.00446	0.004558	0.005859	-0.00327	-0.00682	-0.00503
155.6	0.193002	0.190934	-0.00419	0.005127	0.006082	-0.00316	-0.00634	-0.00445
155.8	0.192674	0.190942	-0.0042	0.004845	0.006318	-0.00322	-0.00599	-0.00427
156	0.192939	0.190949	-0.00414	0.004537	0.006057	-0.00316	-0.00548	-0.0043
156.2	0.192734	0.190956	-0.0041	0.004703	0.006316	-0.00299	-0.00497	-0.00423
156.4	0.193365	0.190963	-0.0034	0.005079	0.006638	-0.00263	-0.0046	-0.00359
156.6	0.192985	0.190971	-0.00376	0.004684	0.006285	-0.00327	-0.00452	-0.00414
156.8	0.193047	0.190978	-0.004	0.004601	0.006028	-0.00377	-0.00453	-0.00469
157	0.193065	0.190985	-0.00333	0.00456	0.006019	-0.00433	-0.00419	-0.0046
157.2	0.192491	0.190992	-0.00322	0.004263	0.00629	-0.00413	-0.00417	-0.00439
157.4	0.191768	0.190999	-0.00402	0.003922	0.00566	-0.0043	-0.00459	-0.00484
157.6	0.191083	0.191007	-0.00425	0.003681	0.005246	-0.00452	-0.00487	-0.00505
157.8	0.190872	0.191014	-0.00419	0.003425	0.005252	-0.005	-0.00493	-0.00512
158	0.190505	0.191021	-0.00465	0.002957	0.004689	-0.00526	-0.00542	-0.00552
158.2	0.190794	0.191028	-0.00468	0.002803	0.004437	-0.00485	-0.00576	-0.00566
158.4	0.190585	0.191035	-0.00516	0.00223	0.003515	-0.00495	-0.00663	-0.00675
158.6	0.190387	0.191042	-0.00534	0.002261	0.003302	-0.00557	-0.00727	-0.00749
158.8	0.190591	0.191049	-0.00562	0.001889	0.003092	-0.00553	-0.00742	-0.00759
159	0.190639	0.191055	-0.00538	0.001884	0.00292	-0.00547	-0.00748	-0.00753
159.2	0.19023	0.191062	-0.0058	0.001744	0.002426	-0.00612	-0.00732	-0.00744
159.4	0.190433	0.191069	-0.00585	0.001769	0.002527	-0.00638	-0.00696	-0.00721
159.6	0.189895	0.191076	-0.00528	0.001524	0.002672	-0.00634	-0.00708	-0.007
159.8	0.189447	0.191083	-0.00517	0.001726	0.00309	-0.0061	-0.00703	-0.00671
160	0.190014	0.19109	-0.00491	0.002207	0.003601	-0.00559	-0.00664	-0.00632
160.2	0.190343	0.191096	-0.00455	0.002863	0.004786	-0.00554	-0.00622	-0.00596
160.4	0.191182	0.191103	-0.00435	0.003006	0.005089	-0.00512	-0.0061	-0.0059
160.6	0.191048	0.19111	-0.00448	0.00314	0.005612	-0.00524	-0.00581	-0.00619
160.8	0.191579	0.191116	-0.00432	0.003653	0.006251	-0.00521	-0.00586	-0.00617
161	0.192275	0.191123	-0.00371	0.004502	0.007149	-0.00467	-0.00529	-0.00493
161.2	0.191966	0.19113	-0.00429	0.00419	0.007537	-0.00456	-0.00607	-0.00495
161.4	0.192125	0.191136	-0.00434	0.004134	0.007274	-0.00472	-0.00616	-0.0044
161.6	0.192183	0.191143	-0.00428	0.004202	0.007234	-0.00483	-0.00602	-0.00411
161.8	0.192403	0.191149	-0.0043	0.004153	0.00712	-0.00542	-0.00597	-0.00382
162	0.192234	0.191156	-0.00516	0.003706	0.0062	-0.0057	-0.00683	-0.00448
162.2	0.192166	0.191162	-0.00577	0.003413	0.005935	-0.00569	-0.00721	-0.00455
162.4	0.191956	0.191168	-0.00567	0.003326	0.005359	-0.00597	-0.00778	-0.00537
162.6	0.192184	0.191175	-0.00552	0.003245	0.005561	-0.00602	-0.00777	-0.00509
162.8	0.191787	0.191181	-0.00583	0.002853	0.004957	-0.0065	-0.00764	-0.00493
163	0.191561	0.191188	-0.00587	0.003427	0.004851	-0.00604	-0.00729	-0.0048
163.2	0.191005	0.191194	-0.00603	0.003272	0.004761	-0.00623	-0.00709	-0.00481
163.4	0.190616	0.1912	-0.00574	0.003474	0.004942	-0.00562	-0.00674	-0.00475
163.6	0.19017	0.191206	-0.0053	0.003942	0.005613	-0.00524	-0.00647	-0.00445
163.8	0.190552	0.191213	-0.00503	0.004247	0.005549	-0.00489	-0.00635	-0.00463
164	0.190944	0.191219	-0.00494	0.004224	0.005545	-0.0047	-0.00564	-0.00473
164.2	0.190749	0.191225	-0.00543	0.004443	0.006082	-0.00502	-0.00543	-0.00496
164.4	0.191136	0.191231	-0.00578	0.004209	0.006082	-0.00516	-0.00551	-0.00525
164.6	0.191789	0.191237	-0.00564	0.004518	0.006539	-0.00521	-0.00528	-0.005
164.8	0.192437	0.191244	-0.00582	0.004782	0.006878	-0.00508	-0.00582	-0.00502
165	0.19265	0.19125	-0.00612	0.004448	0.007014	-0.00528	-0.0061	-0.00508
165.2	0.192383	0.191256	-0.00685	0.003549	0.006123	-0.00624	-0.00696	-0.00588
165.4	0.192168	0.191262	-0.00664	0.003369	0.005988	-0.00677	-0.0071	-0.00611
165.6	0.191713	0.191268	-0.00716	0.003249	0.00606	-0.0073	-0.00766	-0.00681
165.8	0.19163	0.191274	-0.00733	0.003027	0.00593	-0.00771	-0.00809	-0.00671
166	0.191404	0.19128	-0.00766	0.002654	0.00552	-0.00759	-0.00879	-0.00743
166.2	0.190613	0.191286	-0.00749	0.002156	0.004709	-0.0077	-0.00937	-0.00768
166.4	0.190521	0.191291	-0.00738	0.002104	0.00455	-0.00793	-0.00976	-0.00798
166.6	0.190681	0.191297	-0.0073	0.002126	0.004881	-0.00761	-0.00987	-0.00763
166.8	0.190464	0.191303	-0.00724	0.002302	0.003963	-0.00787	-0.00982	-0.00821
167	0.190036	0.191309	-0.00717	0.002269	0.003977	-0.00731	-0.00962	-0.00841
167.2	0.189429	0.191315	-0.00697	0.001974	0.003522	-0.00728	-0.01013	-0.00876
167.4	0.189106	0.191321	-0.00751	0.001791	0.00284	-0.00736	-0.00975	-0.00856
167.6	0.188904	0.191326	-0.00761	0.001737	0.002308	-0.00704	-0.00963	-0.00816
167.8	0.18917	0.191332	-0.00756	0.001485	0.001719	-0.0068	-0.00923	-0.00793
168	0.189922	0.191338	-0.00728	0.001624	0.001821	-0.00667	-0.00845	-0.00692
168.2	0.190603	0.191344	-0.00711	0.00156	0.002079	-0.00649	-0.00823	-0.00646
168.4	0.1912	0.191349	-0.00734	0.001426	0.001872	-0.00682	-0.00836	-0.00611
168.6	0.191874	0.191355	-0.00711	0.001759	0.002292	-0.00632	-0.0078	-0.00598
168.8	0.191806	0.19136	-0.0072	0.00202	0.002505	-0.00668	-0.00771	-0.00618
169	0.191319	0.191366	-0.00763	0.001802	0.002073	-0.0071	-0.00766	-0.00659
169.2	0.19079	0.191372	-0.0075	0.001872	0.00228	-0.00733	-0.00778	-0.00673
169.4	0.190452	0.191377	-0.00744	0.002353	0.002614	-0.00727	-0.00802	-0.00703
169.6	0.190219	0.191383	-0.00769	0.002481	0.00268	-0.00725	-0.00837	-0.007
169.8	0.190235	0.191388	-0.00738	0.002863	0.002711	-0.00743	-0.00826	-0.00671
170	0.190068	0.191394	-0.00715	0.003345	0.002707	-0.00769	-0.00815	-0.00684
170.2	0.190218	0.191399	-0.00657	0.003423	0.002861	-0.00773	-0.00816	-0.00664
170.4	0.190818	0.191405	-0.00625	0.00414	0.003312	-0.00769	-0.00787	-0.00626
170.6	0.19129	0.19141	-0.00556	0.004738	0.003954	-0.00677	-0.00759	-0.00607
170.8	0.192177	0.191415	-0.00473	0.005208	0.004851	-0.00595	-0.00737	-0.00577
171	0.191937	0.191421	-0.00477	0.005229	0.00519	-0.00582	-0.00733	-0.00539
171.2	0.192476	0.191426	-0.0047	0.005713	0.005467	-0.0057	-0.00706	-0.00449
171.4	0.192825	0.191431	-0.00454	0.005513	0.006068	-0.00543	-0.00627	-0.00355
171.6	0.193035	0.191437	-0.00424	0.00512	0.006247	-0.00523	-0.00598	-0.00318
171.8	0.193622	0.191442	-0.00398	0.005248	0.006749	-0.00496	-0.00597	-0.00262
172	0.194357	0.191447	-0.0034	0.005057	0.007615	-0.00435	-0.00537	-0.002
172.2	0.194588	0.191452	-0.00336	0.0043	0.007533	-0.00429	-0.005	-0.00231
172.4	0.1946	0.191458	-0.00372	0.004638	0.007969	-0.00446	-0.0043	-0.00234
172.6	0.194515	0.191463	-0.00358	0.004629	0.008169	-0.00432	-0.00384	-0.0025
172.8	0.193917	0.191468	-0.00378	0.004447	0.007985	-0.0048	-0.00416	-0.00312
173	0.193738	0.191473	-0.00437	0.004013	0.007811	-0.00445	-0.00457	-0.00371
173.2	0.19293	0.191478	-0.0045	0.003719	0.007421	-0.0045	-0.00556	-0.00454
173.4	0.192792	0.191483	-0.00517	0.003256	0.006354	-0.00515	-0.00627	-0.00568
173.6	0.192288	0.191488	-0.00583	0.002617	0.005735	-0.00548	-0.00704	-0.00638
173.8	0.191714	0.191494	-0.00598	0.002225	0.004738	-0.00639	-0.00772	-0.00724
174	0.191644	0.191499	-0.0061	0.002328	0.004292	-0.00667	-0.00819	-0.00773
174.2	0.191711	0.191504	-0.00605	0.001892	0.004007	-0.00679	-0.00844	-0.00809
174.4	0.19085	0.191509	-0.00645	0.001871	0.003632	-0.00729	-0.00888	-0.00844
174.6	0.191162	0.191514	-0.00603	0.002222	0.003884	-0.0066	-0.00897	-0.00828
174.8	0.191961	0.191519	-0.00573	0.002903	0.004002	-0.00649	-0.00883	-0.00799
175	0.192203	0.191523	-0.00582	0.003719	0.003809	-0.00678	-0.00837	-0.00736
175.2	0.192773	0.191528	-0.00517	0.004246	0.004654	-0.00645	-0.00816	-0.00646
175.4	0.19309	0.191533	-0.00481	0.004104	0.005017	-0.00593	-0.00811	-0.00664
175.6	0.193493	0.191538	-0.00486	0.004448	0.00466	-0.00613	-0.00829	-0.00669
175.8	0.193876	0.191543	-0.00474	0.004714	0.004807	-0.00521	-0.00828	-0.00621
176	0.194474	0.191548	-0.00416	0.004883	0.00565	-0.00466	-0.00744	-0.00547
176.2	0.194666	0.191553	-0.00392	0.004899	0.005476	-0.00449	-0.00707	-0.00526
176.4	0.194946	0.191557	-0.00428	0.005385	0.006243	-0.00413	-0.00653	-0.00475
176.6	0.195055	0.191562	-0.00438	0.005322	0.006206	-0.00396	-0.0067	-0.00485
176.8	0.195776	0.191567	-0.00383	0.005924	0.007019	-0.0031	-0.00571	-0.00478
177	0.195742	0.191572	-0.00398	0.005728	0.006843	-0.00274	-0.00569	-0.00493
177.2	0.195202	0.191576	-0.00371	0.005602	0.006407	-0.00318	-0.00581	-0.0052
177.4	0.195381	0.191581	-0.004	0.004913	0.006486	-0.00369	-0.006	-0.00531
177.6	0.194659	0.191586	-0.00403	0.004537	0.005662	-0.00359	-0.00649	-0.00521
177.8	0.193947	0.19159	-0.00397	0.004005	0.005309	-0.00405	-0.00686	-0.00559
178	0.193284	0.191595	-0.00421	0.004043	0.004883	-0.0045	-0.00684	-0.00562
178.2	0.192965	0.1916	-0.00423	0.003662	0.004779	-0.00497	-0.00676	-0.00561
178.4	0.192671	0.191604	-0.00384	0.004208	0.005045	-0.00519	-0.00628	-0.00545
178.6	0.19306	0.191609	-0.00372	0.004497	0.004523	-0.00526	-0.00623	-0.00549
178.8	0.193294	0.191613	-0.00387	0.004656	0.004304	-0.00546	-0.00612	-0.0055
179	0.193214	0.191618	-0.00397	0.004778	0.004496	-0.00585	-0.00632	-0.00537
179.2	0.193259	0.191623	-0.00418	0.004465	0.004692	-0.00607	-0.00702	-0.00575
179.4	0.193294	0.191627	-0.00432	0.004006	0.00417	-0.00579	-0.00726	-0.00591
179.6	0.19335	0.191632	-0.00481	0.003929	0.003993	-0.00656	-0.0078	-0.00618
179.8	0.193405	0.191636	-0.00483	0.004245	0.004153	-0.00578	-0.00746	-0.00595
180	0.193593	0.19164	-0.00514	0.004837	0.0047	-0.00604	-0.00755	-0.00599
180.2	0.193302	0.191645	-0.0055	0.004512	0.00506	-0.00607	-0.00757	-0.00645
180.4	0.193306	0.191649	-0.00609	0.004394	0.005194	-0.00619	-0.00728	-0.00681
180.6	0.193451	0.191654	-0.00604	0.004513	0.005051	-0.00571	-0.00691	-0.00758
180.8	0.194064	0.191658	-0.00544	0.005163	0.005821	-0.00527	-0.0064	-0.00677
181	0.193672	0.191662	-0.00581	0.005097	0.005435	-0.00578	-0.0073	-0.00694
181.2	0.193832	0.191667	-0.00527	0.005139	0.00612	-0.00537	-0.00714	-0.00645
181.4	0.193564	0.191671	-0.00589	0.00448	0.006065	-0.00498	-0.0078	-0.00662
181.6	0.193284	0.191675	-0.00587	0.003956	0.005093	-0.00489	-0.00809	-0.00672
181.8	0.192795	0.19168	-0.00639	0.003425	0.004919	-0.00543	-0.0084	-0.00776
182	0.192484	0.191684	-0.00625	0.003598	0.004698	-0.00571	-0.00837	-0.00765
182.2	0.192751	0.191688	-0.00581	0.003546	0.004743	-0.00551	-0.00835	-0.00775
182.4	0.192141	0.191692	-0.00596	0.003453	0.004253	-0.00565	-0.00835	-0.00774
182.6	0.19157	0.191697	-0.0068	0.00238	0.003197	-0.00617	-0.00921	-0.00841
182.8	0.191416	0.191701	-0.00708	0.001999	0.003075	-0.00626	-0.00969	-0.00853
183	0.191092	0.191705	-0.00735	0.001549	0.002757	-0.00674	-0.01	-0.00854
183.2	0.191012	0.191709	-0.00766	0.001051	0.002863	-0.00673	-0.01018	-0.00886
183.4	0.190964	0.191713	-0.0075	0.001274	0.003005	-0.00636	-0.00969	-0.00872
183.6	0.191661	0.191717	-0.00723	0.001762	0.003682	-0.00587	-0.00918	-0.0084
183.8	0.192021	0.191722	-0.00669	0.002467	0.004096	-0.00536	-0.00841	-0.00793
184	0.192205	0.191726	-0.00645	0.002519	0.004421	-0.00538	-0.00847	-0.00771
184.2	0.19177	0.19173	-0.0063	0.002674	0.004787	-0.00546	-0.00826	-0.00807
184.4	0.191822	0.191734	-0.00621	0.003346	0.004593	-0.00557	-0.00765	-0.00784
184.6	0.192583	0.191738	-0.00556	0.00397	0.004959	-0.00492	-0.00687	-0.00758
184.8	0.192841	0.191742	-0.00551	0.004361	0.005577	-0.00531	-0.00743	-0.00674
185	0.192744	0.191746	-0.00572	0.004578	0.005563	-0.00571	-0.00763	-0.00696
185.2	0.192522	0.19175	-0.00583	0.004352	0.005562	-0.00551	-0.00742	-0.00701
185.4	0.192282	0.191754	-0.00621	0.004014	0.005007	-0.00596	-0.00742	-0.00717
185.6	0.192582	0.191758	-0.00618	0.004033	0.004779	-0.00655	-0.0072	-0.00724
185.8	0.192552	0.191762	-0.00632	0.004734	0.005066	-0.00691	-0.00727	-0.00699
186	0.193015	0.191766	-0.006	0.005389	0.005449	-0.00696	-0.00699	-0.00631
186.2	0.19338	0.19177	-0.00601	0.005661	0.005461	-0.00722	-0.00659	-0.00631
186.4	0.193517	0.191773	-0.00596	0.005435	0.005175	-0.00726	-0.00665	-0.00572
186.6	0.194133	0.191777	-0.00606	0.005125	0.005457	-0.0071	-0.00629	-0.00557
186.8	0.194296	0.191781	-0.00588	0.004868	0.005603	-0.0073	-0.00636	-0.00585
187	0.194055	0.191785	-0.00597	0.004534	0.005614	-0.00746	-0.00628	-0.00573
187.2	0.194114	0.191789	-0.00572	0.004347	0.005965	-0.00727	-0.00606	-0.00595
187.4	0.194395	0.191793	-0.0053	0.004653	0.00654	-0.00684	-0.00576	-0.00575
187.6	0.194578	0.191796	-0.00527	0.004546	0.006618	-0.00634	-0.00573	-0.00542
187.8	0.194063	0.1918	-0.00538	0.00413	0.006751	-0.007	-0.00624	-0.00615
188	0.194136	0.191804	-0.00539	0.004145	0.006697	-0.0072	-0.00666	-0.0064
188.2	0.193874	0.191808	-0.00593	0.004278	0.006654	-0.00749	-0.0069	-0.0067
188.4	0.194312	0.191812	-0.00592	0.004128	0.006631	-0.00713	-0.00691	-0.00637
188.6	0.193904	0.191815	-0.00645	0.003517	0.006457	-0.00751	-0.00778	-0.00692
188.8	0.193626	0.191819	-0.00676	0.003257	0.006145	-0.00797	-0.00878	-0.00734
189	0.193257	0.191823	-0.00722	0.003256	0.00582	-0.00839	-0.00899	-0.00732
189.2	0.193074	0.191826	-0.00743	0.003052	0.00544	-0.00796	-0.00923	-0.00711
189.4	0.193348	0.19183	-0.00759	0.003096	0.005163	-0.008	-0.00933	-0.00666
189.6	0.193916	0.191834	-0.00759	0.003484	0.005302	-0.00778	-0.00934	-0.00635
189.8	0.194052	0.191837	-0.00763	0.00416	0.005449	-0.00777	-0.00914	-0.00574
190	0.194485	0.191841	-0.0075	0.004399	0.005283	-0.00767	-0.00865	-0.00543
190.2	0.194432	0.191844	-0.0072	0.004693	0.005535	-0.00788	-0.00819	-0.00531
190.4	0.194396	0.191848	-0.00683	0.004692	0.00548	-0.00749	-0.00801	-0.00498
190.6	0.194533	0.191852	-0.00622	0.004937	0.00563	-0.0071	-0.00764	-0.00464
190.8	0.194745	0.191855	-0.006	0.004815	0.00564	-0.0073	-0.00764	-0.00473
191	0.19463	0.191859	-0.00562	0.004728	0.005325	-0.00706	-0.00763	-0.00453
191.2	0.194406	0.191862	-0.00553	0.004758	0.005317	-0.00711	-0.00746	-0.00516
191.4	0.194386	0.191866	-0.00598	0.005015	0.005956	-0.00749	-0.00725	-0.00534
191.6	0.194646	0.191869	-0.00618	0.004904	0.006205	-0.00752	-0.00687	-0.00571
191.8	0.194942	0.191873	-0.00593	0.005004	0.006978	-0.00758	-0.00711	-0.00615
192	0.195607	0.191876	-0.00578	0.005202	0.007122	-0.00741	-0.0072	-0.00647
192.2	0.195821	0.19188	-0.00572	0.005195	0.007451	-0.00678	-0.00734	-0.00608
192.4	0.196055	0.191883	-0.00511	0.005359	0.007955	-0.00644	-0.00715	-0.00617
192.6	0.19487	0.191886	-0.00536	0.005146	0.007529	-0.007	-0.00731	-0.00671
192.8	0.195115	0.19189	-0.00504	0.005146	0.007641	-0.00637	-0.00749	-0.00688
193	0.19464	0.191893	-0.00561	0.00476	0.007373	-0.00652	-0.00789	-0.00674
193.2	0.194867	0.191897	-0.00505	0.004949	0.007516	-0.00573	-0.00755	-0.00665
193.4	0.194768	0.1919	-0.00506	0.004906	0.007279	-0.00583	-0.00766	-0.0069
193.6	0.19451	0.191903	-0.0048	0.005125	0.007388	-0.00561	-0.00699	-0.00671
193.8	0.194216	0.191907	-0.00504	0.004958	0.007388	-0.00637	-0.00655	-0.00637
194	0.19359	0.19191	-0.00536	0.004876	0.007435	-0.00656	-0.00696	-0.00623
194.2	0.193069	0.191913	-0.00534	0.004534	0.007537	-0.00735	-0.00723	-0.00644
194.4	0.192797	0.191917	-0.00547	0.004033	0.007218	-0.00741	-0.00788	-0.00615
194.6	0.192876	0.19192	-0.00505	0.003285	0.006511	-0.00777	-0.00798	-0.00602
194.8	0.192613	0.191923	-0.00542	0.002903	0.006356	-0.00825	-0.00809	-0.00597
195	0.191646	0.191927	-0.00602	0.00222	0.00522	-0.00886	-0.00895	-0.00657
195.2	0.191008	0.19193	-0.00678	0.002059	0.004954	-0.00961	-0.00917	-0.00712
195.4	0.191202	0.191933	-0.00713	0.001727	0.004837	-0.00991	-0.00916	-0.00718
195.6	0.191504	0.191936	-0.0067	0.001781	0.004694	-0.00941	-0.00933	-0.00719
195.8	0.191297	0.191939	-0.00695	0.001439	0.004423	-0.00947	-0.01004	-0.00755
196	0.191401	0.191943	-0.0071	0.001584	0.003902	-0.00929	-0.01035	-0.00783
196.2	0.19207	0.191946	-0.00667	0.002192	0.004115	-0.00871	-0.00994	-0.00709
196.4	0.192362	0.191949	-0.00618	0.002503	0.004486	-0.00852	-0.00957	-0.00711
196.6	0.19263	0.191952	-0.00654	0.002821	0.004239	-0.00825	-0.00944	-0.00709
196.8	0.193526	0.191955	-0.00628	0.003149	0.004584	-0.00755	-0.00937	-0.00696
197	0.193737	0.191958	-0.00617	0.003454	0.004329	-0.00742	-0.00897	-0.00721
197.2	0.194308	0.191961	-0.00566	0.004081	0.004549	-0.00698	-0.00832	-0.007
197.4	0.194432	0.191965	-0.0053	0.004736	0.004825	-0.00637	-0.00763	-0.00695
197.6	0.194665	0.191968	-0.00522	0.005002	0.005066	-0.00629	-0.0067	-0.00631
197.8	0.194628	0.191971	-0.00569	0.004854	0.005077	-0.0063	-0.00706	-0.00634
198	0.193941	0.191974	-0.00579	0.004907	0.005232	-0.00588	-0.00731	-0.00676
198.2	0.194233	0.191977	-0.00618	0.004396	0.005204	-0.00599	-0.00745	-0.00701
198.4	0.194515	0.19198	-0.00629	0.004157	0.005236	-0.00552	-0.00726	-0.00691
198.6	0.19416	0.191983	-0.00635	0.004113	0.005177	-0.00538	-0.00705	-0.00699
198.8	0.193628	0.191986	-0.00661	0.003836	0.004994	-0.006	-0.00749	-0.00694
199	0.193152	0.191989	-0.00693	0.003543	0.004625	-0.00632	-0.00811	-0.00725
199.2	0.192511	0.191992	-0.00752	0.003078	0.00409	-0.00704	-0.00845	-0.00774
199.4	0.19246	0.191995	-0.00755	0.003073	0.004273	-0.00709	-0.00838	-0.00771
199.6	0.192012	0.191998	-0.00811	0.002786	0.003766	-0.00767	-0.00889	-0.00799
199.8	0.191802	0.192001	-0.0086	0.002238	0.003255	-0.00829	-0.00975	-0.00825
200	0.192035	0.192004	-0.00861	0.002447	0.003228	-0.00881	-0.01035	-0.00801
200.2	0.192502	0.192007	-0.00856	0.002267	0.003756	-0.00907	-0.01017	-0.00766
200.4	0.192274	0.19201	-0.00873	0.002085	0.003617	-0.00943	-0.01046	-0.00739
200.6	0.192707	0.192013	-0.00871	0.002667	0.003534	-0.00977	-0.01025	-0.00687
200.8	0.192751	0.192015	-0.00804	0.002954	0.003741	-0.00984	-0.01039	-0.007
201	0.19284	0.192018	-0.00769	0.003589	0.003503	-0.00981	-0.01009	-0.00698
201.2	0.192942	0.192021	-0.00739	0.003463	0.003221	-0.0097	-0.01058	-0.00711
201.4	0.192735	0.192024	-0.00729	0.003424	0.00329	-0.00942	-0.01059	-0.00703
201.6	0.192684	0.192027	-0.00753	0.002934	0.002855	-0.00996	-0.01106	-0.00708
201.8	0.192728	0.19203	-0.0076	0.003407	0.002472	-0.00966	-0.01132	-0.00761
202	0.192924	0.192032	-0.00693	0.003771	0.002618	-0.00943	-0.01075	-0.00797
202.2	0.19358	0.192035	-0.00671	0.003846	0.002918	-0.009	-0.01076	-0.00797
202.4	0.193779	0.192038	-0.00609	0.004107	0.003155	-0.00855	-0.01041	-0.00786
202.6	0.193224	0.192041	-0.00593	0.004242	0.003604	-0.00858	-0.01017	-0.0079
202.8	0.192761	0.192044	-0.00577	0.003911	0.003552	-0.00908	-0.0103	-0.00804
203	0.192595	0.192046	-0.00599	0.003899	0.004211	-0.00917	-0.01033	-0.0084
203.2	0.191889	0.192049	-0.00644	0.003246	0.003916	-0.01002	-0.01063	-0.00906
203.4	0.19219	0.192052	-0.00655	0.002928	0.004487	-0.01008	-0.01055	-0.00915
203.6	0.192597	0.192055	-0.00689	0.002556	0.004632	-0.01004	-0.01057	-0.00905
203.8	0.192699	0.192057	-0.00632	0.002028	0.005023	-0.00976	-0.01025	-0.00863
204	0.192691	0.19206	-0.00625	0.001977	0.005347	-0.00967	-0.00964	-0.00819
204.2	0.192627	0.192063	-0.00607	0.001988	0.005597	-0.00963	-0.00885	-0.0079
204.4	0.193291	0.192065	-0.00575	0.002571	0.005891	-0.00917	-0.00822	-0.00708
204.6	0.19379	0.192068	-0.00519	0.003475	0.006565	-0.0087	-0.00755	-0.00654
204.8	0.193892	0.192071	-0.00482	0.003642	0.006511	-0.00826	-0.0077	-0.00648
205	0.193884	0.192073	-0.00533	0.003378	0.005821	-0.00818	-0.00767	-0.00619
205.2	0.194117	0.192076	-0.00607	0.002986	0.005344	-0.00793	-0.00846	-0.00689
205.4	0.193971	0.192079	-0.00691	0.003221	0.004763	-0.00821	-0.00838	-0.00652
205.6	0.193883	0.192081	-0.00683	0.00384	0.004387	-0.00809	-0.00813	-0.00681
205.8	0.194334	0.192084	-0.00657	0.004535	0.004337	-0.00738	-0.00767	-0.0071
206	0.194554	0.192087	-0.00685	0.004393	0.004082	-0.00715	-0.00762	-0.00731
206.2	0.194469	0.192089	-0.00739	0.004648	0.004093	-0.00684	-0.0078	-0.00725
206.4	0.194533	0.192092	-0.00765	0.005209	0.004928	-0.0064	-0.0074	-0.00718
206.6	0.19425	0.192094	-0.00796	0.005391	0.005489	-0.00622	-0.00697	-0.00724
206.8	0.194419	0.192097	-0.00746	0.005839	0.006128	-0.00628	-0.00719	-0.0073
207	0.194837	0.192099	-0.00754	0.005706	0.006662	-0.0064	-0.00732	-0.00759
207.2	0.194905	0.192102	-0.00725	0.005424	0.007275	-0.00634	-0.00741	-0.00744
207.4	0.195883	0.192104	-0.00715	0.005042	0.007973	-0.00608	-0.00716	-0.00674
207.6	0.196019	0.192107	-0.00642	0.005035	0.00857	-0.00609	-0.00668	-0.00628
207.8	0.195556	0.192109	-0.00593	0.004232	0.008265	-0.00649	-0.00666	-0.00644
208	0.195334	0.192112	-0.00567	0.004442	0.007831	-0.00677	-0.00669	-0.00621
208.2	0.195554	0.192114	-0.00548	0.004091	0.008076	-0.00682	-0.00663	-0.00578
208.4	0.195799	0.192117	-0.00528	0.004307	0.008108	-0.0066	-0.00675	-0.00526
208.6	0.195179	0.192119	-0.0051	0.003838	0.007823	-0.00643	-0.00677	-0.00499
208.8	0.19519	0.192122	-0.00493	0.003577	0.007149	-0.00678	-0.00701	-0.00484
209	0.195439	0.192124	-0.00561	0.003238	0.006794	-0.007	-0.00705	-0.00528
209.2	0.195137	0.192127	-0.00619	0.003505	0.006426	-0.00699	-0.00725	-0.00553
209.4	0.194635	0.192129	-0.00657	0.003346	0.005929	-0.00717	-0.00716	-0.00533
209.6	0.194264	0.192131	-0.00677	0.002902	0.005404	-0.00698	-0.00707	-0.00606
209.8	0.194258	0.192134	-0.00773	0.00224	0.005034	-0.00707	-0.00747	-0.00693
210	0.194379	0.192136	-0.00827	0.00221	0.00479	-0.00701	-0.00736	-0.00671
210.2	0.194262	0.192139	-0.00837	0.002519	0.005009	-0.00685	-0.00758	-0.00709
210.4	0.194731	0.192141	-0.00784	0.002968	0.005689	-0.00642	-0.00752	-0.00738
210.6	0.194782	0.192143	-0.00764	0.003268	0.005634	-0.00622	-0.00745	-0.00771
210.8	0.195001	0.192146	-0.00785	0.003246	0.005515	-0.00653	-0.00806	-0.00842
211	0.194757	0.192148	-0.00846	0.00302	0.005273	-0.00678	-0.00887	-0.00901
211.2	0.19476	0.19215	-0.00846	0.003067	0.005597	-0.0069	-0.00894	-0.00886
211.4	0.194526	0.192153	-0.00835	0.002901	0.00535	-0.00761	-0.00939	-0.00906
211.6	0.194216	0.192155	-0.00849	0.003123	0.005209	-0.00781	-0.00952	-0.00942
211.8	0.193775	0.192157	-0.00864	0.002999	0.004983	-0.00762	-0.00956	-0.00927
212	0.193434	0.19216	-0.00836	0.003408	0.004747	-0.0078	-0.00944	-0.00925
212.2	0.19346	0.192162	-0.0088	0.003399	0.00463	-0.00792	-0.00973	-0.00932
212.4	0.193168	0.192164	-0.00825	0.004043	0.00461	-0.00804	-0.01002	-0.00867
212.6	0.192853	0.192166	-0.0081	0.003813	0.004548	-0.00814	-0.00968	-0.00864
212.8	0.192634	0.192169	-0.00806	0.004303	0.004522	-0.00821	-0.00972	-0.00868
213	0.193102	0.192171	-0.00808	0.004084	0.004413	-0.00793	-0.00919	-0.00845
213.2	0.192888	0.192173	-0.00809	0.004337	0.004252	-0.00769	-0.00873	-0.00802
213.4	0.192717	0.192175	-0.00831	0.004231	0.004201	-0.00775	-0.00845	-0.00836
213.6	0.192449	0.192178	-0.0083	0.004174	0.003735	-0.00814	-0.00867	-0.00871
213.8	0.192674	0.19218	-0.0079	0.00433	0.004085	-0.00817	-0.00879	-0.00872
214	0.193256	0.192182	-0.00709	0.004928	0.004469	-0.00775	-0.00769	-0.00771
214.2	0.193498	0.192184	-0.00672	0.005158	0.00494	-0.00752	-0.00791	-0.00788
214.4	0.194294	0.192186	-0.00614	0.005601	0.005608	-0.0073	-0.00788	-0.00776
214.6	0.194903	0.192189	-0.00598	0.005806	0.005901	-0.00696	-0.00717	-0.00741
214.8	0.194868	0.192191	-0.0061	0.005658	0.005643	-0.00739	-0.00741	-0.00758
215	0.195037	0.192193	-0.00598	0.006088	0.00597	-0.00731	-0.00743	-0.00703
215.2	0.195295	0.192195	-0.00553	0.006513	0.006524	-0.00663	-0.00675	-0.00637
215.4	0.195166	0.192197	-0.00547	0.006349	0.006384	-0.00669	-0.00714	-0.00642
215.6	0.195463	0.192199	-0.00566	0.006445	0.00657	-0.00676	-0.00719	-0.00624
215.8	0.195163	0.192202	-0.00546	0.006103	0.00647	-0.00708	-0.00745	-0.00629
216	0.195008	0.192204	-0.00567	0.006078	0.006178	-0.00764	-0.00786	-0.00645
216.2	0.194272	0.192206	-0.00655	0.00517	0.005804	-0.00833	-0.00911	-0.00664
216.4	0.194248	0.192208	-0.0063	0.005187	0.006213	-0.00873	-0.00941	-0.00617
216.6	0.193956	0.19221	-0.00688	0.004654	0.005846	-0.00914	-0.00959	-0.00704
216.8	0.194602	0.192212	-0.00712	0.00461	0.005466	-0.00884	-0.00954	-0.007
217	0.195189	0.192214	-0.00711	0.004617	0.00528	-0.00876	-0.00938	-0.00716
217.2	0.194776	0.192216	-0.00769	0.004718	0.005044	-0.00906	-0.00976	-0.00772
217.4	0.194176	0.192218	-0.00837	0.004595	0.004971	-0.00924	-0.00991	-0.00834
217.6	0.194081	0.19222	-0.00828	0.004551	0.004514	-0.00943	-0.00996	-0.00858
217.8	0.194146	0.192222	-0.00806	0.004711	0.004435	-0.00918	-0.00958	-0.00867
218	0.194422	0.192224	-0.0083	0.004641	0.004639	-0.0093	-0.00934	-0.00868
218.2	0.194857	0.192226	-0.00784	0.004506	0.00477	-0.00881	-0.00938	-0.00896
218.4	0.195426	0.192228	-0.00777	0.004439	0.004916	-0.00864	-0.00942	-0.00918
218.6	0.195353	0.19223	-0.00757	0.004365	0.004837	-0.00837	-0.00922	-0.00926
218.8	0.19537	0.192232	-0.00752	0.00425	0.005074	-0.00833	-0.0096	-0.00917
219	0.19606	0.192234	-0.00757	0.0045	0.005457	-0.0077	-0.00893	-0.00888
219.2	0.196144	0.192236	-0.00694	0.004292	0.006053	-0.00692	-0.0085	-0.0084
219.4	0.196015	0.192238	-0.00688	0.003913	0.005537	-0.0072	-0.00869	-0.00814
219.6	0.196074	0.19224	-0.00656	0.004144	0.005721	-0.00702	-0.00859	-0.0074
219.8	0.195657	0.192242	-0.00678	0.003707	0.005426	-0.0072	-0.00884	-0.00714
220	0.195157	0.192244	-0.00694	0.003157	0.005382	-0.00743	-0.00918	-0.00693
220.2	0.194479	0.192246	-0.00719	0.002404	0.005271	-0.00748	-0.00982	-0.00699
220.4	0.194746	0.192248	-0.00647	0.002899	0.005508	-0.00753	-0.0096	-0.0067
220.6	0.194401	0.19225	-0.00626	0.003115	0.005502	-0.00713	-0.0094	-0.00686
220.8	0.195009	0.192252	-0.00612	0.003812	0.005277	-0.00691	-0.00898	-0.00689
221	0.194351	0.192254	-0.00641	0.003854	0.005373	-0.00698	-0.0092	-0.00723
221.2	0.194165	0.192256	-0.00621	0.003966	0.005323	-0.00679	-0.00894	-0.00715
221.4	0.194101	0.192258	-0.00588	0.004262	0.005574	-0.00679	-0.00826	-0.00723
221.6	0.193818	0.192259	-0.00566	0.004189	0.005151	-0.00734	-0.00833	-0.00779
221.8	0.193959	0.192261	-0.00547	0.004775	0.004996	-0.00779	-0.00836	-0.00779
222	0.193694	0.192263	-0.00589	0.004233	0.005001	-0.00819	-0.00859	-0.00838
222.2	0.194271	0.192265	-0.00577	0.004482	0.005515	-0.0078	-0.0081	-0.00842
222.4	0.194088	0.192267	-0.00626	0.00498	0.005806	-0.00803	-0.0081	-0.00861
222.6	0.194302	0.192269	-0.00611	0.005436	0.006174	-0.00827	-0.00777	-0.00875
222.8	0.194988	0.192271	-0.00611	0.005739	0.006975	-0.0081	-0.00749	-0.00835
223	0.195852	0.192272	-0.0058	0.006185	0.007657	-0.00759	-0.00654	-0.0077
223.2	0.19577	0.192274	-0.00582	0.005946	0.007725	-0.00802	-0.00664	-0.00731
223.4	0.19584	0.192276	-0.00587	0.006663	0.00736	-0.00804	-0.00668	-0.00686
223.6	0.196008	0.192278	-0.00582	0.00678	0.007742	-0.0076	-0.00704	-0.0067
223.8	0.195941	0.19228	-0.00605	0.006065	0.007558	-0.00796	-0.00727	-0.00703
224	0.195823	0.192281	-0.00595	0.005783	0.007576	-0.00752	-0.00742	-0.0071
224.2	0.195207	0.192283	-0.00584	0.005423	0.007276	-0.00747	-0.0078	-0.0072
224.4	0.195498	0.192285	-0.00495	0.005987	0.007048	-0.00689	-0.00743	-0.00704
224.6	0.195389	0.192287	-0.00512	0.005963	0.007299	-0.00665	-0.00721	-0.00699
224.8	0.195454	0.192289	-0.00538	0.005623	0.006386	-0.00662	-0.00752	-0.00717
225	0.195161	0.19229	-0.0053	0.005114	0.006118	-0.0067	-0.00785	-0.00706
225.2	0.195213	0.192292	-0.00488	0.005224	0.005785	-0.0063	-0.00742	-0.00656
225.4	0.195056	0.192294	-0.0051	0.004764	0.005196	-0.00683	-0.00746	-0.00672
225.6	0.194494	0.192296	-0.00616	0.004091	0.004244	-0.00726	-0.00828	-0.0072
225.8	0.194511	0.192297	-0.0062	0.004367	0.004053	-0.00684	-0.00792	-0.00666
226	0.19429	0.192299	-0.00626	0.004204	0.003666	-0.00674	-0.00814	-0.00688
226.2	0.194403	0.192301	-0.00656	0.004669	0.003664	-0.00634	-0.0081	-0.00696
226.4	0.193879	0.192302	-0.00649	0.004889	0.003514	-0.00652	-0.00801	-0.00652
226.6	0.194347	0.192304	-0.00614	0.005164	0.004315	-0.00658	-0.00786	-0.00669
226.8	0.194473	0.192306	-0.0063	0.005262	0.004936	-0.00672	-0.00814	-0.00636
227	0.194114	0.192307	-0.0065	0.005183	0.005163	-0.00725	-0.00828	-0.00675
227.2	0.194207	0.192309	-0.00665	0.005283	0.005189	-0.00781	-0.0083	-0.00717
227.4	0.194241	0.192311	-0.00668	0.00582	0.005393	-0.00743	-0.00842	-0.00752
227.6	0.194302	0.192312	-0.00694	0.00547	0.005902	-0.00753	-0.00892	-0.00793
227.8	0.194174	0.192314	-0.00703	0.005413	0.006213	-0.00772	-0.0088	-0.00806
228	0.193859	0.192316	-0.00719	0.005061	0.006171	-0.00786	-0.00892	-0.00846
228.2	0.193224	0.192317	-0.00698	0.004733	0.006219	-0.00827	-0.00927	-0.00845
228.4	0.193514	0.192319	-0.00693	0.004939	0.006471	-0.0079	-0.00925	-0.00822
228.6	0.192894	0.192321	-0.00711	0.004598	0.007055	-0.00803	-0.00949	-0.00839
228.8	0.192696	0.192322	-0.00719	0.004734	0.006804	-0.00757	-0.00946	-0.00821
229	0.192954	0.192324	-0.00692	0.00506	0.007554	-0.00766	-0.00875	-0.00764
229.2	0.192599	0.192326	-0.00732	0.004667	0.007124	-0.00775	-0.00869	-0.00774
229.4	0.193146	0.192327	-0.00695	0.004694	0.007179	-0.00768	-0.00878	-0.0076
229.6	0.193247	0.192329	-0.00675	0.004871	0.006829	-0.00745	-0.00854	-0.00738
229.8	0.193475	0.19233	-0.00553	0.005414	0.006613	-0.00698	-0.00753	-0.00698
230	0.193366	0.192332	-0.0052	0.005353	0.005857	-0.00715	-0.00799	-0.00714
230.2	0.193328	0.192334	-0.00488	0.005576	0.005871	-0.00661	-0.00732	-0.00662
230.4	0.193074	0.192335	-0.00419	0.005916	0.006168	-0.00672	-0.00694	-0.00609
230.6	0.192942	0.192337	-0.00459	0.006078	0.005844	-0.00684	-0.00716	-0.00668
230.8	0.192806	0.192338	-0.00503	0.006025	0.005425	-0.00741	-0.00743	-0.00672
231	0.192816	0.19234	-0.00532	0.005501	0.004997	-0.00766	-0.00786	-0.00717
231.2	0.193497	0.192341	-0.00558	0.005941	0.004923	-0.00726	-0.00789	-0.00752
231.4	0.193718	0.192343	-0.00595	0.006011	0.004956	-0.00698	-0.00858	-0.00769
231.6	0.193606	0.192344	-0.00696	0.005492	0.004927	-0.00742	-0.00961	-0.00808
231.8	0.193792	0.192346	-0.00734	0.005282	0.005176	-0.00726	-0.00956	-0.00813
232	0.19373	0.192347	-0.00789	0.004974	0.004736	-0.00765	-0.01019	-0.00867
232.2	0.19331	0.192349	-0.00823	0.004745	0.004947	-0.00777	-0.01113	-0.00886
232.4	0.19401	0.19235	-0.00844	0.005332	0.005518	-0.00734	-0.01088	-0.0088
232.6	0.193488	0.192352	-0.00894	0.005313	0.005904	-0.0073	-0.01109	-0.00909
232.8	0.193984	0.192353	-0.00902	0.005157	0.006742	-0.00687	-0.01113	-0.00835
233	0.193928	0.192355	-0.00926	0.004534	0.007454	-0.00716	-0.01104	-0.00823
233.2	0.194108	0.192356	-0.00882	0.004429	0.007268	-0.00702	-0.01084	-0.00806
233.4	0.194281	0.192358	-0.00845	0.004436	0.006834	-0.00702	-0.01069	-0.00799
233.6	0.194196	0.192359	-0.00848	0.004242	0.006744	-0.0071	-0.01049	-0.00794
233.8	0.19392	0.192361	-0.00813	0.004285	0.006328	-0.00756	-0.01038	-0.00805
234	0.193419	0.192362	-0.00846	0.004185	0.005898	-0.00729	-0.0106	-0.00771
234.2	0.193269	0.192364	-0.00818	0.004035	0.005814	-0.0075	-0.01002	-0.00754
234.4	0.192482	0.192365	-0.0081	0.003961	0.005462	-0.00777	-0.01027	-0.00774
234.6	0.192558	0.192367	-0.00805	0.004196	0.005395	-0.00726	-0.01	-0.00751
234.8	0.193159	0.192368	-0.00717	0.004413	0.006033	-0.00667	-0.00942	-0.00684
235	0.193692	0.19237	-0.00695	0.004695	0.006073	-0.00618	-0.00915	-0.00609
235.2	0.194016	0.192371	-0.00662	0.005467	0.006471	-0.00577	-0.00878	-0.00654
235.4	0.194104	0.192372	-0.00628	0.00534	0.006809	-0.00553	-0.00889	-0.00581
235.6	0.193843	0.192374	-0.00652	0.005114	0.00656	-0.00564	-0.00861	-0.0063
235.8	0.194243	0.192375	-0.00655	0.005074	0.006557	-0.00577	-0.00803	-0.00674
236	0.194525	0.192377	-0.00633	0.005431	0.00631	-0.006	-0.0081	-0.00717
236.2	0.194466	0.192378	-0.00633	0.005575	0.006642	-0.00588	-0.0078	-0.00727
236.4	0.194685	0.192379	-0.00605	0.005904	0.007338	-0.00594	-0.00712	-0.0067
236.6	0.194684	0.192381	-0.00593	0.005475	0.00791	-0.00553	-0.00743	-0.00643
236.8	0.195232	0.192382	-0.00541	0.005641	0.009121	-0.00491	-0.00698	-0.00571
237	0.194984	0.192384	-0.00555	0.005815	0.009105	-0.00534	-0.00688	-0.00595
237.2	0.194924	0.192385	-0.00526	0.005885	0.008905	-0.00516	-0.00676	-0.00612
237.4	0.194513	0.192386	-0.00596	0.005397	0.008171	-0.00572	-0.00727	-0.00717
237.6	0.194791	0.192388	-0.0058	0.005694	0.008774	-0.00517	-0.00746	-0.00663
237.8	0.19452	0.192389	-0.0057	0.005705	0.008592	-0.0054	-0.00754	-0.00683
238	0.194229	0.19239	-0.00589	0.005477	0.008492	-0.00494	-0.00768	-0.00683
238.2	0.194254	0.192392	-0.00569	0.005194	0.00842	-0.00511	-0.00792	-0.00721
238.4	0.194153	0.192393	-0.00549	0.005533	0.008281	-0.00452	-0.00826	-0.00711
238.6	0.19442	0.192394	-0.00533	0.005741	0.008381	-0.00382	-0.00828	-0.00689
238.8	0.194751	0.192396	-0.00528	0.005734	0.008067	-0.00366	-0.00848	-0.00671
239	0.194751	0.192397	-0.00577	0.005678	0.007221	-0.00385	-0.00892	-0.00682
239.2	0.194498	0.192398	-0.00603	0.005373	0.006613	-0.00381	-0.00936	-0.00757
239.4	0.19402	0.1924	-0.00644	0.004872	0.005799	-0.00386	-0.00993	-0.00757
239.6	0.193991	0.192401	-0.00696	0.004607	0.00493	-0.00402	-0.01	-0.00835
239.8	0.194028	0.192402	-0.00755	0.004431	0.00423	-0.00423	-0.01031	-0.00872
240	0.20209	0.192403	-0.00623	0.005911	0.011659	-0.00369	-0.00716	-0.00643
240.2	0.201943	0.192325	-0.00611	0.006492	0.011626	-0.00349	-0.00701	-0.0065
240.4	0.201889	0.192247	-0.00626	0.006916	0.011417	-0.00363	-0.00688	-0.00659
240.6	0.201645	0.192168	-0.00694	0.006786	0.010592	-0.004	-0.00743	-0.0071
240.8	0.201308	0.19209	-0.00749	0.006681	0.010095	-0.00392	-0.00793	-0.00719
241	0.201695	0.192012	-0.00739	0.007435	0.010058	-0.00375	-0.00798	-0.00673
241.2	0.201327	0.191934	-0.00769	0.007308	0.009545	-0.00436	-0.00808	-0.00702
241.4	0.201638	0.191856	-0.00757	0.007854	0.009509	-0.0045	-0.00799	-0.00681
241.6	0.201612	0.191779	-0.00729	0.008548	0.009373	-0.00455	-0.00791	-0.00667
241.8	0.201745	0.191701	-0.00708	0.008822	0.009549	-0.00447	-0.00752	-0.00626
242	0.20173	0.191623	-0.0069	0.008865	0.010188	-0.00464	-0.00745	-0.00648
242.2	0.201843	0.191546	-0.00672	0.008574	0.010932	-0.00481	-0.00704	-0.00635
242.4	0.201538	0.191469	-0.00679	0.008782	0.011299	-0.00477	-0.00657	-0.00626
242.6	0.201685	0.191392	-0.00655	0.009225	0.01145	-0.00518	-0.0066	-0.00635
242.8	0.201019	0.191314	-0.00659	0.008924	0.011279	-0.00501	-0.00657	-0.0067
243	0.201191	0.191238	-0.00605	0.009316	0.011883	-0.00494	-0.00578	-0.00648
243.2	0.200313	0.191161	-0.00582	0.00937	0.01232	-0.00531	-0.00586	-0.00657
243.4	0.199761	0.191084	-0.00543	0.009711	0.012415	-0.00505	-0.00536	-0.00638
243.6	0.198699	0.191008	-0.00555	0.00985	0.012627	-0.00486	-0.00535	-0.00639
243.8	0.197857	0.190931	-0.00606	0.009185	0.01262	-0.00459	-0.00503	-0.00615
244	0.196955	0.190855	-0.00574	0.00941	0.012754	-0.00444	-0.00477	-0.00569
244.2	0.196758	0.190779	-0.00502	0.009497	0.013157	-0.00446	-0.00433	-0.00551
244.4	0.19622	0.190703	-0.00519	0.008964	0.012819	-0.00478	-0.00485	-0.00597
244.6	0.195358	0.190627	-0.00556	0.008263	0.011994	-0.0048	-0.00549	-0.00612
244.8	0.195293	0.190551	-0.00542	0.008173	0.012392	-0.00442	-0.00578	-0.00575
245	0.195534	0.190475	-0.00521	0.0087	0.01228	-0.00471	-0.00562	-0.00535
245.2	0.195131	0.1904	-0.00545	0.008211	0.011808	-0.0051	-0.00594	-0.00536
245.4	0.195387	0.190325	-0.00507	0.008688	0.011908	-0.00468	-0.00622	-0.00513
245.6	0.195893	0.190249	-0.00466	0.009043	0.011907	-0.00402	-0.00586	-0.00494
245.8	0.195958	0.190174	-0.00489	0.008422	0.011304	-0.00386	-0.00611	-0.0057
246	0.19612	0.190099	-0.00486	0.007996	0.011532	-0.00418	-0.00667	-0.00637
246.2	0.196029	0.190024	-0.00499	0.007621	0.011318	-0.00416	-0.00668	-0.00632
246.4	0.195535	0.18995	-0.00518	0.007037	0.011088	-0.00413	-0.00699	-0.00666
246.6	0.195807	0.189875	-0.00519	0.007152	0.011158	-0.00383	-0.00701	-0.00662
246.8	0.195516	0.189801	-0.00495	0.007127	0.011375	-0.00312	-0.00659	-0.0065
247	0.195957	0.189727	-0.00458	0.007866	0.011968	-0.00292	-0.0057	-0.00647
247.2	0.195069	0.189652	-0.00525	0.00748	0.011654	-0.00306	-0.00599	-0.00696
247.4	0.19444	0.189578	-0.00581	0.007116	0.011159	-0.00259	-0.00589	-0.0072
247.6	0.193697	0.189505	-0.00634	0.007087	0.01096	-0.00265	-0.00567	-0.00686
247.8	0.192919	0.189431	-0.00679	0.006687	0.010452	-0.00268	-0.00534	-0.00702
248	0.191904	0.189357	-0.00697	0.006775	0.01012	-0.00326	-0.00583	-0.00759
248.2	0.192281	0.189284	-0.00727	0.006577	0.010362	-0.00311	-0.00586	-0.00773
248.4	0.19132	0.18921	-0.0076	0.006232	0.010236	-0.00332	-0.0063	-0.00841
248.6	0.191057	0.189137	-0.00795	0.006586	0.0099	-0.00302	-0.00612	-0.00804
248.8	0.191344	0.189064	-0.00856	0.006673	0.010038	-0.0033	-0.0065	-0.0082
249	0.191093	0.188991	-0.0088	0.006685	0.00999	-0.00333	-0.0066	-0.00792
249.2	0.190982	0.188919	-0.00869	0.006628	0.010032	-0.00329	-0.00679	-0.00792
249.4	0.19103	0.188846	-0.00846	0.006682	0.010205	-0.0034	-0.00689	-0.00807
249.6	0.191497	0.188774	-0.00832	0.007065	0.010241	-0.00308	-0.00678	-0.00772
249.8	0.190829	0.188701	-0.00882	0.006473	0.009552	-0.00384	-0.00743	-0.0082
250	0.190815	0.188629	-0.00866	0.006454	0.009669	-0.00417	-0.00781	-0.00767
250.2	0.190249	0.188557	-0.0084	0.006424	0.009627	-0.00397	-0.00769	-0.00709
250.4	0.190369	0.188485	-0.00771	0.006252	0.010211	-0.00405	-0.00771	-0.00624
250.6	0.190669	0.188413	-0.00749	0.006855	0.01078	-0.00375	-0.00722	-0.00597
250.8	0.189951	0.188342	-0.00749	0.006988	0.010785	-0.00407	-0.0071	-0.0057
251	0.19026	0.18827	-0.00751	0.006783	0.010631	-0.00451	-0.00707	-0.00581
251.2	0.18934	0.188199	-0.00811	0.006377	0.010335	-0.00525	-0.00755	-0.00633
251.4	0.188427	0.188127	-0.0083	0.006241	0.009931	-0.00532	-0.00749	-0.00687
251.6	0.18808	0.188056	-0.00852	0.00626	0.010223	-0.00525	-0.00729	-0.00687
251.8	0.187585	0.187985	-0.00864	0.006299	0.010262	-0.00503	-0.00722	-0.0074
252	0.187494	0.187915	-0.00869	0.006222	0.010357	-0.00507	-0.00736	-0.00781
252.2	0.187559	0.187844	-0.00784	0.006421	0.010626	-0.00453	-0.0071	-0.00787
252.4	0.186897	0.187773	-0.00738	0.006554	0.010293	-0.00486	-0.00712	-0.00853
252.6	0.186741	0.187703	-0.00775	0.006781	0.010145	-0.00489	-0.00723	-0.00881
252.8	0.186443	0.187633	-0.00768	0.00643	0.010496	-0.00486	-0.00737	-0.00932
253	0.185766	0.187563	-0.0076	0.006086	0.010677	-0.00472	-0.00744	-0.00973
253.2	0.185312	0.187493	-0.008	0.006106	0.010275	-0.00492	-0.00752	-0.01003
253.4	0.184927	0.187423	-0.0082	0.00575	0.009711	-0.0051	-0.00804	-0.01055
253.6	0.185043	0.187353	-0.00807	0.005682	0.009254	-0.00503	-0.00848	-0.01028
253.8	0.184777	0.187283	-0.00818	0.005234	0.00861	-0.00515	-0.00889	-0.01027
254	0.185135	0.187214	-0.00779	0.00528	0.008504	-0.00489	-0.00946	-0.00996
254.2	0.185306	0.187145	-0.00699	0.00529	0.008739	-0.00453	-0.00925	-0.00909
254.4	0.185715	0.187075	-0.00698	0.004458	0.008572	-0.0051	-0.00965	-0.0089
254.6	0.185945	0.187006	-0.00682	0.004601	0.008517	-0.00478	-0.00933	-0.00898
254.8	0.186151	0.186937	-0.0069	0.004243	0.008163	-0.00461	-0.00924	-0.00857
255	0.186621	0.186869	-0.00672	0.004212	0.00796	-0.00458	-0.00892	-0.00889
255.2	0.186004	0.1868	-0.00725	0.004136	0.008595	-0.00492	-0.00892	-0.00942
255.4	0.186327	0.186731	-0.00656	0.004488	0.009307	-0.00377	-0.00802	-0.00862
255.6	0.186486	0.186663	-0.00651	0.005192	0.009898	-0.0036	-0.00782	-0.00801
255.8	0.186647	0.186595	-0.00627	0.00565	0.010048	-0.00312	-0.00739	-0.00779
256	0.186378	0.186527	-0.00631	0.005887	0.010086	-0.00348	-0.00741	-0.00749
256.2	0.185898	0.186459	-0.00591	0.006138	0.009948	-0.00374	-0.00761	-0.0074
256.4	0.185755	0.186391	-0.00602	0.006589	0.010425	-0.00421	-0.00774	-0.00728
256.6	0.185721	0.186323	-0.00654	0.007372	0.010781	-0.00459	-0.00767	-0.00783
256.8	0.18589	0.186255	-0.00608	0.007817	0.011176	-0.00398	-0.0073	-0.00776
257	0.185659	0.186188	-0.00612	0.008165	0.011305	-0.00419	-0.00707	-0.00747
257.2	0.185527	0.186121	-0.00638	0.008291	0.01143	-0.00407	-0.00697	-0.00751
257.4	0.185353	0.186053	-0.00616	0.008493	0.011478	-0.00405	-0.00716	-0.00772
257.6	0.185457	0.185986	-0.00583	0.008421	0.012008	-0.00377	-0.00767	-0.00711
257.8	0.1849	0.185919	-0.006	0.008309	0.01206	-0.00379	-0.00762	-0.00695
258	0.184824	0.185853	-0.00584	0.008155	0.01212	-0.00359	-0.00773	-0.00684
258.2	0.184457	0.185786	-0.00549	0.008135	0.011668	-0.00357	-0.00732	-0.00641
258.4	0.184661	0.185719	-0.0056	0.007509	0.011607	-0.00354	-0.00762	-0.0063
258.6	0.184677	0.185653	-0.00552	0.007411	0.01182	-0.0033	-0.00717	-0.00618
258.8	0.184156	0.185587	-0.00605	0.006574	0.011565	-0.00346	-0.00735	-0.0067
259	0.183772	0.18552	-0.00663	0.006303	0.011299	-0.00371	-0.00704	-0.00734
259.2	0.183369	0.185454	-0.00641	0.006087	0.011925	-0.00351	-0.00658	-0.00709
259.4	0.183115	0.185389	-0.00639	0.006193	0.01157	-0.00288	-0.00662	-0.00638
259.6	0.181642	0.185323	-0.00721	0.005482	0.010806	-0.00401	-0.00735	-0.00712
259.8	0.181098	0.185257	-0.00723	0.005569	0.010619	-0.00339	-0.0073	-0.00729
260	0.180326	0.185192	-0.00756	0.005696	0.010091	-0.00413	-0.00795	-0.00768
260.2	0.18082	0.185126	-0.00708	0.005751	0.010075	-0.00434	-0.00776	-0.00755
260.4	0.180923	0.185061	-0.00719	0.005893	0.010327	-0.0049	-0.0077	-0.00778
260.6	0.181111	0.184996	-0.00689	0.006197	0.010299	-0.00487	-0.00754	-0.00823
260.8	0.181043	0.184931	-0.00685	0.006072	0.010238	-0.0047	-0.00751	-0.00806
261	0.18107	0.184866	-0.00662	0.006302	0.010385	-0.0049	-0.00705	-0.00763
261.2	0.180855	0.184801	-0.00725	0.005898	0.01026	-0.00517	-0.00754	-0.00821
261.4	0.180447	0.184736	-0.00739	0.005968	0.010068	-0.00565	-0.00743	-0.00818
261.6	0.180037	0.184672	-0.00764	0.005882	0.009511	-0.00575	-0.00776	-0.00852
261.8	0.179741	0.184607	-0.00796	0.005982	0.009271	-0.00579	-0.00738	-0.00842
262	0.179631	0.184543	-0.00826	0.006005	0.008972	-0.00558	-0.00777	-0.00846
262.2	0.180394	0.184479	-0.00815	0.006284	0.009525	-0.00546	-0.00777	-0.00828
262.4	0.180707	0.184415	-0.00829	0.005987	0.009997	-0.00542	-0.00784	-0.00866
262.6	0.18079	0.184351	-0.00847	0.005948	0.009808	-0.00592	-0.00782	-0.0092
262.8	0.181129	0.184287	-0.00811	0.006398	0.010036	-0.00586	-0.00779	-0.00903
263	0.181559	0.184223	-0.00835	0.006706	0.010024	-0.00579	-0.00745	-0.00903
263.2	0.181617	0.18416	-0.00827	0.006476	0.009892	-0.00576	-0.00798	-0.00917
263.4	0.181044	0.184096	-0.00879	0.006251	0.009573	-0.00589	-0.00859	-0.00964
263.6	0.180626	0.184033	-0.00863	0.006286	0.009964	-0.00599	-0.00848	-0.00984
263.8	0.180949	0.18397	-0.00831	0.006781	0.010498	-0.00528	-0.00836	-0.00946
264	0.180876	0.183907	-0.00872	0.006732	0.010686	-0.00555	-0.00852	-0.0094
264.2	0.180645	0.183844	-0.00903	0.006242	0.010301	-0.0058	-0.00886	-0.00939
264.4	0.180446	0.183781	-0.00905	0.006267	0.010746	-0.00568	-0.00888	-0.00936
264.6	0.180727	0.183718	-0.00893	0.006557	0.010778	-0.00522	-0.00867	-0.00916
264.8	0.180671	0.183656	-0.00912	0.006706	0.010527	-0.00519	-0.00851	-0.00912
265	0.180935	0.183593	-0.0088	0.006935	0.010483	-0.00475	-0.00833	-0.00853
265.2	0.181184	0.183531	-0.00904	0.006491	0.010842	-0.00491	-0.00831	-0.00857
265.4	0.18055	0.183469	-0.00921	0.006335	0.010619	-0.00502	-0.0082	-0.00883
265.6	0.179923	0.183407	-0.00958	0.006299	0.010144	-0.00474	-0.00866	-0.0089
265.8	0.179565	0.183345	-0.00954	0.006146	0.01032	-0.00436	-0.0086	-0.00882
266	0.179549	0.183283	-0.00939	0.005888	0.010626	-0.00406	-0.0088	-0.00897
266.2	0.180282	0.183221	-0.00874	0.00606	0.01143	-0.00322	-0.0084	-0.00872
266.4	0.180214	0.183159	-0.00811	0.006366	0.011414	-0.0031	-0.00798	-0.00883
266.6	0.180568	0.183098	-0.00748	0.006819	0.011504	-0.00285	-0.00805	-0.00876
266.8	0.181195	0.183036	-0.00727	0.007098	0.011594	-0.00302	-0.00819	-0.00825
267	0.181198	0.182975	-0.00726	0.006582	0.011225	-0.00304	-0.0082	-0.00852
267.2	0.181002	0.182914	-0.00734	0.006256	0.010799	-0.0034	-0.00847	-0.00869
267.4	0.180174	0.182853	-0.00735	0.006147	0.010539	-0.00378	-0.00875	-0.00886
267.6	0.180297	0.182792	-0.00727	0.005732	0.010439	-0.00418	-0.0092	-0.00884
267.8	0.180232	0.182731	-0.00733	0.005671	0.010234	-0.00412	-0.00908	-0.00874
268	0.180048	0.18267	-0.00785	0.005767	0.009939	-0.00484	-0.00924	-0.00899
268.2	0.179761	0.182609	-0.00828	0.005719	0.009551	-0.00534	-0.00931	-0.00929
268.4	0.180208	0.182549	-0.0078	0.006149	0.010279	-0.005	-0.00854	-0.00871
268.6	0.1803	0.182489	-0.00808	0.006139	0.010252	-0.00503	-0.00846	-0.00827
268.8	0.179664	0.182428	-0.00833	0.005813	0.0103	-0.00486	-0.00803	-0.0082
269	0.179533	0.182368	-0.00905	0.005599	0.009902	-0.00511	-0.00836	-0.00811
269.2	0.179404	0.182308	-0.00946	0.005151	0.009894	-0.0057	-0.00805	-0.00822
269.4	0.178429	0.182248	-0.01009	0.005369	0.009425	-0.00604	-0.00822	-0.00867
269.6	0.178141	0.182188	-0.01022	0.005107	0.009065	-0.00578	-0.00819	-0.00838
269.8	0.177929	0.182129	-0.00982	0.00506	0.009028	-0.00551	-0.00786	-0.00838
270	0.178345	0.182069	-0.0093	0.004609	0.009007	-0.00499	-0.00765	-0.00835
270.2	0.178313	0.182009	-0.00916	0.004165	0.008434	-0.00486	-0.00796	-0.00839
270.4	0.178028	0.18195	-0.00914	0.004356	0.008152	-0.00504	-0.00789	-0.00885
270.6	0.177805	0.181891	-0.00903	0.004411	0.007782	-0.00484	-0.00824	-0.0091
270.8	0.17833	0.181832	-0.009	0.004837	0.007627	-0.00506	-0.00803	-0.00886
271	0.178011	0.181773	-0.00875	0.004813	0.007371	-0.00496	-0.0079	-0.00915
271.2	0.17804	0.181714	-0.00851	0.005317	0.007471	-0.00499	-0.00816	-0.00956
271.4	0.177798	0.181655	-0.00864	0.005016	0.007136	-0.00552	-0.00907	-0.01012
271.6	0.178109	0.181596	-0.00824	0.00529	0.007452	-0.00548	-0.00905	-0.01048
271.8	0.177943	0.181537	-0.00797	0.005982	0.007843	-0.00505	-0.00861	-0.01042
272	0.177887	0.181479	-0.00786	0.006238	0.008331	-0.00549	-0.00883	-0.01034
272.2	0.178075	0.181421	-0.00761	0.006434	0.008806	-0.0052	-0.0083	-0.01053
272.4	0.178249	0.181362	-0.00724	0.006378	0.00959	-0.00517	-0.00817	-0.00993
272.6	0.177935	0.181304	-0.00793	0.006116	0.009662	-0.00535	-0.0084	-0.00997
272.8	0.177215	0.181246	-0.00852	0.00594	0.009544	-0.00605	-0.00842	-0.01039
273	0.177411	0.181188	-0.00873	0.00665	0.00965	-0.0062	-0.00888	-0.01001
273.2	0.177383	0.18113	-0.00875	0.006687	0.009521	-0.00643	-0.0086	-0.00972
273.4	0.177444	0.181072	-0.00867	0.00702	0.00968	-0.00591	-0.00861	-0.00905
273.6	0.17767	0.181015	-0.00823	0.006682	0.009585	-0.00535	-0.0088	-0.00851
273.8	0.177736	0.180957	-0.00794	0.006722	0.00989	-0.00527	-0.00869	-0.0079
274	0.17762	0.1809	-0.00784	0.006175	0.009554	-0.00488	-0.00842	-0.00805
274.2	0.177257	0.180842	-0.00815	0.005958	0.009445	-0.00452	-0.00871	-0.00775
274.4	0.177207	0.180785	-0.00843	0.006165	0.009712	-0.00421	-0.00794	-0.00771
274.6	0.177602	0.180728	-0.00802	0.006554	0.009772	-0.00362	-0.00786	-0.00744
274.8	0.177762	0.180671	-0.00806	0.007202	0.010103	-0.00398	-0.0074	-0.00746
275	0.17724	0.180614	-0.00776	0.006811	0.009683	-0.00419	-0.00799	-0.00774
275.2	0.177224	0.180557	-0.00759	0.006667	0.010019	-0.00398	-0.0081	-0.00776
275.4	0.177491	0.180501	-0.00754	0.006477	0.010083	-0.00419	-0.00771	-0.00761
275.6	0.177563	0.180444	-0.00703	0.006624	0.01012	-0.00382	-0.00736	-0.00794
275.8	0.177582	0.180387	-0.00701	0.006372	0.01055	-0.00355	-0.00735	-0.008
276	0.177691	0.180331	-0.00746	0.005931	0.010759	-0.00383	-0.00768	-0.00835
276.2	0.177657	0.180275	-0.00718	0.00602	0.011145	-0.00419	-0.00761	-0.00881
276.4	0.177139	0.180218	-0.00756	0.006097	0.011188	-0.00445	-0.00793	-0.0089
276.6	0.177525	0.180162	-0.00789	0.006325	0.011435	-0.00438	-0.00805	-0.00909
276.8	0.177585	0.180106	-0.00795	0.006628	0.011543	-0.00464	-0.00826	-0.00903
277	0.177266	0.18005	-0.00795	0.006938	0.011515	-0.0041	-0.00838	-0.00826
277.2	0.177321	0.179995	-0.00825	0.007158	0.011068	-0.0041	-0.00837	-0.00775
277.4	0.177356	0.179939	-0.00837	0.007122	0.010758	-0.00369	-0.00859	-0.00779
277.6	0.177583	0.179883	-0.00856	0.00723	0.01127	-0.00345	-0.00836	-0.00776
277.8	0.176925	0.179828	-0.00924	0.006665	0.011249	-0.0037	-0.00839	-0.00802
278	0.176631	0.179773	-0.00915	0.006348	0.011299	-0.00347	-0.00779	-0.00832
278.2	0.176701	0.179717	-0.00923	0.00672	0.011633	-0.00307	-0.00758	-0.00804
278.4	0.176478	0.179662	-0.00954	0.006414	0.011434	-0.00347	-0.00757	-0.00862
278.6	0.17617	0.179607	-0.00979	0.006172	0.011252	-0.00356	-0.00797	-0.00855
278.8	0.175859	0.179552	-0.00966	0.005996	0.011207	-0.00382	-0.00788	-0.0085
279	0.175545	0.179497	-0.00964	0.005026	0.010833	-0.00424	-0.00823	-0.00848
279.2	0.176408	0.179442	-0.00961	0.005289	0.01156	-0.00351	-0.0077	-0.00814
279.4	0.176904	0.179388	-0.00962	0.00506	0.011947	-0.00342	-0.00737	-0.00836
279.6	0.176591	0.179333	-0.00974	0.005014	0.011686	-0.00326	-0.00779	-0.00869
279.8	0.176583	0.179278	-0.0096	0.005275	0.012491	-0.0029	-0.00774	-0.00852
280	0.177023	0.179224	-0.00931	0.005483	0.012647	-0.00273	-0.00778	-0.00874
280.2	0.177164	0.17917	-0.00861	0.005982	0.012887	-0.00332	-0.00796	-0.00907
280.4	0.177285	0.179116	-0.00864	0.006242	0.013066	-0.003	-0.00761	-0.00857
280.6	0.177944	0.179061	-0.00807	0.00634	0.013702	-0.00313	-0.00716	-0.0083
280.8	0.177169	0.179007	-0.00803	0.006373	0.012968	-0.00348	-0.00755	-0.00875
281	0.177342	0.178953	-0.00752	0.006819	0.012774	-0.00361	-0.00757	-0.00839
281.2	0.177936	0.1789	-0.00732	0.006981	0.012493	-0.00397	-0.00756	-0.00878
281.4	0.177648	0.178846	-0.00776	0.006856	0.012267	-0.00418	-0.00746	-0.00933
281.6	0.177577	0.178792	-0.00775	0.007408	0.012539	-0.00434	-0.00723	-0.00931
281.8	0.176913	0.178739	-0.0076	0.007756	0.012419	-0.00481	-0.00741	-0.00937
282	0.177165	0.178685	-0.00697	0.008611	0.012605	-0.0045	-0.00675	-0.00894
282.2	0.176977	0.178632	-0.00679	0.009095	0.012625	-0.00465	-0.00671	-0.00901
282.4	0.176478	0.178579	-0.0072	0.008669	0.012159	-0.00491	-0.00705	-0.00963
282.6	0.175904	0.178525	-0.00772	0.008513	0.012011	-0.00501	-0.00699	-0.00965
282.8	0.175642	0.178472	-0.00769	0.00855	0.011379	-0.00505	-0.00668	-0.00953
283	0.175222	0.178419	-0.00831	0.008109	0.011126	-0.00551	-0.0071	-0.00964
283.2	0.175781	0.178367	-0.00839	0.00828	0.011536	-0.0052	-0.00724	-0.0096
283.4	0.175364	0.178314	-0.00862	0.007959	0.01178	-0.00525	-0.00731	-0.00928
283.6	0.175289	0.178261	-0.00817	0.008482	0.012233	-0.00501	-0.00675	-0.00888
283.8	0.17528	0.178208	-0.00795	0.00814	0.012813	-0.00484	-0.00664	-0.00886
284	0.175765	0.178156	-0.00751	0.007902	0.013032	-0.00478	-0.00645	-0.00897
284.2	0.175453	0.178104	-0.00778	0.007125	0.012937	-0.00564	-0.00707	-0.00918
284.4	0.175466	0.178051	-0.00776	0.006648	0.012809	-0.00533	-0.00698	-0.00892
284.6	0.175575	0.177999	-0.00784	0.005866	0.012712	-0.00535	-0.00701	-0.00962
284.8	0.175523	0.177947	-0.00822	0.005619	0.012334	-0.0054	-0.0074	-0.01002
285	0.175586	0.177895	-0.00803	0.005431	0.011924	-0.00565	-0.00785	-0.01043
285.2	0.175378	0.177843	-0.00852	0.005108	0.011858	-0.00574	-0.00829	-0.01077
285.4	0.174663	0.177791	-0.00927	0.005338	0.011107	-0.00594	-0.0085	-0.01127
285.6	0.174668	0.177739	-0.00934	0.005171	0.010695	-0.00614	-0.00903	-0.01093
285.8	0.174257	0.177687	-0.00947	0.005246	0.009995	-0.00606	-0.00972	-0.0107
286	0.174456	0.177636	-0.00946	0.00526	0.009793	-0.00592	-0.00942	-0.01088
286.2	0.173876	0.177584	-0.00987	0.005332	0.009689	-0.00614	-0.00971	-0.01122
286.4	0.173864	0.177533	-0.01005	0.005301	0.009365	-0.00582	-0.01006	-0.01113
286.6	0.173558	0.177482	-0.01056	0.005354	0.008953	-0.00604	-0.00986	-0.01072
286.8	0.173779	0.17743	-0.0106	0.005391	0.008531	-0.00603	-0.01	-0.01008
287	0.173629	0.177379	-0.01093	0.005189	0.008726	-0.00617	-0.01029	-0.01005
287.2	0.173889	0.177328	-0.01056	0.005619	0.009456	-0.00614	-0.00994	-0.00972
287.4	0.173804	0.177277	-0.01034	0.006188	0.009737	-0.00576	-0.00953	-0.00893
287.6	0.17409	0.177226	-0.00962	0.006387	0.010205	-0.00543	-0.00881	-0.0089
287.8	0.1741	0.177175	-0.00957	0.006234	0.010097	-0.00525	-0.00925	-0.00901
288	0.174518	0.177125	-0.00919	0.006085	0.010374	-0.00556	-0.00899	-0.00896
288.2	0.174526	0.177074	-0.00944	0.005579	0.009902	-0.0053	-0.00894	-0.009
288.4	0.174388	0.177024	-0.00921	0.005443	0.010216	-0.00476	-0.00838	-0.00924
288.6	0.173596	0.176973	-0.00931	0.005702	0.010544	-0.00472	-0.00791	-0.00905
288.8	0.173349	0.176923	-0.0093	0.005801	0.010007	-0.00488	-0.00806	-0.00915
289	0.173106	0.176872	-0.00889	0.005748	0.009616	-0.00496	-0.00805	-0.00951
289.2	0.173739	0.176822	-0.009	0.005935	0.009472	-0.00464	-0.0077	-0.00963
289.4	0.173254	0.176772	-0.00935	0.005641	0.00892	-0.00468	-0.00805	-0.01011
289.6	0.173101	0.176722	-0.00924	0.005336	0.009074	-0.00486	-0.00844	-0.0099
289.8	0.172479	0.176672	-0.00922	0.005331	0.009026	-0.00466	-0.00861	-0.01027
290	0.172682	0.176622	-0.00899	0.005446	0.009575	-0.00492	-0.00812	-0.01073
290.2	0.172421	0.176573	-0.00915	0.005988	0.009837	-0.00473	-0.00821	-0.01047
290.4	0.173267	0.176523	-0.00857	0.006282	0.010508	-0.00425	-0.00788	-0.00981
290.6	0.173303	0.176473	-0.0092	0.006116	0.010289	-0.00449	-0.00775	-0.01007
290.8	0.173458	0.176424	-0.00898	0.006662	0.010601	-0.00435	-0.00767	-0.00966
291	0.173199	0.176374	-0.00903	0.007004	0.011171	-0.00439	-0.00732	-0.00977
291.2	0.173749	0.176325	-0.00852	0.007719	0.012064	-0.0041	-0.00695	-0.00915
291.4	0.173562	0.176276	-0.00869	0.008042	0.011943	-0.00409	-0.00697	-0.00886
291.6	0.173495	0.176227	-0.00882	0.007612	0.011738	-0.00405	-0.00686	-0.00899
291.8	0.173421	0.176178	-0.00911	0.007599	0.01169	-0.00374	-0.00709	-0.00909
292	0.173402	0.176129	-0.0086	0.007491	0.012171	-0.00344	-0.00641	-0.00878
292.2	0.172836	0.17608	-0.0086	0.007678	0.011748	-0.00327	-0.00614	-0.00894
292.4	0.172179	0.176031	-0.00849	0.007596	0.011998	-0.00385	-0.00636	-0.0093
292.6	0.172038	0.175982	-0.0084	0.008034	0.012245	-0.00368	-0.00661	-0.0087
292.8	0.172427	0.175933	-0.00812	0.007675	0.012117	-0.00363	-0.00708	-0.00855
293	0.172222	0.175885	-0.0078	0.007443	0.012359	-0.00348	-0.00718	-0.00865
293.2	0.172218	0.175836	-0.00806	0.00707	0.012189	-0.00333	-0.00792	-0.00897
293.4	0.171683	0.175788	-0.00813	0.006291	0.012167	-0.00389	-0.00905	-0.00946
293.6	0.17168	0.175739	-0.00818	0.006079	0.012413	-0.00393	-0.0093	-0.00952
293.8	0.17227	0.175691	-0.00799	0.005896	0.012768	-0.00367	-0.00924	-0.00908
294	0.17252	0.175643	-0.00802	0.006064	0.012519	-0.00366	-0.00955	-0.00946
294.2	0.172885	0.175595	-0.00772	0.006054	0.01298	-0.00332	-0.00938	-0.00906
294.4	0.173865	0.175547	-0.00716	0.006413	0.013337	-0.00303	-0.00887	-0.00898
294.6	0.173718	0.175499	-0.00811	0.006199	0.013276	-0.00381	-0.00911	-0.0093
294.8	0.173829	0.175451	-0.00822	0.00696	0.013577	-0.00408	-0.00875	-0.00863
295	0.174316	0.175403	-0.00847	0.007065	0.013926	-0.0037	-0.00858	-0.00882
295.2	0.174769	0.175356	-0.00875	0.007345	0.013776	-0.00358	-0.00848	-0.0087
295.4	0.174559	0.175308	-0.00901	0.007331	0.013048	-0.00365	-0.00821	-0.00888
295.6	0.17515	0.17526	-0.00898	0.007581	0.0129	-0.00347	-0.00802	-0.00888
295.8	0.175328	0.175213	-0.00875	0.008271	0.012893	-0.00293	-0.00755	-0.00911
296	0.17506	0.175165	-0.00868	0.008397	0.012607	-0.00336	-0.00766	-0.00946
296.2	0.17443	0.175118	-0.00909	0.008589	0.012	-0.00431	-0.00808	-0.01006
296.4	0.174203	0.175071	-0.00926	0.008281	0.012077	-0.00417	-0.00847	-0.01033
296.6	0.174217	0.175024	-0.0092	0.008443	0.012251	-0.00398	-0.00872	-0.0099
296.8	0.173831	0.174977	-0.00933	0.008119	0.012046	-0.00405	-0.00894	-0.00999
297	0.172732	0.17493	-0.00975	0.007687	0.011582	-0.00403	-0.0091	-0.01033
297.2	0.172569	0.174883	-0.01023	0.007281	0.011244	-0.00445	-0.00944	-0.01073
297.4	0.172235	0.174836	-0.01039	0.006651	0.011187	-0.00475	-0.00961	-0.0108
297.6	0.172036	0.174789	-0.01058	0.006737	0.011085	-0.00466	-0.00939	-0.01028
297.8	0.171982	0.174742	-0.01042	0.006432	0.010809	-0.00491	-0.00928	-0.00983
298	0.171175	0.174696	-0.01053	0.006255	0.010216	-0.00527	-0.00936	-0.01053
298.2	0.171161	0.174649	-0.01027	0.006038	0.010218	-0.00577	-0.00941	-0.01068
298.4	0.171105	0.174603	-0.01035	0.006073	0.010149	-0.00605	-0.00922	-0.01082
298.6	0.170228	0.174556	-0.01133	0.005243	0.010009	-0.00688	-0.00953	-0.0114
298.8	0.170459	0.17451	-0.01106	0.005758	0.010188	-0.00648	-0.00923	-0.01132
299	0.170811	0.174464	-0.01095	0.005512	0.010382	-0.00603	-0.00897	-0.01176
299.2	0.17113	0.174418	-0.01068	0.006069	0.010315	-0.00567	-0.00829	-0.01141
299.4	0.171286	0.174372	-0.01035	0.006156	0.010541	-0.00559	-0.00812	-0.01185
299.6	0.17152	0.174326	-0.00997	0.006677	0.011356	-0.00543	-0.00805	-0.01139
299.8	0.171239	0.17428	-0.00995	0.006651	0.011095	-0.00542	-0.00807	-0.01127
300	0.170861	0.174234	-0.01028	0.006456	0.01139	-0.00551	-0.00816	-0.01146
300.2	0.170606	0.174188	-0.01011	0.006759	0.011705	-0.00536	-0.00805	-0.01131
300.4	0.170387	0.174142	-0.01029	0.006732	0.011863	-0.00501	-0.00787	-0.01162
300.6	0.170635	0.174097	-0.00995	0.006993	0.01163	-0.00492	-0.00792	-0.01152
300.8	0.170566	0.174051	-0.01008	0.006973	0.011883	-0.00456	-0.00733	-0.01124
301	0.170176	0.174006	-0.00984	0.007084	0.01217	-0.00464	-0.0071	-0.01103
301.2	0.170358	0.17396	-0.00974	0.007036	0.012381	-0.00465	-0.00752	-0.01059
301.4	0.170218	0.173915	-0.00968	0.007073	0.012176	-0.00438	-0.00783	-0.01002
301.6	0.169982	0.17387	-0.00965	0.006795	0.011399	-0.00496	-0.00859	-0.01038
301.8	0.169731	0.173825	-0.00966	0.006399	0.010975	-0.00496	-0.00879	-0.01021
302	0.169177	0.173779	-0.01002	0.00592	0.010586	-0.00517	-0.00941	-0.01076
302.2	0.169128	0.173734	-0.01019	0.005318	0.009939	-0.0051	-0.01024	-0.01092
302.4	0.16912	0.173689	-0.01035	0.004368	0.009542	-0.00503	-0.01022	-0.0107
302.6	0.168744	0.173644	-0.01046	0.004021	0.009389	-0.00507	-0.01054	-0.01091
302.8	0.169072	0.1736	-0.01066	0.004613	0.009489	-0.00464	-0.01058	-0.01049
303	0.168823	0.173555	-0.0116	0.00364	0.008477	-0.00502	-0.01121	-0.01109
303.2	0.168541	0.17351	-0.01183	0.003564	0.00838	-0.00482	-0.0111	-0.01131
303.4	0.168311	0.173466	-0.01215	0.003166	0.008732	-0.00538	-0.01125	-0.01162
303.6	0.168034	0.173421	-0.01243	0.003276	0.00866	-0.00559	-0.01098	-0.01097
303.8	0.168178	0.173377	-0.01281	0.003483	0.008458	-0.0058	-0.01082	-0.01097
304	0.168655	0.173332	-0.013	0.003806	0.009022	-0.0055	-0.01026	-0.01105
304.2	0.168963	0.173288	-0.01265	0.004362	0.009482	-0.00575	-0.01015	-0.01134
304.4	0.16924	0.173244	-0.01267	0.00463	0.009755	-0.00588	-0.00975	-0.01178
304.6	0.169972	0.173199	-0.01217	0.005139	0.010156	-0.00583	-0.00959	-0.01146
304.8	0.170257	0.173155	-0.01165	0.005703	0.010923	-0.00574	-0.00898	-0.01134
305	0.170298	0.173111	-0.01097	0.006405	0.011082	-0.00614	-0.00898	-0.01131
305.2	0.170538	0.173067	-0.01062	0.006665	0.011351	-0.00594	-0.00895	-0.0112
305.4	0.170735	0.173023	-0.01028	0.007183	0.011706	-0.00599	-0.00861	-0.01141
305.6	0.170793	0.17298	-0.01045	0.006654	0.011664	-0.00634	-0.00913	-0.01191
305.8	0.170729	0.172936	-0.0109	0.006767	0.011882	-0.00612	-0.00855	-0.01147
306	0.170487	0.172892	-0.01119	0.00685	0.011889	-0.00611	-0.00875	-0.01171
306.2	0.170761	0.172848	-0.01048	0.007087	0.011843	-0.00575	-0.00826	-0.01088
306.4	0.170972	0.172805	-0.01001	0.00724	0.012108	-0.00547	-0.00807	-0.01033
306.6	0.170436	0.172761	-0.00975	0.007352	0.012262	-0.0057	-0.00799	-0.0104
306.8	0.170384	0.172718	-0.01022	0.007305	0.011798	-0.0053	-0.00835	-0.01031
307	0.169913	0.172675	-0.01027	0.006788	0.010979	-0.00524	-0.00807	-0.01047
307.2	0.169736	0.172631	-0.00993	0.006676	0.01102	-0.00521	-0.00752	-0.01017
307.4	0.169555	0.172588	-0.0103	0.006465	0.011132	-0.00517	-0.00737	-0.01014
307.6	0.169569	0.172545	-0.01006	0.00639	0.010848	-0.0049	-0.00732	-0.00995
307.8	0.169579	0.172502	-0.01013	0.006062	0.010834	-0.00478	-0.00754	-0.0101
308	0.169963	0.172459	-0.00994	0.006177	0.011422	-0.00448	-0.0072	-0.01001
308.2	0.169631	0.172416	-0.00949	0.006326	0.011998	-0.0045	-0.00697	-0.01024
308.4	0.169512	0.172373	-0.00943	0.006081	0.012408	-0.00442	-0.00703	-0.01021
308.6	0.169613	0.17233	-0.00948	0.006137	0.012526	-0.00418	-0.00692	-0.0099
308.8	0.169756	0.172287	-0.00955	0.006149	0.012467	-0.00439	-0.0067	-0.00999
309	0.169605	0.172245	-0.00996	0.00591	0.012085	-0.00527	-0.00666	-0.00984
309.2	0.170077	0.172202	-0.01049	0.00572	0.012915	-0.00496	-0.00686	-0.00994
309.4	0.170368	0.17216	-0.01104	0.005424	0.013076	-0.00504	-0.00701	-0.01017
309.6	0.170318	0.172117	-0.01145	0.00556	0.012933	-0.00515	-0.00771	-0.01053
309.8	0.170146	0.172075	-0.01159	0.006213	0.012822	-0.00518	-0.00739	-0.0103
310	0.170319	0.172032	-0.01139	0.006604	0.012539	-0.00536	-0.00786	-0.01024
310.2	0.170726	0.17199	-0.01103	0.006423	0.012794	-0.00508	-0.00768	-0.01008
310.4	0.170511	0.171948	-0.01084	0.006394	0.012788	-0.00491	-0.00785	-0.01023
310.6	0.16963	0.171906	-0.01129	0.005852	0.011889	-0.00559	-0.00818	-0.01068
310.8	0.169619	0.171864	-0.01149	0.006047	0.01109	-0.00508	-0.00861	-0.01055
311	0.169746	0.171821	-0.01096	0.006325	0.010908	-0.00528	-0.00816	-0.01071
311.2	0.169396	0.17178	-0.01127	0.005818	0.010739	-0.00562	-0.00859	-0.01117
311.4	0.168565	0.171738	-0.01153	0.005529	0.01051	-0.00516	-0.00901	-0.01174
311.6	0.168484	0.171696	-0.01106	0.005938	0.010419	-0.0045	-0.00858	-0.01097
311.8	0.168267	0.171654	-0.01137	0.0057	0.010357	-0.0046	-0.00864	-0.01083
312	0.168268	0.171612	-0.01124	0.005848	0.010967	-0.00451	-0.00807	-0.01022
312.2	0.168094	0.171571	-0.01081	0.006023	0.011841	-0.00423	-0.00785	-0.00954
312.4	0.168082	0.171529	-0.01085	0.005981	0.011712	-0.00431	-0.00798	-0.00909
312.6	0.168364	0.171488	-0.01121	0.006112	0.011903	-0.00389	-0.00737	-0.00816
312.8	0.168592	0.171446	-0.01161	0.005949	0.011725	-0.0044	-0.00749	-0.00817
313	0.168572	0.171405	-0.01194	0.005472	0.011626	-0.00487	-0.00754	-0.00822
313.2	0.168318	0.171363	-0.01209	0.005518	0.011976	-0.00472	-0.0081	-0.00874
313.4	0.168252	0.171322	-0.01174	0.005242	0.011843	-0.00488	-0.00822	-0.00865
313.6	0.167923	0.171281	-0.01154	0.005845	0.012011	-0.00471	-0.00871	-0.00895
313.8	0.168003	0.17124	-0.01151	0.005861	0.011522	-0.00446	-0.00845	-0.00878
314	0.168383	0.171199	-0.01105	0.005923	0.011751	-0.00427	-0.00846	-0.0087
314.2	0.168358	0.171158	-0.01087	0.005676	0.012206	-0.0036	-0.0078	-0.00911
314.4	0.167811	0.171117	-0.01071	0.006193	0.012288	-0.00318	-0.00765	-0.00919
314.6	0.167691	0.171076	-0.01072	0.006027	0.011777	-0.00312	-0.00784	-0.01004
314.8	0.167936	0.171035	-0.01043	0.006095	0.011812	-0.00314	-0.00808	-0.01037
315	0.168088	0.170994	-0.01003	0.005693	0.011893	-0.00317	-0.0081	-0.01116
315.2	0.167352	0.170954	-0.0108	0.005367	0.011478	-0.00324	-0.0082	-0.01161
315.4	0.167347	0.170913	-0.01104	0.005362	0.011235	-0.00306	-0.00844	-0.01196
315.6	0.167544	0.170872	-0.01127	0.005942	0.011784	-0.00337	-0.00815	-0.01184
315.8	0.167567	0.170832	-0.01183	0.005396	0.01161	-0.00455	-0.00876	-0.01234
316	0.167285	0.170791	-0.01216	0.005453	0.011928	-0.00489	-0.00886	-0.01244
316.2	0.167439	0.170751	-0.01208	0.005674	0.012095	-0.00511	-0.00911	-0.01232
316.4	0.167353	0.170711	-0.01194	0.005223	0.011462	-0.00572	-0.00951	-0.01271
316.6	0.166974	0.17067	-0.01295	0.004819	0.011199	-0.00617	-0.00998	-0.01311
316.8	0.167031	0.17063	-0.01309	0.004621	0.010631	-0.00689	-0.01047	-0.01335
317	0.166612	0.17059	-0.01306	0.004626	0.010615	-0.00745	-0.01051	-0.01345
317.2	0.166039	0.17055	-0.01267	0.004948	0.010723	-0.00739	-0.01078	-0.01339
317.4	0.166514	0.17051	-0.01246	0.00484	0.010836	-0.00732	-0.01038	-0.01296
317.6	0.166541	0.17047	-0.01217	0.00496	0.010693	-0.00701	-0.01024	-0.01304
317.8	0.167268	0.17043	-0.01135	0.005643	0.011085	-0.00621	-0.00939	-0.01166
318	0.168176	0.17039	-0.01048	0.006481	0.011854	-0.00562	-0.00892	-0.01074
318.2	0.167939	0.17035	-0.01014	0.006372	0.012021	-0.00517	-0.00876	-0.01016
318.4	0.16828	0.170311	-0.00932	0.007015	0.012457	-0.00438	-0.00831	-0.00935
318.6	0.168285	0.170271	-0.00905	0.006816	0.012142	-0.00447	-0.00841	-0.00954
318.8	0.168192	0.170231	-0.00866	0.006441	0.012225	-0.00456	-0.00843	-0.00902
319	0.168288	0.170192	-0.00825	0.007072	0.012297	-0.00427	-0.00782	-0.00874
319.2	0.168458	0.170152	-0.00861	0.007448	0.012355	-0.00478	-0.00783	-0.00859
319.4	0.168628	0.170113	-0.00828	0.007535	0.012653	-0.00488	-0.0079	-0.00872
319.6	0.168151	0.170073	-0.00866	0.007447	0.012618	-0.0056	-0.00808	-0.00927
319.8	0.167939	0.170034	-0.0085	0.007291	0.012261	-0.00558	-0.0085	-0.0098
320	0.167782	0.169995	-0.00831	0.007137	0.012394	-0.00515	-0.00856	-0.00943
320.2	0.167809	0.169955	-0.00814	0.006905	0.012306	-0.00507	-0.00797	-0.00965
320.4	0.167334	0.169916	-0.00812	0.006714	0.012071	-0.00546	-0.00799	-0.0102
320.6	0.166896	0.169877	-0.00876	0.006559	0.01161	-0.00544	-0.00834	-0.01087
320.8	0.167114	0.169838	-0.00828	0.006728	0.011604	-0.0052	-0.00788	-0.01051
321	0.166959	0.169799	-0.0082	0.006869	0.011788	-0.00502	-0.0072	-0.0109
321.2	0.167421	0.16976	-0.00851	0.00684	0.011933	-0.00419	-0.00733	-0.01088
321.4	0.168015	0.169721	-0.00888	0.006592	0.011618	-0.00407	-0.00765	-0.01119
321.6	0.168289	0.169682	-0.00889	0.006306	0.011586	-0.00365	-0.0077	-0.01096
321.8	0.168996	0.169644	-0.00909	0.006593	0.012021	-0.00304	-0.00761	-0.0104
322	0.169149	0.169605	-0.00921	0.006276	0.011458	-0.00341	-0.00796	-0.01043
322.2	0.168821	0.169566	-0.00972	0.005763	0.01098	-0.00377	-0.00882	-0.01035
322.4	0.16895	0.169528	-0.00999	0.005797	0.010642	-0.00358	-0.00888	-0.01043
322.6	0.168566	0.169489	-0.01057	0.005494	0.010517	-0.00411	-0.00951	-0.01081
322.8	0.168112	0.169451	-0.01059	0.005226	0.010508	-0.00461	-0.00936	-0.01056
323	0.167849	0.169412	-0.01066	0.005617	0.010477	-0.00535	-0.00923	-0.01041
323.2	0.167555	0.169374	-0.01101	0.005457	0.010346	-0.00591	-0.00991	-0.01053
323.4	0.167408	0.169336	-0.01103	0.005517	0.0103	-0.00631	-0.00985	-0.01041
323.6	0.166891	0.169297	-0.01151	0.005458	0.009962	-0.00691	-0.01042	-0.01071
323.8	0.166614	0.169259	-0.01127	0.005713	0.009836	-0.00668	-0.01068	-0.0109
324	0.166711	0.169221	-0.0112	0.005439	0.010251	-0.00707	-0.01023	-0.01047
324.2	0.166759	0.169183	-0.0111	0.005699	0.010341	-0.00716	-0.0094	-0.01087
324.4	0.166481	0.169145	-0.01131	0.005645	0.010182	-0.00767	-0.00956	-0.01108
324.6	0.166626	0.169107	-0.01112	0.005262	0.010261	-0.00708	-0.00963	-0.01123
324.8	0.166916	0.169069	-0.01081	0.005935	0.010395	-0.00662	-0.00927	-0.01129
325	0.167266	0.169031	-0.01082	0.006331	0.010526	-0.00624	-0.0088	-0.01164
325.2	0.167746	0.168993	-0.01075	0.006534	0.010685	-0.00551	-0.00888	-0.01148
325.4	0.16769	0.168955	-0.01089	0.006351	0.010588	-0.0054	-0.00896	-0.01164
325.6	0.168018	0.168918	-0.01099	0.006406	0.011234	-0.00459	-0.00871	-0.01127
325.8	0.168084	0.16888	-0.01101	0.006366	0.01111	-0.00454	-0.00894	-0.01168
326	0.167593	0.168842	-0.01139	0.005826	0.01063	-0.00477	-0.0095	-0.01158
326.2	0.167614	0.168805	-0.01174	0.005869	0.010686	-0.00439	-0.00939	-0.01198
326.4	0.167208	0.168767	-0.01168	0.005757	0.010728	-0.00379	-0.00908	-0.01203
326.6	0.167076	0.16873	-0.01171	0.005917	0.011239	-0.00405	-0.00881	-0.01151
326.8	0.165991	0.168693	-0.01191	0.005614	0.010709	-0.0045	-0.00888	-0.01169
327	0.165779	0.168655	-0.0118	0.005854	0.010926	-0.00438	-0.00888	-0.011
327.2	0.165325	0.168618	-0.01198	0.005664	0.010509	-0.00449	-0.00922	-0.01105
327.4	0.165341	0.168581	-0.01196	0.005424	0.010325	-0.00475	-0.00939	-0.01091
327.6	0.164766	0.168543	-0.0117	0.00506	0.010198	-0.005	-0.00976	-0.01078
327.8	0.165261	0.168506	-0.01101	0.004967	0.010201	-0.00483	-0.00961	-0.01089
328	0.166029	0.168469	-0.0106	0.005512	0.010576	-0.00514	-0.00897	-0.01022
328.2	0.166332	0.168432	-0.01089	0.005703	0.010463	-0.0052	-0.00867	-0.00993
328.4	0.166772	0.168395	-0.01102	0.005869	0.010908	-0.00522	-0.00849	-0.01003
328.6	0.166601	0.168358	-0.01083	0.006452	0.011194	-0.00494	-0.00855	-0.00995
328.8	0.16653	0.168321	-0.01083	0.006599	0.010919	-0.00522	-0.00861	-0.01064
329	0.166629	0.168285	-0.01087	0.006726	0.010905	-0.00532	-0.00859	-0.01067
329.2	0.166876	0.168248	-0.01066	0.00692	0.011361	-0.00501	-0.00868	-0.01053
329.4	0.167328	0.168211	-0.01096	0.006932	0.011674	-0.00465	-0.00896	-0.01092
329.6	0.167203	0.168174	-0.01125	0.006852	0.011731	-0.00437	-0.00904	-0.01139
329.8	0.166872	0.168138	-0.01118	0.006611	0.011525	-0.00443	-0.00907	-0.01201
330	0.166287	0.168101	-0.01159	0.006463	0.011902	-0.00435	-0.00932	-0.01169
330.2	0.166099	0.168065	-0.01168	0.006615	0.012061	-0.00414	-0.00871	-0.01219
330.4	0.165593	0.168028	-0.01197	0.006528	0.012295	-0.00425	-0.00926	-0.01211
330.6	0.165164	0.167992	-0.012	0.006385	0.012227	-0.00515	-0.00946	-0.0122
330.8	0.164255	0.167955	-0.01221	0.005987	0.012047	-0.00468	-0.00953	-0.01252
331	0.164299	0.167919	-0.01205	0.005696	0.011781	-0.00435	-0.0095	-0.01248
331.2	0.163818	0.167883	-0.01173	0.005012	0.011169	-0.0043	-0.00983	-0.01293
331.4	0.164504	0.167847	-0.0111	0.005374	0.011175	-0.00383	-0.00994	-0.0126
331.6	0.164775	0.167811	-0.01054	0.005674	0.011405	-0.00335	-0.00946	-0.01218
331.8	0.165073	0.167774	-0.01076	0.00575	0.011157	-0.00337	-0.00963	-0.01228
332	0.165059	0.167738	-0.0113	0.005661	0.01115	-0.00364	-0.00949	-0.01193
332.2	0.164987	0.167702	-0.01168	0.005353	0.010804	-0.00374	-0.00969	-0.01206
332.4	0.165027	0.167666	-0.01155	0.005758	0.010917	-0.00343	-0.0096	-0.01217
332.6	0.164225	0.16763	-0.01163	0.005806	0.010692	-0.00378	-0.00996	-0.01205
332.8	0.164134	0.167595	-0.01167	0.005249	0.01053	-0.00414	-0.01013	-0.01245
333	0.164531	0.167559	-0.01163	0.005597	0.010815	-0.00403	-0.01003	-0.01246
333.2	0.164889	0.167523	-0.01175	0.005483	0.010805	-0.00396	-0.00974	-0.01232
333.4	0.165201	0.167487	-0.01203	0.005355	0.010957	-0.00376	-0.00966	-0.01258
333.6	0.164453	0.167452	-0.013	0.004969	0.010533	-0.00465	-0.01036	-0.01292
333.8	0.16456	0.167416	-0.01273	0.005177	0.011167	-0.00477	-0.01019	-0.01221
334	0.164564	0.16738	-0.01295	0.004918	0.011944	-0.00525	-0.01037	-0.01174
334.2	0.164675	0.167345	-0.01288	0.005074	0.011989	-0.00566	-0.00987	-0.01173
334.4	0.164854	0.167309	-0.01265	0.005686	0.012491	-0.00592	-0.01009	-0.011
334.6	0.164763	0.167274	-0.01256	0.005781	0.012393	-0.00614	-0.01	-0.01097
334.8	0.164767	0.167239	-0.01266	0.005773	0.012389	-0.00589	-0.01037	-0.01084
335	0.165166	0.167203	-0.01225	0.00573	0.012175	-0.00575	-0.01078	-0.01045
335.2	0.165444	0.167168	-0.01182	0.006022	0.012622	-0.0056	-0.01079	-0.01015
335.4	0.165764	0.167133	-0.01195	0.006148	0.01255	-0.00577	-0.01101	-0.00994
335.6	0.165945	0.167097	-0.01164	0.005869	0.012673	-0.00592	-0.01069	-0.00986
335.8	0.165826	0.167062	-0.0119	0.005145	0.012037	-0.00633	-0.0113	-0.01052
336	0.165937	0.167027	-0.01211	0.004963	0.012117	-0.00629	-0.01115	-0.0104
336.2	0.166104	0.166992	-0.01201	0.005289	0.011875	-0.00604	-0.01088	-0.0105
336.4	0.165783	0.166957	-0.01201	0.005941	0.01204	-0.00577	-0.01032	-0.01038
336.6	0.16553	0.166922	-0.01165	0.006459	0.012749	-0.00574	-0.00959	-0.01008
336.8	0.165333	0.166887	-0.01178	0.006153	0.012452	-0.00576	-0.00919	-0.01013
337	0.165508	0.166852	-0.01159	0.006414	0.012253	-0.0053	-0.00879	-0.00995
337.2	0.164977	0.166818	-0.01201	0.006091	0.01177	-0.00543	-0.00928	-0.01058
337.4	0.164627	0.166783	-0.01204	0.006246	0.011652	-0.00546	-0.0097	-0.01102
337.6	0.163847	0.166748	-0.01259	0.005854	0.010895	-0.00592	-0.01001	-0.01131
337.8	0.163734	0.166713	-0.01205	0.005927	0.010756	-0.00529	-0.00964	-0.01147
338	0.16366	0.166679	-0.01199	0.005884	0.011008	-0.00515	-0.00927	-0.01153
338.2	0.163556	0.166644	-0.0118	0.00692	0.011024	-0.00463	-0.00877	-0.01122
338.4	0.163642	0.16661	-0.01183	0.007354	0.011561	-0.004	-0.00891	-0.01089
338.6	0.163184	0.166575	-0.01239	0.007082	0.01105	-0.00424	-0.00952	-0.01188
338.8	0.163493	0.166541	-0.01246	0.006813	0.011347	-0.00432	-0.01012	-0.01221
339	0.1639	0.166506	-0.01231	0.006674	0.011467	-0.00399	-0.01021	-0.01247
339.2	0.16451	0.166472	-0.01224	0.006462	0.011876	-0.0042	-0.00959	-0.013
339.4	0.165005	0.166438	-0.01226	0.00593	0.011944	-0.00412	-0.00976	-0.01313
339.6	0.166214	0.166403	-0.01116	0.006188	0.012235	-0.00312	-0.00899	-0.01281
339.8	0.1663	0.166369	-0.01138	0.005964	0.01224	-0.0025	-0.00923	-0.01354
340	0.16699	0.166335	-0.01096	0.006443	0.012928	-0.00237	-0.00858	-0.01254
340.2	0.167328	0.166301	-0.01056	0.00666	0.013283	-0.0019	-0.00814	-0.01226
340.4	0.167581	0.166267	-0.00981	0.007499	0.013951	-0.00199	-0.00759	-0.0116
340.6	0.168022	0.166233	-0.00903	0.007703	0.014369	-0.00174	-0.00748	-0.01126
340.8	0.167953	0.166199	-0.00903	0.007563	0.013933	-0.002	-0.00813	-0.01104
341	0.167594	0.166165	-0.00878	0.007636	0.013592	-0.00251	-0.00857	-0.01057
341.2	0.167352	0.166131	-0.00841	0.007487	0.013544	-0.00284	-0.00941	-0.01093
341.4	0.167013	0.166097	-0.00832	0.007594	0.013258	-0.00315	-0.00979	-0.01067
341.6	0.166733	0.166063	-0.00901	0.00738	0.012672	-0.00296	-0.0101	-0.01045
341.8	0.166472	0.166029	-0.00918	0.007464	0.012383	-0.00314	-0.01021	-0.01061
342	0.166022	0.165996	-0.00958	0.007779	0.0129	-0.00346	-0.00985	-0.01
342.2	0.165385	0.165962	-0.01037	0.008158	0.013058	-0.00351	-0.01034	-0.00976
342.4	0.165107	0.165928	-0.01075	0.007403	0.012439	-0.00396	-0.01086	-0.01012
342.6	0.164788	0.165895	-0.01138	0.007163	0.011585	-0.0046	-0.01104	-0.01095
342.8	0.165429	0.165861	-0.01137	0.007029	0.01204	-0.00462	-0.01102	-0.01093
343	0.165433	0.165828	-0.01138	0.007224	0.011993	-0.00454	-0.0102	-0.01082
343.2	0.164975	0.165794	-0.01184	0.006766	0.012127	-0.00432	-0.0097	-0.011
343.4	0.16514	0.165761	-0.0118	0.007074	0.012047	-0.00402	-0.00975	-0.01089
343.6	0.165264	0.165727	-0.01151	0.007249	0.011985	-0.00383	-0.00931	-0.0109
343.8	0.165135	0.165694	-0.01168	0.007126	0.012224	-0.00416	-0.00917	-0.01143
344	0.165302	0.165661	-0.01129	0.006975	0.01207	-0.00434	-0.00869	-0.01084
344.2	0.164847	0.165627	-0.01189	0.006548	0.011661	-0.00454	-0.00867	-0.01136
344.4	0.164961	0.165594	-0.0115	0.006694	0.011441	-0.00503	-0.00849	-0.01125
344.6	0.164919	0.165561	-0.01166	0.006324	0.010822	-0.00506	-0.0087	-0.01168
344.8	0.164774	0.165528	-0.01211	0.006158	0.010515	-0.00573	-0.00874	-0.0119
345	0.164892	0.165495	-0.01221	0.005824	0.01042	-0.00604	-0.0089	-0.01237
345.2	0.164938	0.165462	-0.01172	0.005672	0.010593	-0.00571	-0.00947	-0.01313
345.4	0.164524	0.165429	-0.01221	0.005182	0.009983	-0.00598	-0.00971	-0.0133
345.6	0.164697	0.165396	-0.01249	0.005118	0.009614	-0.00611	-0.00962	-0.01348
345.8	0.164786	0.165363	-0.01213	0.005639	0.009829	-0.00635	-0.00956	-0.01331
346	0.164448	0.16533	-0.01189	0.005986	0.010645	-0.00637	-0.00997	-0.01299
346.2	0.164529	0.165297	-0.01186	0.006147	0.010854	-0.00621	-0.00982	-0.01288
346.4	0.164899	0.165264	-0.0115	0.006014	0.010342	-0.00588	-0.01004	-0.01293
346.6	0.164507	0.165232	-0.01137	0.006446	0.011033	-0.0057	-0.0102	-0.01275
346.8	0.164464	0.165199	-0.01094	0.006899	0.011716	-0.00538	-0.01037	-0.01237
347	0.164018	0.165166	-0.01105	0.007095	0.011689	-0.00526	-0.01006	-0.01259
347.2	0.163785	0.165134	-0.01081	0.007433	0.012054	-0.00496	-0.0105	-0.01261
347.4	0.16434	0.165101	-0.01012	0.008228	0.012714	-0.00482	-0.00981	-0.01191
347.6	0.16387	0.165068	-0.01	0.00843	0.013236	-0.00465	-0.00983	-0.01177
347.8	0.163675	0.165036	-0.00962	0.008847	0.013558	-0.00413	-0.00949	-0.01106
348	0.163272	0.165003	-0.00958	0.008207	0.013329	-0.0038	-0.00921	-0.01061
348.2	0.162886	0.164971	-0.00982	0.008335	0.013384	-0.00376	-0.00895	-0.01022
348.4	0.162825	0.164939	-0.01018	0.00809	0.013209	-0.00356	-0.00896	-0.01044
348.6	0.162655	0.164906	-0.0106	0.008128	0.01306	-0.0035	-0.00885	-0.0108
348.8	0.162522	0.164874	-0.01108	0.00774	0.012708	-0.00339	-0.00852	-0.0114
349	0.162611	0.164842	-0.01124	0.007257	0.012436	-0.00323	-0.00859	-0.01178
349.2	0.16235	0.16481	-0.01121	0.006686	0.011762	-0.00323	-0.00859	-0.01218
349.4	0.162383	0.164777	-0.0116	0.006572	0.01127	-0.00382	-0.00802	-0.01214
349.6	0.163164	0.164745	-0.01159	0.007099	0.011716	-0.00356	-0.00778	-0.0121
349.8	0.163229	0.164713	-0.01142	0.007198	0.011743	-0.00351	-0.0079	-0.01192
350	0.163026	0.164681	-0.01147	0.006703	0.011818	-0.00343	-0.00801	-0.01165
350.2	0.162896	0.164649	-0.01186	0.006472	0.010975	-0.00333	-0.00798	-0.01164
350.4	0.162491	0.164617	-0.01237	0.006073	0.01036	-0.00367	-0.00896	-0.01186
350.6	0.161736	0.164585	-0.0128	0.005485	0.010167	-0.00398	-0.00988	-0.01239
350.8	0.162336	0.164553	-0.01256	0.00599	0.009956	-0.00382	-0.00974	-0.01215
351	0.162541	0.164521	-0.01227	0.006153	0.009482	-0.0038	-0.00936	-0.01213
351.2	0.162769	0.164489	-0.01189	0.006574	0.010054	-0.00348	-0.00929	-0.01169
351.4	0.16268	0.164458	-0.01208	0.006505	0.010125	-0.00367	-0.00973	-0.01151
351.6	0.162188	0.164426	-0.01219	0.006691	0.010115	-0.00355	-0.01039	-0.01135
351.8	0.162458	0.164394	-0.01169	0.006527	0.010116	-0.00309	-0.01072	-0.01099
352	0.162544	0.164363	-0.01158	0.005935	0.010082	-0.00323	-0.01082	-0.01125
352.2	0.162119	0.164331	-0.01172	0.006195	0.010121	-0.0033	-0.01091	-0.01131
352.4	0.161674	0.164299	-0.01219	0.006226	0.010265	-0.00272	-0.01103	-0.01233
352.6	0.161784	0.164268	-0.01218	0.006134	0.010127	-0.00319	-0.01093	-0.01256
352.8	0.161351	0.164236	-0.01291	0.005299	0.009574	-0.00349	-0.01089	-0.01322
353	0.16202	0.164205	-0.01286	0.005716	0.009995	-0.00345	-0.01027	-0.0128
353.2	0.162435	0.164173	-0.01268	0.005891	0.010239	-0.00351	-0.00976	-0.01264
353.4	0.162473	0.164142	-0.01264	0.005972	0.010472	-0.0038	-0.00982	-0.01265
353.6	0.162799	0.164111	-0.01249	0.005598	0.010768	-0.00386	-0.01011	-0.01269
353.8	0.162695	0.164079	-0.01243	0.005023	0.010247	-0.00476	-0.01077	-0.01311
354	0.163041	0.164048	-0.01187	0.004939	0.010571	-0.00445	-0.01056	-0.01285
354.2	0.162931	0.164017	-0.01198	0.004691	0.010419	-0.00464	-0.01066	-0.01315
354.4	0.162648	0.163986	-0.01212	0.004646	0.010633	-0.00501	-0.01102	-0.01354
354.6	0.162409	0.163954	-0.01227	0.004418	0.010682	-0.00478	-0.01096	-0.0137
354.8	0.163218	0.163923	-0.01158	0.005304	0.010939	-0.00445	-0.01003	-0.01341
355	0.163633	0.163892	-0.01141	0.005485	0.011543	-0.00391	-0.00947	-0.01318
355.2	0.163627	0.163861	-0.01154	0.005506	0.01211	-0.00365	-0.00967	-0.01296
355.4	0.16331	0.16383	-0.01164	0.005339	0.012278	-0.00342	-0.00996	-0.0127
355.6	0.163083	0.163799	-0.01166	0.00555	0.012324	-0.0031	-0.00959	-0.01226
355.8	0.162846	0.163768	-0.01129	0.00548	0.012254	-0.00336	-0.00984	-0.01265
356	0.163271	0.163737	-0.01095	0.006054	0.012758	-0.00316	-0.00921	-0.01262
356.2	0.162783	0.163706	-0.01143	0.006503	0.013018	-0.00302	-0.00908	-0.01239
356.4	0.162502	0.163675	-0.01196	0.006543	0.012857	-0.0028	-0.00923	-0.01266
356.6	0.162478	0.163645	-0.01264	0.00591	0.012112	-0.00331	-0.00942	-0.01256
356.8	0.161974	0.163614	-0.0126	0.005768	0.012077	-0.00345	-0.00947	-0.01209
357	0.162316	0.163583	-0.01271	0.006043	0.01215	-0.0036	-0.00904	-0.01143
357.2	0.162049	0.163552	-0.01274	0.005423	0.011766	-0.00465	-0.01014	-0.01182
357.4	0.162313	0.163522	-0.01293	0.005086	0.011578	-0.00546	-0.01086	-0.01227
357.6	0.16247	0.163491	-0.01287	0.00519	0.011444	-0.0065	-0.01142	-0.01241
357.8	0.162341	0.163461	-0.01262	0.005491	0.011458	-0.007	-0.01231	-0.01251
358	0.162596	0.16343	-0.01176	0.005575	0.012025	-0.00657	-0.01181	-0.01215
358.2	0.163078	0.1634	-0.0116	0.005802	0.011796	-0.00686	-0.01206	-0.01183
358.4	0.163049	0.163369	-0.01166	0.00577	0.011746	-0.00672	-0.0122	-0.0119
358.6	0.16336	0.163339	-0.01177	0.005972	0.011647	-0.00676	-0.01197	-0.01197
358.8	0.163954	0.163308	-0.01128	0.006427	0.012145	-0.00645	-0.01205	-0.01193
359	0.16431	0.163278	-0.01124	0.00664	0.013004	-0.00574	-0.0115	-0.01136
359.2	0.164121	0.163248	-0.01136	0.006725	0.012897	-0.00566	-0.01122	-0.01137
359.4	0.164255	0.163217	-0.01138	0.007172	0.013451	-0.00512	-0.01095	-0.01118
359.6	0.164452	0.163187	-0.01116	0.007975	0.013256	-0.00507	-0.01067	-0.01095
359.8	0.165022	0.163157	-0.01037	0.008285	0.013797	-0.00495	-0.01014	-0.01093
360	0.165362	0.163127	-0.01022	0.008711	0.014285	-0.00465	-0.0095	-0.01042
360.2	0.164789	0.163096	-0.0106	0.008229	0.013912	-0.00502	-0.00975	-0.01045
360.4	0.164488	0.163066	-0.01035	0.008102	0.014018	-0.00494	-0.00937	-0.01085
360.6	0.163978	0.163036	-0.01007	0.007752	0.014112	-0.00467	-0.00876	-0.01105
360.8	0.16307	0.163006	-0.0102	0.007185	0.013701	-0.00568	-0.00868	-0.01169
361	0.162346	0.162976	-0.01069	0.006999	0.01325	-0.00627	-0.00837	-0.01221
361.2	0.161982	0.162946	-0.01017	0.007339	0.013656	-0.00619	-0.00865	-0.01235
361.4	0.161921	0.162916	-0.01014	0.007636	0.013409	-0.0062	-0.00865	-0.01248
361.6	0.161089	0.162886	-0.00981	0.007696	0.013467	-0.00636	-0.00884	-0.0126
361.8	0.16036	0.162857	-0.00963	0.007305	0.013244	-0.00617	-0.00897	-0.01236
362	0.16058	0.162827	-0.00929	0.007316	0.013083	-0.0058	-0.00847	-0.01194
362.2	0.160544	0.162797	-0.00984	0.006999	0.012094	-0.00595	-0.00881	-0.01211
362.4	0.159979	0.162767	-0.01033	0.00637	0.012097	-0.00582	-0.00888	-0.01243
362.6	0.160212	0.162737	-0.01044	0.006751	0.011919	-0.00577	-0.00883	-0.01262
362.8	0.160693	0.162708	-0.00994	0.006851	0.012299	-0.00485	-0.00838	-0.01203
363	0.160777	0.162678	-0.01049	0.00652	0.012009	-0.00459	-0.00822	-0.01197
363.2	0.161008	0.162648	-0.01086	0.006187	0.011265	-0.00452	-0.00883	-0.01223
363.4	0.161558	0.162619	-0.01109	0.006359	0.011374	-0.00429	-0.0092	-0.01179
363.6	0.161893	0.162589	-0.01127	0.006149	0.010861	-0.00484	-0.00965	-0.01179
363.8	0.162386	0.16256	-0.01129	0.005674	0.010971	-0.00513	-0.00984	-0.0115
364	0.162101	0.16253	-0.01162	0.005467	0.01068	-0.00549	-0.01001	-0.01184
364.2	0.162374	0.162501	-0.01184	0.00516	0.010575	-0.00585	-0.01014	-0.01212
364.4	0.162508	0.162471	-0.0117	0.005099	0.011056	-0.00575	-0.00972	-0.0125
364.6	0.162304	0.162442	-0.01188	0.005174	0.01093	-0.00542	-0.00938	-0.01258
364.8	0.162151	0.162413	-0.01222	0.004704	0.010766	-0.00563	-0.00956	-0.01282
365	0.16222	0.162383	-0.01166	0.005258	0.011407	-0.00514	-0.00963	-0.01238
365.2	0.162657	0.162354	-0.011	0.005736	0.012174	-0.00418	-0.00943	-0.01181
365.4	0.162711	0.162325	-0.01129	0.005545	0.011814	-0.00451	-0.00927	-0.01198
365.6	0.162363	0.162296	-0.01129	0.005688	0.012361	-0.00483	-0.00871	-0.0116
365.8	0.162741	0.162266	-0.011	0.00613	0.012427	-0.00443	-0.00811	-0.01069
366	0.162961	0.162237	-0.0106	0.006743	0.012717	-0.00406	-0.00752	-0.01023
366.2	0.162991	0.162208	-0.01079	0.006601	0.012595	-0.00414	-0.00761	-0.01035
366.4	0.163251	0.162179	-0.01072	0.00687	0.012574	-0.00417	-0.00696	-0.01022
366.6	0.163529	0.16215	-0.01012	0.007621	0.012968	-0.00358	-0.00663	-0.01016
366.8	0.163401	0.162121	-0.00976	0.007859	0.013158	-0.0032	-0.00639	-0.00966
367	0.163081	0.162092	-0.01012	0.007804	0.012829	-0.00346	-0.00701	-0.01025
367.2	0.162743	0.162063	-0.01055	0.007676	0.012348	-0.00401	-0.00739	-0.01084
367.4	0.162776	0.162034	-0.01092	0.007616	0.012275	-0.00504	-0.00749	-0.01115
367.6	0.162697	0.162005	-0.0113	0.007544	0.012014	-0.00546	-0.00784	-0.01169
367.8	0.162857	0.161976	-0.01148	0.008065	0.012161	-0.00538	-0.00771	-0.01164
368	0.162708	0.161947	-0.01165	0.00829	0.012269	-0.00521	-0.00776	-0.01209
368.2	0.162636	0.161919	-0.01202	0.008131	0.011941	-0.00529	-0.00773	-0.01239
368.4	0.162659	0.16189	-0.01206	0.007853	0.011952	-0.00509	-0.00788	-0.013
368.6	0.162094	0.161861	-0.01246	0.007668	0.011655	-0.00497	-0.00812	-0.01316
368.8	0.162025	0.161832	-0.0127	0.0075	0.011423	-0.00453	-0.00845	-0.01333
369	0.162175	0.161804	-0.01236	0.007853	0.011813	-0.00418	-0.00855	-0.0131
369.2	0.162128	0.161775	-0.01247	0.007548	0.012004	-0.00425	-0.00863	-0.01265
369.4	0.161656	0.161746	-0.01267	0.007062	0.012113	-0.00465	-0.00898	-0.01266
369.6	0.161847	0.161718	-0.01234	0.007002	0.012396	-0.00498	-0.00909	-0.01221
369.8	0.162083	0.161689	-0.01145	0.007258	0.012733	-0.00443	-0.00851	-0.01139
370	0.1619	0.161661	-0.01116	0.007284	0.013015	-0.0043	-0.00862	-0.01113
370.2	0.16205	0.161632	-0.01118	0.006808	0.01262	-0.00481	-0.00898	-0.01135
370.4	0.162096	0.161604	-0.0111	0.006908	0.012403	-0.00486	-0.00923	-0.01143
370.6	0.161637	0.161576	-0.01056	0.006735	0.012931	-0.005	-0.00975	-0.01157
370.8	0.161496	0.161547	-0.01029	0.006988	0.012853	-0.00526	-0.00969	-0.01132
371	0.161422	0.161519	-0.01017	0.00657	0.012831	-0.00585	-0.01036	-0.01188
371.2	0.161433	0.16149	-0.0107	0.006295	0.012486	-0.00657	-0.01051	-0.01202
371.4	0.161646	0.161462	-0.01093	0.006223	0.012275	-0.00719	-0.01054	-0.01241
371.6	0.161596	0.161434	-0.01121	0.006135	0.012131	-0.00737	-0.01086	-0.01237
371.8	0.161792	0.161406	-0.01114	0.006783	0.012044	-0.00712	-0.01073	-0.01214
372	0.161542	0.161377	-0.01125	0.006565	0.011392	-0.00712	-0.01082	-0.01208
372.2	0.161567	0.161349	-0.01133	0.006506	0.011094	-0.00702	-0.01037	-0.01227
372.4	0.1614	0.161321	-0.01182	0.006249	0.010885	-0.00732	-0.01061	-0.0123
372.6	0.161425	0.161293	-0.01197	0.006454	0.010845	-0.00712	-0.01024	-0.01219
372.8	0.161733	0.161265	-0.01171	0.007015	0.011314	-0.00639	-0.01008	-0.01221
373	0.162054	0.161237	-0.01144	0.006851	0.012053	-0.00592	-0.00954	-0.01208
373.2	0.161313	0.161209	-0.01155	0.005876	0.011897	-0.00621	-0.01	-0.01225
373.4	0.161395	0.161181	-0.01109	0.00606	0.012396	-0.00576	-0.00935	-0.01214
373.6	0.161637	0.161153	-0.0105	0.006098	0.012666	-0.0054	-0.00873	-0.01194
373.8	0.161412	0.161125	-0.01023	0.006454	0.01289	-0.00504	-0.008	-0.01162
374	0.161621	0.161097	-0.01021	0.006426	0.012715	-0.00477	-0.00838	-0.01166
374.2	0.161405	0.161069	-0.01053	0.005758	0.012427	-0.00511	-0.00879	-0.01238
374.4	0.161347	0.161041	-0.0106	0.005514	0.01263	-0.00498	-0.00953	-0.01275
374.6	0.160875	0.161014	-0.01076	0.005255	0.012931	-0.00548	-0.01007	-0.01327
374.8	0.160793	0.160986	-0.01069	0.005412	0.013239	-0.00525	-0.01025	-0.0137
375	0.16099	0.160958	-0.01097	0.004764	0.013006	-0.00539	-0.01056	-0.01396
375.2	0.160957	0.16093	-0.0118	0.004727	0.01273	-0.00556	-0.01028	-0.01366
375.4	0.160793	0.160903	-0.01158	0.004394	0.012504	-0.00603	-0.01036	-0.01349
375.6	0.160908	0.160875	-0.01166	0.004177	0.01237	-0.00587	-0.01076	-0.01324
375.8	0.160831	0.160847	-0.01176	0.004658	0.012574	-0.00528	-0.01048	-0.01274
376	0.160853	0.16082	-0.0117	0.00459	0.012414	-0.00515	-0.01042	-0.01247
376.2	0.16112	0.160792	-0.01173	0.004666	0.012966	-0.0049	-0.01028	-0.01228
376.4	0.160848	0.160765	-0.01234	0.004595	0.012698	-0.00519	-0.01079	-0.01241
376.6	0.16125	0.160737	-0.01221	0.004906	0.01261	-0.00489	-0.01053	-0.01266
376.8	0.160821	0.16071	-0.01193	0.005164	0.012673	-0.00449	-0.01103	-0.01301
377	0.160869	0.160682	-0.01174	0.005555	0.012673	-0.0041	-0.01078	-0.01306
377.2	0.160913	0.160655	-0.01154	0.005862	0.012625	-0.004	-0.01084	-0.01289
377.4	0.160972	0.160628	-0.01092	0.006937	0.012929	-0.00393	-0.01034	-0.01276
377.6	0.160637	0.1606	-0.01069	0.007073	0.012847	-0.00406	-0.01009	-0.01298
377.8	0.160575	0.160573	-0.01091	0.007867	0.012774	-0.00462	-0.01009	-0.01297
378	0.160444	0.160546	-0.01059	0.00791	0.012724	-0.00451	-0.00999	-0.01311
378.2	0.160448	0.160518	-0.01075	0.007962	0.013054	-0.00426	-0.00989	-0.01385
378.4	0.160296	0.160491	-0.01117	0.007625	0.012635	-0.00487	-0.01041	-0.01421
378.6	0.159545	0.160464	-0.01211	0.006935	0.012083	-0.00567	-0.01036	-0.01469
378.8	0.160087	0.160437	-0.01225	0.006555	0.012125	-0.0056	-0.00984	-0.01444
379	0.160604	0.16041	-0.01238	0.006615	0.011994	-0.0059	-0.00891	-0.01373
379.2	0.160404	0.160382	-0.01293	0.006494	0.0119	-0.00653	-0.00903	-0.01353
379.4	0.160093	0.160355	-0.01318	0.006185	0.011555	-0.00696	-0.00952	-0.01366
379.6	0.159393	0.160328	-0.01411	0.005724	0.011446	-0.00689	-0.01016	-0.01418
379.8	0.159408	0.160301	-0.01421	0.005571	0.011777	-0.00678	-0.01021	-0.01361
380	0.159823	0.160274	-0.01428	0.005629	0.011583	-0.00673	-0.01034	-0.01354
380.2	0.159493	0.160247	-0.01487	0.005177	0.011134	-0.00698	-0.01111	-0.01367
380.4	0.15921	0.16022	-0.01516	0.005174	0.010837	-0.00735	-0.01209	-0.01437
380.6	0.159538	0.160193	-0.01483	0.005122	0.010499	-0.0073	-0.01202	-0.01443
380.8	0.159385	0.160166	-0.01461	0.005484	0.010866	-0.00727	-0.01236	-0.0144
381	0.159604	0.16014	-0.01419	0.006044	0.011383	-0.00704	-0.0119	-0.01398
381.2	0.159719	0.160113	-0.01405	0.006479	0.011688	-0.00717	-0.01205	-0.01362
381.4	0.159473	0.160086	-0.01341	0.006899	0.012135	-0.00746	-0.01182	-0.01352
381.6	0.159568	0.160059	-0.01347	0.007262	0.012479	-0.00728	-0.01183	-0.01324
381.8	0.159825	0.160032	-0.01277	0.007991	0.01296	-0.00683	-0.0118	-0.01292
382	0.159849	0.160006	-0.01232	0.007997	0.012692	-0.00651	-0.01147	-0.01302
382.2	0.159848	0.159979	-0.01207	0.008146	0.013168	-0.00628	-0.01142	-0.01314
382.4	0.159575	0.159952	-0.01187	0.007665	0.012974	-0.0066	-0.01133	-0.01303
382.6	0.159507	0.159926	-0.01184	0.007101	0.012824	-0.0069	-0.01107	-0.01328
382.8	0.159943	0.159899	-0.01125	0.007271	0.01349	-0.00652	-0.0109	-0.01341
383	0.159497	0.159872	-0.0113	0.007245	0.013589	-0.007	-0.01074	-0.01354
383.2	0.159173	0.159846	-0.0117	0.007138	0.013688	-0.00714	-0.01108	-0.01392
383.4	0.159306	0.159819	-0.01148	0.006981	0.013642	-0.00675	-0.01099	-0.01371
383.6	0.159295	0.159793	-0.0112	0.006839	0.013825	-0.00586	-0.01098	-0.01336
383.8	0.159811	0.159766	-0.01137	0.006583	0.014041	-0.00537	-0.01054	-0.01312
384	0.159521	0.15974	-0.01152	0.006322	0.013372	-0.0057	-0.01063	-0.01355
384.2	0.158988	0.159713	-0.0115	0.005757	0.012848	-0.00579	-0.01083	-0.01365
384.4	0.158988	0.159687	-0.01145	0.00561	0.0126	-0.00608	-0.01117	-0.01393
384.6	0.158898	0.159661	-0.01131	0.005719	0.012525	-0.00595	-0.01027	-0.0132
384.8	0.158911	0.159634	-0.01165	0.00607	0.012572	-0.0059	-0.0101	-0.01273
385	0.15919	0.159608	-0.01133	0.006407	0.012542	-0.00543	-0.01017	-0.01197
385.2	0.159077	0.159582	-0.01215	0.006246	0.012138	-0.00615	-0.01077	-0.0123
385.4	0.159186	0.159555	-0.01219	0.006104	0.012169	-0.00582	-0.01038	-0.01219
385.6	0.158959	0.159529	-0.01264	0.00637	0.011903	-0.0057	-0.01102	-0.01208
385.8	0.159204	0.159503	-0.0124	0.006548	0.011959	-0.00575	-0.01078	-0.01215
386	0.158933	0.159477	-0.01255	0.006458	0.011613	-0.00603	-0.0111	-0.01252
386.2	0.15911	0.159451	-0.01216	0.006739	0.012225	-0.00582	-0.01114	-0.0122
386.4	0.158788	0.159424	-0.01232	0.006587	0.012079	-0.0061	-0.01143	-0.01262
386.6	0.158756	0.159398	-0.0131	0.005803	0.011761	-0.00674	-0.01203	-0.0131
386.8	0.158922	0.159372	-0.0127	0.006149	0.012624	-0.00617	-0.01196	-0.01327
387	0.158868	0.159346	-0.01316	0.006228	0.012659	-0.00641	-0.01203	-0.01355
387.2	0.159345	0.15932	-0.01291	0.006736	0.013027	-0.00614	-0.01155	-0.01388
387.4	0.159194	0.159294	-0.01327	0.006351	0.01287	-0.00587	-0.01189	-0.01428
387.6	0.159162	0.159268	-0.01362	0.006285	0.013138	-0.00514	-0.01193	-0.01472
387.8	0.158586	0.159242	-0.01401	0.006155	0.013405	-0.00541	-0.01212	-0.01537
388	0.158097	0.159216	-0.01361	0.006505	0.013162	-0.00559	-0.01242	-0.01534
388.2	0.157802	0.15919	-0.01317	0.007063	0.013086	-0.00516	-0.01245	-0.01514
388.4	0.157595	0.159164	-0.01329	0.007231	0.012795	-0.00534	-0.01254	-0.01495
388.6	0.157021	0.159139	-0.01304	0.007528	0.012926	-0.00526	-0.01178	-0.01453
388.8	0.157173	0.159113	-0.01282	0.007641	0.012646	-0.00532	-0.01187	-0.01468
389	0.157354	0.159087	-0.01238	0.007406	0.012457	-0.00563	-0.01216	-0.0144
389.2	0.157536	0.159061	-0.01284	0.00689	0.012438	-0.00609	-0.0118	-0.01429
389.4	0.157467	0.159035	-0.01226	0.006833	0.012462	-0.0061	-0.01129	-0.01378
389.6	0.157432	0.15901	-0.01208	0.006746	0.012319	-0.00654	-0.01141	-0.0136
389.8	0.157886	0.158984	-0.01159	0.007019	0.012159	-0.00648	-0.01089	-0.01314
390	0.158047	0.158958	-0.01116	0.007135	0.012223	-0.00642	-0.01092	-0.01242
390.2	0.158445	0.158933	-0.01092	0.007186	0.012173	-0.00672	-0.01073	-0.01174
390.4	0.158399	0.158907	-0.0112	0.007042	0.011599	-0.00692	-0.01092	-0.01184
390.6	0.159025	0.158882	-0.0112	0.006508	0.011443	-0.00727	-0.01126	-0.0121
390.8	0.159519	0.158856	-0.01044	0.006884	0.011829	-0.00657	-0.01073	-0.01218
391	0.159707	0.15883	-0.01091	0.007086	0.011681	-0.00637	-0.01062	-0.01248
391.2	0.160246	0.158805	-0.01077	0.007611	0.012158	-0.00606	-0.01033	-0.01284
391.4	0.159846	0.158779	-0.01166	0.007121	0.012249	-0.00574	-0.01083	-0.01355
391.6	0.160122	0.158754	-0.0117	0.007602	0.012843	-0.00506	-0.01088	-0.01391
391.8	0.159108	0.158728	-0.01201	0.007731	0.012849	-0.00532	-0.01132	-0.01412
392	0.15888	0.158703	-0.01195	0.007932	0.012701	-0.00486	-0.0111	-0.01388
392.2	0.158299	0.158678	-0.01262	0.007596	0.012105	-0.00535	-0.01198	-0.01461
392.4	0.157564	0.158652	-0.01301	0.006799	0.01184	-0.00578	-0.01223	-0.01496
392.6	0.156808	0.158627	-0.0131	0.006619	0.011777	-0.00638	-0.01282	-0.01554
392.8	0.156691	0.158602	-0.01276	0.006787	0.012331	-0.00628	-0.01264	-0.01546
393	0.156529	0.158576	-0.01302	0.006608	0.01254	-0.0069	-0.01313	-0.01529
393.2	0.156409	0.158551	-0.01298	0.006365	0.013202	-0.00679	-0.01273	-0.01528
393.4	0.155612	0.158526	-0.01276	0.006331	0.013187	-0.00677	-0.0126	-0.01514
393.6	0.155606	0.158501	-0.01238	0.006293	0.012993	-0.00699	-0.01272	-0.01508
393.8	0.155913	0.158475	-0.01189	0.00671	0.013465	-0.00634	-0.01226	-0.01408
394	0.15618	0.15845	-0.01161	0.006515	0.013791	-0.00665	-0.01188	-0.01353
394.2	0.156422	0.158425	-0.01162	0.006733	0.013318	-0.00666	-0.01173	-0.01336
394.4	0.157076	0.1584	-0.01153	0.00729	0.013553	-0.00647	-0.01141	-0.01302
394.6	0.157553	0.158375	-0.01151	0.006966	0.013787	-0.00659	-0.01131	-0.0128
394.8	0.157768	0.15835	-0.01173	0.007493	0.013778	-0.00595	-0.01051	-0.01231
395	0.158486	0.158325	-0.01192	0.007797	0.013679	-0.00554	-0.00987	-0.0121
395.2	0.158311	0.1583	-0.0123	0.007637	0.013424	-0.00577	-0.00967	-0.01256
395.4	0.158108	0.158275	-0.0132	0.00687	0.012886	-0.00587	-0.01005	-0.013
395.6	0.158719	0.15825	-0.0132	0.007048	0.012776	-0.00577	-0.00978	-0.01298
395.8	0.158326	0.158225	-0.01322	0.006756	0.012413	-0.00593	-0.00978	-0.01306
396	0.158688	0.1582	-0.01352	0.006701	0.012051	-0.00595	-0.00959	-0.01324
396.2	0.158302	0.158175	-0.01448	0.006362	0.011402	-0.00649	-0.01063	-0.01382
396.4	0.15814	0.15815	-0.01462	0.006226	0.011426	-0.00668	-0.01096	-0.01386
396.6	0.157908	0.158125	-0.01496	0.006517	0.011549	-0.00654	-0.01125	-0.0138
396.8	0.157928	0.1581	-0.01478	0.006831	0.012029	-0.00625	-0.01087	-0.01374
397	0.157955	0.158076	-0.01514	0.006641	0.011756	-0.00663	-0.0114	-0.01395
397.2	0.157799	0.158051	-0.01513	0.006307	0.011705	-0.0066	-0.01138	-0.01424
397.4	0.157281	0.158026	-0.0153	0.006341	0.011794	-0.00617	-0.01146	-0.01396
397.6	0.157491	0.158001	-0.01488	0.006242	0.011648	-0.0062	-0.0116	-0.01406
397.8	0.157178	0.157977	-0.01468	0.006194	0.012143	-0.00571	-0.0117	-0.01382
398	0.157305	0.157952	-0.01463	0.005918	0.011505	-0.00581	-0.01168	-0.01437
398.2	0.157406	0.157927	-0.01436	0.005966	0.01136	-0.00565	-0.01208	-0.01434
398.4	0.157178	0.157903	-0.01451	0.005933	0.011242	-0.00597	-0.01247	-0.01434
398.6	0.156767	0.157878	-0.01465	0.005598	0.011133	-0.00603	-0.01282	-0.01443
398.8	0.157182	0.157853	-0.01407	0.006282	0.011199	-0.00565	-0.0119	-0.01401
399	0.157422	0.157829	-0.01371	0.005931	0.010987	-0.00544	-0.01166	-0.01423
399.2	0.157191	0.157804	-0.01337	0.005824	0.011108	-0.00537	-0.01166	-0.01442
399.4	0.158007	0.15778	-0.01269	0.006112	0.011768	-0.00531	-0.01147	-0.01417
399.6	0.158617	0.157755	-0.01169	0.006868	0.012401	-0.00505	-0.01087	-0.0139
[truncated: 401 more rows]

## Sheet: Figure 4e-ELISA
BSA	C3	C4	C5	C6	C7	C8	C8a	C9
0.1636	0.1241	0.1257	0.1818	0.1969	0.2166	0.1056	0.1005	1.2538
0.1235	0.1286	0.1264	0.1835	0.1544	0.2105	0.1101	0.1099	1.2408
0.1226	0.1396	0.1128	0.1793	0.201	0.1993	0.105	0.0918	1.2431
0.1173	0.1358	0.1184	0.1814	0.1939	0.206	0.1064	0.0955	1.2691

## Sheet: Figure 4f-Inhibition (%)
P9	P9-N29R	P9-L36R	P9-Q63R	P57	P57-H29R	P57-D36R	P57-Q63R
95.5749	44.832	53.1654	11.7248	95.5426	26.6796	13.0814	23.1266
95.3412	42.7822	50.4593	11.5158	95.5709	39.206	13.189	24.2782
95.4027	54.9071	56.9612	24.4539	95.5657	39.3218	24.5843	26.0515

## Sheet: Figure 4g-ELISA
Control	BSA+P9	BSA+P57	P9	P9-N29R	P9-L36R	P9-Q63R	P57	P57-H29R	P57-D36R	P57-Q63R
0.1689	0.0817	0.0864	0.6099	0.0919	0.2974	0.1453	0.8016	0.1242	0.1567	0.1376
0.1703	0.0763	0.0938	0.6034	0.0909	0.291	0.1409	0.7555	0.1068	0.1384	0.114
0.155	0.0671	0.1064	0.5065	0.094	0.2939	0.1499	0.8061	0.1018	0.1244	0.1351
