# Supplementary material for: Design of miniprotein inhibitors targeting complement C9 to block membrane attack complex assembly
Source: Nat Commun. 2026 Mar 12;17:3827. doi: 10.1038/s41467-026-70667-x (PMC13121834; doi:10.1038/s41467-026-70667-x)
Supplement: Supplementary file 7 — Source Data [file 41467_2026_70667_MOESM7_ESM.zip › Source Data Fig. 5.xlsx]

## Sheet: Figure 5a-Inhibition(%)
			Concentration (nM)	P9			P57			Eculizumab			E-3			X197
			200	89.3659	90.9768	90.3474	91.4983	93.1252	92.5114	96.94	96.99	96.67
			100	89.0292	90.6331	90.0342	92.2278	93.87	93.2802	95.74	95.25	95.97	16.5669	16.1757	18.7565	2.19853	2.19853	2.19853
			50	88.3558	89.9456	89.3793	95.9596	97.6797	97.0387	96.01	96.89	96.69	8.38323	7.4451	9.71787	0.766156	0.766156	0.766156
			25	88.2716	89.831	89.2369	92.6206	94.2423	93.6503	95.66	96.18	94.61	10.7285	9.48045	9.14316	0	3.76671	0.44337
			12.5	70.6229	71.9278	71.4977	56.7621	57.6626	57.3747	95.18	95.65	95.31	28.7425	6.80236	5.48589	2.61675	3.5642	3.46634
			6.25	35.3816	36.0355	35.877	4.93827	4.29676	4.07175	85.13	84.74	86.53	10.8782	10.0696	10.8673	0.12147	0	0.123533
			3.125	4.91021	4.69779	4.04328	2.3569	1.86193	2.10706	3.14	5.17	6.85	6.23752	7.92716	5.79937	0	1.17759	0.123533
			1.5625	2.46914	2.14838	1.70843	2.91807	2.3489	2.3918	2.69	4.14	2.37	9.63074	12.8549	10.7105	1.1236	1.97327	1.26621
			0.78125	0	1.03122	1.93622	2.24467	1.77599	1.62301	1.41	2.43	0.51	9.43114	11.5158	12.3302	0.060735	2.41884	0
			0.390625	0.561167	0.658837	0.142369	0.953984	1.7187	1.67995	0.85	2.27	0.4	6.73653	10.2303	7.36677	4.27632	0.719895	4.46852
			0.195312	2.30079	0	0	2.13244	0.916643	1.62301	1.04	2.32	0.53	4.89022	8.08784	12.278

## Sheet: Figure 5b-Inhibition(%)
Concentration (nM)	P57			Eculizumab
1000	94.0933	92.8175	93.349	0.2849	0	1.53584
500	93.5617	92.438	92.3484	1.22507	0.765523	2.36064
250	91.6421	89.8686	92.2013	0.34188	0.793876	1.42207
125	83.8157	83.0949	88.8464	0.42735	0.935639	1.9909
62.5	3.16007	3.64963	5.12066	1.45299	0.850581	0
31.25	2.1264	1.9562	2.50147	0.31339	0.481996	1.84869
15.625	1.21087	1.78102	1.88346	0.541311	0.680465	2.41752
7.8125	0.620201	1.72263	1.67746	1.56695	0.567054	0.369738
3.90625	0.324867	1.05109	1.58917	1.1396	0.822229	2.30375
1.95312	0	0	0	0.11396	0.878934	1.62116

## Sheet: Figure 5c-Inhibition(%)
	control			P9			P57
1 μM	0	0	0	91.9232	90.176	89.9835	91.2713	89.92	89.9835
200 nM	0	0	0	69.2865	72.224	71.5372	68.0913	71.136	70.4463

## Sheet: Figure 5d-Inhibition(%)
	P9			P57			Eculizumab
200 nM	65.9854	66.8445	69.6195	56.2181	50.3079	52.4986	23.2538	21.3606	22.0101
100 nM	58.5386	60.0786	62.6917	48.7507	43.785	45.1432	18.9949	15.5095	15.0477

## Sheet: Figure 5e-CD
Binder-47						P9						P57
	20°	95°	20° recovery				20°	95°	20° recovery				20°	95°	20° recovery
280	-0.05306	0.0251829	-0.00508208			280	0.017746	0.0151728	0.0416821			280	-0.0269319	-0.00240803	0.0267286
279	-0.00571937	0.0739911	0.0332192			279	0.0313835	0.0160729	0.0631268			279	0.02782	0.0476426	0.04204
278	-0.0323793	0.0311023	0.00634732			278	0.00434027	0.000764458	0.0541279			278	0.0155312	0.0460319	0.0370347
277	-0.0322431	0.016352	0.00966737			277	0.0161862	0.0396087	0.0771037			277	-0.0089831	0.00488335	0.0174693
276	-0.00379647	0.0023882	0.0290759			276	0.013906	0.0366662	0.0754179			276	-0.00262677	0.0128943	0.05264
275	-0.0537753	0.0638563	0.0049323			275	-0.0149081	0.0258914	0.0306476			275	0.0218261	0.0310853	0.0349071
274	0.00451283	0.0479148	0.0101536			274	0.0637716	0.0291092	0.0914589			274	0.0167636	0.035249	0.0512155
273	0.0223846	0.0938253	0.0446942			273	0.0218554	0.0290702	0.0288248			273	0.0573347	0.0830537	0.0904174
272	-0.00238339	0.0317136	0.0452849			272	0.0392331	0.07102	0.0772489			272	0.0269775	-0.0035036	0.0427371
271	-0.0520495	0.00721642	0.00334603			271	0.0259036	0.0670053	0.0817553			271	0.00773558	-0.0210855	-0.0174065
270	0.00515491	0.0329885	0.0286909			270	0.0465813	0.0267791	0.0564216			270	-0.016673	0.0309119	0.0388304
269	-0.0359129	0.0173067	0.00811258			269	0.0614895	0.0861811	0.0785363			269	-0.0335955	-0.00119227	0.0308342
268	0.00313466	0.06344	0.0627589			268	0.0735016	0.0772216	0.0979426			268	0.0138646	0.0617311	0.0472674
267	0.0180079	0.0702468	0.0333603			267	-0.0195058	0.0438776	0.0732253			267	0.0191043	0.0867716	0.0581884
266	-0.0297218	0.00349703	-0.000454703			266	0.000283642	0.0257705	0.0580474			266	-0.0189077	0.0193842	0.0379591
265	0.0254366	0.0902032	0.0867495			265	0.00827037	0.0623689	0.06376			265	0.0270634	0.0724111	0.0735326
264	0.0103644	0.05878	0.0566226			264	0.00990226	0.0554474	0.0691268			264	0.0470072	0.05426	0.0311199
263	0.0149643	0.0616484	0.0631332			263	-0.00389606	0.0171405	0.0527584			263	0.0232104	0.0549153	0.0643063
262	-0.0167005	0.0445545	0.0223974			262	0.0128428	0.0519712	0.0710521			262	0.0189387	0.0150754	-0.00111421
261	-0.0251847	0.0197472	0.0115144			261	-0.0233575	0.0100913	0.0255433			261	0.00921053	0.0436925	0.0345518
260	0.0228919	0.0281965	0.0227983			260	0.00935547	0.0158567	0.0530437			260	0.00901842	0.0537705	0.0381355
259	-0.0811747	-0.0218402	-0.0116454			259	-0.0327319	0.00446571	0.0211181			259	-0.0458545	-0.0214258	-0.00453139
258	0.012253	0.0561884	0.0753153			258	0.0556674	0.0440019	0.0773816			258	0.0233762	0.0560547	0.0590158
257	-0.0422671	0.0178061	0.0441531			257	0.0695121	0.0495907	0.0935963			257	-0.0374846	0.0181601	0.00433282
256	-0.0138169	0.0343134	0.0398647			256	-0.0042073	-0.000827116	0.0354752			256	0.00483792	0.0368565	0.0138407
255	-0.0118016	0.0232958	0.0387112			255	0.00178835	0.0330691	0.0518904			255	0.0111644	-0.00968116	0.0573447
254	-0.0239692	0.00129239	0.0312779			254	-0.00658837	0.0227367	0.0393487			254	-0.000366532	0.0152973	0.0132893
253	0.0242498	0.0662368	0.0571195			253	0.00185599	-0.0134969	0.0504921			253	0.00982995	0.0212289	0.0529542
252	-0.0373667	0.0021521	0.0412546			252	-0.00370175	-0.0173828	0.0230507			252	-0.00332193	0.0126628	0.024777
251	-0.0488054	-0.0293304	-0.0218373			251	-0.0473812	-0.0200051	0.0271516			251	-0.0392352	-0.0408711	-0.021373
250	-0.0698842	-0.0758879	-0.0129885			250	-0.0747205	-0.0743658	-0.0315839			250	-0.0764479	-0.0553326	-0.0375917
249	-0.149258	-0.126299	-0.0806958			249	-0.102805	-0.105381	-0.06905			249	-0.181865	-0.0990063	-0.0933742
248	-0.164815	-0.117052	-0.0972079			248	-0.117248	-0.0894905	-0.0627342			248	-0.155491	-0.143742	-0.10305
247	-0.228294	-0.180357	-0.133823			247	-0.173498	-0.151964	-0.122314			247	-0.213416	-0.194982	-0.158759
246	-0.284999	-0.223866	-0.220768			246	-0.22403	-0.234126	-0.161771			246	-0.274102	-0.215857	-0.242736
245	-0.405966	-0.296199	-0.30768			245	-0.324984	-0.2635	-0.287591			245	-0.387854	-0.254924	-0.365151
244	-0.547147	-0.312422	-0.469596			244	-0.454147	-0.351531	-0.416461			244	-0.530153	-0.355649	-0.394305
243	-0.760668	-0.422635	-0.641389			243	-0.632763	-0.471372	-0.575716			243	-0.730684	-0.441274	-0.613189
242	-1.00501	-0.533905	-0.869032			242	-0.886653	-0.583721	-0.824868			242	-0.961063	-0.527868	-0.828405
241	-1.30661	-0.640632	-1.15067			241	-1.19611	-0.746211	-1.14628			241	-1.26035	-0.665705	-1.0819
240	-1.65846	-0.7589	-1.42818			240	-1.48719	-0.835442	-1.45176			240	-1.56498	-0.752237	-1.37517
239	-2.12318	-0.857374	-1.87643			239	-1.96845	-0.983026	-1.91701			239	-2.03189	-0.886953	-1.77988
238	-2.77154	-1.01779	-2.43907			238	-2.55078	-1.20481	-2.50122			238	-2.61627	-1.05117	-2.29634
237	-3.43475	-1.17522	-3.09396			237	-3.13083	-1.38953	-3.14683			237	-3.32162	-1.23077	-2.89363
236	-4.30995	-1.32384	-3.82433			236	-3.94443	-1.61382	-3.94561			236	-4.09582	-1.40891	-3.60257
235	-5.22037	-1.51946	-4.70837			235	-4.78726	-1.81596	-4.75075			235	-4.99172	-1.58749	-4.40088
234	-6.31263	-1.65408	-5.64584			234	-5.83758	-2.08122	-5.79932			234	-6.03611	-1.76916	-5.33389
233	-7.53447	-1.82128	-6.71421			233	-6.94174	-2.34336	-6.91132			233	-7.19963	-1.94823	-6.34463
232	-8.80053	-1.95095	-7.93711			232	-8.10742	-2.5443	-8.05847			232	-8.36984	-2.12142	-7.39632
231	-10.2351	-2.19066	-9.24253			231	-9.29268	-2.80181	-9.25737			231	-9.73479	-2.35007	-8.61526
230	-11.6301	-2.34477	-10.4919			230	-10.5492	-3.05516	-10.5321			230	-10.9951	-2.47336	-9.65863
229	-13.0133	-2.48076	-11.7196			229	-11.8014	-3.29422	-11.7578			229	-12.2923	-2.67879	-10.7919
228	-14.3602	-2.64905	-12.9385			228	-12.9669	-3.51426	-12.8766			228	-13.5394	-2.88247	-11.9503
227	-15.5233	-2.77639	-13.9918			227	-13.9663	-3.70267	-13.889			227	-14.5915	-3.01597	-12.8933
226	-16.4344	-2.84687	-14.7847			226	-14.8536	-3.8578	-14.8075			226	-15.4732	-3.10936	-13.6543
225	-17.1394	-2.92318	-15.4556			225	-15.6382	-4.07158	-15.5284			225	-16.1467	-3.18481	-14.2405
224	-17.7322	-2.98734	-15.9467			224	-16.1566	-4.12075	-16.0732			224	-16.7068	-3.31369	-14.7304
223	-18.0353	-3.05577	-16.2594			223	-16.5009	-4.1941	-16.3758			223	-17.0075	-3.387	-15.0139
222	-18.1392	-3.08062	-16.3599			222	-16.7437	-4.27005	-16.6277			222	-17.1456	-3.48352	-15.0954
221	-17.9933	-3.03591	-16.2235			221	-16.7895	-4.29189	-16.6912			221	-17.0492	-3.46312	-15.0257
220	-17.8842	-3.09897	-16.0886			220	-16.727	-4.28092	-16.6464			220	-16.9273	-3.52238	-14.9448
219	-17.5012	-3.12347	-15.7435			219	-16.6122	-4.32935	-16.5467			219	-16.6649	-3.4884	-14.6893
218	-17.1305	-3.11678	-15.4111			218	-16.4463	-4.33444	-16.3661			218	-16.3929	-3.53963	-14.454
217	-16.7066	-3.19838	-15.0686			217	-16.2586	-4.39002	-16.1381			217	-16.0093	-3.54253	-14.1326
216	-16.3005	-3.16609	-14.6875			216	-16.0623	-4.43147	-15.9536			216	-15.7133	-3.60132	-13.8299
215	-16.0179	-3.27723	-14.385			215	-15.9487	-4.43801	-15.7848			215	-15.4881	-3.7153	-13.5933
214	-15.7501	-3.35436	-14.1554			214	-15.8541	-4.59823	-15.7755			214	-15.2701	-3.78897	-13.4803
213	-15.5803	-3.5048	-14.0751			213	-15.8492	-4.7291	-15.7704			213	-15.174	-3.86928	-13.3992
212	-15.7082	-3.75133	-14.1933			212	-16.1463	-5.06627	-16.0915			212	-15.3214	-4.17238	-13.5028
211	-15.9984	-4.04924	-14.4537			211	-16.4447	-5.26858	-16.3259			211	-15.5645	-4.46482	-13.7394
210	-16.3033	-4.44647	-14.7594			210	-16.7805	-5.65589	-16.7244			210	-15.909	-4.84658	-14.0548
209	-16.6216	-4.92491	-15.0406			209	-17.0557	-6.08147	-17.0286			209	-16.1927	-5.33684	-14.3536
208	-16.4793	-5.39647	-15.0174			208	-16.8689	-6.423	-16.8636			208	-16.1506	-5.77532	-14.3198
207	-15.7769	-5.78179	-14.4059			207	-15.9713	-6.67126	-16.0027			207	-15.6127	-6.20995	-13.8727
206	-14.1988	-6.26516	-13.0479			206	-14.4145	-6.86495	-14.443			206	-14.3022	-6.64258	-12.7194
205	-11.9197	-6.60926	-11.0704			205	-12.2286	-6.79195	-12.3038			205	-12.4453	-7.01589	-11.056
204	-9.13326	-6.799	-8.63089			204	-9.52537	-6.64237	-9.58389			204	-9.92258	-7.12321	-8.885
203	-5.76889	-6.74237	-5.61711			203	-6.34016	-6.02342	-6.45358			203	-7.019	-6.96847	-6.30174
202	-1.94458	-6.38563	-2.20748			202	-2.48203	-5.23139	-2.70325			202	-3.56572	-6.45195	-3.23812
201	2.55033	-5.44937	1.79301			201	1.86458	-3.92967	1.60975			201	0.611937	-4.86162	0.266537
200	7.52568	-2.09006	6.34447			200	6.97411	-1.91986	6.77389			200	5.12475	-2.63688	4.32968
199	12.9754	-1.00801	11.1279			199	12.5476	-0.473687	12.2488			199	10.3469	-0.707389	9.00626
198	18.4179	-0.767079	16.2424			198	17.9591	0.832484	17.9041			198	15.6891	-1.08862	13.7887
197	23.6496	1.52632	21.0543			197	23.1505	0.132396	22.8504			197	20.9415	2.24895	18.2624
196	27.0727	1.08521	23.8888			196	26.4397	1.25928	25.4763			196	24.8528	1.26834	21.7498
195	26.7756	1.89018	23.6162			195	25.4046	0.372289	24.1878			195	25.3489	0.7347	22.7327
194	19.5586	1.17826	15.8106			194	18.0621	0.498842	16.4066			194	19.4929	0.977379	16.9687
193	5.28874	-1.26479	5.78863			193	7.70253	-0.575089	4.39339			193	6.80479	0.211093	5.54842
192	-1.37877	-1.50814	-1.64873			192	1.6969	0.414227	1.44293			192	0.19486	-1.81369	-0.348033
191	-1.25426	-1.86533	-1.73156			191	0.593437	0.00383893	0.466523			191	-1.67265	-1.27454	-0.692611
190	0.382903	1.74898	1.23596			190	1.09397	0.585732	0.030322			190	1.66618	0.760384	2.48129
189	1.03668	-0.235491	-1.75863			189	1.82937	0.743095	2.15164			189	1.71408	0.292278	2.09461
188	-0.385996	2.33759	2.21446			188	4.32127	1.72574	2.64149			188	0.355486	-0.252622	1.17665
187	0.256734	-1.31018	1.17908			187	1.05574	1.50299	1.88513			187	1.12099	0.622521	1.04516
186	0.479317	-0.671305	-0.835126			186	-0.474896	0.249486	-0.284708			186	-1.39553	-0.189631	-0.960079
185	-0.770837	-1.73315	0.42482			185	-2.81359	-1.07782	-1.10719			185	1.11873	0.000201652	0.792563
184	1.43369	1.65979	1.30317			184	-0.560758	0.517523	-2.31491			184	0.853347	1.13388	2.4832
183	-0.242553	0.926126	1.41171			183	-0.488297	0.0567405	0.00431866			183	0.572905	0.798342	0.108455
182	0.260521	-0.797242	-0.00147997			182	0.356438	1.28626	1.08458			182	1.66252	0.310283	1.18412
181	-0.262487	-1.09058	-0.230327			181	0.966211	-0.882621	-0.900026			181	1.25708	-0.341613	-0.714321
180	0.104595	-0.111151	0.228591			180	-0.447061	-0.850442	-0.771721			180	0.298535	-0.637695	0.15058

## Sheet: Figure 5f-Inhibition
	P9			P57			Eculizumab
20℃-100 nM	99.3997	97.6251	96.8313	94.7399	95.1371	95.718	96.8565	95.9477	96.399
20℃ recovery-100 nM	97.4843	98.1906	99.7431	99.171	99.6607	99.3149	0	0	0
20℃-50 nM	93.2247	93.5256	96.3174	93.5106	96.3811	96.8598	96.6953	96.8275	95.9189
20℃ recovery-50 nM	95.0257	96.2398	98.4299	99.8571	99.8304	98.7439	0.725416	1.73287	0.906909
