# Supplementary material for: Design of miniprotein inhibitors targeting complement C9 to block membrane attack complex assembly
Source: Nat Commun. 2026 Mar 12;17:3827. doi: 10.1038/s41467-026-70667-x (PMC13121834; doi:10.1038/s41467-026-70667-x)
Supplement: Supplementary file 7 — Source Data [file 41467_2026_70667_MOESM7_ESM.zip › Source Data Fig. 6.xlsx]

## Sheet: Figure 6b
FHb (mg/L)							OD414 nm
NHS	PBS	NHS+P9	NHS+P57	NHS+Eculizumab			NHS	PBS	NHS+P9	NHS+P57	NHS+Eculizumab
1714.1	52.1265	127.076	101.064	285.683			3.328	0.612	0.753	0.805	1.158
1635.69	52.852	191.287	142.888	68.0797			2.579	0.426	0.834	0.771	0.604
1993.72	66.6355	97.7365	155.356	156.639			3.025	0.628	0.591	0.814	0.706
2409.5	92.7517	85.032	239.307	259.499			3.042	0.59	0.481	1.042	0.659
2051.47	86.2227	66.5529	125.433	116.226			2.575	0.554	0.417	0.768	1.01

## Sheet: Figure 6c
FHb (mg/L)									OD414 nm
	P9			Eculizumab						P9			Eculizumab
2 min	140.13	177.06	86.69	340.14	507.85	124.33			2 min	0.649	0.775	0.509	1.045	1.235	0.84
4 min	57.77	135.82	155	169.51	118.738	155			4 min	0.377	0.864	0.677	1.089	0.674	0.783
6 min	100.91	189.52	83.68	906.81	1210.23	1423.23			6 min	0.648	0.782	0.559	1.585	1.906	2.225
8 min	257.677	112.75	352.04	2054.39	2177.92	3051.04			8 min	0.956	0.687	1.124	2.989	3.352	3.758
10 min	3248	3652.51	3349.37	3180.96	4141	3854.6			10 min	3.555	3.792	3.594	3.411	3.783	3.732
12 min	3451.27	5696.95	2935.93	6523.83	6348.91	5840.06			12 min	3.518	3.629	3.359	3.91	3.908	3.95
