# Supplementary material for: Design of miniprotein inhibitors targeting complement C9 to block membrane attack complex assembly
Source: Nat Commun. 2026 Mar 12;17:3827. doi: 10.1038/s41467-026-70667-x (PMC13121834; doi:10.1038/s41467-026-70667-x)
Supplement: Supplementary file 7 — Source Data [file 41467_2026_70667_MOESM7_ESM.zip › Supplementary Data files.xlsx]

## Sheet: Supplementary-Figure2
first Site-1			first Site-2			second Site-1			second Site-3			second Site-1+3			third Site-1			third Site-3			third Site-1+3
pae_interaction	plddt_binder		pae_interaction	plddt_binder		pae_interaction	plddt_binder		pae_interaction	plddt_binder		pae_interaction	plddt_binder		pae_interaction	plddt_binder		pae_interaction	plddt_binder		pae_interaction	plddt_binder
27.953	93.861		27.966	85.996		27.716	93.547		27.242	40.476		26.856	93.704		27.503	33.897		27.927	86.843		22.045	85.654
27.684	86.187		27.406	92.79		27.572	91.227		26.037	85.464		27.702	92.895		27.735	87.014		26.457	89.592		27.724	92.19
27.535	64.801		27.942	90.971		27.79	92.542		27.341	66.749		27.435	65.395		28.164	61.091		27.376	90.121		27.479	84.21
27.917	75.142		28.14	79.3		27.664	90.196		27.768	93.237		25.294	92.971		28.095	55.389		28.424	60.306		27.761	88.207
26.816	77.49		27.755	91.698		27.911	70.729		27.479	90.597		27.473	86.761		27.603	90.721		27.935	91.629		15.593	82.147
27.684	91.374		27.906	77.794		27.666	94.974		27.175	77.637		27.652	92.398		27.68	93.677		27.133	64.56		27.241	91.142
27.198	89.428		28.188	89.951		7.341	90.555		27.701	81.668		26.236	93.593		10.652	84.612		23.626	83.367		27.183	90.695
27.727	86.179		28.071	85.431		27.681	85.175		27.559	88.97		27.026	91.418		27.608	89.713		27.854	74.517		26.687	88.228
27.923	80.75		27.038	59.632		27.402	92.248		27.596	91.788		27.059	89.461		27.774	55.941		27.784	69.979		28.039	82.013
26.396	81.254		27.833	86.362		11.087	83.152		27.647	92.174		25.023	88.702		27.832	66.389		27.509	86.017		27.144	91.083
27.638	81.848		27.732	89.737		27.68	93.702		28.11	83.036		23.289	77.778		27.697	93.385		27.742	92.557		18.73	84.936
27.837	92.698		27.394	89.279		28.043	89.987		27.464	87.663		27.771	83.929		27.481	93.272		27.23	90.895		27.561	74.607
27.514	90.051		28.014	88.941		27.976	91.392		25.846	88.217		24.742	90.055		27.415	91.145		27.882	92.917		27.036	90.568
27.086	55.902		27.657	84.977		28.002	91.642		27.07	71.485		26.336	86.452		27.197	94.243		27.661	89.247		26.392	86.235
27.715	70.213		27.602	77.906		27.711	89.328		27.889	92.516		27.471	58.636		27.702	93.284		27.886	91.589		21.921	88.667
27.761	84.261		27.294	74.967		27.677	84.802		26.536	89.521		27.26	90.068		28.668	65.44		27.047	92.624		27.431	91.568
27.383	91.682		27.966	90.963		12.854	79.445		28.007	88.096		27.538	83.613		27.651	90.922		27.109	91.213		27.697	91.59
28.153	90.091		28.257	88.25		27.877	91.701		27.74	93.505		27.99	77.945		27.727	75.515		27.414	90.475		27.719	90.881
27.889	93.078		27.23	87.675		27.756	91.922		24.566	87.353		27.855	85.688		27.52	87.092		27.43	92.152		27.774	90.64
9.017	88.721		28.077	78.793		9.02	86.493		27.789	88.298		27.521	87.538		20.706	82.071		18.75	80.287		27.258	90.881
27.835	87.913		27.82	85.271		27.686	88.012		27.689	72.453		27.397	90.27		15.813	79.882		25.633	85.609		26.956	92.551
28.023	89.652		27.71	91.483		27.819	76.883		27.47	63.371		26.891	85.545		27.78	90.216		27.774	90.81		27.741	91.341
27.912	92.243		27.846	86.328		27.984	56.283		28.034	71.912		27.241	94.045		27.601	94.275		27.218	86.751		26.961	86.988
27.92	90.615		27.158	65.939		10.174	81.341		27.719	88.423		26.223	86.951		28.169	45.868		27.051	89.574		27.434	88.828
28.431	92.429		28.093	87.737		27.536	80.484		27.706	88.345		27.554	82.556		27.925	64.817		25.564	88.933		27.772	90.506
17.037	74.867		27.646	91.572		28.216	69.021		27.469	71.144		27.854	89.468		27.692	81.487		27.63	90.7		27.389	91.839
27.731	92.109		27.901	89.226		12.32	87.946		26.209	89.548		27.037	82.866		15.624	79.969		27.336	79.867		19.884	83.421
27.564	87.479		27.989	91.648		28.147	88.758		26.877	91.533		28.039	75.55		22.227	84.202		28.143	58.703		26.336	81.245
27.935	89.775		27.542	66.571		27.656	90.537		27.817	80.396		27.979	85.334		28.007	80.925		27.763	92.484		27.762	87.019
12.17	82.811		28.076	86.983		27.072	92.195		27.208	89.329		27.798	90.499		26.538	72.408		26.614	80.906		27.634	90.502
27.628	93.526		27.925	85.929		27.858	85.678		24.731	78.33		26.804	90.455		10.678	85.36		26.25	89.017		8.436	90.041
27.289	91.675		27.619	77.502		27.711	92.848		27.664	88.604		27.162	91.021		26.881	89.891		27.772	90.935		27.994	90.2
25.251	93.215		27.881	81.442		27.818	89.469		26.956	76.747		27.518	93.053		27.791	90.259		27.222	90.591		27.264	89.86
27.778	84.921		28.06	76.347		27.87	91.505		27.89	91.631		27.432	93.502		27.767	89.131		27.152	88.757		26.985	86.747
27.412	87.012		27.665	94.569		13.234	79.735		27.587	90.853		27.19	89.521		27.841	91.517		23.236	87.031		27.522	89.489
28.131	81.87		27.748	91.411		27.834	52.043		26.687	90.116		27.196	87.273		27.83	91.087		28.162	92.89		12.052	85.925
27.605	91.062		27.575	86.101		27.547	79.288		27.311	77.773		26.268	89.521		27.803	85.301		28.283	74.958		27.139	95.142
10.011	87.065		27.537	90.218		27.927	90.709		27.809	90.571		27.82	89.974		27.727	66.915		27.402	83.252		27.606	88.982
27.55	46.382		27.973	84.961		28.179	90.072		27.815	92.531		24.719	89.288		11.532	88.681		26.064	81.867		27.773	92.053
28.132	91.552		27.58	92.281		27.839	83.074		27.054	88.348		27.438	79.358		18.386	82.037		26.567	87.261		13.676	87.313
27.677	83.255		28.286	83.637		27.937	90.91		25.505	87.666		26.35	87.218		28.029	82.916		27.405	90.6		27.446	68.203
27.547	79.033		27.975	85.648		28.031	93.312		23.799	86.299		27.861	92.098		17.228	81.703		27.481	91.097		27.572	85.823
27.671	59.227		27.673	87.392		26.983	86.514		27.325	54.727		27.565	88.363		27.545	89.13		27.654	83.613		26.802	86.08
27.71	91.076		27.824	81.962		18.563	69.22		27.802	95.093		27.465	84.1		28.121	90.466		27.222	91.014		27.351	90.843
25.458	66.199		27.816	88.705		27.74	94.616		27.954	87.02		27.273	92.826		27.897	89.682		27.718	67.387		27.9	87.699
28.127	87.801		27.843	90.067		27.52	88.341		26.836	88.27		20.135	86.692		28.085	83.318		27.324	91.588		26.616	86.637
28.049	90.783		27.79	91.505		27.654	80.404		27.421	87.479		27.514	93.408		27.568	76.854		27.832	91.192		27.781	90.519
27.987	90.58		27.741	72.777		28.038	66.833		18.73	82.581		13.848	89.988		27.577	90.554		27.752	93.572		27.717	79.135
27.644	63.83		27.993	84.247		27.882	86.343		27.412	91.704		27.723	85.216		28.021	91.725		27.467	92.295		27.346	89.073
27.865	84.544		28.083	92.792		26.831	68.214		27.542	90.523		27.346	93.434		27.798	89.585		27.773	86.114		27.474	91.058
27.714	82.248		27.681	66.289		14.737	82.988		27.241	91.664		17.804	87.417		27.935	44.063		18.626	86.975		21.122	79.487
8.877	83.117		27.974	85.189		27.956	90.909		27.61	88.772		8.105	88.326		27.803	88.479		27.628	89.518		27.136	93.08
28.063	91.303		28.49	65.357		27.62	91.135		26.033	88.012		27.776	85.003		27.479	90.593		27.34	82.476		27.25	91.925
27.686	59.084		27.866	89.501		27.784	68.322		27.964	89.527		26.882	90.692		27.298	85.835		27.644	92.902		27.892	84.379
27.47	86.636		27.837	90.468		26.546	85.53		10.4	87.941		26.626	90.57		27.613	89.548		27.852	92.568		27.755	89.627
26.645	85.734		27.616	87.986		27.805	91.653		27.327	95.426		27.038	93.021		27.715	94.68		25.272	90.173		27.633	83.471
27.087	87.564		27.996	94.151		27.952	69.318		28.218	86.882		27.455	58.519		27.862	91.501		27.516	68.935		27.466	88.765
27.412	43.901		27.856	93.379		27.803	87.774		26.906	91.899		26.122	88.627		27.941	83.89		27.615	89.517		27.914	86.819
27.203	79.756		27.719	82.022		27.136	41.004		27.544	88.847		27.604	92.387		27.868	79.472		26.995	82.677		13.784	86.654
27.897	88.585		27.812	92.528		27.247	87.331		24.116	84.194		12.916	76.8		27.921	89.537		27.866	74.905		27.536	93.91
27.377	89.152		27.661	82.636		27.837	86.511		26.402	85.804		27.211	91.439		27.772	93.797		26.672	87.571		15.31	91.461
27.567	90.123		27.734	83.469		28.23	86.902		27.681	88.174		22.346	83.863		27.67	90.106		27.077	85.824		27.513	80.317
28.054	80.579		28.099	76.163		27.56	87.676		27.669	90.875		27.927	90.423		27.786	88.254		27.201	87.759		28.035	93.162
28.011	90.609		27.923	87.626		28.217	91.488		27.58	82.252		27.597	77.46		27.628	84.467		27.201	69.484		13.781	83.419
27.424	86.362		27.458	91.749		28.165	84.549		26.346	79.62		27.62	85.431		27.777	90.509		27.189	88.473		27.01	91.564
27.904	93.757		28.078	90.107		27.2	87.227		27.849	86.33		26.681	91.254		27.859	68.009		25.086	82.989		28.137	79.745
27.333	75.845		27.681	93.136		27.881	90.188		27.672	89.564		26.882	91.981		27.83	84.443		27.666	88.412		27.793	82.69
27.478	90.778		27.617	89.212		27.483	90.658		27.843	55.107		26.461	89.96		27.582	90.394		27.978	91.746		27.51	89.026
27.48	87.431		28.408	91.792		27.748	85.126		27.967	88.624		27.289	90.329		28.125	89.46		15.455	85.251		27.575	86.547
27.606	93.867		27.621	81.951		27.392	93.345		27.853	72.484		27.711	93.301		28.079	90.123		24.083	65.753		27.743	92.995
27.871	90.595		28.016	87.644		27.583	88.627		27.903	84.728		27.898	57.223		27.558	82.968		27.638	85.781		27.558	89.412
27.87	75.193		27.959	75.607		27.902	91.132		21.441	75.115		27.528	93.92		27.67	56.627		27.885	91.038		26.835	73.939
11.358	84.044		28.227	81.9		27.492	91.23		27.222	91.762		27.882	94.326		27.812	72.933		26.861	90.654		23.719	81.364
27.2	90.892		27.974	89.886		18.542	87.183		26.751	92.271		27.346	89.008		27.956	94.227		27.835	92.558		18.897	81.993
28.035	69.231		27.556	89.8		15.94	82.669		27.792	89.404		28.46	84.787		27.513	93.677		27.827	65.849		26.622	89.279
11.379	87.518		28.117	87.433		27.197	90.484		25.23	86.651		27.074	90.674		27.706	84.201		27.735	89.476		13.018	86.607
27.758	88.369		27.55	91.623		27.689	75.69		26.785	69.961		27.385	93.076		27.744	91.339		26.821	90.012		27.461	92.937
27.535	75.32		27.862	93.996		27.945	74.143		27.144	83.469		27.182	83.476		27.551	93.267		23.766	90.185		27.651	64.605
28.038	51.821		27.729	90.273		28.19	88.95		27.691	86.665		27.179	89.619		27.739	73.27		27.34	87.832		26.857	93.362
27.156	86.641		27.412	91.855		27.647	89.124		27.446	89.356		27.918	63.004		27.558	92.383		25.364	87.929		27.322	88.79
10.864	81.366		27.942	88.536		27.608	84.776		27.856	91.409		27.562	80.866		9.725	87.467		27.206	80.556		5.435	92.941
27.889	90.09		27.934	93.078		21.079	78.188		28.428	58.277		27.303	91.025		21.481	81.666		27.532	88.294		27.676	85.486
27.999	90.567		27.815	70.165		27.766	91.18		27.457	90.622		27.393	93.811		27.74	87.74		27.812	87.763		26.272	78.443
27.643	88.027		27.767	91.927		27.862	71.274		27.709	88.147		24.523	90.304		27.375	55.297		26.966	42.909		27.802	87.306
27.793	81.422		27.668	82.344		28.274	87.729		27.439	61.598		27.609	71.271		26.62	88.957		27.91	70.966		27.264	87.589
13.026	85.254		27.675	89.957		8.455	86.346		27.855	93.486		26.434	93.881		26.624	87.969		27.064	80.757		27.374	94.066
27.449	93.658		27.972	82.55		26.88	58.007		27.487	80.54		27.405	89.414		27.924	76.199		27.836	86.842		27.483	78.514
27.083	84.532		27.762	82.803		27.412	86.843		27.831	93.004		26.777	86.795		25.659	85.802		28.066	88.921		9.844	92.296
27.779	90.944		27.773	60.892		27.981	86.65		27.216	90.462		27.306	91.142		26.983	68.316		27.999	89.28		25.001	90.134
28.212	92.009		27.98	88.405		27.372	91.095		26.689	93.372		27.577	53.613		15.808	89.908		17.339	82.611		27.423	84.63
27.845	90.459		27.51	93.01		27.471	91.181		27.984	91.338		23.992	90.576		27.832	88.031		27.617	70.962		25.938	84.218
27.735	93.371		27.902	77.724		19.194	76.818		27.307	90.098		27.129	90.63		27.996	86.716		27.51	91.659		22.535	93.631
25.089	89.184		27.443	70.687		27.84	66.372		27.653	83.586		27.636	80.218		27.686	81.385		26.589	89.117		23.994	92.4
27.111	64.007		27.856	74.732		27.846	91.61		26.841	90.803		27.906	88.768		27.526	94.948		27.886	71.777		8.39	92.027
28.102	81.482		27.955	80.611		27.402	81.585		26.728	91.013		27.016	86.741		27.91	91.07		27.399	62.239		27.822	92.354
27.686	89.798		27.836	92.299		28.167	88.212		27.717	66.866		27.183	93.364		27.242	90.564		27.723	60.627		14.185	86.015
27.492	91.982		28.002	88.119		27.343	58.569		27.954	84.563		27.616	90.282		27.511	91.621		22.777	79.157		27.581	89.095
7.458	89.42		27.822	74.032		27.898	93.845		27.707	83.031		26.506	92.03		27.502	47.85		26.752	91.707		24.95	89.203
12.876	89.536		27.996	92.153		6.723	90.21		28.079	81.787		27.016	87.625		27.441	73.736		26.852	90.846		20.35	86.525
27.682	82.784		28.212	89.234		27.747	87.856		28.064	92.1		27.506	94.19		19.376	75.724		27.714	91.89		26.367	91.831
20.138	83.373		27.86	87.646		22.749	90.938		27.571	85.649		26.323	90.935		27.01	88.529		27.385	88.963		21.296	78.608
27.701	60.387		27.339	71.613		27.981	62.962		27.605	91.721		28.156	53.827		27.872	90.647		25.906	90.224		26.86	91.132
27.41	86.288		27.861	93.163		22.159	85.537		27.703	93.707		27.009	76.33		27.748	91.782		27.58	92.304		27.768	93.518
27.38	85.056		27.632	87.764		27.82	90.265		27.886	83.068		26.185	91.47		27.821	86.975		28.18	90.748		27.082	79.154
27.809	81.497		27.318	76.022		27.715	90.898		27.68	91.335		26.971	92.132		27.477	90.522		27.931	85.547		27.807	85.537
27.14	88.599		27.696	90.693		28.293	85.796		27.861	55.5		27.502	92.419		27.946	89.517		28.101	90.272		27.437	91.452
27.494	87.992		27.906	90.428		27.698	89.403		27.246	89.944		27.6	90.909		27.265	91.156		27.767	90.233		25.182	91.96
27.485	90.659		27.816	75.274		27.749	89.891		27.568	81.927		27.265	93.234		27.645	87.87		27.721	84.107		27.561	91.17
27.478	92.182		27.612	92.566		26.22	79.223		27.802	89.316		26.396	86.984		27.916	86.46		27.508	91.459		27.646	85.159
27.779	79.389		28.09	88.483		19.58	67.448		27.604	80.216		27.511	88.719		27.958	92.52		27.782	83.74		25.428	92.6
25.308	89.909		27.348	64.267		27.739	88.801		27.418	90.516		27.394	85.523		27.663	88.149		27.994	82.748		27.384	90.986
27.897	79.125		27.584	90.329		27.712	82.489		27.349	89.457		27.424	90.012		27.569	81.297		26.923	87.613		27.98	90.427
22.324	77.306		27.942	91.244		27.882	81.45		28.134	91.578		23.693	89.202		27.181	91.823		24.327	89.11		27.496	90.585
27.849	78.874		27.833	69.49		27.677	92.517		27.827	82.647		27.896	89.346		27.849	70.936		27.348	78.854		27.352	90.956
26.95	73.672		27.448	88.882		15.109	82.913		27.67	82.737		27.509	90.98		27.427	68.908		28.023	91.257		27.363	89.844
27.737	90.452		27.402	71.684		27.641	84.23		28.412	90.338		26.201	87.171		27.223	89.043		27.887	92.912		24.705	59.027
28.121	84.535		27.958	83.822		27.975	88.818		27.968	90.418		27.885	92.156		27.282	79.356		27.285	90.144		27.608	90.049
27.59	83.94		27.601	84.935		27.407	93.338		27.036	91.986		27.946	92.382		27.594	87.026		27.385	89.554		26.697	90.865
17.652	79.343		27.86	85.537		10.104	88.281		27.543	84.576		9.729	87.815		21.194	86.036		25.84	88.174		26.835	86.4
27.585	92.669		27.506	93.251		27.85	70.785		27.934	90.502		27.597	92.678		27.501	58.317		27.697	83.501		11.494	81.234
27.411	93.112		27.922	83.544		28.158	86.019		28.011	79.663		27.187	90.307		27.631	92.943		27.093	89.945		27.33	82.394
27.515	77.601		27.428	82.556		26.805	92.658		27.736	85.757		27.506	85.898		27.582	92.442		27.913	62.694		27.366	92.336
27.957	92.77		27.167	60.777		27.802	91.24		27.737	86.898		27.892	47.407		28.041	51.432		27.918	92.335		28.046	87.039
27.802	87.363		27.47	92.328		28.111	91.934		27.129	92.517		27.637	91.832		27.509	89.198		27.693	72.128		27.889	50.468
24.9	87.879		28.054	88.029		27.522	85.623		27.525	92.963		26.171	84.927		26.353	91.052		27.382	82.272		27.928	88.681
27.638	92.008		27.881	88.394		27.677	85.605		27.736	72.189		28.269	57.613		27.248	61.635		26.222	86.439		27.505	87.253
27.37	84.355		27.553	92.139		27.976	90.344		26.634	89.309		28.051	84.54		27.69	90.489		27.238	91.324		26.004	83.065
27.933	92.638		27.735	88.295		27.754	77.209		27.159	89.313		27.651	86.311		27.86	66.665		27.401	91.031		27.542	91.493
26.912	83.478		27.745	85.569		27.557	61.128		27.57	88.834		27.496	88.955		18.699	85.495		19.366	85.877		27.616	91.411
27.686	92.184		27.707	95.138		24.44	78.214		27.65	88.269		27.778	89.952		27.755	89.469		27.562	86.163		27.757	92.304
18.792	82.306		27.542	72.246		27.275	93.697		27.977	89.173		27.255	90.819		28.018	90.508		27.865	91.16		26.775	88.288
27.254	92.329		27.617	79.918		27.231	72.128		27.306	88.437		27.343	90.713		25.114	87.185		27.786	91.807		27.268	85.594
27.026	78.693		27.968	68.654		26.93	69.325		27.733	87.891		26.346	91.595		28.036	92.962		27.96	90.526		27.386	88.71
27.549	74.225		27.841	88.236		27.634	89.772		27.21	91.335		27.482	84.011		27.657	87.102		27.779	88.442		27.037	91.515
27.798	69.597		27.993	66.612		27.98	92.868		26.681	90.603		27.53	85.377		25.732	89.796		26.33	89.888		24.09	82.028
12.358	85.765		27.59	88.034		27.57	82.407		27.036	72.633		25.14	78.377		27.679	90.866		27.429	91.668		27.792	57.86
27.772	84.698		27.795	73.827		22.112	86.038		18.188	83.512		26.248	84.891		20.621	74.623		28.09	90.331		25.291	87.44
27.808	91.404		27.479	91.337		27.992	93.182		26.498	91.418		28.109	83.23		11.085	86.747		28.003	84.931		27.093	75.844
26.931	90.364		27.28	86.42		27.855	89.134		27.588	54.329		26.908	89.462		27.699	91.72		28.146	89.866		28.136	87.287
28.3	90.534		27.537	85.596		27.906	80.914		27.52	87.181		27.606	89.547		27.897	86.331		27.796	89.636		12.88	86.427
27.701	82.492		26.931	91.699		27.333	64.272		25.071	81.64		28.056	56.072		27.568	62.069		27.586	91.8		27.448	94.544
27.906	90.54		27.507	91.141		28.108	89.219		27.752	92.117		27.232	91.248		27.918	88.74		27.942	78.863		25.582	92.583
27.894	82.55		27.575	91.268		27.642	93.4		27.495	83.351		27.325	89.42		26.625	89.321		27.44	85.695		26.843	92.264
27.467	93.367		28.166	74.13		27.799	61.513		27.988	92.953		27.557	82.15		27.636	94.228		27.995	91.305		19.947	87.963
27.778	69.396		27.322	87.175		27.59	90.923		27.29	89.598		26.867	92.705		28.117	85.927		26.986	91.63		27.433	80.48
28.063	87.535		27.762	91.486		27.657	88.297		27.851	77.296		27.775	90.893		27.457	91.518		27.588	83.229		27.429	92.518
27.557	90.472		27.592	71.055		25.913	89.851		27.533	92.603		27.56	92.19		27.821	86.443		27.63	89.856		27.709	81.241
7.936	87.231		27.847	89.626		27.376	90.039		28.034	88.732		15.556	80.567		28.144	89.748		27.067	81.674		9.77	83.663
27.513	93.051		27.816	92.196		27.725	91.268		27.307	67.767		27.121	83.804		27.973	90.546		26.1	90.156		26.92	90.05
27.993	83.794		28.124	90.278		27.428	89.792		27.655	63.216		27.032	92.207		27.927	91.643		27.447	93.164		27.351	89.299
26.017	85.222		27.538	92.077		27.593	87.58		27.178	92.561		27.576	82.272		27.551	89.532		24.932	85.514		27.466	82.429
26.76	86.695		27.599	93.192		27.619	91.361		27.944	85.377		26.995	88.501		26.854	92.697		26.14	89.148		12.553	83.465
27.551	89.391		27.875	64.96		27.788	83.208		27.695	89.28		27.53	92.769		27.495	81.157		28.25	60.363		27.669	80.983
27.02	93.064		27.964	83.984		24.252	83.025		27.771	89.779		23.29	82.72		27.854	85.964		27.572	85.071		27.645	87.839
27.488	76.129		27.85	87.806		27.671	60.951		27.406	89.018		26.929	91.345		21.216	69.849		27.024	92.418		27.155	80.236
27.491	88.649		27.775	77.563		9.549	85.78		26.552	88.218		27.597	74.544		26.818	82.785		27.725	62.529		27.501	90.395
27.618	85.681		27.868	73.894		27.946	88.225		27.893	92.541		27.694	89.032		27.649	88.883		27.044	88.82		27.116	94.225
27.684	78.412		27.464	88.449		27.731	86.349		12.6	78.777		27.338	74.175		27.242	91.424		21.138	74.702		27.294	91.804
27.933	57.873		27.835	90.661		27.841	86.1		27.693	86.068		27.66	92.333		27.729	82.242		27.902	84.94		27.383	80.316
27.818	82.9		27.913	90.732		27.907	86.089		27.765	88.338		27.81	86.373		10.366	87.008		27.349	90.331		24.448	83.649
27.896	87.316		27.505	92.677		27.72	81.755		27.381	63.767		27.329	72.765		19.892	79.315		26.178	90.601		27.07	89.785
27.438	90.217		27.849	89.684		28.127	90.266		28.079	50.105		27.02	82.982		28.217	90.286		12.56	85.367		27.833	88.675
27.583	92.598		28.106	87.443		19.38	87.412		27.773	55.813		27.227	88.74		12.3	83.28		27.461	91.109		26.973	90.026
27.945	87.321		27.82	93.811		27.862	91.949		27.781	53.805		26.277	89.005		28.423	58.67		28.073	77.076		14.261	83.889
27.72	94.671		27.635	95.031		27.58	69.764		27.643	94.095		27.359	92.221		22.986	78.781		27.974	87.426		27.022	92.737
28.33	85.504		27.542	89.973		26.499	89.851		27.743	93.246		27.318	87.298		27.9	70.296		26.168	87.519		19.474	77.932
26.573	87.478		28.149	85.122		27.47	77.978		27.744	90.08		27.606	77.508		28.002	75.58		27.493	69.783		25.654	85.691
27.82	59.735		27.834	87.358		26.917	88.183		27.589	90.013		27.206	93.448		27.62	87.836		26.204	89.986		18.24	78.072
27.962	89.355		27.881	88.699		27.948	90.886		27.883	93.19		26.799	92.528		27.904	87.565		27.8	77.679		27.763	93.097
27.398	89.911		27.447	77.841		27.679	91.381		27.618	91.717		15.598	88.212		27.575	91.546		27.833	92.518		26.911	90.111
13.466	82.023		27.951	91.295		17.008	84.122		27.35	80.387		27.284	91.663		27.068	78.929		27.98	89.952		27.606	91.677
27.586	89.877		27.83	91.911		27.821	46.588		27.977	91.402		27.794	89.883		27.81	89.844		27.443	84.533		19.97	85.76
26.958	93.346		27.86	47.759		27.54	87.15		27.46	54.152		13.57	88.288		26.756	79.361		27.611	89.389		22.941	83.7
27.711	91.361		27.89	68.105		27.595	93.295		27.708	87.971		27.054	89.435		27.306	75.958		28.157	76.097		11.411	89.839
27.949	90.73		27.544	93.053		27.299	82.168		28.017	89.149		27.404	90.57		18.296	86.904		27.983	80.501		27.754	88.548
27.889	90.595		27.862	90.556		27.876	90.091		27.009	65.483		27.716	92.876		27.761	64.858		28.3	89.644		15.156	79.102
27.839	89.594		28.096	86.404		27.765	92.389		27.454	92.394		26.726	87.698		27.663	81.643		27.867	51.457		27.966	62.654
27.906	67.428		28.225	71.515		28.13	88.661		28.052	86.176		27.2	94.266		27.09	92.075		27.177	87.715		26.992	89.782
27.787	81.871		27.31	85.305		27.887	75.775		26.191	81.495		27.857	78.569		19.267	80.204		21.797	83.633		22.511	84.093
10.332	84.517		27.287	91.714		27.601	88.271		27.884	92.213		26.255	90.979		27.692	59.964		27.526	92.996		27.605	90.059
27.847	87.34		27.685	89.537		28.016	55.629		27.216	89.088		28.041	65.776		27.654	90.057		26.755	92.976		8.966	88.726
27.874	85.207		27.743	93.917		28.035	91.798		27.983	87.466		19.69	69.491		27.817	91.386		27.848	87.692		27.611	89.009
27.526	90.69		27.568	85.555		27.841	89.93		27.79	91.32		26.837	93.782		27.813	76.249		27.717	92.996		27.149	91.421
27.82	89.368		27.741	87.818		27.814	60.323		27.93	82.069		24.934	80.499		27.772	88.065		27.431	89.14		25.483	85.131
27.543	83.906		27.698	90.314		16.882	81.247		27.802	94.516		27.714	83.964		27.806	82.236		27.776	91.134		19.39	84.39
28.054	85.509		27.57	89.461		27.038	67.013		27.899	77.422		27.588	92.443		16.78	82.431		25.974	90.708		11.251	82.946
26.915	70.006		27.625	92.553		27.439	91.766		27.532	94.884		12.576	86.622		26.52	90.292		27.425	89.676		27.729	75.49
27.69	93.081		27.421	92.307		24.783	73.632		27.896	91.666		27.543	89.865		28.126	92.369		27.56	91.572		26.275	83.791
14.605	82.567		27.885	87.224		27.942	84.237		27.99	92.874		27.582	90.074		28.17	90.598		27.585	84.394		27.824	86.167
27.75	90.527		27.375	91.076		18.305	79.179		27.902	91.865		27.768	86.293		27.938	89.444		22.718	88.108		27.713	90.808
27.467	91.411		27.613	82.243		27.769	64.208		28.269	91.134		27.77	90.15		28.084	74.484		26.24	89.91		25.736	93.613
27.761	92.951		27.908	85.799		27.576	89.409		26.715	92.392		27.441	91.358		27.484	82.741		27.816	91.96		13.414	80.608
27.435	48.669		27.779	86.099		27.727	91.808		27.59	84.455		27.345	86.226		25.155	79.428		24.251	81.145		27.17	89.98
27.003	93.776		27.414	82.18		11.62	82.804		27.08	82.945		27.877	83.786		27.807	89.181		27.166	88.284		27.745	86.007
12.357	85.644		27.624	91.329		27.733	87.525		27.838	86.939		27.977	83.776		10.624	84.304		27.78	88.533		28.05	75.894
27.243	84.981		27.663	83.815		27.515	74.517		26.736	88.992		27.961	60.812		27.601	89.741		28.051	82.457		23.159	91.354
27.411	82.185		27.911	89.891		27.729	86.722		27.465	93.822		27.778	75.618		28.08	76.098		24.928	89.053		27.561	90.512
26.636	89.627		27.941	87.214		28.012	49.168		27.947	86.044		27.3	90.769		11.536	82.701		26.934	91.066		26.388	90.947
11.734	83.747		27.943	89.896		27.62	53.005		27.61	81.54		25.972	87.328		27.717	91.226		27.077	90.766		27.676	90.717
27.101	88.945		27.725	90.832		27.671	68.978		26.323	92.834		27.818	89.695		27.845	90.244		27.315	93.353		27.274	89.213
27.678	93.463		27.921	88.092		27.835	82.132		27.531	92.834		27.059	67.67		28.102	84.112		27.922	84.454		18.544	82.751
27.972	87.937		27.669	89.055		27.774	79.205		27.256	91.72		28.201	88.85		27.795	89.182		27.144	90.899		27.179	93.633
23.779	88.078		26.979	91.775		26.546	83.84		26.2	78.075		27.824	91.037		14.228	87.294		27.751	74.598		19.1	83.155
27.892	88.182		27.584	87.033		27.514	91.496		27.69	86.006		23.562	83.016		26.089	88.584		27.337	89.494		26.609	92.197
27.839	89.732		27.603	87.025		27.902	88.58		27.609	89.719		26.722	79.528		27.995	89.402		27.728	86.777		24.581	92.709
26.321	87.684		27.165	78.807		24.756	85.022		27.831	72.524		27.916	91.319		28.395	45.208		27.782	92.025		27.402	93.431
27.846	86.982		27.847	86.822		27.457	89.819		14.705	85.282		27.436	88.626		27.686	70.074		27.43	92.196		17.012	69.929
27.741	86.526		27.501	83.807		27.433	86.577		27.535	92.833		27.489	88.881		28.256	89.608		27.277	83.921		27.905	84.172
27.757	84.778		27.579	90.12		27.983	86.999		27.935	61.398		27.595	86.959		27.41	85.7		27.643	82.292		28.27	53.159
17.32	87.238		27.23	91.002		27.824	92.346		28.12	91.06		25.429	81.853		27.777	79.961		20.998	78.666		26.646	89.903
27.814	92.737		27.507	93.334		27.677	90.87		27.594	82.709		18.481	79.931		27.404	91.147		27.919	90.552		27.385	70.767
27.592	64.112		27.945	84.672		26.607	90.803		28.287	90.116		27.804	77.393		28.228	90.03		27.584	63.08		27.754	79.364
28.121	83.961		27.225	89.605		27.372	63.448		27.655	90.351		25.09	77.868		27.913	88.735		27.653	90.939		17.559	77.237
27.744	92.151		27.692	86.956		8.683	91.151		27.39	85.892		27.574	82.58		27.89	91.422		27.851	82.046		27.186	89.88
27.749	92.981		27.541	86.491		27.947	88.664		27.546	88.549		26.661	91.809		27.761	91.879		27.726	29.685		27.841	91.382
28.095	91.696		27.606	51.635		27.83	81.999		8.795	89.656		27.533	88.405		28.019	48.481		27.686	85.647		27.245	93.179
28.057	92.877		28.018	91.917		27.1	92.91		28.06	86.452		18.258	86.03		8.902	87.918		27.569	89.543		27.614	91.88
23.55	86.77		27.732	81.23		27.634	73.228		28.151	66.098		27.766	92.197		27.922	88.216		27.751	91.743		27.497	91.941
27.818	74.344		27.822	76.414		27.645	87.041		27.934	85.426		27.319	92.819		27.796	90.34		27.947	92.67		27.667	60.771
27.788	87.247		27.678	91.74		18.701	69.418		28.082	91.401		27.667	91.026		12.41	82.727		24.614	74.305		27.938	90.989
27.22	87.969		27.753	84.079		27.672	86.573		27.877	90.588		26.998	91.754		27.864	92.495		27.512	90.373		27.76	91.194
27.666	63.832		27.767	91.306		27.604	88.961		27.917	91.639		24.32	81.13		27.725	84.092		27.928	86.46		27.544	92.371
27.463	90.022		28.432	72.14		27.643	90.139		9.776	84.082		27.761	90.07		27.738	68.536		28.246	74.191		26.581	87.174
28.111	90.171		27.668	88.172		27.789	89.786		26.996	87.9		27.56	92.731		28.187	80.236		24.652	85.339		27.275	89.291
20.852	80.833		27.506	91.477		27.59	87.572		27.755	91.857		27.545	85.999		12.501	85.383		27.892	87.453		25.283	86.754
27.718	52.262		27.77	74.09		27.744	61.551		21.907	86.809		27.305	90.385		27.929	89.617		26.633	90.779		23.98	90.361
27.759	94.448		27.879	91.696		27.81	91.444		27.621	92.39		25.338	86.065		27.514	89.646		28.104	82.79		27.757	71.311
27.914	74.147		27.565	54.033		28.056	80.92		27.449	84.834		27.631	93.085		28.112	83.667		27.917	88.233		27.761	72.012
27.619	89.922		27.602	90.317		9.235	90.4		27.533	84.114		27.292	86.429		25.901	83.299		27.274	77.266		27.543	90.798
27.626	80.23		27.868	88.44		27.95	91.887		26.828	92.424		26.53	91.906		13.52	87.181		27.409	90.509		27.848	83.473
28.096	68.444		27.133	79.929		24.96	85.451		26.81	91.211		27.128	71.946		14.17	88.563		18.778	80.479		27.244	84.462
11.612	89.424		27.712	91.931		27.37	88.422		27.871	88.543		23.039	86.272		20.114	86.182		27.556	90.743		28.008	81.746
27.945	84.121		28.171	90.146		27.94	51.951		27.608	75.655		27.724	88.456		27.641	46.166		26.341	90.362		27.549	93.091
27.606	73.614		27.339	92.444		27.986	88.266		27.887	91.835		27.784	83.337		25.966	92.771		27.691	56.79		27.746	86.641
27.73	94.139		28.029	87.096		27.627	94.27		27.518	93.976		13.76	85.861		28.086	63.884		26.876	90.392		27.308	92.422
27.698	87.363		27.697	91.56		27.526	83.179		27.861	85.547		27.194	68.675		14.655	80.009		27.924	92.364		25.107	77.796
27.58	91.605		28.117	87.631		27.609	68.918		28.099	91.404		22.711	85.125		13.671	84.279		26.6	84.211		27.723	92.94
27.677	91.488		27.168	85.659		27.953	91.084		27.633	88.971		25.404	91.581		9.849	84.973		27.979	88.508		21.326	84.321
28.077	73.546		27.895	94.574		28.137	86.754		27.508	91.204		27.774	89.782		27.964	89.23		26.553	79.424		17.69	76.928
28.213	78.629		27.636	86.194		27.682	92.939		27.79	54.296		27.619	71.206		27.964	52.205		27.584	88.424		28.039	84.625
27.629	84.358		27.64	92.842		27.526	86.883		27.97	93.914		27.967	60.632		27.881	91.95		27.978	93.166		9.752	88.615
27.941	76.685		27.398	84.568		27.694	87.949		27.4	88.178		26.809	93.967		27.743	85.769		27.723	89.846		27.788	86.461
27.651	87.044		27.104	85.984		27.731	88.887		27.176	94.299		26.828	91.837		11.697	86.978		27.76	78.148		24.337	77.895
27.705	94.434		27.594	64.208		28.128	85.918		27.796	71.864		27.591	91.31		25.952	86.203		27.815	78.449		27.733	81.158
27.758	93.595		27.618	66.146		26.699	91.314		24.242	86.292		26.768	88.981		28.152	92.781		27.811	85.492		26.038	85.557
27.767	74.307		28.04	92.352		27.794	86.906		28.065	82.022		27.844	94.597		26.039	90.745		27.262	76.883		27.226	86.989
27.571	94.298		27.852	93.23		28.201	86.558		27.432	92.593		21.793	91.785		26.766	44.341		18.733	86.063		22.557	82.393
27.292	90.159		27.668	87.308		27.857	89.712		27.597	92.52		27.883	75.857		27.228	89.733		26.962	82.874		27.038	88.692
28.081	90.851		27.724	91.22		27.884	90.683		27.879	80.782		27.633	88.978		13.481	84.822		27.599	88.167		26.922	80.788
27.641	63.815		27.832	80.138		28.144	88.471		26.426	70.616		27.543	92.493		28.222	91.605		27.27	91.478		17.183	80.111
27.881	74.858		26.388	89.245		27.62	86.943		28.054	71.726		27.592	91.628		13.258	84.013		27.552	90.686		26.715	84.833
27.967	91.893		27.891	89.701		27.77	83.344		24.302	82.175		26.225	93.245		28.253	88.245		27.685	87.79		27.371	89.259
27.686	90.748		27.613	82.995		27.516	93.418		27.906	86.783		27.641	90.823		27.735	71.532		28.043	52.783		27.319	73.959
27.54	90.202		27.952	83.252		27.79	88.358		26.564	89.157		27.724	50.578		12.116	79.506		26.88	91.295		26.576	92.874
28.068	88.46		27.761	87.308		9.162	91.285		27.567	45.576		26.833	92.832		27.506	77.294		27.582	90.642		22.469	88.313
28.031	91.445		27.8	92.52		10.375	87.653		27.178	93.366		26.44	92.354		14.058	80.513		27.846	74.688		27.135	88.862
25.46	88.158		27.658	42.118		27.89	90.67		27.367	90.861		27.426	92.317		26.744	86.774		27.817	89.785		27.653	90.498
27.931	86.69		27.657	82.918		27.739	89.852		27.928	71.039		25.041	81.946		21.868	88.19		25.136	91.026		27.981	91.901
27.841	76.106		27.726	82.958		12.11	85.488		27.434	84.985		13.344	84.561		28.142	89.453		27.929	82.347		24.654	80.306
27.564	87.478		27.58	89.878		27.849	91.667		27.603	84.515		27.882	90.451		27.172	92.922		27.809	86.778		26.526	91.735
26.541	88.574		28.195	67.871		19.591	90.553		27.829	92.049		27.508	91.079		27.873	89.337		27.399	90.276		13.675	85.181
28.024	86.748		27.861	85.55		28.066	62.593		28.157	62.444		27.341	92.223		27.762	80.774		26.571	87.064		27.514	86.534
28.292	89.141		27.596	89.334		27.882	89.225		27.655	87.56		27.791	86.109		27.983	91.476		22.43	81.21		27.855	70.117
13.082	81.974		27.838	85.197		27.949	67.755		26.651	82.276		27.815	86.371		27.781	93.047		26.083	90.371		27.235	93.239
27.935	83.547		27.81	79.257		27.745	90.099		27.987	92.55		27	85.798		27.585	91.226		9.745	88.961		27.719	88.503
28.144	92.461		27.747	89.54		27.558	88.363		27.83	85.636		27.018	88.456		26.334	88.09		26.955	91.927		27.345	90.643
27.643	89.953		28.135	77.426		28.179	82.084		27.569	83.128		27.358	85.733		27.663	75.063		27.634	92.685		27.666	93.713
27.516	69.515		27.61	93.354		27.514	86.548		27.516	88.694		27.472	90.086		27.728	84.935		27.883	87.285		27.564	91.179
27.729	55.758		27.694	93.331		23.815	87.441		26.405	88.962		12.25	83.967		27.545	63.798		26.186	92.713		27.115	87.212
27.564	86.902		27.442	87.824		27.801	68.581		28.016	54.506		27.525	92.565		27.631	83.144		28.14	91.086		27.611	86.289
13.976	79.927		27.588	72.063		27.916	92.118		26.838	71.707		26.748	93.224		27.691	88.022		26.87	91.603		27.227	92.144
27.539	73.122		27.578	91.158		27.81	85.592		27.826	84.656		27.687	75.472		27.758	82.992		17.915	87.078		17.956	86.444
27.787	40.247		28.114	90.169		28.172	88.467		27.161	70.252		27.014	79.84		27.761	59.408		27.456	91.682		27.76	90.021
27.559	91.951		27.539	92.358		27.55	68.26		27.322	92.073		27.559	86.764		27.659	95.251		17.96	84.021		28.023	85.184
26.131	92.184		27.766	89.859		27.136	55.827		28.174	76.743		27.273	92.125		26.569	86.286		27.683	85.171		18.211	81.101
27.712	83.848		27.896	84.054		27.425	82.088		27.833	77.906		27.301	86.895		28.041	89.802		27.594	90.05		26.703	90.275
27.925	89.287		27.794	88.345		27.324	86.924		26.504	77.174		27.826	87.614		27.901	82.306		25.885	89.604		27.317	94.532
27.793	91.174		27.882	85.5		27.522	84.01		27.431	90.721		27.039	92.584		21.165	83.364		27.585	79.947		26.922	93.189
27.579	80.341		27.663	79.188		27.538	85.881		26.84	82.491		27.034	91.961		27.863	92.088		27.739	92.742		27.564	89.633
28.011	89.623		28.088	87.945		10.44	86.919		27.944	91.028		27.386	94.906		9.63	87.745		27.536	91.027		27.672	92.504
27.665	93.988		27.851	83.15		28.014	91.479		27.542	56.859		25.717	94.456		27.489	91.064		25.779	86.006		27.875	89.138
27.854	89.742		27.624	88.817		28.179	88.513		27.66	90.665		27.759	80.465		27.637	88.761		28.256	93.517		28.03	90.931
27.408	89.965		27.71	86.04		20.344	87.692		27.806	83.504		26.355	89.28		27.824	91.764		27.739	91.7		25.845	84.28
26.935	90.281		27.946	92.831		27.769	88.972		27.901	86.996		27.425	92.842		27.682	94.205		27.464	86.618		16.686	83.131
24.279	84.078		27.435	70.546		27.896	86.985		26.376	89.007		9.073	91.69		27.865	73.102		27.581	90.648		28.046	68.31
27.958	91.815		28.114	63.407		27.547	88.512		27.612	92.79		27.878	52.619		27.551	86.986		27.291	92.354		27.849	89.184
27.728	86.877		27.329	43.839		27.386	82.492		27.412	90.001		27.634	59.107		27.669	89.619		28.06	89.812		27.912	90.343
27.827	88.427		28.246	85.94		27.886	89.255		27.148	82.148		27.829	92.33		27.856	93.439		27.253	90.198		27.44	90.776
27.835	76.324		27.576	53.643		27.949	63.137		15.453	78.852		28.322	82.426		27.755	84.765		27.701	91.835		26.522	90.246
27.796	88.581		27.622	76.601		27.779	92.78		21.349	75.696		25.269	80.726		27.902	90.7		28.145	88.123		27.904	89.908
21.277	82.728		27.948	77.974		27.993	64.213		27.347	87.112		27.428	81.166		27.936	91.033		26.807	85.271		27.559	90.065
27.825	76.943		27.82	89.45		27.36	80.287		27.497	88.897		26.474	92.142		27.78	87.087		27.427	62.341		27.396	93.121
27.812	75.749		27.657	78.496		26.95	89.576		27.804	95.251		26.969	87.744		28.1	89.909		27.942	92.467		27.625	89.546
27.302	57.125		27.695	90.938		27.905	90.2		19.323	67.957		27.333	93.665		27.841	93.522		27.701	88.219		26.89	91.477
27.69	89.312		27.611	52.174		28.014	91.382		14.957	84.353		27.017	85.201		26.044	91.956		26.843	93.265		25.028	88.706
27.961	91.928		27.527	91.051		28.167	87.055		27.858	92.173		15.39	88.59		28.279	90.687		27.009	87.306		27.636	84.267
26.398	81.901		27.684	90.179		27.906	59.052		27.393	89.482		26.09	91.487		28.19	88.044		27.239	89.661		27.342	93.043
28.046	80.394		27.766	92.362		27.661	70.736		27.788	72.719		26.789	74.524		27.796	82.34		27.966	88.822		23.294	84.411
27.677	87.229		27.741	84.195		23.206	78.909		27.403	85.331		25.817	89.753		23.682	84.048		27.113	87.671		17.254	86.688
27.818	91.581		27.71	92.064		27.757	83.294		27.917	44.336		27.17	85.387		27.719	88.493		27.865	86.889		27.172	92.412
27.844	89.98		27.563	67.275		27.842	89.835		27.892	90.157		27.355	88.137		27.498	88.398		27.503	78.018		27.301	86.818
27.665	87.359		27.845	92.353		27.513	56.962		27.367	91.403		27.536	74.096		22.25	82.375		27.824	90.913		27.127	90.335
23.069	63.913		27.48	75.935		19.053	75.449		27.808	85.287		18.734	89.079		28.03	82.374		27.156	85.394		27.472	89.361
27.731	69.636		28.019	91.375		27.597	88.497		27.483	90.04		27.213	91.621		27.146	87.78		27.01	91.765		27.278	92.644
15.734	85.68		27.992	92.22		28.148	73.725		27.679	91.351		27.274	89.463		27.429	92.844		26.643	84.063		27.963	82.546
8.739	91.283		27.512	89.575		27.782	91.908		27.151	90.776		10.976	83.411		27.616	90.343		27.37	89.852		28.016	87.503
27.365	87.183		28.024	90.676		27.981	91.419		27.867	72.613		26.976	92.414		28.05	86.466		28.128	55.617		27.833	80.829
28.133	89.87		27.986	90.024		8.889	89.278		27.598	90.317		27.592	87.373		27.953	89.145		27.517	92.574		27.962	88.765
27.836	89.528		27.826	93.747		8.424	87.1		26.486	66.594		24.887	90.291		27.39	88.633		26.112	83.323		23.916	80.425
23.56	78.5		27.545	91.323		28.228	88.251		27.428	84.106		26.628	88.013		28.232	63.074		27.811	90.834		27.832	60.203
28.163	88.44		27.596	64.062		12.238	85.844		27.377	90.467		27.154	94.165		23.901	80.745		27.805	94.047		26.231	92.227
27.801	93.452		27.817	89.614		23.945	87.489		26.795	91.358		27.491	90.522		27.836	82.765		25.989	84.975		27.057	88.126
28.221	89.504		27.904	79.629		27.622	55.39		25.407	89.162		25.535	91.889		27.658	65.449		27.825	92.897		27.406	89.239
18.063	87.515		27.228	85.895		27.804	89.576		28.055	81.847		24.304	89.408		27.959	91.257		25.452	74.321		25.974	90
27.198	89.842		27.958	87.677		27.239	83.806		28.168	87.594		27.982	57.109		27.841	86.795		28.037	87.469		22.014	86.663
27.574	86.472		27.769	92.176		20.456	86.695		27.297	91.792		28.023	76.355		24.016	88.329		26.95	75.236		23.225	85.663
27.713	86.53		27.922	91.686		27.698	93.27		26.943	87.947		27.608	55.562		24.744	85.948		27.754	88.511		27.008	89.455
27.835	77.541		28.311	89.617		28	91.894		27.66	93.199		26.741	93.313		27.734	88.584		27.845	91.477		24.937	68.239
27.731	90.51		27.874	91.14		27.524	83.755		27.943	92.42		27.827	90.545		27.75	87.625		27.494	56.517		27.352	90.075
27.749	88.196		27.697	88.412		27.449	61.996		27.726	81.069		27.4	92.05		28.008	90.745		27.648	90.65		26.595	90.524
27.736	82.847		27.579	81.062		28.083	89.896		27.546	88.122		27.437	90.832		27.622	94.181		24.981	84.968		27.389	90.063
27.756	81.367		27.868	81.078		27.545	88.429		26.893	84.451		27.403	91.675		28.093	90.457		27.578	81.325		27.221	78.671
12.725	82.325		27.595	88.579		27.489	67.301		27.569	89.101		27.265	86.699		27.882	86.533		27.997	89.052		27.579	92.895
27.52	75.393		27.503	92.437		18.813	81.465		27.393	87.707		27.745	93.791		27.864	83.552		26.581	83.746		27.195	86.931
27.95	85.819		27.369	92.726		27.535	90.701		27.684	81.224		27.634	94.422		11.005	87.825		27.633	90.613		26.716	93.395
28.039	85.624		27.823	90.99		28.044	94.863		26.9	86.414		27.998	89.243		27.744	86.647		27.667	90.537		27.584	59.02
27.815	78.622		27.661	91.111		27.664	90.917		28.209	79.427		27.968	81.104		11.735	85.148		26.913	87.474		27.755	88.825
27.757	83.913		28.018	88.517		27.858	88.31		28.38	71.326		19.902	87.95		27.581	84.869		27.394	88.603		26.954	88.54
27.068	75.458		27.388	91.854		27.734	90.074		23.578	74.924		18.682	84.958		28.075	88.398		27.597	85.929		27.898	78.598
27.763	92.177		28.107	93.235		26.799	87.955		27.684	89.655		14.202	86.189		27.682	85.55		27.637	76.317		27.862	87.781
28.07	79.105		27.643	82.079		27.746	77.046		27.128	82.849		16.503	88.786		27.807	86.047		27.758	84.268		27.508	89.7
27.654	81.091		28.077	75.68		27.622	93.021		27.357	82.376		27.184	90.672		28.183	87.021		27.869	93.01		27.93	90.739
27.756	90.505		27.653	85.459		22.38	87.665		27.959	85.304		28.232	56.68		27.911	91.023		27.934	84.945		27.893	89.608
28.019	89.361		27.75	89.339		27.481	88.394		26.131	89.623		27.267	91.551		27.937	84.796		27.682	88.202		24.877	62.524
27.781	65.352		28.05	93.398		27.966	75.022		27.303	61.203		26.06	92.156		27.772	91.456		28.072	85.816		27.56	94.159
26.765	85.68		27.695	81.78		27.701	89.958		27.549	92.642		27.882	89.807		27.709	93.445		28.113	91.348		27.254	91.773
27.905	86.557		27.525	84.242		27.803	91.116		11.813	86.604		27.527	93.12		27.183	88.408		27.792	91.411		12.864	86.366
27.773	66.165		27.808	92.968		27.766	89.764		27.964	87.658		23.584	86.124		27.796	90.916		27.311	90.674		28.156	66.771
28.115	90.132		28.02	86.397		10.498	85.736		27.225	87.478		27.535	92.268		27.073	88.206		26.797	83.584		11.156	88.064
27.804	91.759		27.716	83.753		27.247	91.265		27.62	93.58		26.879	93.058		21.581	85.946		24.993	71.331		24.966	93.053
27.839	91.815		27.893	75.157		11.626	86.812		27.434	88.739		21.736	87.052		18.871	85.007		25.635	89.8		25.477	91.234
27.68	51.26		28.308	87.801		27.054	90.322		27.959	90.464		27.387	90.138		27.407	91.635		27.988	83.968		27.177	88.092
27.65	68.297		27.7	75.749		27.894	92.915		27.611	83.054		25.877	94.139		26.534	85.969		27.913	89.26		27.83	91.331
27.347	86.747		27.823	82.132		27.695	88.937		27.961	61.099		27.587	87.072		27.79	83.986		27.741	91.8		18.344	82.04
27.517	87.306		27.78	88.373		27.936	87.794		27.674	91.432		27.711	73.973		27.88	80.689		27.136	80.263		27.313	90.817
27.747	87.746		27.122	89.205		27.114	82.287		26.929	92.103		27.581	83.978		27.958	90.034		25.797	82.932		17.426	82.94
28.005	88.8		27.671	78.601		27.568	81.094		27.44	92.038		19.249	86.656		27.585	90.484		27.23	91.645		21.014	81.075
27.824	91.944		27.695	83.98		28.029	84.283		28.285	85.424		27.276	92.466		28.142	85.932		27.603	90.74		27.486	88.804
12.968	81.404		27.898	91.903		26.337	84.454		26.2	92.621		26.67	87.451		27.091	71.248		27.666	87.001		27.579	93.816
27.59	89.619		27.899	75.381		27.378	92.086		27.473	84.132		27.375	93.264		27.925	90.596		27.848	78.449		27.602	85.831
28.214	76.427		27.839	92.281		28.019	89.414		26.039	88.941		27.06	92.246		23.582	91.018		27.857	67.035		27.436	89.08
27.575	95.153		27.97	82.57		27.991	93.14		27.069	85.749		28.051	91.611		27.241	92.764		27.254	87.528		27.256	63.045
27.593	65.142		27.861	91.289		27.481	94.869		26.599	80.827		27.681	73.191		26.728	88.184		27.468	91.217		27.184	88.412
27.689	82.437		25.866	88.119		27.766	91.702		28.038	87.838		27.8	88.216		27.634	89.85		26.634	79.417		18.123	83.103
19.596	73.869		28.005	73.139		28.01	85.679		27.822	91.98		27.9	88.196		27.819	90.988		27.691	91.92		26.849	88.61
28.069	94.633		27.604	83.647		17.571	85.579		27.756	85.976		28.033	45.908		28.126	93.243		26.217	89.581		27.921	87.901
28.06	92.327		27.967	91.323		28.209	90.438		27.254	67.16		20.759	84.252		18.635	75.651		27.885	55.228		26.203	82.665
9.922	82.969		27.735	82.411		28.057	62.947		27.391	88.594		27.833	92.596		27.153	45.671		26.825	90.3		27.13	90.459
27.788	80.496		27.675	92.016		27.705	87.79		28.077	88.543		27.569	89.808		26.497	89.669		23.004	83.854		27.576	59.933
27.507	92.436		27.861	71.027		27.676	90.171		20.304	85.034		27.061	89.409		27.569	89.459		27.489	87.517		27.553	89.893
26.885	62.522		27.867	62.135		26.48	87.05		27.462	92.444		26.929	87.022		28.044	88.341		26.672	91.607		27.753	83.455
27.729	74.568		27.658	91.31		27.852	86.731		27.556	89.12		27.708	86.864		27.741	89.654		26.507	88.556		27.629	86.674
27.944	79.406		27.7	81.578		27.547	64.155		27.692	84.696		17.23	78.869		26.18	90.318		27.338	91.422		27.724	66.414
27.675	84.094		27.904	90.27		27.291	92.647		27.207	88.03		28.124	49.786		25.173	63.385		25.39	90.643		16.328	82.234
27.593	72.086		28.016	89.834		27.561	90.697		27.613	92.069		27.593	90.701		17.488	82.802		27.799	83.415		27.839	78.116
27.522	88.69		27.927	88.158		27.578	62.001		26.913	92.599		28.413	49.272		27.376	92.544		27.476	95.326		23.59	91.231
27.565	91.587		27.94	77.533		27.786	52.624		28.508	59.705		26.407	90.957		27.919	78.534		27.758	86.222		27.045	65.284
28.059	69.616		27.837	90.791		27.547	89.897		27.576	79.741		27.013	92.839		27.686	93.694		27.583	90.961		26.654	90.223
27.699	86.975		27.773	70.412		28.139	88.66		27.26	92.32		27.734	86.404		27.331	86.821		27.386	87.44		25.797	90.641
12.383	78.578		27.996	62.691		25.786	91.375		27.941	63.282		27.515	90.387		27.835	92.421		27.445	74.354		27.185	65.819
27.5	78.715		27.727	89.717		23.597	88.444		27.749	90.85		27.536	69.298		27.609	89.75		27.657	90.651		12.263	85.405
27.839	83.809		27.572	87.81		27.895	89.162		27.445	89.735		28.134	61.731		27.799	76.91		17.443	80.974		24.98	88.022
28.022	62.414		27.828	87.832		27.612	91.292		26.339	91.631		27.74	72.065		27.536	77.188		28.049	90.022		26.965	93.099
8.662	88.788		27.78	90.158		26.605	77.074		27.832	52.282		19.065	83.957		14.377	84.275		27.922	85.025		27.803	88.26
27.923	92.496		27.727	89.123		28.122	83.637		28.005	86.284		27.496	90.034		17.478	83.578		27.668	93.405		27.57	94.048
10.452	85.887		27.484	67.296		27.841	69.437		27.403	89.88		27.54	89.985		27.549	43.746		27.94	86.701		27.859	86.288
27.741	84.957		27.665	91.054		24.252	81.806		27.969	88.68		27.65	90.702		27.769	87.573		27.65	62.245		8.367	88.621
27.125	82.118		27.74	86.361		27.306	57.325		24.423	88.834		26.655	90.109		17.411	80.16		27.645	92.246		27.823	90.596
27.82	87.405		27.77	91.251		18.066	73.613		27.816	91.496		27.846	57.263		15.856	84.24		27.221	87.221		27.47	92.257
27.408	78.901		28.181	88.742		26.411	77.301		27.465	75.568		27.348	93.547		27.766	87.701		27.766	66.685		27.548	87.272
28.063	72.778		28.04	91.737		27.428	73.839		25.552	91.473		27.367	88.272		27.848	82.607		27.632	73.689		25.347	85.727
27.494	81.633		27.402	83.22		28.097	63.815		27.178	91.325		27.846	61.199		27.748	92.658		27.609	55.366		27.118	88.431
13.539	83.781		28.236	64.586		27.606	85.232		27.559	92.516		26.355	86.736		27.686	88.146		27.843	85.553		14.987	86.466
18.864	79.882		27.895	91.327		27.673	90.939		27.407	93.01		26.647	65.369		27.752	65.329		27.806	84.735		27.765	77.076
27.51	86.375		27.17	64.038		26.195	86.255		27.819	92.255		27.374	93.037		27.682	87.983		26.751	90.038		27.922	85.556
27.776	76.821		28.148	87.38		27.887	89.138		26.819	90.203		26.429	83.282		27.588	81.157		27.089	89.966		25.44	81.516
27.45	88.234		27.584	88.028		28.077	85.872		26.913	89.471		25.053	84.02		27.755	79.681		27.392	90.34		27.482	91.965
8.939	90.55		27.952	46.024		27.898	86.938		27.407	91.951		27.605	91.156		27.653	92.424		26.182	87.223		21.961	85.15
19.382	78.285		27.667	87.045		27.8	86.056		23.767	73.745		22.139	81.145		27.552	63.144		26.963	94.439		26.748	86.845
27.71	88.039		27.87	86.915		27.825	80.545		28.059	90.634		19.842	71.862		27.49	62.549		27.56	68.349		25.628	92.615
27.273	88.23		28.05	87.313		28.239	69.634		26.436	86.4		12.974	88.565		27.993	84.619		12.248	82.285		12.253	85.49
27.825	90.644		27.286	76.716		27.986	89.916		27.686	90.532		27.74	89.247		28.091	90.401		27.35	78.753		27.557	84.98
27.928	88.409		27.612	93.293		27.942	90.646		26.413	87.111		27.292	79.744		27.666	79.076		26.52	89.493		27.345	92.339
28.221	90.078		27.856	93.486		27.714	91.275		26.23	91.462		27.803	89.229		27.728	95.404		14.363	85.946		20.36	82.673
27.513	87.988		27.561	88.367		9.248	88.414		26.58	80.963		27.512	90.636		27.66	75.595		27.83	80.811		27.772	53.189
27.773	92.511		27.925	82.993		27.974	52.542		27.699	91.311		27.621	85.4		28.02	88.756		27.912	70.429		27.43	89.636
26.207	88.294		27.435	84.207		10.411	84.375		27.636	90.676		27.603	90.746		28.18	91.01		28.057	70.029		27.751	86.942
27.864	84.634		27.705	87.315		28.181	73.646		27.554	89.462		27.047	88.453		28.043	91.606		27.102	75.496		16.166	86.017
27.872	91.078		27.634	83.064		27.755	90.954		26.499	86.355		27.227	90.519		27.739	69.749		23.453	86.669		27.926	88.265
27.939	89.835		28.119	86.388		27.793	88.831		27.283	56.449		26.013	90.593		24.557	87.343		27.389	88.637		27.325	93.371
27.739	75.096		27.39	87.017		27.5	83.892		27.755	87.793		26.371	88.105		27.742	91.483		26.824	91.382		26.639	93.885
27.337	66.116		27.78	84.594		13.515	85.513		27.926	87.732		27.588	53.316		28.246	90.833		27.089	93.944		22.938	81.955
27.882	53.084		27.822	89.436		27.67	92.253		28.02	89.63		27.563	87.142		27.404	91.239		27.517	87.335		27.469	75.942
26.503	76.039		27.875	91.32		27.305	82.476		27.339	87.935		27.333	93.795		27.671	90.615		27.952	92.495		15.664	85.701
27.816	84.641		27.671	91.109		27.568	90.076		28.234	91.327		26.152	89.385		27.792	89.083		25.686	88.165		27.681	73.029
27.374	88.121		27.664	89.861		27.827	86.099		27.879	80.651		27.726	69.345		7.326	91.607		28.193	70.533		26.286	86.772
27.624	88.373		27.946	78.342		27.936	91.185		27.965	53.268		27.277	87.94		25.669	84.932		27.916	75.524		27.873	85.523
9.339	88.474		27.96	78.949		27.51	89.236		27.451	89.374		27.791	87.81		17.757	85.053		27.838	90.053		27.651	93.403
17.455	85.329		27.558	92.156		11.393	83.891		27.762	91.681		27.647	72.171		13.329	86.2		26.87	90.364		27.676	90.674
28.211	92.345		27.951	92.932		28.017	91.59		27.617	93.541		27.46	84.662		27.764	90.168		27.672	93.513		27.445	91.153
27.799	90.228		28.004	85.643		27.701	89.574		27.664	77.836		27.544	75.228		27.882	63.299		26.708	88.829		26.563	92.178
27.869	93.861		27.84	76.115		9.596	89.608		26.682	91.436		27.498	59.467		27.463	63.315		27.967	87.877		27.144	93.324
27.509	84.739		26.932	78.13		27.711	89.827		27.626	93.871		27.734	88.715		26.9	84.588		27.145	92.618		27.892	89.385
26.412	92.143		27.637	89.915		27.893	90.329		27.416	82.825		22.623	69.31		27.672	91.818		27.986	92.788		26.865	93.468
27.723	87.383		28.251	91.467		27.611	72.558		27.281	88.997		27.427	89.516		27.976	91.6		27.981	86.367		26.737	94.614
27.625	79.839		27.422	51.249		27.784	81.704		27.652	88.409		25.554	83.491		27.589	94.255		25.918	83.645		17.104	90.266
14.91	85.258		27.094	90.538		27.898	85.219		27.689	93.529		27.502	93.184		27.277	80.36		26.439	82.188		16.733	82.085
27.74	93.205		27.723	90.628		27.689	68.192		27.433	87.569		27.541	93.075		27.741	89.51		27.653	91.352		27.64	90.856
27.876	91.868		27.599	92.313		27.76	88.856		27.919	85.358		12.195	88.019		27.541	70.275		27.861	91.64		19.739	83.527
27.322	93.675		27.867	89.883		27.807	92.642		27.58	74.615		27.452	56.39		27.878	91.43		25.221	90.271		26.806	89.444
27.8	83.714		27.37	88.909		8.92	86.359		27.938	84.401		27.358	88.926		27.94	90.828		27.501	89.005		27.863	74.308
27.716	91.165		27.714	64.334		11.875	87.417		27.453	87.031		27.677	88.197		27.589	74.872		26.364	90.38		27.813	72.448
27.699	90.497		27.837	86.012		11.207	88.325		27.632	86.416		27.356	90.758		21.131	81.505		27.07	81.307		27.019	91.265
27.319	90.833		27.971	78.566		27.46	90.483		27.928	88.867		27.722	91.243		27.894	91.494		27.117	88.574		27.182	81.047
27.421	62.374		27.607	90.938		27.485	89.114		24.469	83.631		27.31	81.836		15.795	81.117		27.818	91.673		24.111	92.94
27.872	94.771		26.988	87.261		27.882	84.816		28.186	93.108		25.267	87.886		26.836	73.291		27.742	90.778		27.711	87.238
27.81	93.49		27.825	88.792		23.455	64.405		27.781	68.735		27.668	91.287		28.046	84.382		25.93	87.405		27.108	66.11
27.744	94.797		27.866	89.645		27.506	84.633		27.971	92.578		27.626	90.879		27.572	88.834		27.725	91.585		25.175	80.93
26.967	87.874		27.827	63.425		7.833	89.53		27.606	89.904		23.637	85.052		27.606	92.626		28.039	90.474		20.06	86.576
18.869	77.403		27.755	69.541		24.527	86.651		27.702	94.627		27.488	90.726		7.442	90.211		27.525	87.24		18.951	80.536
28.193	91.309		27.598	80.785		27.646	91.316		27.938	67.635		26.878	87.604		27.645	88.734		27.844	94.016		27.494	94.739
28.084	88.506		28.079	90.06		27.86	91.06		27.385	88.864		27.507	93.16		27.547	69.63		27.237	91.486		27.489	91.597
27.502	91.004		27.894	90.758		27.386	88.732		27.774	89.287		27.409	92.457		27.756	90.357		27.647	85.258		27.733	83.286
27.784	86.185		27.913	91.759		15.91	82.017		27.108	91.156		25.02	87.11		27.947	90.29		27.82	90.597		27.436	86.426
10.334	84.354		27.975	75.731		28.222	91.092		27.49	90.869		27.741	91.009		27.002	91.509		24.733	86.352		27.575	69.612
27.794	91.586		28.186	61.281		27.395	89.219		27.283	91.404		27.36	92.191		16.372	83.977		27.925	91.08		26.755	91.613
27.674	88.562		28.075	60.224		27.506	92.368		27.481	90.648		28.506	67.914		27.645	88.904		27.192	83.925		27.684	91.404
27.34	82.031		27.311	90.628		27.734	90.741		28.142	84.974		27.815	92.513		27.897	90.56		26.978	90.346		26.16	85.646
25.194	85.4		27.683	70.554		27.234	81.894		27.811	84.752		27.248	73.93		26.585	86.956		27.476	89.372		28.137	85.842
27.554	73.668		27.381	92.696		17.142	75.374		27.895	92.409		26.866	85.419		27.309	91.95		27.003	86.771		27.294	76.142
12.803	84.996		27.744	68.66		27.373	90.523		27.152	86.844		27.652	87.931		27.83	91.94		26.31	87.215		27.822	85.271
27.849	86.668		27.655	92.432		27.801	82.802		27.277	84.413		27.437	78.302		28.149	89.822		25.587	84.221		25.01	89.196
27.378	91.094		27.648	91.328		27.655	88.579		27.568	92.393		27.683	70.606		27.567	89.477		27.622	87.142		27.341	90.725
27.804	84.487		28.008	89.418		27.675	80.155		27.718	78.561		27.822	92.807		27.634	77.171		28.142	92.236		26.54	89.044
27.6	92.591		28.185	74.911		27.665	88.275		27.857	83.54		27.654	84.399		26.421	89.476		28.052	82.286		17.507	85.445
27.815	91.224		27.975	89.119		27.61	87.491		27.683	86.475		26.937	89.476		27.727	92.467		27.481	66.536		25.712	92.724
27.41	85.222		27.465	86.735		26.851	88.91		26.24	90.937		27.328	88.5		27.501	91.387		27.121	91.785		27.621	91.507
12.395	84.926		27.869	76.501		27.596	89.765		27.664	90.333		27.201	88.019		27.83	80.501		27.974	84.294		27.892	84.306
28.185	88.798		27.617	81.686		17.971	84.745		27.917	62.636		28.094	80.444		27.888	91.48		28.078	79.898		22.802	82.53
27.841	91.119		27.512	54.807		28.025	90.183		28.188	89.666		26.953	92.368		27.612	87.173		27.804	31.826		27.696	92.744
28.027	85.917		27.46	92.193		27.86	89.209		26.354	69.322		27.739	92.42		27.852	93.805		15.756	78.049		27.674	73.802
27.734	92.822		27.681	92.484		27.602	86.058		27.046	91.537		27.344	93.986		14.911	82.075		27.735	88.979		12.909	84.105
27.389	75.914		27.756	91.152		12.988	83.835		27.197	91.138		27.595	89.497		27.561	90.986		25.782	89.195		12.777	85.677
23.253	90.22		27.651	64.493		27.651	83.053		27.992	56.019		8.589	90.85		27.182	91.338		27.706	75.464		26.056	62.821
13.299	85.816		27.936	92.425		28.064	80.036		28.085	87.158		25.978	91.059		27.128	89.707		27.972	89.307		27.182	94.873
27.737	86.48		27.601	84.975		10.776	83.484		28.141	86.975		27.642	88.845		27.662	79.72		27.666	69.96		25.854	89.89
12.727	82.517		27.735	86.245		27.948	91.411		27.81	76.276		26.442	90.546		27.886	84.802		26.61	90.415		20.177	76.555
28	94.664		27.83	88.168		27.92	82.928		26.874	81.038		27.704	90.391		27.408	84.068		26.606	87.057		27.626	86.791
27.967	64.718		28.226	58.882		27.827	68.495		27.372	88.062		27.641	88.692		25.57	39.074		28.092	74.483		27.379	66.553
27.664	89.636		27.598	81.722		27.534	89.331		25.732	90.083		27.552	90.15		27.758	90.109		26.762	92.197		25.909	78.504
27.534	73.119		27.231	82.666		27.811	89.034		27.445	92.53		27.481	91.913		11.315	84.305		26.976	60.282		27.196	70.955
28.085	78.245		27.599	88.267		26.609	86.914		28.177	88.814		26.605	90.225		28.168	90.954		26.264	88.094		27.545	88.295
27.79	91.275		27.936	75.557		27.371	90.312		27.4	85.811		27.716	61.793		27.881	61.35		27.725	82.327		27.454	93.985
27.759	92.328		27.9	87.549		27.461	86.858		27.59	59.336		27.047	91.061		27.599	86.765		27.642	91.724		27.152	92.77
27.75	88.438		27.858	82.42		27.677	77.849		27.808	90.624		27.434	83.668		27.503	91.66		27.803	87.804		27.501	86.614
27.63	84.63		27.786	89.376		27.729	89.397		27.561	43.088		23.169	70.079		27.977	89.43		27.187	86.102		27.737	92.79
28.192	91.653		27.701	85.923		27.405	93.753		27.976	64.381		27.513	82.523		28.003	88.617		26.353	86.997		27.664	83.137
27.773	92.193		27.693	93.01		28.001	91.894		27.191	93.149		26.533	89.849		27.943	89.124		27.489	89.17		27.195	89.141
27.775	83.124		27.951	91.519		13.543	83.454		26.438	86.948		11.661	87.622		27.662	90.882		28.185	87.736		27.374	89.444
27.661	89.081		27.105	73.072		28.198	92.554		27.59	85.933		26.87	68.989		15.431	79.659		27.397	80.683		27.746	89.616
27.721	88.713		28.351	92.175		27.864	86.597		26.245	80.01		27.419	92.371		27.014	66.898		27.869	92.264		26.682	87.879
27.572	87.521		27.889	71.561		27.446	89.27		27.994	85.254		27.516	92.864		27.976	93.438		26.811	93.185		27.801	91.825
27.802	90.851		28.317	79.015		27.316	52.841		27.734	88.562		27.679	87.994		27.579	89.911		27.859	92.094		25.65	90.677
26.769	68.463		27.873	91.671		21.859	74.548		27.688	90.197		23.746	90.683		27.665	93.196		28.029	90.883		26.831	73.069
27.772	80.098		27.273	88.422		28.053	73.721		27.745	91.934		27.654	86.766		11.127	90.553		27.727	91.296		27.285	90.973
27.371	82.759		27.847	91.461		27.876	86.798		27.142	84.329		27.406	79.559		28.11	92.06		26.804	88.648		6.156	92.499
27.602	90.253		27.663	92.723		27.723	93.483		27.057	85.097		27.322	92.415		27.277	65.513		27.399	91.435		27.391	89.608
11.439	79.315		28.033	82.226		27.418	91.994		25.735	88.18		24.594	90.136		27.847	92.028		27.548	88.426		26.48	88.85
27.834	91.56		27.253	84.988		27.606	92.745		27.814	91.721		27.843	74.819		14.942	76.222		26.087	90.443		26.87	93.287
9.854	90.667		28.096	89.328		27.984	91.266		27.885	93.162		27.676	93.936		27.533	92.557		27.779	85.182		27.628	88.002
27.707	88.456		27.829	72.117		27.547	77.215		26.175	76.762		27.198	89.212		27.478	85.188		27.222	32.712		9.845	86.428
27.664	82.634		27.644	91.605		27.734	90.776		27.778	91.699		27.531	53.874		28.124	91.098		26.821	92.434		27.636	76.893
27.995	89.81		27.844	56.488		27.72	72.114		26.98	92.359		27.444	62.123		27.812	82.404		27.716	88.109		27.822	64.247
27.724	89.923		27.639	68.676		11.753	87.076		27.239	93.034		27.654	89.48		27.653	87.183		27.729	90.819		27.564	89.395
27.855	90.833		27.362	27.623		27.807	78.472		26.885	93.401		27.799	71.049		8.318	90.775		27.67	80.857		27.721	75.477
19.947	81.659		27.73	83.893		27.946	90.723		27.329	80.462		26.77	91.332		27.782	88.628		28.02	90.806		26.279	91.242
27.223	75.77		27.419	93.355		28.082	64.037		27.897	87.808		24.881	80.999		27.462	89.094		27.582	84.45		26.579	88.39
28.003	94.31		27.495	92.85		22.34	89.269		25.567	90.363		25.209	90.488		25.118	86.43		27.588	88.169		27.979	83.642
27.661	87.887		27.613	90.866		27.706	93.682		27.234	94.492		22.069	84.724		15.709	76.896		26.786	90.758		25.451	90.677
27.87	87.519		28.005	56.482		27.689	81.672		27.949	85.287		25.854	74.282		28.024	90.443		27.949	92.225		27.95	86.924
27.839	91.22		27.433	64.365		27.779	72.464		27.75	92.619		27.202	90.55		27.96	92.958		27.57	86.924		23.914	91.356
27.693	84.679		28	91.417		27.854	90.099		27.663	84.738		27.221	90.077		23.973	85.29		27.853	90.642		27.576	80.582
27.573	66.233		27.984	83.673		27.695	89.914		27.243	80.725		26.635	58.334		13.557	77.08		27.22	86.841		27.763	85.453
14.532	78.955		27.749	88.175		27.806	91.405		27.428	89.261		27.096	84.445		27.426	91.135		27.506	89.04		27.565	92.085
13.358	85.084		27.901	86.567		28.123	89.478		22.825	81.107		27.733	91.604		27.834	87.311		27.851	91.556		27.109	90.698
27.737	90.646		27.913	92.059		27.406	78.756		27.626	90.084		26.71	78.726		27.99	90.309		27.016	88.858		13.874	77.437
27.546	55.889		27.68	81.63		26.517	86.61		27.777	87.622		27.751	82.984		28.107	90.826		27.907	92.566		27.309	94.009
27.948	90.2		27.951	68.891		27.351	82.768		27.83	62.097		27.227	87.119		27.331	90.085		27.824	79.736		27.974	88.875
27.595	70.16		27.901	83.126		27.782	84.837		27.086	93.27		27.649	89.694		28.224	91.806		25.609	89.41		28.039	84.245
27.84	92.027		27.908	87.844		27.758	83.4		27.528	82.82		27.412	56.51		27.904	85.36		26.957	88.128		24.407	84.524
27.462	87.425		27.906	90.826		28.238	91.561		28.122	91.106		27.543	94.196		27.672	76.521		25.841	86.371		26.211	93.306
25.445	80.708		28.068	61.602		27.987	84.996		26.173	94.152		9.847	84.915		27.725	35.042		27.251	88.842		14.371	83.596
27.916	84.605		27.957	72.184		27.503	83.477		27.425	92.145		26.659	87.706		27.907	88.846		26.593	92.325		26.934	70.045
27.986	87.851		27.658	69.841		9.39	90.02		27.719	91.263		27.258	89.084		10.294	86.392		26.924	78.313		27.235	87.692
27.534	86.947		28.338	90.438		27.988	91.799		27.439	92.468		12.723	83.13		9.004	85.604		26.581	90.215		27.812	89.419
26.688	90.148		27.525	73.216		28.013	80.902		28.303	69.452		27.27	81.132		27.783	88.7		26.377	68.828		26.264	92.55
27.871	91.982		27.902	57.832		10.012	84.906		27.11	91.961		27.433	91.55		27.557	93.191		27.694	91.318		27.469	91.229
17.262	79.105		27.857	86.646		27.484	57.35		14.614	78.423		27.927	47.586		27.755	92.601		27.699	85.734		27.673	67.481
27.661	91.613		27.692	87.848		27.558	92.463		27.322	80.193		25.889	88.995		8.601	87.54		27.468	75.095		27.438	83.862
27.689	91.917		27.801	89.298		27.856	94.915		27.727	89.875		21.386	91.533		27.692	56.131		26.206	88.033		27.828	93.807
28.448	53.953		27.701	91.632		27.671	91.118		28.06	56.635		28.049	85.984		27.868	67.125		28.063	85.854		13.488	88.922
14.615	88.841		27.858	91.285		27.328	87.648		27.388	91.947		27.976	91.491		27.629	84.041		27.666	88.592		23.338	91.299
27.772	86.179		28.103	89.452		27.601	79.575		26.436	87.892		27.82	91.102		27.535	89.949		25.873	72.583		26.729	91.02
28.272	89.914		27.745	80.124		19.748	88.724		27.754	90.033		27.595	93.86		11.598	89.242		27.83	91.608		27.58	86.04
16.907	76.962		27.643	92.101		28.085	88.585		27.227	53.604		27.469	88.133		27.64	85.667		27.808	69.193		23.218	90.622
27.358	85.874		28.006	56.907		27.852	85.667		27.561	85.469		26.055	88.546		27.22	91.371		27.959	88.799		9.722	91.408
26.966	92.639		27.498	76.692		27.955	91.846		27.71	70.048		27.156	92.143		26.606	84.319		27.461	63.372		27.294	94.306
27.881	90.335		27.301	92.583		28.042	83.326		27.427	91.491		27.412	89.9		27.919	81.474		27.07	91.4		22.392	83.925
27.756	92.009		27.299	89.762		27.731	88.864		27.922	91.714		21.107	82.997		27.553	91.255		27.627	90.658		27.461	85.783
13.013	81.069		27.405	68.622		28.04	93.142		27.566	90.061		10.084	88.737		28.157	79.921		26.981	90.797		26.239	89.631
15.959	75.747		27.773	76.672		27.827	62.553		27.611	85.301		25.456	81.191		27.712	91.969		19.774	88.845		27.325	88.964
27.656	91.647		27.745	82.552		28.051	89.336		27.047	85.148		27.451	80.965		27.825	89.786		27.733	91.095		25.303	91.925
27.762	91.169		27.715	89.512		28.026	87.753		27.962	60.926		27.358	77.445		27.971	83.473		27.771	88.292		27.964	81.741
28.142	79.799		27.874	89.555		27.204	89.986		27.291	80.841		25.399	85.64		23.369	83.209		27.882	87.895		27.626	93.502
27.658	87.183		27.586	89.185		20.142	68.86		28.156	88.019		27.56	89.638		28.062	84.243		28.158	87.192		27.662	87.64
27.642	91.972		27.466	60.102		27.953	90.559		27.98	85.847		27.428	90.236		27.234	90.599		27.583	88.761		13.537	89.254
27.844	92.688		27.799	81.408		27.028	91.846		27.952	86.663		24.762	90.503		25.46	81.645		27.358	91.379		27.586	78.288
28.092	89.756		27.46	90.563		27.762	88.477		26.211	92.683		27.217	76.384		11.799	81.256		16.963	75.653		27.963	58.958
27.714	82.943		27.684	91.577		23.68	85.837		26.911	91.751		27.517	88.553		27.987	94.061		27.588	92.154		17.093	82.496
27.369	87.927		27.826	52.33		20.056	78.315		27.721	62.288		27.023	90.425		27.936	79.13		27.979	90.727		27.585	90.689
27.367	79.703		28.013	83.431		27.726	91.005		27.001	84.467		26.856	89.945		28.149	85.402		21.309	87.692		27.268	83.404
20.889	78.864		27.27	94.63		27.531	90.143		27.749	61.708		27.264	91.474		27.856	83.443		27.691	84.075		27.788	72.051
28.042	90.516		27.623	93.72		27.764	71.48		23.273	81.058		27.405	83.499		28.048	90.29		27.023	92.459		27.448	82.916
27.879	72.343		26.948	68.19		27.67	93.368		28.04	91.957		27.69	91.551		27.407	92.181		26.465	91.98		27.001	94.147
27.825	89.826		27.87	62.813		27.323	66.913		27.859	84.9		27.733	73.778		27.765	71.268		26.682	88.584		16.694	81.019
27.627	91.644		27.905	92.966		27.524	79.981		27.621	91.242		27.581	89.732		28.253	75.474		27.626	93.391		27.044	91.788
24.789	88.086		28.213	85.231		28.021	91.261		27.525	92.094		27.817	82.142		27.644	85.137		26.455	88.072		27.075	85.177
27.629	37.983		27.821	91.704		28.039	81.055		27.903	62.988		25.947	93.782		27.477	90.768		26.881	86.179		26.874	90.799
27.582	91.248		28.027	82.421		27.674	94.048		27.97	65.234		27.863	90.962		27.738	52.885		27.628	91.88		26.253	87.389
27.47	91.365		27.846	91.329		27.62	94.31		27.848	90.601		27.661	90.278		28.069	89.774		26.969	84.852		27.573	94.289
27.633	93.39		27.587	62.385		27.446	90.74		27.929	90.357		27.494	91.289		28.003	85.387		27.867	91.896		27.433	91.034
27.198	78.211		27.839	91.347		27.048	83.176		27.51	86.17		27.409	90.613		27.593	58.713		26.944	86.565		28.22	44.631
27.815	82.741		27.857	88.432		27.992	77.608		26.66	93.662		27.516	63.482		27.105	88.378		25.134	80.77		27.713	82.558
28.098	80.464		27.783	92.285		27.679	90.672		26.293	76.095		23.828	87.297		27.843	94.029		24.418	86.115		26.296	88.662
27.853	67.325		27.475	93.588		27.74	70.299		23.737	89.068		27.409	92.255		27.714	85.582		27.764	89.919		27.979	60.082
27.734	68.777		27.777	89.642		27.763	92.205		27.876	89.419		22.22	86.41		27.7	86.886		27.937	91.16		24.373	73.111
27.556	92.153		28.012	90.708		8.627	88.499		27.541	90.68		27.826	65.92		27.857	91.058		27.945	76.313		27.243	68.215
27.558	79.72		27.622	85.949		27.746	88.463		26.584	90.391		27.296	94.512		26.989	91.692		27.737	89.591		27.047	89.65
27.677	91.748		28.046	92.017		12.952	81.149		27.422	91.88		27.722	51.6		27.588	93.279		28.03	94.523		9.28	82.866
28.098	86.916		27.747	86.569		28.016	84.407		27.28	92.876		27.951	58.002		26.058	89.497		27.989	87.717		27.419	91.923
27.912	80.512		28.027	87.97		20.141	72.595		27.136	91.911		27.227	78.33		27.687	91.359		27.646	88.769		27.761	68.609
28.058	66.623		27.739	88.68		27.946	90.068		27.84	91.759		27.621	84.967		27.53	86.517		27.493	89.838		27.229	92.279
28.07	91.748		27.118	89.636		27.742	78.588		27.901	88.211		28.306	56.235		27.506	90.745		27.343	92.805		15.167	88.353
27.609	86.719		27.745	90.18		27.468	91.117		27.713	91.333		27.472	89.895		27.848	90.817		26.674	82.889		24.011	91.495
27.588	90.497		27.564	90.217		28.043	85.529		27.752	88.856		27.694	91.375		27.968	86.681		26.606	75.678		27.879	86.703
27.863	85.152		28.062	89.146		28.046	51.462		27.606	82.922		27.724	86.344		27.269	94.087		19.13	82.19		27.893	89.53
28.074	91.848		26.548	70.45		27.765	90.338		27.737	90.573		27.882	90.374		27.684	90.096		28.055	90.268		26.961	84.892
27.365	90.047		27.707	78.028		26.258	90.208		27.847	71.08		27.449	92.76		27.57	82.096		27.671	91.452		27.662	92.581
27.912	89.311		28.154	75.108		27.691	82.987		27.111	92.598		26.717	89.646		27.37	89.392		28.113	75.37		27.262	88.966
16.307	83.051		27.789	89.114		27.975	91.668		27.018	57.631		27.82	92.867		27.895	89.386		27.575	87.559		26.978	91.619
27.482	89.772		27.5	83.04		22.775	85.649		28.075	90.78		28.015	68.489		21.933	81.463		27.929	90.524		26.879	93.267
27.433	92.095		28.139	77.5		27.896	86.775		26.976	84.415		27.471	63.371		11.258	86.768		24.416	88.096		27.68	50.785
12.379	81.979		27.579	92.186		28.121	68.07		26.893	88.402		27.227	74.508		10.023	85.579		27.324	92.192		27.991	85.502
23.227	83.805		27.816	84.585		12.531	87.631		28.145	65.81		25.564	83.845		27.507	89.255		27.574	77.413		25.381	81.813
19.213	85.131		28.036	90.762		27.752	88.997		26.486	88.362		24.038	79.936		15.062	83.946		27.083	90.79		27.089	94.863
27.713	85.358		27.67	93.925		18.755	86.387		27.913	80.995		27.688	91.259		13.749	81.861		27.653	74.307		27.078	90.27
6.749	89.717		27.846	89.769		22.249	86.038		26.451	80.339		25.622	88.042		15.227	82.799		25.767	86.924		27.597	88.835
27.94	90.896		27.599	82.676		27.63	90.835		27.706	85.145		27.479	90.971		27.611	86.352		26.878	89.997		25.419	88.327
26.78	92.201		27.507	91.228		20.923	81.261		27.332	86.519		27.03	92.488		27.987	91.09		27.368	82.68		27.527	75.507
22.652	87.013		27.826	84.101		27.52	90.689		28.37	73.765		27.462	88.284		27.803	92.612		28.192	89.846		14.355	84.878
25.388	92.889		27.691	81.004		28.054	91.518		26.855	81.215		28.085	66.889		9.231	88.339		27.82	58.563		27.738	69.881
27.795	67.271		26.873	91.208		28.246	87.916		27.617	90.33		22.233	90.065		25.38	81.658		27.949	79.804		26.846	86.875
27.558	89.514		27.514	77.825		27.696	89.927		27.462	91.538		27.858	60.461		27.755	87.987		27.778	90.863		27.542	92.122
27.622	76.265		27.597	80.894		27.898	91.132		27.571	87.259		27.245	87.18		27.454	68.58		19.386	78.89		14.922	81.33
27.637	86.612		27.879	86.031		25.261	89.913		27.664	75.562		24.981	84.908		18.131	71.814		17.525	74.765		27.598	71.066
27.93	85.518		27.769	95.035		27.452	95.325		27.959	83.953		13.574	88.535		27.632	87.127		28.016	89.989		26.121	89.236
27.476	81.705		27.898	77.988		28	83.04		27.409	82.442		27.03	82.82		27.948	90.657		27.404	80.205		27.93	49.136
22.104	87.891		27.782	85.527		27.931	81.839		27.438	84.984		26.868	85.206		28.068	91.378		27.609	93.358		27.688	91.551
28.338	85.93		27.831	90.125		27.816	90.595		26.705	79.546		26.208	89.444		27.809	89.372		27.719	79.31		26.625	87.345
27.601	90.752		27.545	86.788		28.056	65.686		19.448	82.749		26.478	86.442		27.508	92.659		25.838	84.701		26.79	92.567
11.47	89.247		27.666	89.964		27.744	90.226		27.181	89.48		27.729	76.522		16.794	83.476		26.737	84.881		27.009	92.689
27.615	92.931		27.938	91.126		27.582	76.864		28.07	92.66		24.021	84.957		28.069	91.546		19.311	84.659		27.727	93.035
27.74	82.993		27.723	90.92		27.542	90.062		27.591	91.437		27.942	92.487		27.592	83.585		27.836	67.115		27.046	89.795
27.718	83.411		27.667	78.69		17.162	77.788		27.419	85.045		26.631	91.529		26.456	90.378		27.81	82.693		27.443	88.585
27.48	71.491		27.498	78.964		26.474	60.326		27.809	80.094		26.516	92.558		28.081	90.694		26.951	88.965		27.63	89.837
27.835	89.916		27.816	89.721		24.588	71.603		26.755	82.765		27.729	94.741		27.682	77.021		27.827	90.609		24.18	78.167
12.566	87.246		27.576	85.372		28.083	88.991		18.763	77.515		27.26	75.907		27.594	92.441		26.849	89.467		27.875	90.319
27.435	89.748		28.137	84.057		27.533	89.416		27.499	85.707		25.811	89.248		28.241	78.167		27.504	89.813		27.162	93.647
26.487	69.569		27.85	52.828		27.79	86.114		27.762	88.493		26.338	83.792		27.804	78.638		28.151	93.741		26.842	91.389
26.58	77.854		27.842	90.104		10.644	81.532		28.027	91.725		27.26	91.699		27.921	45.488		27.519	92.917		27.195	85.487
27.952	92.3		27.812	84.685		26.038	92.57		27.865	85.857		27.587	91.551		28.112	86.479		27.862	92.546		27.806	91.158
28.167	54.018		27.842	90.847		27.655	91.475		27.957	75.852		27.793	91.822		27.879	89.846		27.865	71.514		18.014	87.321
27.341	92.476		27.897	72.356		27.162	87.534		27.844	88.678		27.275	92.562		27.203	81.19		27.161	90.205		28.155	90.008
27.592	89.969		28.045	92.601		27.503	73.169		27.205	75.344		15.593	80.322		27.653	92.595		26.063	87.126		28.099	85.569
26.883	87.616		27.817	77.103		27.915	88.024		27.497	88.987		27.851	88.562		27.463	89.766		26.313	91.263		28.019	90.458
26.25	67.277		27.396	89.758		27.846	89.084		27.53	62.096		27.678	82.116		27.521	88.91		26.933	91.079		27.756	91.077
20.664	73.312		27.915	92.272		27.776	89.188		27.894	90.016		26.359	91.15		28.187	88.394		28.101	86.433		27.763	91.404
27.849	83.2		27.38	54.136		27.632	81.361		27.662	90.745		27.133	91.518		27.61	86.169		25.564	88.622		27.587	88.266
27.069	40.679		27.404	75.463		27.39	90.543		28.021	89.799		27.891	90.423		22.203	76.792		27.687	89.463		26.455	90.544
27.295	77.029		27.563	84.95		27.411	90.236		27.461	83.477		13.764	82.376		27.92	83.044		28.012	90.142		25.849	90.591
27.906	94.535		27.737	68.372		27.917	92.261		20.398	81.414		27.43	91.354		27.739	89.65		27.801	92.606		24.833	90.512
27.404	93.804		27.444	75.017		27.63	77.033		27.747	86.324		27.409	70.895		24.185	76.575		25.109	90.756		27.801	89.302
27.964	83.711		27.713	94.652		28.161	61.398		27.674	89.607		27.674	85.846		27.972	89.376		23.942	83.632		27.85	90.482
27.92	50.18		27.626	75.996		17.748	83.541		27.776	87.295		26.933	92.526		20.2	74.565		14.365	86.586		26.969	93.597
27.09	82.23		27.447	92.252		27.814	63.684		28.256	89.182		27.323	87.181		28.089	73.497		27.925	91.322		27.202	89.917
27.709	72.969		27.864	91.053		27.97	57.087		27.424	85.399		27.389	89.716		27.886	70.702		27.349	61.808		20.058	80.987
28.185	93.446		27.675	82.82		27.79	56.181		27.785	88.533		26.885	84.298		27.474	79.913		27.724	78.293		21.397	83.507
27.643	88.064		27.788	79.504		27.92	92.152		27.887	75.161		27.221	91.938		28.296	73.31		27.794	79.96		27.9	82.597
28.109	88.062		27.433	92.169		27.825	90.405		27.308	85.405		27.526	88.433		27.832	73.507		27.89	80.551		27.321	91.958
27.833	89.463		28.077	87.093		27.673	92.516		27.775	55.591		22.647	91.383		13.543	82.737		27.578	86.069		28.265	90.138
27.519	91.569		27.935	87.521		27.461	91.199		27.198	83.286		26.885	87.337		27.586	91.848		26.992	90.493		27.561	90.633
27.573	93.387		27.61	93.02		27.705	93.651		27.725	76.912		27.549	78.244		27.726	76.804		27.472	87.649		27.64	89.818
17.729	83.603		27.731	84.343		27.534	64.85		27.496	86.7		27.455	92.941		27.313	89.082		10.916	78.237		27.268	88.998
27.722	77.743		27.959	76.401		25.131	71.095		27.653	73.574		27.424	92.553		27.803	88.313		27.92	90.34		27.483	74.748
27.953	90.489		27.907	91.351		27.882	73.546		27.611	79.294		26.831	91.135		27.98	86.56		27.761	90.168		26.465	86.432
28.216	93.403		27.917	92.543		27.689	90.353		27.586	93.378		27.795	69.443		27.841	59.134		27.866	58.009		24.637	86.45
27.454	89.522		28.25	89.874		28.026	89.751		28.186	86.51		26.446	89.105		12.792	85.327		27.817	89.717		10.144	87.283
13.145	84.317		27.998	73.919		27.873	57.295		27.609	91.648		27.42	88.08		24.939	81.502		26.878	90.442		27.688	87.496
27.917	93.041		27.651	82.644		27.321	88.225		27.615	91.212		24.953	82.485		27.714	89.613		27.642	90.443		23.83	88.649
27.875	93.987		27.647	68.777		26.901	86.188		27.945	92.902		27.575	89.517		28.118	86.02		27.322	91.683		26.507	89.265
27.889	95.197		27.84	87.995		27.729	93.553		27.805	88.265		26.258	85.38		27.394	81.242		25.665	87.551		27.502	92.443
19.846	83.197		27.675	86.727		27.71	82.73		27.901	89.113		27.815	91.478		27.733	87.073		26.32	92.239		26.892	88.756
9.792	81.606		27.922	82.877		27.943	88.321		28.071	84.431		27.496	72.743		27.478	90.83		27.934	75.991		21.59	83.934
27.645	67.573		27.562	92.686		27.612	91.42		27.356	94.067		27.632	92.136		27.797	82.583		27.523	90.674		26.768	71.798
27.802	91.138		28.245	90.763		27.328	92.228		27.605	87.42		25.279	88.861		27.617	90.057		27.767	92.303		27.596	92.068
27.482	83.89		26.928	53.589		27.847	92.464		27.685	85.725		21.436	88.824		27.548	91.008		26.903	91.525		27.676	89.661
27.614	68.707		27.809	90.726		27.402	93.497		25.83	90.159		27.6	92.329		28.068	63.335		27.871	82.072		27.763	81.669
27.753	94.305		27.659	91.406		28.015	92.019		26.415	92.203		27.086	90.406		22.78	82.554		27.515	79.357		27.214	89.144
27.73	72.729		28.161	90.451		27.854	90.044		27.593	92.483		27.12	79.72		27.869	92.015		27.485	83.755		9.548	90.413
27.509	79.523		27.752	87.268		27.244	90.164		27.195	90.635		27.283	91.865		27.466	54.631		26.819	92.7		27.629	86.029
27.545	93.873		27.775	94.085		14.789	81.758		27.611	91.382		12.902	91.544		18.069	82.724		26.644	88.25		27.438	92.651
28.132	91.534		27.731	90.245		8.694	86.918		27.862	88.969		27.771	88.861		26.809	92.054		27.645	91.663		27.802	79.116
27.677	81.735		27.684	87.461		26.781	89.295		25.853	75.445		26.876	92.842		27.823	93.114		27.941	89.14		12.014	86.187
27.857	92.075		27.543	89.94		27.27	59.195		27.742	75.465		27.834	92.814		14.878	86.987		27.998	90.01		26.383	91.065
26.921	91.642		27.889	87.873		17.595	62.92		27.902	76.595		26.866	74.847		26.756	93.786		27.06	84.75		27.76	91.49
28.189	89.675		27.893	88.23		26.909	90.13		27.241	90.909		27.484	88.633		27.432	77.881		19.933	84.555		27.382	91.811
22.987	80.907		27.915	89.993		27.387	59.367		28.015	83.665		27.582	69.135		28.217	91.593		24.316	84.332		24.173	87.599
27.667	84.927		27.813	91.639		27.86	82.544		27.783	91.053		26.271	88.995		27.705	92.484		27.385	84.692		27.429	74.575
26.679	86.895		27.511	81.586		27.847	91.372		27.338	85.164		14.15	84.783		11.801	86.503		27.415	92.126		27.153	94.119
27.741	89.58		27.512	80.931		27.812	91.492		27.17	55.41		26.906	93.595		27.795	89.272		27.402	85.337		28.092	89.24
27.829	61.469		27.691	88.004		27.517	92.527		26.789	89.635		27.555	89.364		25.246	76.421		27.696	70.497		19.744	81.589
27.279	88.782		27.487	53.249		27.248	92.981		27.541	73.511		27.537	51.322		27.231	91.577		27.748	51.786		18.222	80.334
27.812	82.969		27.593	90.069		28.159	89.046		27.814	91.593		26.266	88.625		27.826	95.11		27.769	89.113		26.876	90.298
27.649	89.085		27.546	92.94		27.883	81.847		27.732	88.404		26.416	89.916		28.12	90.185		27.943	73.798		26.363	86.995
13.758	80.144		27.691	93.084		27.337	93.141		27.705	87.682		28.102	66.012		27.634	69.723		27.288	89.054		14.855	83.134
27.691	56.82		27.888	88.221		26.399	88.97		27.928	75.145		27.852	87.852		27.727	93.579		26.763	90.947		27.684	91.595
27.892	89.533		27.854	88.403		25.588	88.99		12.483	81.993		27.509	89.856		27.943	91.409		27.183	89.803		27.453	89.525
27.771	88.179		27.825	91.11		27.331	82.821		26.399	87.781		23.4	73.035		27.871	90.364		27.99	92.189		17.46	79.113
27.758	92.217		27.906	77.006		28.143	92.593		27.29	77.769		27.381	91.719		27.773	80.733		27.896	89.66		27.454	94.187
13.457	82.374		28.045	90.044		27.925	92.974		27.855	93.268		23.759	76.388		28.111	86.328		27.392	91.063		27.627	92.199
20.921	79.309		27.824	90.95		28.113	67.708		28.18	91.449		19.192	82.203		9.782	87.122		26.615	92.528		27.669	85.062
27.859	81.175		27.872	76.161		27.724	78.266		27.151	93.02		27.313	90.782		27.978	81.573		27.84	90.616		27.485	63.058
27.67	86.303		27.726	92.91		27.921	73.294		28.36	85.144		25.961	90.374		27.795	91.409		24.052	81.785		27.845	74.793
19.717	84.597		27.438	86.028		27.845	91.276		27.68	89.18		24.491	84.281		27.542	92.904		27.251	80.556		27.43	92.832
27.887	76.21		28.025	80.954		16.973	83.103		27.03	92.324		27.673	90.279		27.896	89.278		27.567	82.561		27.765	87.887
27.922	82.454		27.702	73.273		27.771	81.623		27.099	83.186		27.51	92.792		27.939	90.441		26.924	90.146		26.441	91.868
14.017	83.029		27.69	92.87		27.919	92.132		27.408	59.935		25.301	74.32		27.403	91.819		27.62	68.881		27.042	90.091
27.766	84.112		27.431	85.329		26.749	87.258		27.296	89.53		27.076	83.91		27.313	87.939		27.464	85.876		27.818	84.375
27.565	91.728		27.916	83.516		16.792	67.434		27.854	88.479		27.105	91.894		27.535	70.99		27.764	93.762		26.458	87.409
27.62	93.576		27.674	89.741		27.889	89.941		27.671	90.842		27.035	92.148		27.704	87.762		27.436	89.065		15.259	83.242
28.104	89.876		27.78	86.999		27.243	89.682		27.977	94.297		27.275	79.859		8.262	87.803		27.546	91.984		27.404	75.293
27.787	92.112		27.564	92.258		27.804	93.059		27.261	81.855		10.034	83.175		27.77	92.863		27.206	89.863		22.737	88.72
18.612	87.601		28.793	70.201		19.902	82.412		28.128	63.162		26.917	85.879		25.62	84.996		10.673	86.86		26.966	90.453
27.807	69.965		27.483	80.191		10.944	82.097		25.599	84.349		20.795	87.137		9.511	85.835		27.737	92.339		11.741	84.318
27.52	88.309		27.816	91.335		27.831	73.975		26.624	91.434		27.609	72.37		26.987	94.067		27.864	90.114		27.277	81.383
19.311	80.768		27.744	88.052		27.746	90.02		27.824	57.163		27.383	93.773		27.715	91.924		27.921	90.693		27.583	83.155
27.757	89.384		27.77	91.879		27.441	82.049		27.216	91.117		25.002	91.904		12.144	85.763		27.09	86.582		11.536	86.121
27.706	88.843		27.905	79.972		28.009	88.988		28.17	65.187		25.951	84.381		27.545	85.201		27.822	89.156		27.798	88.352
27.597	74.666		27.704	90.22		19.044	69.498		27.683	59.202		27.626	92.544		19.74	69.95		26.949	86.237		27.904	89.323
27.279	90.908		27.766	85.607		27.847	88.757		27.628	86.775		24.117	76.114		27.949	89.531		26.933	91.614		19.51	79.927
27.401	93.094		27.719	92.941		28.156	88.552		26.454	91.588		13.029	83.873		27.855	85.057		21.385	87.459		27.673	89.202
12.943	83.609		28.09	92.688		15.625	82.364		27.441	91.964		27.51	86.112		27.739	89.785		27.716	90.379		25.906	90.599
27.472	87.37		28.3	68.781		27.97	87.166		27.485	88.13		28.061	71.687		26.229	89.549		27.622	89.465		27.692	78.012
27.88	87.424		27.199	77.025		27.501	88.025		28.138	89.343		26.898	86.273		27.909	90.43		27.735	92.122		27.979	85.488
27.699	94.171		19.797	84.315		27.628	62.836		27.367	85.073		27.491	91.898		27.546	85.326		27.934	91.041		27.641	90.513
27.82	91.473		27.793	89.437		27.64	94.708		27.604	90.351		27.24	89.743		28.019	90.675		9.651	87.387		28.085	86.483
27.553	78.89		27.851	91.614		28.093	90.071		27.66	90.262		27.618	92.73		27.989	86.326		27.572	90.912		17.82	90.914
28.007	88.389		27.504	88.913		27.925	84.886		26.662	90.391		28.11	67.817		27.772	90.281		27.678	86.588		27.741	90.493
13.99	89.69		27.795	92.976		28.17	89.5		27.973	62.682		27.638	84.859		28.06	90.955		25.726	89.287		21.354	89.518
14.335	82.309		27.451	65.449		27.839	66.744		27.934	91.806		27.079	92.421		27.857	82.666		27.723	93.095		26.784	89.655
27.87	89.1		27.699	86.412		27.603	76.889		27.816	64.913		28.011	91.858		26.325	89.291		27.719	85.406		26.785	93.374
14.415	87.697		27.356	76.734		27.296	91.159		27.484	60.874		27.722	90.828		27.574	90.902		26.611	90.312		20.847	87.701
27.924	92.494		27.874	62.534		27.524	75.717		8.735	86.26		27.629	92.327		27.936	88.077		27.429	90.802		27.836	67.422
27.86	79.517		28.268	89.865		27.846	92.735		27.512	91.173		26.139	68.345		27.87	85.283		26.881	90.752		8.867	88.124
27.649	84.096		27.776	88.915		27.527	87.013		27.752	89.293		28.092	93.226		19.503	86.557		27.688	86.408		27.313	91.638
27.619	77.102		27.502	91.947		27.751	91.654		27.237	89.92		27.531	90.842		27.855	77.818		27.85	75.788		27.49	81.725
27.736	83.781		27.809	89.17		27.8	89.938		27.882	83.144		19.642	87.455		10.681	88.851		27.702	90.765		26.729	91.2
27.731	58.776		27.603	86.022		25.607	60.525		27.928	91.571		27.391	87.604		28.19	71.435		26.976	87.266		14.1	88.804
27.697	87.282		27.748	81.755		28.023	93.046		24.471	68.918		20.735	84.154		27.732	93.665		27.566	93.239		27.574	87.968
27.742	87.836		28.079	89.064		27.53	89.955		27.955	90.994		27.909	88.089		27.318	89.699		28.045	90.696		19.383	75.266
27.902	91.517		28.138	86.921		27.275	91.324		28.228	88.987		27.534	87.632		26.96	88.194		27.803	80.428		27.225	85.664
27.902	76.364		27.902	89.48		27.517	90.766		27.011	94.487		27.449	89.022		26.946	87.327		27.321	92.567		25.875	91.671
27.636	45.371		27.774	88.22		27.521	88.106		27.725	86.412		27.503	93.106		27.515	91.973		27.224	88.039		26.918	92.319
26.27	88.989		27.74	77.596		27.288	89.83		27.863	91.047		27.533	93.313		27.527	89.934		27.826	90.552		27.378	86.586
27.11	92.658		27.782	89.64		27.585	75.903		26.894	90.724		27.335	92.433		26.92	84.259		21.134	84.623		27.359	95.289
27.714	93.649		27.98	89.324		27.743	90.634		27.727	87.211		27.588	86.591		27.875	91.305		28.009	89.547		26.678	89.953
27.97	72.375		27.62	91.847		28.022	83.909		25.083	83.953		27.086	89.033		27.59	82.945		27.966	86.593		25.84	86.717
28.172	88.731		27.781	79.347		27.788	72.566		22.977	79.573		26.724	86.545		27.56	81.739		17.656	82.724		27.334	91.121
27.19	82.049		27.784	85.525		27.866	76.786		26.531	81.993		26.579	87.516		28.17	86.058		24.762	86.123		27.761	86.088
27.89	87.836		27.663	84.956		27.824	66.962		27.92	82.67		21.148	86.973		27.987	55.303		27.589	91.678		25.995	93.162
27.746	59.143		27.52	84.778		22.499	88.306		27.892	91.081		27.451	92.63		28.105	88.334		27.87	76.365		27.905	88.315
27.488	55.638		27.902	91.235		24.411	88.221		25.606	85.122		21.352	83.876		27.847	94.078		27.894	61.088		27.078	89.123
27.896	92.521		27.609	66.868		27.02	88.81		27.177	60.636		27.654	91.057		27.796	61.191		28.019	90.703		26.887	91.654
27.747	91.756		27.785	92.687		27.719	81.402		27.691	89.024		27.326	54.255		27.636	93.794		27.519	91.284		24.066	83.303
28.088	63.326		27.728	82.094		27.739	55.516		27.516	94.423		27.787	59.232		27.601	59.974		26.228	89.398		27.053	93.665
27.85	72.912		27.947	91.078		10.781	82.577		27.183	90.466		28.225	85.625		27.77	92.594		27.885	81.706		27.299	84.359
27.124	88.368		27.656	78.792		27.798	86.734		27.283	91.831		26.99	91.284		27.884	92.96		27.66	92.152		26.674	82.522
27.76	94.211		27.832	54.413		27.939	91.605		27.925	91.655		26.439	91.451		27.043	88.902		27.493	89.771		27.827	90.35
27.83	83.793		27.799	93.408		27.983	89.957		27.354	89.291		27.875	56.832		27.983	93.718		13.054	82.572		27.321	94.395
27.882	82.306		27.659	61.926		9.819	86.222		27.848	84.625		26.955	92.339		27.792	91.282		27.801	89.652		26.364	88.505
21.071	80.767		27.406	90.697		28.181	81.253		25.665	92.138		25.238	92.886		19.652	78.687		27.872	91.9		27.773	86.18
27.642	93.609		27.944	78.383		27.93	92.43		27.576	90.733		27.519	90.098		28.09	90.469		27.467	90.423		16.901	82.596
27.601	93.388		28.267	80.731		27.711	94.502		25.62	85.419		27.286	90.381		16.937	84.049		27.787	78.27		26.865	80.924
27.641	64.67		27.781	91.137		27.842	86.16		28.075	91.191		27.143	88.757		23.01	64.331		26.702	88.545		28.017	91.282
24.475	87.364		27.661	84.751		14.971	81.704		26.994	91.102		26.765	93.956		27.437	91.427		28.146	79.509		24.854	91.532
27.834	91.551		27.791	91.445		26.765	91.298		27.669	82.696		27.231	91.733		27.729	81.668		24.564	88.294		27.81	77.612
28.164	52.644		27.745	81.794		27.743	78.067		21.403	84.754		27.428	92.022		28.05	57.872		28.054	89.515		25.945	92.697
27.503	90.787		27.95	88.051		27.955	84.299		27.053	84.277		27.464	88.392		27.936	92.784		28.204	86.241		10.617	89.152
27.63	83.874		27.746	50.994		27.575	77.158		27.97	89.839		26.748	90.424		27.622	60.523		27.413	91.344		26.568	90.485
27.61	79.816		27.56	92.357		27.702	91.985		27.91	80.348		27.052	91.916		26.41	91.624		27.273	84.242		21.486	91.515
27.422	88.52		28.002	79.848		27.35	93.328		28.213	93.013		27.724	52.046		27.784	93.126		26.214	89.09		25.716	84.867
27.786	88.25		27.92	83.418		14.972	77.449		26.306	89.825		27.574	89.759		14.114	85.361		26.771	85.838		27.298	92.465
28.266	77.765		28.028	90.847		27.882	90.014		27.356	90.955		25.295	91.324		28.124	60.875		26.439	89.028		27.148	91.358
26.857	90.386		27.686	88.303		27.685	90.295		27.215	93.122		26.954	77.054		27.786	92.022		27.21	89.673		27.806	91.882
27.736	93.523		27.724	84.356		27.771	87.556		26.822	91.201		28.113	54.472		14.504	85.388		27.81	89.3		25.468	85.485
27.476	92.634		28.008	89.824		27.786	89.092		28.154	85.447		25.392	81.124		27.441	75.093		27.111	89.368		28.031	69.777
27.553	81.182		27.67	91.674		27.512	90.177		27.547	65.026		27.841	92.602		27.847	79.73		25.498	75.184		27.789	90.504
27.52	91.299		28.068	92.054		27.995	57.827		27.702	87.283		17.963	88.369		27.462	90.725		27.761	60.232		25.942	93.833
17.602	77.428		28.203	75.613		27.223	88.439		26.993	85.951		27.357	86.538		27.693	92.395		27.656	75.949		26.785	86.231
27.96	91.417		27.667	89.095		28.215	92.268		26.97	87.171		27.784	92.269		26.69	74.575		27.962	86.781		27.841	90.633
27.444	55.314		27.657	92.718		27.503	88.225		27.221	72.637		27.799	83.157		27.495	89.444		27.788	88.428		20.188	90.512
27.937	85.593		28	67.452		27.579	91.046		28.257	90.666		27.913	63.383		27.702	89.329		27.749	80.692		8.471	90.237
25.146	85.22		27.963	76.077		27.755	62.312		28.037	90.573		27.562	70.599		27.975	85.113		27.754	90.157		27.318	90.866
27.854	90.696		27.437	93.467		27.678	85.754		27.625	90.711		26.991	91.494		27.877	93.268		27.97	92.244		27.283	89.775
28.218	89.798		27.551	92.288		27.669	86.211		27.508	85.058		26.391	80.632		28.05	90.421		26.432	89.823		27.732	79.475
28.027	92.321		27.522	89.277		27.756	90.838		27.505	88.463		26.778	89.663		14.43	83.414		27.824	93.732		23.066	85.764
27.24	84.056		27.581	87.618		27.675	60.501		27.721	85.987		26.838	80.819		15.219	83.252		27.778	87.998		27.341	81.89
27.83	76.368		27.689	81.857		27.771	86.515		27.34	55.95		9.935	87.85		27.41	93.038		20.047	87.085		28.031	91.891
27.675	93.015		27.284	86.05		28.125	85.621		27.751	82.065		27.717	79.47		27.831	91.397		27.915	91.546		27.397	93.863
27.408	87.267		27.876	69.545		22.126	81.096		27.748	87.651		27.483	90.319		27.835	94.383		27.388	89.291		27.47	93.889
27.198	92.011		27.585	87.754		28.198	57.23		24.777	75.953		27.295	80.149		27.831	89.757		27.667	91.096		26.866	88.21
27.951	88.362		28.04	69.789		27.714	60.443		26.297	90.42		27.704	90.491		27.843	68.88		20.008	69.917		27.833	84.728
14.118	83.446		27.405	80.301		27.012	90.97		27.811	90.384		27.567	73.824		27.497	64.639		27.522	88.973		10.737	84.163
27.899	89.493		27.854	88.43		27.823	89.981		27.211	87.634		27.745	89.572		27.692	83.731		27.537	86.689		27.915	83.572
27.67	80.463		27.738	83.943		27.351	71.649		28.035	89.769		27.199	80.261		28.233	89.867		25.754	75.526		27.389	86.129
27.791	89.579		28.056	78.055		19.368	84.737		26.343	88.164		27.31	92.909		27.522	86.81		27.311	89.514		28.198	51.936
27.943	92.899		28.055	63.203		26.323	87.772		24.311	81.471		27.185	87.169		27.544	90.071		13.387	80.398		27.708	90.275
27.894	87.545		27.84	92.181		28.338	89.79		27.858	91.924		24.208	84.986		27.72	90.323		27.002	78.196		26.743	83.403
27.974	92.149		27.105	89.021		27.971	81.182		28.106	93.807		16.872	82.617		27.66	90.398		27.651	88.513		27.142	91.624
27.445	87.707		27.161	80.729		27.699	89.017		26.581	88.886		27.352	92.47		27.319	70.57		26.719	90.946		28.211	56.761
27.712	92.625		27.325	90.101		9.094	89.229		27.097	67.826		27.304	94.424		11.826	76.411		27.595	90.658		11.783	81.626
11.664	77.376		27.739	82.439		28.052	91.42		27.527	86.722		26.507	89.248		27.514	90.238		13.159	84.626		27.986	52.264
27.573	91.337		27.903	85.848		27.734	56.684		27.089	89.713		26.592	88.839		27.621	58.458		23.433	82.695		28.002	88.633
27.783	63.216		27.741	89.425		27.21	89.781		27.928	79.496		27.777	87.673		27.886	91.982		28.015	91.258		12.222	86.784
27.623	82.488		27.394	90.911		27.492	67.114		27.276	89.904		28.046	46.787		27.583	80.294		27.612	89.12		11.992	84.369
14.484	84.999		26.805	89.694		12.314	82.048		27.231	92.613		27.79	92.476		27.198	92.175		23.924	85.592		26.787	90.16
26.999	90.554		28.022	89.98		27.134	91.613		28.078	88.224		27.804	85.419		27.98	88.988		25.567	90.284		27.579	84.797
28.279	93.305		27.393	44.315		28.107	55.281		26.663	89.732		15.887	82.336		28.095	91.444		27.925	89.81		27.26	78.142
11.061	83.975		27.953	91.103		18.001	87.545		27.403	73.036		27.784	86.985		27.872	92.207		27.938	93.218		27.216	90.269
27.489	82.032		27.849	88.324		27.753	83.236		27.554	88.848		24.346	89.997		27.838	88.866		27.877	91.146		23.762	91.829
27.521	89.254		27.744	85.104		28.064	64.008		27.341	84.548		24.989	83.984		27.824	87.931		26.327	86.068		11.165	86.942
20.238	86.402		26.555	80.712		27.353	90.273		27.639	82.484		26.112	41.877		16.549	83.841		27.469	89.227		27.187	95.278
28.136	86.849		27.895	89.472		27.995	51.623		26.573	90.716		27.613	85.916		26.889	89.171		27.611	88.137		28.028	91.519
27.837	90.993		27.972	93.625		27.824	88.182		28.324	89.486		17.862	82.189		27.717	93.71		27.253	92.021		27.432	70.4
27.766	92.128		27.863	87.075		27.572	92.277		27.412	71.129		26.395	92.805		28.177	90.455		27.602	89.897		6.994	93.383
27.518	75.587		28.29	78.132		27.704	71.758		27.767	75.854		27.242	90.589		15.49	78.213		27.018	90.928		27.395	78.732
27.681	89.596		27.6	90.409		27.385	84.457		27.346	89.823		27.206	91.243		28.077	85.728		25.639	88.136		27.602	91.455
28.064	70.573		27.577	82.56		27.858	92.318		27.461	92.259		27.461	89.915		14.037	86.701		28.242	91.777		27.381	88.337
27.419	91.198		26.997	92.708		27.989	90.984		27.022	91.5		27.118	93		27.525	91.364		23.695	86.548		26.949	73.594
27.867	90.887		27.538	77.293		28.131	90.086		27.66	56.162		27.218	85.247		28.171	89.285		27.343	70.885		27.764	87.089
27.763	83.601		27.67	80.52		28.017	89.912		27.467	90.519		6.684	89.768		27.972	78.679		27.645	90.795		27.802	60.181
27.523	90.343		28.146	74.703		28.176	66.962		27.571	94.631		11.998	85.167		27.808	88.946		27.54	90.918		25.531	81.804
27.636	88.016		27.888	83.778		28.09	66.932		27.675	78.811		27.151	86.379		27.841	87.485		28.037	88.919		27.37	92.431
27.878	86.042		27.998	82.158		28.006	87.053		27.689	54.11		25.931	78.832		27.61	93.162		27.738	89.766		27.561	81.754
27.997	94.099		27.723	88.416		27.941	90.927		27.817	82.299		27.435	93.031		20.751	78.976		27.678	87.799		26.849	92.238
27.844	89.296		27.78	89.822		27.93	88.292		27.174	91.271		28.177	92.854		28.348	92.151		27.595	90.469		27.959	79.878
27.69	74.243		27.684	91.767		27.454	88.873		26.89	82.648		27.302	70.554		27.154	91.896		21.346	91.016		27.751	61.903
27.687	70.812		27.833	90.242		26.308	76.838		27.176	82.788		27.702	83.59		27.647	84.321		27.577	86.396		27.566	93.651
27.708	92.116		27.86	72.015		27.72	91.052		28.151	68.033		7.629	89.205		27.693	84.934		27.803	90.55		26.653	93.748
25.497	88.499		27.461	68.318		27.807	85.062		27.309	70.636		25.275	92.526		26.058	88.954		27.887	87.548		26.677	89.343
20.403	80.494		26.944	90.741		27.657	93.852		26.975	85.62		27.473	92.992		28.077	87.793		25.914	86.521		27.763	92.393
16.29	78.165		28.171	90.837		28.135	55.224		27.188	90.109		28.048	40.353		27.918	62.877		27.891	63.381		27.44	92.395
27.755	87.863		27.513	79.627		28.361	85.96		26.869	82.253		26.208	87.951		27.809	90.672		27.296	89.982		26.975	92.957
27.773	88.323		27.771	88.104		27.308	80.359		27.603	82.925		27.634	84.046		27.713	59.845		27.495	79.86		25.608	86.468
22.775	77.5		27.671	90.361		13.643	87.712		25.966	87.589		27.23	92.138		27.67	63.248		27.129	89.755		27.572	80.507
27.819	93.576		27.922	77.928		27.699	91.087		27.025	89.555		27.202	82.835		27.978	85.417		27.949	80.777		27.273	85.938
11.838	86.122		27.493	79.802		27.852	92.685		27.885	91.084		27.679	93.846		6.949	89.195		20.997	89.76		10.143	86.433
27.851	91.235		27.298	92.787		27.689	72.478		27.342	84.829		26.911	89.05		27.84	83.421		27.399	88.737		10.83	87.717
16.972	72.863		27.666	82.434		27.871	83.624		27.624	73.237		18.339	71.575		19.23	84.136		26.408	89.213		27.733	49.925
8.628	88.114		28.158	90.685		27.48	93.103		27.275	79.322		27.058	92.103		27.599	84.032		27.772	62.415		27.412	59.211
11.384	84.345		28.025	89.982		27.717	93.596		28.064	90.101		27.894	88.503		27.665	87.311		27.848	92.013		27.646	88.665
27.854	54.508		27.755	86.785		27.876	83.296		27.212	93.374		27.267	94.085		27.914	89.039		27.931	94.694		26.948	86.005
15.642	80.712		27.316	84.256		27.681	92.321		27.946	73.156		27.729	78.697		27.316	87.504		24.971	85.788		9.182	92.122
28.071	90.94		27.797	84.563		27.4	48.748		27.587	91.318		27.997	49.576		27.943	87.165		27.594	90.751		27.405	75.539
27.399	90.233		27.912	90.814		27.365	75.582		27.704	67.886		27.607	72.428		27.895	70.846		27.841	86.763		27.381	87.177
27.8	79.332		27.511	92.49		27.6	91.774		27.78	82.37		26.026	90.772		16.496	83.124		27.434	92.121		27.376	87.372
28.286	93.253		27.711	87.193		27.176	88.456		27.887	90.785		27.831	89.108		27.823	91.44		27.39	89.981		27.449	89.406
28.063	81.54		27.771	87.888		24.45	82.899		27.155	90.9		16.257	76.307		27.392	93.187		27.501	58.948		18.084	85.644
12.111	87.623		27.337	87.625		27.8	53.768		27.953	87.745		27.005	92.639		27.197	73.802		27.922	92.197		27.972	91.071
27.652	62.495		27.742	93.135		27.856	75.092		27.874	85.983		27.596	78.716		27.862	48.763		27.854	55.344		27.065	93.168
27.593	89.885		27.817	83.085		27.256	89.195		27.578	92.136		27.217	72.935		28	93.001		27.195	92.228		26.502	83.36
27.835	81.214		28.053	89.409		25.309	86.567		27.953	90.511		27.191	77.739		27.891	83.665		27.165	92.315		13.031	88.35
27.391	91.581		27.635	85.429		27.794	89.174		27.671	91.5		27.113	92.478		27.999	88.644		27.411	89.144		27.191	86.523
27.809	86.681		27.797	91.848		27.673	94.171		27.762	89.077		27.71	86.333		27.492	92.342		27.761	90.328		13.15	85.747
27.769	93.957		27.709	88.493		27.845	89.319		27.076	72.539		27.999	72.508		27.648	86.154		27.946	64.684		27.329	89.343
27.736	87.275		27.5	74.781		15.081	82.758		27.585	89.549		27.275	92.106		27.973	87.779		27.779	86.204		26.942	90.843
27.962	88.953		27.766	91.206		27.605	93.02		27.725	86.6		27.657	90.486		28.133	90.319		28.023	90.885		27.574	88.13
8.983	86.631		27.952	90.458		27.861	81.425		27.503	90.184		27.05	91.994		27.683	73.403		27.241	74.782		18.271	87.314
28.125	83.719		27.665	92.234		27.387	89.762		28.192	60.242		25.556	89.431		27.88	88.222		27.286	76.882		17.873	83.912
28.209	79.245		27.73	90.977		26.361	90.181		27.025	90.385		27.624	89.811		27.889	90.227		27.691	88.984		26.788	92.964
10.966	85.586		27.723	89.013		27.655	86.193		20.538	81.058		26.251	86.623		27.522	91.543		25.908	90.804		28.01	91.001
27.468	93.32		27.581	87.683		25.49	88.091		27.58	91.99		27.894	90.497		28.185	82.383		27.589	90.316		27.471	69.096
27.455	91.783		28.089	87.59		26.255	85.306		27.456	90.114		23.103	85.195		27.973	63.173		27.834	90.304		27.384	84.622
27.726	87.583		27.555	91.018		26.942	89.007		27.576	83.381		27.116	90.838		27.858	83.748		27.118	85.814		27.702	89.835
27.938	86.62		27.821	91.951		27.861	85.857		27.861	87.488		27.568	91.844		27.493	79.722		27.412	90.802		24.039	90.473
28.4	61.679		27.666	74.276		27.186	63.492		27.666	90.957		27.646	90.813		27.782	83.675		27.887	60.271		27.693	91.605
12.414	86.406		27.897	83.59		27.573	88.676		25.499	76.288		23.744	93.456		28.028	88.771		27.423	93.135		26.004	89.049
27.823	64.921		27.889	89.731		27.979	93.431		27.974	88.513		27.697	93.537		24.351	64.289		27.46	74.894		27.621	92.207
27.672	84.2		27.726	87.401		28.014	89.652		27.796	91.811		25.294	78.355		28.485	59.887		25.644	85.671		26.793	61.5
27.686	93.454		27.939	83.697		20.758	80.826		27.453	79.619		27.859	91.832		27.842	87.981		27.414	87.913		26.809	91.641
19.766	82.972		27.898	88.291		27.688	87.718		27.874	91.621		27.028	91.552		27.938	89.403		27.284	82.276		26.594	83.832
27.3	88.265		27.83	91.302		27.9	83.646		27.773	90.556		26.794	83.63		27.308	91.059		27.742	84.43		27.892	86.194
28.171	46.929		28.032	87.943		27.988	88.297		27.151	90.751		26.808	83.551		13.168	86.845		19.193	84.535		26.199	89.248
27.657	91.519		27.71	88.81		27.456	69.468		27.504	88.822		27.576	87.577		27.919	93.311		25.955	89.83		26.768	89.963
27.471	91.187		27.854	88.854		27.994	87.64		27.329	91.218		27.259	92.675		27.873	88.704		27.794	85.205		27.466	93.955
17.108	76.613		28.135	55.67		27.565	90.229		27.424	82.419		26.8	91.444		27.762	88.718		27.461	91.516		10.158	89.125
27.733	89.581		27.549	74.635		25.318	92.26		27.621	89.969		26.982	93.913		27.296	84.863		27.909	88.272		27.618	90.056
27.228	77.625		27.58	92.008		27.938	92.308		27.549	92.989		27.613	92.222		27.684	90.353		27.723	87.26		27.762	90.098
25.912	74.142		27.901	83.626		19.465	83.797		27.708	90.152		27.276	68.838		27.856	90.596		27.746	88.835		11.777	89.403
26.201	71.625		27.342	92.305		24.179	82.69		27.405	84.479		27.802	90.301		27.209	89.971		26.352	75.181		27.325	84.55
28.074	89.951		27.618	92.889		27.39	85.618		27.356	75.998		27.571	77.447		27.537	83.73		27.917	90.244		26.722	80.676
26.511	85.295		27.974	86.131		27.258	86.964		27.681	91.836		27.755	60.354		24.355	76.425		26.7	70.947		24.595	85.425
27.591	85.522		27.72	94.839		27.62	91.722		27.484	78.105		26.479	88.941		28.112	88.173		28.002	86.614		27.679	85.383
27.898	77.792		27.944	89.449		27.586	82.998		27.474	90.253		17.781	89.995		27.252	85.273		27.458	90.664		26.836	91.815
27.879	90.635		27.665	86.279		27.726	88.616		27.487	67.79		27.404	88.937		27.943	81.658		28.161	68.304		27.632	89.496
13.244	78.765		27.846	66.596		27.802	87.501		27.796	85.728		26.186	81.879		27.549	94.331		27.297	82.505		18.85	78.957
27.813	83.294		27.806	92.021		27.539	83.733		24.551	89.532		27.64	93.014		27.891	88.05		12.013	84.494		23.274	83.995
27.693	88.821		27.859	88.306		27.2	72.645		27.293	55.247		27.134	93.074		27.845	88.935		27.588	88.93		19.992	84.117
28.345	90.815		28.041	86.164		27.467	89.957		26.806	91.111		27.684	89.847		27.749	90.701		28.153	92.908		27.379	90.293
27.863	58.771		27.676	55.014		27.725	90.285		13.938	82.96		26.966	75.467		27.683	86.605		25.47	89.753		27.798	91.951
24.433	83.402		27.692	92.407		28.012	83.507		27.85	89.446		27.743	81.541		27.425	88.827		27.625	92.441		27.499	89.256
27.459	74.274		27.738	92.467		27.208	82.5		27.671	89.844		28.028	89.931		27.85	89.4		27.044	65.067		27.397	93.921
14.362	86.197		26.112	82.937		27.869	94.012		27.584	84.182		26.318	76.868		27.472	92.583		27.865	90.488		27.99	89.118
9.267	85.173		27.695	77.158		27.405	89.172		27.158	89.838		27.597	64		9.561	86.979		25.86	58.345		27.291	90.751
27.978	86.404		27.821	87.448		27.904	91.422		27.966	93.022		25.135	83.426		27.87	91.652		25.847	90.589		27.514	78.009
9.382	83.035		28.167	90.244		27.749	92.348		27.548	92.924		22.416	87.921		27.661	60.878		12.731	85.565		26.858	90.902
27.69	86.772		27.896	88.11		24.209	79.808		27.692	89.85		27.31	87.076		27.573	91.187		27.753	87.336		25.711	93.562
27.061	90.933		27.662	91.115		27.734	84.952		27.316	91.075		27.255	92.916		27.966	88.176		27.438	85.206		26.398	88.177
27.792	91.639		27.667	90.072		26.438	89.785		27.619	88.987		27.674	88.844		27.398	83.444		26.777	89.147		27.141	90.847
27.435	86.163		27.576	79.145		27.719	91.209		26.44	88.035		27.205	94.118		14.817	78.663		27.517	91.675		26.83	92.197
28.232	86.223		27.809	91.676		9.656	88.76		27.935	76.212		28.016	72.75		27.84	94.731		26.785	90.371		10.089	90.062
27.627	92.724		27.163	86.705		27.841	90.426		27.269	59.894		25.756	90.776		26.979	76.861		22.673	84.58		27.25	90.446
27.617	86.939		27.892	92.36		27.45	70.631		27.893	91.12		27.328	90.538		27.839	88.505		27.915	93.298		27.117	54.358
28.091	90.664		27.846	92.747		27.344	87.834		27.97	92.389		27.012	92.502		27.147	90.547		27.922	74.718		27.833	90.47
27.745	74.313		27.906	80.29		27.79	89.825		27.908	88.072		27.262	88.433		14.091	81.281		26.158	93.661		26.614	78.416
27.689	90.33		27.6	92.682		27.618	92.398		27.959	78.495		27.318	93.159		27.669	91.443		26.611	89.278		27.07	89.655
27.788	88.908		27.423	90.452		20.924	83.229		26.617	90.094		25.728	80.204		27.485	90.152		27.538	90.25		27.308	89.429
27.504	90.736		27.804	90.396		28.116	88.865		27.806	70.152		27.696	90.138		27.488	88.024		27.767	87.948		27.63	93.303
26.703	90.328		27.889	86.013		27.712	89.505		27.818	91.825		27.562	92.392		27.937	91.34		27.601	91.022		27.634	93.511
7.103	91.076		27.566	85.466		27.717	60.705		28.013	91.791		24.326	89.378		28.189	89.73		27.856	91.762		27.579	93.151
27.793	95.701		27.973	88.466		27.769	92.306		27.893	89.981		27.632	90.143		25.424	69.773		27.717	89.654		27.691	75.861
27.195	92.04		27.93	82.451		27.544	84.856		27.56	85.246		27.055	85.266		27.082	88.781		27.66	92.908		27.655	91.188
27.344	90.077		27.57	90.18		27.795	71.049		27.642	90.135		27.337	91.442		27.755	93.067		26.423	89.193		27.464	85.884
27.763	88.71		27.974	86.068		28.023	91.191		28.032	91.098		27.168	88.928		27.633	92.484		27.945	77.925		27.726	89.583
28.085	80.174		27.38	80.579		27.416	90.536		28.124	86.998		27.5	86.1		25.462	82.487		27.393	91.259		26.678	87.309
11.967	80.246		28.384	82.348		27.575	64.397		27.501	60.398		27.032	85.165		28.142	89.294		27.279	86.032		27.82	79.941
27.776	93.245		27.121	90.881		23.71	81.024		27.337	71.72		27.74	90.496		28.142	86.393		24.636	86.571		10.194	85.9
21.122	79.632		27.931	80.574		27.558	68.009		27.854	76.81		27.426	87.147		27.773	89.346		27.667	77.816		27.701	91.443
27.065	59.927		27.834	87.714		27.857	62.705		27.632	89.458		27.514	91.473		11.547	88.122		27.74	89.325		27.531	92.034
27.576	71.866		27.745	91.014		27.828	92.936		27.434	87.816		27.296	88.458		12.601	77.772		27.569	90.494		27.003	92.559
12.125	83.182		27.909	88.253		27.508	76.594		27.696	92.243		26.895	91.276		12.609	87.503		27.613	83.055		8.241	86.872
27.84	92.2		27.972	89.363		28.134	85.127		27.65	93.964		23.088	90.961		15.731	91.291		27.523	88.143		13.936	82.628
27.649	90.959		27.748	84.656		24.553	86.498		27.688	89.736		27.444	92.626		27.587	90.113		27.905	93.811		22.427	85.578
27.958	89.017		27.814	85.413		27.971	93.218		27.568	93.494		27.599	91.851		26.767	86.206		25.792	89.517		26.786	87.194
27.946	93.073		27.911	82.692		27.833	93.148		27.556	85.629		27.267	87.699		27.279	76.957		27.901	90.618		27.806	77.473
17.285	71.786		27.559	86.251		28.096	92.082		27.892	82.671		27.027	89.778		27.821	92.443		27.699	87.707		27.363	86.206
28.187	75.358		28.562	76.65		28.119	74.023		27.537	88.457		26.995	90.888		27.689	90.118		27.321	82.107		27.252	90.986
26.81	84.187		28.098	91.876		27.911	86.167		24.92	90.296		26.665	84.431		27.877	94.722		27.064	90.365		27.571	81.487
27.476	69.458		27.861	80.019		28.003	87.251		25.631	78.817		27.513	91.957		27.458	92.198		11.731	86.211		25.27	88.505
27.553	46.075		27.334	92.78		27.625	89.563		27.54	93.049		25.719	90.4		27.615	53.523		27.733	90.521		16.192	89.194
27.76	87.566		27.614	93.223		27.849	81.424		27.609	88.514		27.317	92.133		27.316	89.442		27.545	90.396		17.815	83.363
20.317	78.297		27.936	93.599		27.56	89.635		27.581	82.517		22.729	90.152		27.701	90.222		27.829	92.756		26.978	86.041
27.834	92.511		27.543	90.716		27.989	93.942		27.481	91.566		27.459	88.164		27.652	72.703		26.831	86.128		23.436	90.085
27.822	87.469		27.371	92.806		11.365	86.089		27.494	89.237		25.036	75.399		27.765	88.005		27.496	82.042		27.92	89.906
27.995	81.999		28.082	85.71		27.894	92.733		9.557	90.208		27.481	92.541		27.975	91.434		27.897	83.962		27.687	87.608
28.002	91.782		28.005	57.952		27.897	91.68		25.956	86.832		28.445	57.985		27.849	59.245		27.647	91.284		27.158	88.523
25.623	84.998		27.843	79.002		27.776	90.298		27.952	90.363		26.721	81.139		25.95	82.565		27.588	81.726		26.133	89.589
26.784	74.974		28.039	91.982		27.685	76.016		27.927	62.015		26.048	92.892		28.15	86.695		27.586	88.946		27.457	81.593
27.648	92.291		28.328	81.071		27.727	88.253		25.698	82.091		27.686	91.837		20.529	84.28		27.851	91.568		27.461	91.837
27.857	89.496		27.719	91.66		27.641	76.29		26.716	90.168		27.821	91.406		20.216	77.274		25.529	87.645		24.164	74.433
27.945	90.072		27.836	88.095		27.296	73.916		27.403	51.618		27.712	91.048		27.312	57.176		26.641	91.35		21.593	87.502
28.059	86.768		27.956	92.327		28.01	93.458		27.011	89.407		27.88	88.02		27.623	89.045		27.756	90.434		27.568	65.926
28.011	87.886		27.573	88.591		27.735	67.358		27.258	90.723		27.343	88.436		27.795	85.69		26.042	91.518		27.889	88.933
27.995	90.205		27.896	81.319		27.987	89.273		27.73	92.509		27.547	88.953		27.772	93.588		27.428	89.429		27.214	88.684
27.622	94.825		27.916	89.635		27.805	89.93		26.168	53.953		26.739	92.917		20.283	85.045		27.826	91.106		12.065	85.633
27.513	88.811		27.719	75.478		28.189	90.589		27.868	89.539		27.606	92.281		28.047	85.899		28.136	91.908		25.812	83.503
27.813	91.225		27.841	81.496		27.755	91.33		26.183	87.529		27.03	92.931		10.765	85.477		13.87	83.947		24.949	82.213
28.143	91.466		27.809	88.123		28.02	87.684		27.706	94.883		27.276	93.071		27.535	60.495		10.17	88.603		27.417	90.179
26.485	88.752		27.609	87.83		17.052	85.292		27.947	92.248		27.338	90.061		27.225	92.203		26.854	90.234		27.34	66.183
25.488	89.795		27.498	85.191		27.697	65.8		28.13	89.646		27.31	88.432		27.546	94.886		27.795	90.734		24.873	74.879
7.97	87.646		27.918	88.554		27.874	90.241		27.53	73.415		28.064	78.441		14.981	87.579		27.366	88.431		27.984	88.349
27.795	91.865		27.362	94.65		27.589	92.056		27.989	87.043		27.858	49.087		27.732	91.667		27.23	87.028		27.5	90.111
27.508	93.932		27.512	69.355		27.907	91.644		27.556	88.803		27.901	56.475		27.838	79.098		27.109	87.065		26.678	83.712
27.656	88.28		27.83	56.867		27.868	50.166		27.565	86.624		27.912	87.227		27.651	91.902		23.186	88.76		27.29	80.377
27.875	90.532		27.581	85.338		28.075	70.915		27.998	90.183		27.498	87.849		27.684	92.466		27.338	87.156		19.582	81.521
28.341	91.094		27.962	64.779		27.026	91.719		27.766	92.339		27.434	72.006		17.921	81.042		27.227	87.544		22.922	90.96
27.128	92.383		27.528	76.529		27.642	89.33		27.985	91.574		26.805	80.666		28.027	90.885		27.791	86.493		27.718	84.587
28.113	73.297		27.906	89.113		13.932	84.991		27.601	92.576		27.231	88.699		27.347	69.195		27.586	91.082		25.479	82.994
24.964	83.32		27.784	72.249		28.079	91.737		27.697	88.838		27.17	94.863		27.194	89.565		26.178	88.099		12.116	83.762
11.495	88.08		27.985	89.021		28.177	72.306		26.621	89.618		27.837	93.428		24.681	77.143		27.146	90.196		21.529	75.966
28.02	63.466		27.986	73.782		27.942	89.468		24.755	88.972		27.227	92.701		27.572	92.667		27.827	74.713		27.79	92.236
27.561	91.983		27.926	82.244		27.832	83.819		27.57	82.924		8.302	91.048		27.746	89.262		26.285	93.722		26.719	84.117
27.902	80.135		27.895	87.758		26.936	89.143		27.749	65.694		25.34	93.465		25.06	91.35		27.611	82.992		26.709	92.001
27.665	86.727		27.634	91.284		12.048	85.394		27.515	80.251		27.721	92.344		27.955	78.728		27.779	88.548		27.948	88.068
27.752	90.605		27.588	90.804		27.739	89.168		27.183	82.168		26.867	92.543		27.883	79.164		28.158	92.455		25.575	87.525
27.562	63.546		27.961	68.418		11.818	83.403		27.36	90.775		27.392	60.334		28.046	84.608		27.526	92.273		27.623	88.703
27.871	93.85		26.556	61.525		27.347	86.222		27.783	93.591		27.127	89.776		27.409	91.63		27.322	90.12		27.834	91.511
27.762	61.737		27.812	70.71		27.507	88.179		28.223	58.356		26.979	92.611		27.91	87.642		27.96	89.47		27.412	91.701
27.821	61.492		28.071	90.892		27.315	83.975		27.872	91.971		27.091	94.861		27.785	93.541		10.916	87.143		27.773	91.323
26.502	60.659		27.638	90.902		27.634	57.399		28.316	85.874		27.675	94.111		27.834	91.781		27.842	88.227		26.012	82.935
27.712	89.368		27.691	78.643		27.208	85.311		26.744	86.499		27.1	84.912		27.72	90.873		24.158	83.902		27.978	86.041
27.626	62.207		28.011	92.083		27.795	79.241		27.213	90.773		27.508	86.953		27.288	85.664		27.344	93.711		26.489	79.754
11.484	89.697		28.306	83.984		27.735	92.007		28.013	92.584		27.364	89.828		27.594	86.208		27.503	90.572		28.078	90.651
27.241	66.948		27.476	57.548		27.833	62.939		26.927	90.8		27.595	88.506		14.639	86.685		22.056	81.599		27.62	92.193
27.741	92.411		28.076	90.016		27.631	92.432		27.475	91.798		27.905	77.408		27.782	91.252		27.87	88.784		27.093	89.331
27.751	91.329		27.822	88.331		27.558	94.567		27.525	93.154		27.139	87.107		11.339	86.447		27.518	91.151		16.238	87.737
27.669	30.079		27.55	90.869		28.009	77.013		27.573	59.401		27.927	53.292		28.024	92.377		26.93	88.024		26.703	86.286
27.627	90.46		27.114	73.674		12.04	83.579		27.286	81.299		27.405	69.133		28.352	92.485		26.903	84.787		27.627	90.179
23.425	80.082		27.921	90.783		27.92	65.729		27.769	79.778		27.6	90.662		27.656	82.174		26.915	90.112		27.053	84.247
24.194	85.517		27.895	84.544		27.89	61.681		27.725	93.866		27.776	49.074		27.953	90.113		27.528	90.138		27.935	92.501
27.962	87.161		27.767	89.745		27.573	55.932		27.812	60.205		27.612	56.52		27.98	88.952		27.774	93.312		23.41	85.57
14.877	83.962		28.062	90.612		27.65	72.725		27.928	90.26		27.289	89.565		27.157	92.696		27.453	87.455		28.001	79.161
27.962	87.735		27.466	91.692		27.666	89.63		27.673	87.858		27.228	84.024		28.238	91.69		14.542	81.218		13.072	84.703
27.697	92.183		27.709	58.949		27.997	92.021		25.605	82.742		27.522	87.251		27.657	90.178		27.261	76.953		27.427	88.748
27.884	87.91		27.536	86.378		27.966	93.492		27.694	80.732		27.621	88.657		27.511	91.7		28.094	91.983		19.241	82.737
27.573	77.285		27.89	89.882		27.76	93.158		27.432	60.061		26.094	88.866		27.901	90.236		27.465	87.541		27.164	92.649
28.404	63.301		27.92	89.135		27.917	80.346		27.758	82.773		27.883	85.136		28.132	89.323		27.251	93.614		27.587	87.732
27.678	93.562		27.633	89.316		27.959	90.742		27.739	88.234		27.757	90.532		27.665	85.019		27.972	76.879		27.062	88.739
27.921	88.893		27.941	89.268		27.869	88.849		27.718	87.125		27.121	91.047		27.786	88.964		27.771	87.716		27.283	75.692
27.045	77.86		27.834	87.022		28.011	94.128		27.841	92.616		27.499	91.855		27.973	79.755		27.572	93.105		27.701	89.68
7.662	92.594		27.068	42.817		27.821	93.329		27.336	69.352		25.426	92.096		27.844	89.876		28.013	87.491		25.577	91.638
27.153	86.952		27.714	84.501		27.781	88.841		26.367	89.902		27.612	91.564		27.503	90.874		25.981	83.195		27.625	90.589
19.663	78.864		27.931	92.92		27.86	94.03		27.544	73.795		26.464	92.366		27.413	68.442		27.281	82.07		27.739	87.462
24.688	86.885		27.788	61.867		28.005	67.755		27.019	91.517		27.238	88.25		21.569	77.095		26.632	88.859		24.956	89.985
27.637	74.548		27.76	73.952		27.878	92.413		27.241	82.221		26.642	90.616		26.841	90.253		27.205	90.66		27.716	92.613
27.877	93.422		27.694	92.691		27.409	59.903		27.918	86.564		25.906	89.703		27.722	92.238		23.943	86.565		26.854	89.82
28.046	92.33		28	91.853		28.12	70.322		26.579	91.049		27.65	89.49		27.461	94.425		27.464	86.179		27.71	91.325
27.879	92.663		27.659	79.349		27.806	87.335		27.811	70.835		27.481	92.053		28.046	91.942		27.833	92.789		27.461	81.647
27.829	91.983		28.009	90.288		28.188	89.237		27.851	61.295		27.795	90.339		27.983	93.01		27.499	88.46		27.318	93.303
27.533	85.054		27.793	90.178		26.847	93.076		27.713	92.148		27.834	89.377		26.899	81.397		27.385	88.63		27.299	88.332
27.15	91.84		28.049	90.006		27.074	78.197		26.786	91.349		27.212	91.754		28.001	88.411		27.839	89.956		27.469	87.109
27.181	66.854		27.899	89.114		27.629	89.179		27.668	63.096		27.952	64.768		27.758	93.437		27.597	88.921		26.891	85.736
27.225	76.507		27.832	92.065		27.897	87.489		26.923	89.288		27.423	90.592		27.95	92.505		27.742	92.954		26.798	85.632
19.577	63.048		27.748	89.492		27.919	75.295		28.033	91.917		27.539	93.403		27.698	90.697		27.116	90.516		27.62	91.955
27.84	67.312		27.895	91.047		27.945	87.461		27.749	89.937		18.662	76.385		15.402	80.804		27.435	91.72		27.805	91.077
27.593	58.4		27.639	88.263		22.539	80.478		27.497	88.517		26.764	93.638		27.882	90.987		27.621	89.52		26.771	90.577
23.132	77.768		27.446	87.255		27.509	90.351		27.534	52.773		27.645	92.471		27.988	88.689		26.538	88.425		24.526	83.312
27.47	72.334		27.33	84.552		27.866	82.7		27.789	93.277		25.673	88.566		27.848	86.992		26.643	89.562		27.738	82.126
27.824	91.466		27.577	93.29		27.794	94.201		28.007	90.547		27.865	89.645		27.877	93.71		27.788	90.913		27.574	77.864
27.596	92.894		27.944	89.715		27.199	82.262		27.251	90.53		27.118	93.592		11.918	78.516		27.517	90.178		27.998	92.861
27.862	89.648		27.738	88.271		26.556	90.712		27.955	87.01		20.517	75.912		14.978	81.884		25.853	80.542		27.417	88.369
27.769	88.896		27.601	88.965		24.929	88.843		27.326	87.424		27.294	93.385		27.022	88.613		27.099	93.25		27.735	87.409
27.939	89.357		28.246	89.779		27.629	65.034		28.009	58.617		27.749	88.349		20.852	83.112		26.319	91.162		27.915	87.227
27.303	91.094		27.784	88.365		27.318	92.079		27.4	89.03		27.63	89.25		27.935	85.085		27.724	90.642		27.634	88.677
27.937	89.685		27.848	58.364		14.562	81.994		27.627	90.427		27.355	88.807		28.153	89.141		27.139	89.446		27.835	88.565
27.127	91.915		27.838	61.712		27.806	93.95		27.992	91.372		27.53	65.7		27.772	88.716		26.215	83.014		27.658	87.772
27.686	92.946		27.739	90.625		27.409	57.957		27.605	93.21		28.023	60.282		27.811	55.304		22.778	85.577		25.774	89.043
27.899	88.185		27.623	92.015		27.886	90.773		27.685	93.494		27.972	57.861		26.327	84.258		27.771	91.202		25.194	72.386
27.58	64.07		27.662	83.462		27.877	65.291		26.828	91.694		24.424	87.382		28.097	92.318		27.376	90.434		27.005	88.78
27.901	91.905		27.602	94.177		15.773	81.924		27.286	91.58		26.516	67.688		27.53	86.102		27.311	50.164		27.532	91.658
26.554	93.616		28.085	90.435		28.036	89.928		27.176	91.365		26.915	91.555		27.873	94.229		27.002	91.767		24.855	80.469
27.467	75.765		27.635	79.267		27.792	91.872		27.816	91.355		27.725	54.897		14.782	84.406		27.27	86.892		25.128	91.66
27.743	93.654		27.676	93.3		27.76	43.25		27.678	91.711		27.181	77.492		25.599	87.22		27.22	88.162		26.744	93.013
24.489	55.627		27.946	90.203		28.019	84.618		27.515	85.317		27.409	85.048		26.107	91.749		26.999	89.671		9.773	86.062
27.577	88.934		27.556	49.216		27.759	91.95		27.442	92.965		27.548	86.53		28.103	92.089		27.293	87.108		21.546	84.89
27.643	91.982		27.369	89.025		12.526	86.268		27.742	63.438		26.378	85.916		17.796	68.57		24.743	87.196		27.027	90.331
27.003	78.922		27.739	92.518		27.678	93.766		27.737	92.777		26.314	87.803		27.995	92.473		26.509	92.973		26.235	90.637
27.32	88.691		27.618	90.021		27.624	93.351		26.574	93.807		27.064	79.339		28.242	88.885		27.261	83.187		26.104	85.583
27.918	92.04		28.08	57.96		27.082	93.641		28.247	87.369		27.638	93.026		28.213	90.449		26.888	90.002		26.941	85.106
27.612	85.727		27.56	91.732		27.48	90.876		27.428	74.638		27.767	93.502		27.882	80.342		27.47	82.553		27.574	89.665
27.845	88.555		28.025	88.065		28.073	89.111		27.983	90.412		27.617	84.59		27.549	87.176		27.169	92.176		26.807	86.991
28.179	84.376		27.642	84.475		27.785	85.621		26.21	90.076		27.739	87.098		27.964	54.488		28.006	91.235		27.356	92.981
27.797	93.49		27.497	82.34		28.296	72.497		27.365	82.473		25.615	90.07		27.683	83.623		27.904	81.564		27.686	78.249
26.61	91.241		27.743	94.716		27.987	90.696		28.094	77.739		25.791	88.914		27.756	92.9		27.399	88.847		27.746	89.284
27.876	76.341		27.7	63.971		27.962	92.209		27.649	92.504		25.958	92.527		27.524	88.635		27.893	88.133		26.972	85.431
27.742	91.394		27.788	72.597		28.082	91.916		27.996	53.769		27.636	89.939		28.144	84.968		27.685	88.049		22.603	83.323
27.745	91.884		27.987	86.729		27.767	62.217		28.162	89.03		27.159	90.763		27.631	92.263		28.013	87.451		16.03	77.995
27.504	61.436		27.539	87.93		27.753	91.796		28.018	78.79		25.937	92.898		26.952	68.635		28.173	79.229		16.462	74.381
27.571	87.384		27.928	64.226		27.585	93.344		27.625	74.872		27.673	75.557		27.836	90.093		12.672	85.036		27.362	91.412
27.221	88.463		27.402	82.999		27.673	82.068		28.146	61.323		26.212	86.636		27.643	86.383		27.835	66.882		27.165	94.245
27.827	89.833		7.913	88.697		17.011	84.742		27.738	58.09		27.282	89.323		27.512	72.809		27.719	79.016		25.443	86.919
27.825	87.264		27.538	88.736		27.661	90.169		27.472	84.117		27.216	88.67		27.551	92.293		27.083	91.741		25.755	90.293
27.525	91.119		27.894	55.878		27.64	89.958		27.739	91.032		26.915	89.301		26.846	85.64		27.115	90.848		21.431	86.02
28.053	91.191		27.761	84.9		25.316	87.361		27.79	87.635		27.232	91.72		27.643	90.119		25.089	90		27.294	89.262
28.024	92.43		27.676	90.475		27.717	84.742		27.714	71.802		27.765	62.995		12.202	84.376		26.991	91.675		26.157	92.841
28.02	82.729		28.286	70.656		28.13	90.856		27.516	90.199		26.746	89.56		26.873	85.252		28.303	86.907		27.661	89.155
24.992	88.068		27.349	51.852		27.99	61.853		28.389	54.174		27.528	77.292		26.426	87.736		27.836	89.476		27.677	80.05
9.562	80.728		28.456	71.695		27.912	89.99		27.917	84.156		27.445	88.071		27.94	92.247		28.124	73.577		23.679	86.598
24.023	87.817		27.338	70.572		27.366	91.132		26.812	78.284		27.182	90.234		27.571	89.911		27.679	88.578		27.302	60.94
16.413	82.483		27.735	88.308		25.409	83.429		27.934	86.557		25.727	92.265		18.993	75.423		24.992	72.601		27.334	87.95
27.332	90.527		27.776	88.252		26.832	85.932		27.097	66.545		22.238	81.614		27.514	87.278		26.5	90.3		25.535	87.66
28.212	91.086		28.181	90.947		27.28	88.891		27.596	91.836		26.109	60.512		27.797	90.661		27.599	93.22		27.497	77.329
27.633	89.257		27.885	68.891		27.962	89.141		27.625	90.16		27.122	91.575		11.913	88.318		27.007	86.568		27.218	92.695
27.458	94.912		27.9	83.364		27.983	75.294		27.714	88.538		26.513	88.207		27.555	90.762		21.768	87.196		27.453	90.378
28.077	93.499		27.635	68.132		27.381	90.9		27.99	88.959		27.424	90.479		26.754	87.925		22.045	84.612		19.099	80.305
24.647	88.39		27.78	89.296		26.16	89.128		26.8	91.878		27.43	64.722		27.842	89.401		27.651	92.137		27.555	88.326
28.124	68.008		27.858	90.103		13.897	84.724		27.432	90.985		27.688	82.795		27.788	89.114		27.551	59.015		27.71	84.412
28.069	70.383		27.252	83.932		15.327	82.37		27.259	89.127		27.529	87.192		25.108	85.132		27.7	84.266		27.617	90.388
9.911	86.577		27.177	79.654		27.73	75.95		27.576	92.062		24.133	69.151		27.878	93.569		26.87	89.037		25.967	90.683
27.801	93.195		27.859	86.869		28.131	86.909		27.608	51.386		26.65	63.799		28.339	89.047		27.442	91.476		27.748	62.339
28.31	89.64		28.062	85.387		8.271	89.629		27.24	58.407		26.896	87.09		16.472	77.706		27.707	91.64		18.339	84.313
27.768	77.647		27.666	91.445		16.849	86.553		27.462	92.397		26.83	84.984		15.74	79.251		27.808	86.609		27.096	85.777
27.838	90.653		27.245	77.245		27.65	90.011		27.97	54.713		26.544	88.563		27.932	92.339		26.79	93.758		15.018	82.934
28.193	87.79		27.712	60.099		27.428	84.191		26.992	88.387		27.493	79.289		27.5	90.808		27.916	90.423		27.171	90.427
27.475	89.689		28.17	90.564		27.534	86.145		28.002	79.864		27.111	83.356		27.2	90.432		27.028	90.985		27.269	89.936
27.595	88.205		27.691	93.756		28.191	87.901		28.008	78.601		27.774	88.466		27.855	84.497		27.744	92.315		27.367	90.552
27.903	88.952		27.854	83.44		26.521	90.541		25.868	92.188		27.173	89.534		21.286	87.323		27.264	72.475		26.806	92.855
27.382	78.773		27.298	88.951		27.358	94.541		25.005	82.729		27.626	90.136		27.851	88.586		26.807	92.652		28.223	90.635
19.436	77.552		27.76	90.073		27.575	95.162		27.938	87.217		27.768	86.978		27.679	89.303		22.87	70.67		24.673	86.596
27.415	93.294		28.149	76.209		27.686	92.73		28.025	87.805		26.664	91.396		28.062	94.724		27.192	84.431		27.809	89.71
28.078	92.653		27.436	63.206		27.671	69.537		26.994	65.091		27.545	92.637		27.317	91.494		21.628	81.776		16.63	80.739
27.558	92.241		27.722	92.137		28.201	82.639		27.259	88.45		27.334	88.395		27.658	67.359		27.344	91.877		27.617	88.217
27.445	94.095		28.032	89.764		13.298	86.728		27.464	75.41		27.689	85.859		26.736	93.805		27.771	76.103		27.931	63.284
27.779	89.509		27.644	92.598		27.608	90.839		27.208	90.653		27.672	87.893		27.518	78.211		26.957	90.114		21.455	85.768
27.752	92.762		27.796	88.786		26.289	91.203		26.672	85.795		13.987	88.139		27.364	89.049		27.895	53.756		27.475	90.824
27.699	90.528		27.725	92.065		27.86	92.629		28.172	92.023		27.221	91.277		26.142	89.528		27.725	92.625		27.147	91.856
25.622	87.016		27.851	89.358		27.781	89.062		27.977	44.083		25.149	87.684		27.787	85.976		27.766	84.307		27.196	90.028
27.604	74.672		27.757	83.093		27.277	87.416		27.66	91.464		24.823	78.537		26.919	93.307		27.95	93.235		24.319	88.517
23.041	86.523		27.904	64.34		27.485	61.405		27.015	90.785		26.778	83.994		27.123	89.934		27.024	91.85		27.748	85.88
27.755	91.304		27.925	85.053		27.651	80.97		28.099	89.707		26.746	89.883		27.051	92.016		27.6	94.147		27.788	66.883
27.877	84.293		28.082	90.916		27.675	89.443		26.49	52.027		27.091	92.184		27.209	93.235		28.012	71.573		27.75	93.245
14.749	78.605		27.524	75.695		28.016	86.911		27.647	92.615		27.343	93.567		27.481	89.495		23.215	86.277		27.803	89.398
17.451	76.963		28.04	74.72		27.567	86.934		27.994	62.776		27.208	94.263		27.899	77.164		27.709	92.522		28.412	81.708
27.11	89.05		27.681	88.26		27.685	75.091		27.661	82.352		28.279	80.318		27.607	88.076		28.293	79.155		27.132	89.927
27.451	92.722		27.912	85.988		27.553	92.21		26.97	91.383		18.96	87.993		27.955	92.644		27.543	91.048		27.825	92.078
27.752	66.835		27.801	67.623		27.851	87.866		24.203	84.063		27.298	87.705		27.391	82.681		27.909	81.196		25.627	89.219
27.495	78.906		27.981	86.209		27.753	89.791		26.779	89.215		27.94	90.749		27.442	84.22		27.025	93.014		13.528	81.334
28.053	91.185		27.884	90.815		28.08	73.388		27.314	82.038		27.781	89.689		13.061	86.036		27.822	81.009		26.962	84.339
28.021	91.72		27.616	89.879		27.663	83.708		27.278	62.428		27.382	89.598		21.704	79.327		27.779	94.597		22.873	90.583
28.006	93.979		28.22	71.047		20.152	89.979		27.867	91.062		27.75	90.299		27.336	88.059		26.882	89.744		27.52	88.621
28.096	86.818		27.809	91.623		13.377	84.245		27.992	77.695		26.44	90.23		27.942	88.618		27.245	88.538		27.566	89.697
27.142	89.643		27.956	87.141		21.062	86.199		27.885	91.561		27.551	92.927		14.444	81.677		27.602	92.218		27.321	91.456
26.417	87.198		27.436	87.819		28.126	87.152		27.993	85.69		26.939	77.827		26.617	92.324		27.527	86.788		27.981	88.541
27.996	83.047		27.737	84.642		27.176	89.941		26.557	90.045		27.301	90.859		18.669	83.07		27.631	91.607		27.624	91.6
27.834	77.362		27.549	94.246		27.803	88.766		28.081	51.181		10.945	86.672		27.464	90.87		27.859	61.627		27.537	86.741
27.893	81.737		27.832	74.558		10.725	85.927		27.181	87.028		27.359	90.089		7.575	89.18		27.336	93.712		27.481	90.437
18.631	76.225		27.707	85.161		27.752	91.517		28.063	92.659		18.317	85.524		27.926	91.851		24.459	88.943		9.913	89.599
23.99	82.688		27.481	86.178		28.031	89.323		27.599	90.65		23.965	91.037		28.064	92.998		27.659	88.063		27.829	87.962
23.257	84.776		27.833	86.86		27.575	86.033		27.812	86.897		26.917	90.459		27.546	71.794		28.189	92.081		27.066	93.821
27.591	91.161		27.991	86.313		27.798	64.919		27.657	79.175		27.497	92.455		27.805	80.685		27.777	90.418		27.728	90.537
27.483	75.018		27.945	84.084		27.434	94.324		27.663	83.881		26.671	94.169		27.756	88.556		27.936	90.643		28.001	78.845
27.81	49.345		27.783	85.837		27.876	88.008		27.599	64.985		26.343	85.423		27.626	91.06		26.355	90.206		27.274	85.031
10.874	85.277		27.808	89.751		27.232	91.903		27.391	89.692		18.924	86.515		28.168	91.009		27.718	89.689		27.74	86.987
27.943	88.023		27.694	88.312		27.925	84.693		27.412	89.934		27.645	85.736		27.392	88.954		27.852	90.637		28.203	78.248
27.689	90.473		27.46	81.967		27.817	92.365		27.674	88.577		27.992	50.168		27.265	90.574		28.053	87.139		27.266	56.089
27.599	89.531		28.144	79.87		26.866	81.413		28.142	91.784		27.746	87.162		27.892	51.423		27.865	87.432		27.3	94.247
27.568	87.669		27.884	89.177		27.78	71.321		27.642	91.073		26.427	57.964		27.074	73.446		25.429	86.63		27.748	90.776
27.8	89.784		27.768	91.106		27.862	88.46		27.818	88.753		25.68	61.799		27.669	87.138		26.193	86.76		26.528	94.083
27.883	86.969		27.873	78.92		27.145	87.955		27.163	91.81		21.596	87.186		27.911	91.911		27.324	78.057		28.013	90.926
27.671	90.885		27.455	60.434		27.935	93.164		27.568	85.062		27.492	50.223		27.634	90.567		27.702	90.65		27.773	86.064
27.537	87.052		27.639	71.053		25.738	87.264		27.759	87.607		27.45	92.22		27.77	90.505		27.472	90.146		8.966	89.19
27.808	87.451		27.778	88.201		27.655	64.165		27.028	88.678		27.479	94.465		27.403	89.542		27.376	81.92		28.141	79.158
11.591	89.518		27.854	92.446		27.749	90.673		27.765	89.31		27.603	92.715		27.771	90.784		27.665	89.979		27.808	86.138
26.631	94.125		28.215	86.82		27.305	90.259		27.639	90.003		26.753	90.769		27.65	74.755		27.396	91.554		26.462	90.648
10.767	83.685		27.767	61.137		27.905	93.903		27.462	89.163		27.502	90.724		27.931	61.327		27.324	91.747		23.886	80.781
27.906	95.371		28.029	89.584		27.867	90.077		27.589	90.942		26.238	90.774		28.036	84.507		27.025	94.113		27.232	91.488
11.036	88.743		28.014	76.855		26.444	93.067		27.824	93.816		21.673	87.847		10.006	88.833		27.735	75.013		12.723	87.45
27.643	85.776		27.736	85.922		27.767	96.066		27.238	92.309		27.401	92.527		7.753	90.805		27.08	91.98		27.736	89.155
27.931	81.919		27.669	90.097		27.802	90.058		27.884	87.345		26.124	92.628		27.799	78.239		27.554	68.305		27.572	85.483
26.959	86.365		27.443	67.476		27.622	75.368		27.065	79.584		26.793	83.532		27.908	91.256		27.521	90.985		24.446	86.179
27.246	85.136		27.443	91.29		27.76	90.769		28.428	62.738		27.562	74.881		27.038	67.334		27.279	85.495		26.307	88.534
27.909	67.892		27.831	89.128		26.228	88.063		27.507	87.327		27.541	79.075		27.534	88.831		26.858	83.72		17.572	75.484
19.204	76.625		27.511	89.515		27.454	88.068		27.538	84.584		21.656	80.868		26.984	82.923		27.186	92.937		13.83	77.451
27.846	89.695		27.409	89.93		28.154	89.297		27.499	90.509		26.759	93.562		27.156	83.503		27.907	88.21		8.491	90.848
27.754	94.459		27.592	86.636		27.983	83.781		27.468	68.812		12.377	90.953		28.042	80.364		27.77	85.905		27.2	81.722
27.915	74.713		27.727	93.639		27.657	90.747		28.17	54.682		21.563	83.024		12.19	84.913		27.847	84.239		27.409	87.247
27.783	90.875		27.449	90.249		28.103	52.973		27.728	83.567		26.996	92.976		27.447	81.469		27.577	92.21		27.783	89.849
27.812	76.907		27.7	88.581		27.899	91.65		26.705	84.315		27.425	88.103		27.407	88.507		27.466	70.365		22.504	86.391
27.472	90.934		27.809	93.409		11.789	81.883		28.089	90.546		27.084	92.242		27.991	88.466		20.359	84.083		26.771	88.913
27.764	92.239		27.583	76.859		26.018	88.021		27.832	92.197		27.209	87.225		22.863	84.53		26.134	90.896		7.7	89.993
27.425	95.381		27.703	49.546		27.583	89.022		27.448	80.723		26.926	91.494		26.678	47.243		27.86	71.115		10.611	84.38
27.279	80.912		27.613	89.669		27.811	73.457		27.555	63.29		24.788	91.565		11.406	80.973		27.796	89.898		26.204	92.367
9.397	87.761		27.816	87.261		27.474	90.109		27.772	88.6		27.139	91.907		27.554	85.13		27.314	85.609		27.399	90.203
27.901	90.246		27.474	88.229		27.973	84.315		27.985	89.96		27.723	91.172		18.187	79.993		27.664	92.295		22.08	84.496
26.82	80.365		27.831	89.681		15.879	83.527		27.817	90.024		26.689	71.785		28.176	94.116		27.771	92.606		13.791	81.438
27.617	81.989		27.66	83.629		27.116	79.572		27.575	74.049		27.131	85.631		27.394	87.686		28.049	91.953		27.652	87.791
27.57	93.009		28.23	90.964		28.051	42.862		27.747	85.862		27.822	93.3		27.275	88.894		27.582	82.372		27.256	91.206
16.959	79.224		27.271	91.35		27.518	83.232		27.927	88.929		27.545	75.777		27.793	92.421		27.904	91.445		25.841	91.514
26.437	81.079		27.743	86.507		27.614	81.862		27.837	89.07		27.315	88.84		27.878	90.98		27.827	59.862		27.614	92.722
27.846	89.4		27.573	92.678		27.36	66.757		27.935	91.113		22.835	88.558		27.749	94.794		24.763	84.008		27.788	91.617
11.971	83.433		27.827	91.675		27.426	63.503		27.465	72.155		27.583	63.267		26.941	84.744		26.414	88.137		21.446	89.13
25.079	90.917		27.535	84.214		27.95	60.873		27.641	88.552		27.173	78.539		27.74	88.338		27.576	89.204		27.315	89.107
27.878	92.196		27.925	73.252		27.817	79.064		27.635	77.452		27.431	93.662		27.116	87.903		27.586	92.66		27.275	91.336
27.598	72.913		27.681	87.396		27.116	60.33		27.807	66.629		26.982	88.408		27.853	94.306		27.937	75.88		27.212	62.264
27.853	85.462		28.238	47.9		27.504	94.936		26.923	89.443		26.835	90.882		27.706	90.854		24.049	59.075		27.603	89.289
27.622	91.556		27.675	86.511		27.645	88.395		27.378	79.413		27.553	90.422		28.198	89.915		27.824	92.27		11.341	87.377
27.926	92.161		27.654	93.055		8.863	90.523		27.786	88.954		27.637	81.5		27.678	90.26		15.372	83.714		27.677	78.798
27.115	79.086		28.049	87.846		26.929	90.459		27.972	91.452		27.789	88.462		27.276	75.021		27.734	88.385		26.856	86.361
27.416	91.447		27.844	49.103		27.978	87.74		25.614	89.528		27.631	84.372		10.498	85.454		28.106	79.87		27.539	92.527
27.869	61.793		27.726	86.153		28.098	50.555		27.417	89.994		27.918	80.568		27.572	87.037		27.417	91.011		27.196	86.642
27.287	85.455		27.94	88.191		27.845	90.661		27.863	91.227		27.056	89.717		27.89	86.888		27.859	83.915		11.586	89.511
27.851	88.588		27.902	65.49		28.481	87.613		27.491	86.913		26.734	71.357		27.789	81.545		26.746	91.324		26.553	90.826
27.646	90.516		27.574	72.623		27.858	89.116		27.167	58.769		27.441	92.722		27.836	85.31		27.381	90.803		27.785	86.279
27.868	92.479		27.593	83.295		27.901	85.048		27.039	87.145		27.085	92.098		27.876	88.376		26.392	86.448		27.715	93.292
28.072	92.933		28.016	90.367		13.439	86.058		26.917	93.925		27.431	65.43		27.658	84.666		27.191	83.15		27.242	85.51
27.504	78.939		27.955	88.113		27.002	80.901		27.66	87.53		16.793	85.049		27.416	91.171		27.506	84.994		27.022	70.675
27.725	89.19		27.713	87.989		27.489	83.969		24.681	88.772		27.522	88.395		27.904	86.514		28.583	63.16		27.7	86.86
28.261	86.486		27.743	67.62		28.208	91.497		26.967	71.058		28.096	79.654		27.927	90.101		27.929	90.14		27.696	91.358
27.651	89.409		27.753	58.92		28.081	90.828		27.616	91.109		27.396	91.112		27.783	91.822		28.135	88.335		27.703	89.277
27.322	87.054		27.8	88.124		16.097	80.477		28.096	92.707		25.348	89.759		14.303	89.023		27.839	86.298		27.525	85.726
27.928	85.496		27.55	88.814		11.379	81.797		27.619	91.11		27.635	75.025		27.735	87.95		27.827	83.868		17.797	82.291
27.839	71.13		27.564	90.247		21.016	61.337		27.576	89.724		27.418	88.775		27.669	87.677		27.887	90.76		19.311	76.83
28.042	87.863		27.51	80.815		12.574	84.357		27.112	88.084		27.602	90.123		27.604	85.648		27.83	86.514		26.973	93.356
27.211	92.979		28.017	89.32		27.312	92.762		27.915	72.535		27.969	90.445		26.202	88.878		24.762	86.901		15.463	77.017
28.01	86.578		27.596	84.071		27.129	83.774		27.39	78.442		25.118	86.412		26.291	83.05		27.648	89.251		27.09	88.418
27.661	76.863		27.745	90.549		27.499	87.831		27.864	79.828		16.916	84.978		27.546	85.09		25.797	87.115		27.261	88.162
27.737	89.196		27.921	83.285		27.886	89.911		27.618	90.058		27.927	87.313		27.976	77.286		27.454	92.704		25.945	88.963
26.965	85.155		27.629	82.828		27.449	89.615		27.879	87.087		27.768	88.877		27.661	89.989		27.582	91.043		27.612	92.943
27.814	82.286		27.713	90.989		17.356	82.425		27.345	91.696		28.4	48.308		27.984	93.203		27.889	89.373		26.925	85.189
27.694	90.528		27.933	82.565		27.088	87.488		27.967	82.13		25.961	90.01		25.228	90.023		27.731	90.524		27.948	90.16
28.092	86.478		27.742	86.114		28.119	89.752		27.93	88.36		27.067	91.854		27.395	83.723		26.933	85.194		28.234	72.296
14.225	87.841		27.357	67.246		27.896	81.418		27.564	88.043		26.14	87.662		14.489	82.404		27.086	87.952		25.923	86.919
27.586	92.244		27.709	81.711		21.975	78.238		27.919	84.18		28.078	73.044		28.195	89.694		27.95	68.615		22.184	88.731
27.857	79.827		28.207	90.12		27.589	87.456		28.013	63.002		23.345	77.25		27.707	87.466		26.083	83.539		27.821	91.334
27.81	94.396		27.798	92.178		27.913	90.223		28.049	67.749		27.741	66.935		27.97	54.495		26.334	89.196		25.732	83.486
27.836	92.266		27.728	88.512		28.061	66.367		27.712	88.95		8.883	89.832		9.113	88.548		25.272	87.81		27.058	89.082
12.602	83.186		27.855	91.05		27.735	91.669		27.684	79.898		26.909	84.192		28.111	87.596		27.801	91.944		19.228	70.14
27.865	89.006		27.615	89.91		27.903	92.199		26.956	87.294		27.42	88.718		27.931	91.528		27.811	89.308		27.243	88.791
27.547	74.522		27.931	84.809		27.588	87.577		28.25	90.46		27.529	87.265		27.67	92.38		27.657	90.423		27.41	92.131
11.9	86.824		27.797	88.966		27.583	73.852		26.572	92.432		26.448	83.041		27.881	84.629		27.115	90.588		23.21	78.06
27.888	85.547		27.986	91.21		28.113	79.379		27.15	80.915		27.187	88.593		27.598	93.806		26.04	90.112		23.018	90.254
27.53	94.031		27.864	89.466		27.736	67.389		27.747	88.095		21.065	88.348		28.042	90.655		27.956	91.179		27.433	90.746
21.981	89.342		27.845	91.724		10.943	84.305		27.598	73.683		27.294	91.795		27.986	89.065		27.637	90.325		27.479	89.05
27.742	89.868		27.782	91.978		27.778	88.613		28.035	85.731		26.062	93.285		27.183	90.328		26.895	90.317		25.988	89.284
27.148	66.17		27.658	89.136		27.667	75.284		27.582	47.613		27.107	92.652		27.903	91.052		26.344	91.28		28.005	86.757
27.839	79.603		27.928	90.115		27.201	84.75		27.849	75.256		26.833	91.957		27.46	88.863		27.753	81.32		27.382	92.14
27.775	90.573		27.516	87.216		27.663	66.499		27.773	83.795		27.385	89.235		27.498	91.387		26.74	86.034		27.654	61.205
27.34	53.068		27.994	88.985		27.659	91.05		27.722	89.673		27.121	91.844		27.801	92.27		27.299	91.566		27.567	90.713
27.283	94.159		27.68	89.793		28.116	90.623		26.319	92.123		27.145	92.706		11.748	81.38		27.808	90.236		24.676	87.086
28.157	90.622		27.61	80.047		27.29	91.515		27.612	90.627		26.451	87.828		28.097	88.61		27.666	74.642		27.469	58.417
27.053	67.13		27.924	82.8		27.653	92.227		27.539	61.504		28.101	89.469		25.356	93.056		27.89	56.459		27.841	78.001
27.726	87.415		27.712	83.933		27.796	88.891		27.433	88.469		27.465	78.364		27.767	87.321		27.791	58.255		27.494	81.987
26.884	87.786		27.96	93.509		25.081	85.413		28.048	81.221		28.123	69.743		28.211	72.966		28.059	72.274		27.466	90.34
26.663	89.889		27.688	81.333		27.745	88.499		27.644	84.563		28.024	92.769		12.41	89.057		25.434	89.859		11.091	80.896
26.798	89.385		27.751	49.017		27.101	80.177		27.77	90.1		27.251	60.652		27.732	89.435		27.974	91.78		27.301	89.532
9.191	86.563		27.592	93.218		27.318	90.657		27.916	89.248		27.885	80.06		24.454	89.293		27.636	86.615		18.998	80.509
28.006	85.447		27.585	91.218		27.798	91.289		26.956	90.749		27.394	83.454		11.83	83.229		21.36	86.326		9.871	84.055
26.475	83.851		27.584	87.974		27.478	83.207		27.224	77.675		27.637	90.395		28.222	85.739		27.258	90.865		28.12	80.859
27.486	86.453		27.684	90.343		28.02	86.189		27.37	88.598		27.375	89.737		27.765	89.953		28.023	89.645		26.171	91.547
27.62	73.136		27.858	87.268		27.717	84.704		27.387	88.72		27.594	73.642		27.028	78.621		27.731	91.506		22.3	87.889
27.844	92.569		27.158	86.831		28.32	92.971		27.789	92.731		27.617	69.129		27.789	90.897		24.706	64.92		27.793	81.415
27.68	91.298		27.916	92.038		27.776	81.156		27.345	78.566		26.992	90.947		27.711	91.889		27.666	92.075		27.758	88.795
28.001	87.279		28.036	88.27		27.778	90.433		25.285	91.667		27.428	85.952		27.642	92.368		16.055	73.59		27.062	94.513
27.46	72.405		27.893	89.038		27.841	84.046		27.917	89.7		14.461	86.825		27.843	87.741		27.867	89.984		27.602	88.148
27.754	85.897		27.828	73.792		27.063	81.13		25.764	89.447		13.782	80.645		16.6	74.107		27.74	87.988		22.762	89.862
27.83	91.578		27.16	88.07		26.987	88.446		27.553	82.583		26.567	91.07		21.187	80.267		25.695	90.316		27.57	86.715
27.506	85.245		27.914	88.116		24.177	73.347		27.801	63.698		27.944	92.938		27.976	83.903		27.728	90.497		28.003	83.616
27.881	93.071		27.963	90.213		27.344	74.591		27.725	89.668		8.724	88.866		27.82	89.238		27.926	78.124		28.035	82.343
27.882	88.064		27.615	86.992		27.58	53.401		27.538	89.021		16.368	84.158		27.386	91.988		26.479	90.977		27.105	95.59
27.513	89.181		27.542	93.957		27.339	53.83		27.599	49.109		27.259	90.969		27.95	57.849		27.586	92.809		25.941	85.217
27.646	72.992		27.674	78.8		26.96	93.835		27.966	90.589		27.059	84.3		27.535	88.104		26.039	91.579		26.657	89.254
27.605	90.985		28.022	80.636		27.701	81.44		27.935	74.891		27.509	83.017		28.052	84.65		27.8	91.603		27.947	74.438
28.267	90.583		28.094	87.718		28.103	65.697		27.769	93.964		25.984	90.436		27.78	86.663		28.094	90.218		27.137	92.315
26.562	88.457		27.587	81.634		27.747	81.326		27.679	91.015		26.848	92.987		27.604	79.148		27.875	86.641		27.878	88.433
27.316	89.864		27.777	79.858		27.693	86.912		27.774	91.484		27.918	82.074		27.953	80.388		27.852	87.324		28.078	89.936
25.021	85.311		27.845	91.459		27.682	89.794		27.953	67.286		27.756	92.606		27.849	85.798		27.792	85.318		27.384	90.831
27.84	89.802		27.914	87.419		28.108	68.024		27.951	86.866		27.844	88.979		27.917	85.349		27.985	92.963		27.272	91.936
27.882	88.27		27.741	93.007		28.094	89.598		27.444	72.986		27.765	90.358		27.176	92.099		26.4	90.763		28.038	89.78
27.628	93.954		27.593	86.903		13.713	82.43		27.706	95.036		27.861	61.124		27.681	70.159		26.611	89.384		27.177	90.852
8.382	88.792		27.835	77.77		28.219	93.637		27.851	89.18		20.436	85.112		27.917	87.286		27.874	92.775		27.753	89.225
20.943	82.534		27.719	94.027		27.75	54.64		27.834	62.784		27.355	72.593		28.188	92.712		27.691	89.995		13.784	81.739
19.407	79.671		27.528	81.067		27.505	86.076		27.971	93.974		27.231	92.206		27.649	76.839		27.389	86.914		15.385	87.919
27.469	91.565		27.685	84.851		13.461	85.915		20.731	82.051		21.175	86.25		28.187	89.021		26.894	78.707		27.698	76.384
13.483	72.373		27.982	91.27		27.924	89.248		26.014	89.511		27.035	94.105		27.909	90.955		27.909	90.576		27.707	90.477
27.67	89.866		27.863	88.818		27.911	74.967		27.291	87.286		10.95	90.121		28.13	89.253		24.977	88.546		27.714	89.132
27.959	89.04		27.759	91.357		27.999	90.562		28.003	90.298		26.278	90.503		28.026	91.625		27.653	82.652		13.746	84.686
28.043	94.15		27.614	89.762		22.955	80.619		27.222	89.393		27.001	76.177		27.693	90.465		27.663	91.638		27.634	88.689
27.726	93.511		28.041	83.52		27.884	91.73		27.617	89.373		27.46	91.537		9.893	85.749		27.202	87.517		28.165	88.533
26.537	78.311		27.947	72.651		27.973	93.305		27.688	92.434		26.55	90.668		27.625	90.531		28.13	74.468		27.45	60.543
27.348	41.754		27.597	92.273		27.471	63.735		27.653	92.84		27.045	68.43		15.866	82.946		28.051	91.606		27.614	89.401
27.691	90.941		28.049	79.924		27.486	90.332		27.614	90.2		18.831	86.453		27.775	84.579		27.408	89.7		8.833	86.408
27.778	91.81		27.723	94.13		27.988	91.844		27.502	89.564		26.152	86.744		10.053	87.741		27.991	56.192		23.43	87.583
26.427	87.795		27.709	84.841		27.47	85.508		28.231	80.914		27.542	87.69		27.178	86.231		27.832	88.607		28.411	52.264
27.826	87.768		27.345	88.717		27.757	83.52		27.664	90.393		27.795	91.259		27.852	86.238		27.672	87.867		27.813	54.895
11.589	79.632		27.267	87.6		27.89	73.348		25.912	90.805		27.224	91.276		28.039	54.382		27.743	80.069		11.869	85.477
27.957	87.088		27.637	85.395		27.959	89.013		27.788	91.892		26.794	88.395		27.67	74.608		13.841	82.74		27.29	90.263
27.693	91.27		27.541	88.471		15.98	72.94		27.135	91.734		27.843	47.31		28.237	91.159		28.157	87.705		28.118	55.202
27.92	90.974		27.863	90.089		27.758	91.144		27.596	94.772		27.36	87.453		28.534	80.249		27.999	88.935		24.324	83.8
27.135	90.244		27.538	71.598		27.821	83.586		28.093	90.79		23.913	88.885		27.965	78.843		27.782	86.931		28	89.568
27.549	82.087		27.805	90.807		27.54	87.31		27.028	90.946		27.198	79.298		27.758	88.687		25.615	87.781		27.746	83.9
27.845	87.49		27.797	89.003		27.721	91.387		27.327	88.69		27.633	91.4		27.461	60.171		28.035	92.5		26.09	90.987
27.775	90.515		27.648	90.951		27.347	93.551		26.704	92.275		27.399	92.149		27.678	86.93		27.545	91.081		27.081	91.553
27.596	90.747		27.542	88.387		27.737	90.717		27.341	91.327		27.676	57.491		27.715	58.182		26.315	75.7		27.149	85.931
26.777	90.192		27.623	93.086		28.009	87.29		27.285	87.36		26.586	89.423		27.686	93.108		28.142	92.112		27.124	90.816
13.802	85.701		27.396	73.434		26.375	90.007		27.801	71.278		21.404	89.681		26.7	89.195		27.899	90.472		27.75	85.598
28.094	60.35		27.165	72.523		27.998	94.05		26.541	92.078		27.18	91.817		27.779	83.51		26.462	92.843		23.366	54.976
28.106	48.827		27.376	90.752		27.3	86.364		26.07	75.347		27.451	90.053		28.489	59.337		26.883	86.395		27.596	87.576
27.937	79.372		27.489	68.378		28.165	78.767		27.754	85.268		27.831	91.114		27.867	90.269		27.977	89.29		20.261	84.61
27.893	91.102		27.799	62.372		27.699	87.791		27.121	89.861		27.535	89.731		27.919	86.69		27.72	86.189		16.188	83.56
27.519	91.333		27.498	89.79		27.814	93.256		27.706	90.88		27.595	91.616		27.887	63.405		27.778	87.703		27.35	83.266
27.845	91.018		27.912	92.331		27.919	90.215		27.368	81.272		27.265	90.629		27.546	92.204		27.49	89.972		27.275	91.501
27.795	91.693		28.04	90.868		27.868	93.074		27.432	90.134		28.005	70.637		21.223	82.252		27.884	86.53		26.373	81.926
26.729	92.762		27.748	92.208		27.873	91.23		27.865	61.083		26.492	85.445		25.979	85.338		27.654	82.286		27.014	94.467
26.907	91.09		27.587	84.641		27.657	91.372		27.532	83.253		26.85	93.835		22.606	81.753		17.898	81.692		27.059	90.196
27.743	80.421		27.669	87.288		27	88.84		27.653	85.931		26.509	89.656		13.874	84.621		27.81	88.338		27.52	89.68
28	92.665		28.007	90.863		27.726	89.635		27.069	92.351		27.051	90.69		27.502	83.97		27.785	86.043		27.04	92.275
28.14	70.4		27.486	87.497		27.788	91.756		27.506	83.974		27.571	92.443		27.613	91.009		27.741	90.337		27.874	88.949
27.332	90.286		27.711	72.807		27.713	76.627		27.027	87.551		26.121	90.946		27.732	72.581		27.681	92.084		24.56	86.853
26.198	87.116		27.793	92.51		27.453	93.421		27.495	91.306		27.776	57.176		28.012	70.136		28.125	74.703		27.413	68.31
27.625	90.125		27.911	90.409		27.996	91.184		27.577	76.97		26.435	92.581		27.491	53.617		27.598	91.363		26.521	60.067
11.892	86.522		27.799	81.396		27.792	90.702		26.409	69.646		27.364	71.306		27.602	82.276		27.631	63.84		26.209	93.006
27.883	89.263		27.725	80.624		27.771	82.736		27.576	61.719		11.445	81.347		8.013	91.725		27.393	87.921		27.153	83.972
27.958	89		27.595	68.196		27.463	86.182		27.857	91.653		27.38	87.758		27.991	87.903		27.879	77.42		27.532	94.487
14.551	83.464		27.969	83.843		27.657	59.127		26.265	91.671		27.569	93.965		28.013	90.365		28.05	86.897		10.969	88.246
27.858	81.844		27.677	90.722		28.019	89.677		27.953	81.899		25.188	92.366		27.79	93.434		22.302	88.181		27.911	83.249
27.785	90.678		28.096	87.598		15.581	82.374		27.31	86.661		26.252	91.004		27.68	92.294		26.585	87.813		27.124	92.973
27.796	93.334		27.777	91.077		28.01	89.262		27.762	71.3		27.5	92.517		27.915	90.211		27.681	90.097		27.835	87.487
8.988	89.16		27.657	89.871		27.917	87.764		28.108	37.842		27.39	88.923		27.598	62.359		27.906	91.484		27.803	89.799
16.405	80.166		27.888	93.275		12.245	84.038		27.728	85.552		27.832	89.121		27.045	88.681		27.37	83.414		27.883	64.276
27.527	89.057		27.737	51.848		27.932	86.386		27.789	82.341		27.695	91.512		15.542	72.961		24.801	83.312		26.758	90.858
27.426	90.275		27.675	83.569		28.063	92.369		27.366	90.394		27.629	94.206		27.666	92.154		7.807	89.272		24.865	83.286
27.982	93.167		27.842	92.112		27.616	90.539		20.244	82.762		27.307	93.313		27.62	84.734		27.842	77.132		27.731	94.598
27.573	55.026		27.809	84.589		11.123	87.034		24.231	58.333		27.696	93.983		27.903	90.946		26.841	92.868		27.582	92.036
26.935	89.051		27.832	93.581		28.35	60.657		27.795	87.859		27.902	43.938		19.267	76.14		27.355	80.717		27.162	86.026
27.964	89.739		27.745	90.41		27.524	90.268		27.505	93.431		27.366	88.243		27.94	84.496		25.472	91.18		27.654	88.999
27.199	93.989		28.004	90.66		27.987	93.744		27.622	90.198		27.774	86.086		11.133	86.452		27.932	87.918		26.418	89.756
27.819	81.365		27.847	83.434		27.926	90.638		27.887	55.334		26.598	87.682		28.108	93.304		27.87	47.982		27.511	79.289
27.621	82.33		26.962	93.724		27.786	92.273		28.126	87.42		27.389	85.892		28.192	92.376		27.869	88.831		27.645	69.767
27.902	89.233		27.763	86.799		26.94	92.405		27.519	60.204		27.594	62.348		27.898	83.017		28.09	93.031		27.994	77.878
27.798	91.138		27.93	87.984		26.752	89.698		27.695	68.85		15.636	79.691		27.825	92.833		27.809	79.765		27.925	80.754
27.766	66.583		27.796	89.006		27.913	92.965		28.126	92.393		27.72	90.607		27.781	93.215		27.01	90.251		10.969	88.965
21.722	82.613		27.621	87.878		27.878	92.261		23.821	81.786		21.682	77.708		27.41	88.845		27.854	91.293		18.307	89.056
27.6	90.162		27.844	83.421		27.636	91.706		27.442	86.642		25.495	81.335		25.239	89.86		27.753	83.369		27.781	87.787
27.51	76.485		27.743	91.998		28.13	78.82		25.295	91.149		28.223	86.379		27.656	77.099		27.52	83.739		11.292	86.042
27.696	84.883		27.383	67.346		14.242	82.405		27.683	83.794		21.971	85.956		28.076	82.734		27.659	92.715		27.614	94.095
27.798	91.284		27.422	94.14		26.134	91.33		28.076	91.203		27.265	90.588		27.313	89.914		27.825	91.344		27.806	89.935
27.894	88.013		27.437	80.762		27.352	67.763		27.862	92.07		27.36	94.698		27.709	86.411		21.817	81.175		25.491	93.947
27.613	91.502		27.856	84.183		27.846	85.25		27.332	80.243		26.566	92.495		27.804	92.41		27.883	88.85		27.389	93.766
27.979	80.421		28.04	89.063		27.812	59.412		27.203	86.698		27.467	89.601		28.184	90.993		28.043	46.08		22.376	89.02
25.748	91.409		27.563	83.528		27.366	92.353		27.364	80.895		26.528	93.582		27.519	88.666		18.056	78.968		22.038	83.359
27.475	92		27.428	67.592		15.124	81.517		27.347	92.22		27.748	91.401		27.509	83.224		27.043	77.304		25.548	87.356
28.167	89.414		27.629	89.707		27.959	89.267		27.806	81.342		27.71	88.186		27.605	86.838		27.647	89.033		26.786	91.734
27.403	81.949		27.609	78.078		27.609	82.342		26.455	88.745		26.098	93.543		27.824	56.846		27.638	91.284		27.111	91.442
27.781	90.537		27.788	88.215		27.448	93.744		28.436	88.677		27.824	92.003		17.4	83.561		25.745	89.868		27.395	66.621
27.642	93.181		28.161	87.432		28.075	61.013		27.805	81.144		27.741	91.164		27.897	80.413		27.583	89.102		24.668	76.665
27.89	88.708		27.84	89.172		27.958	94.742		27.347	45.052		27.661	76.909		27.279	90.698		27.533	89.937		24.424	89.922
14.21	81.002		27.831	90.37		27.954	94.533		27.111	73.243		27.042	88.063		27.705	91.161		27.561	82.617		27.176	91.261
28.331	92.332		27.811	91.513		27.823	86.195		27.665	75.355		27.401	90.707		23.89	79.637		27.088	92.985		14.688	87.592
27.731	90.935		28.084	84.363		27.668	82.972		27.124	63.039		16.713	86.995		27.908	92.865		27.426	87.061		20.373	83.528
27.685	90.78		27.825	93.214		27.756	65.263		27.355	86.467		26.536	90.511		27.925	85.558		27.672	89.509		27.75	90.617
27.944	91.519		27.526	79.34		27.991	55.464		27.864	90.559		27.021	89.778		27.093	88.071		27.291	89.908		26.829	91.856
27.916	89.909		27.761	93.11		27.981	90.372		26.6	93.032		27.475	94.614		27.051	91.831		27.04	87.656		27.852	89.22
28.024	84.34		27.724	79.53		28.018	92.019		27.621	92.029		27.279	81.856		28.143	93.414		27.756	91.598		27.453	92.033
27.927	72.022		27.899	84.132		27.843	92.046		26.857	90.045		27.734	75.703		27.894	86.659		27.393	88.635		26.93	88.107
27.168	91.107		27.917	73.55		27.713	91.445		27.105	88.869		26.6	89.674		27.502	89.69		27.67	73.896		26.341	91.681
27.045	92.409		27.743	90.43		28.178	88.274		27.809	93.205		26.086	92.33		16.198	71.54		28.047	83.042		27.641	91.564
27.455	58.095		28.107	90.403		14.685	85.169		27.836	91.233		27.719	83.134		28.019	76.241		27.091	82.011		9.819	90.516
27.655	93.456		27.781	74.355		27.725	92.663		27.485	87.116		26.267	92.562		27.954	90.317		28.056	82.011		27.611	64.224
26.891	90.12		27.691	78.45		27.894	87.709		27.629	88.957		27.343	84.65		11.794	87.818		23.628	78.792		27.648	92.706
28.638	76.992		27.217	88.947		27.711	69.454		27.582	60.917		26.574	88.918		11.959	83.663		26.768	75.291		10.105	88.631
27.77	90.339		28.047	86.121		27.147	80.862		27.372	93.257		27.283	89.282		27.508	93.123		27.995	89.734		27.19	90.631
27.456	81.992		27.515	82.604		27.906	72.864		27.786	82.593		26.04	92.513		27.634	94.321		27.599	84.811		23.382	86.407
27.466	92.319		27.637	91.854		27.547	88.202		28.138	90.675		25.87	88.768		27.65	83.467		27.649	90.641		27.623	92.309
28.28	75.679		28.123	88.311		27.47	65.801		27.872	87.062		27.838	90.271		27.876	81.579		26.169	78.615		27.159	88.138
27.613	92.573		27.434	89.572		27.702	88.497		27.778	88.285		27.373	91.152		27.346	88.755		26.358	90.236		23.301	81.776
27.675	65.482		27.803	80.332		27.686	90.096		27.534	67.688		23.124	88.32		27.973	92.587		27.549	92.104		27.544	90.349
25.304	85.029		27.826	84.308		8.926	89.559		27.88	91.784		27.743	87.769		27.094	91.762		13.127	83.605		25.464	86.747
27.079	93.942		27.977	83.022		27.532	85.991		26.989	93.356		27.709	91.421		27.494	91.562		27.21	85.192		26.327	86.401
27.559	74.946		28.047	64.901		27.456	94.579		27.766	85.902		27.854	92.192		27.507	87.437		27.586	73.237		27.566	85.278
28.027	84.14		27.413	57.268		28.381	90.375		27.435	88.42		26.938	91.307		27.363	64.461		27.832	91.317		26.789	92.643
28.029	70.008		27.871	76.088		27.574	90.035		26.591	88.203		27.56	91.41		22.906	84.224		27.64	87.017		12.007	90.622
27.572	86.401		27.85	87.496		27.957	63.42		27.506	87.564		26.162	90.164		21.797	83.753		28.526	61.372		27.442	90.588
27.885	87.325		27.753	88.372		27.8	58.104		27.426	87.094		27.684	90.344		27.939	86.856		27.81	88.182		27.712	92.692
27.441	94.345		28.031	84.918		28.249	86.793		27.95	90.762		27.634	86.45		27.955	88.2		20.09	75.632		27.639	90.817
27.628	91.956		27.532	88.872		27.088	90.295		27.808	89.766		27.664	70.237		17.374	83.974		28.163	89.228		27.82	86.966
27.584	66.766		27.655	72.288		27.668	66.758		27.212	89.075		27.403	88.88		26.028	90.423		27.568	91.545		21.472	81.208
11.348	84.454		27.719	71.022		27.754	63.807		27.708	89.035		26.872	91.768		27.647	91.993		27.81	92.278		27.453	93.152
27.635	89.969		27.532	94.01		28.147	65.454		27.852	87.548		27.242	89.805		17.712	84.983		27.702	90.583		26.022	83.661
27.866	92.102		27.898	92.033		27.807	60.836		27.541	91.835		27.337	93.575		27.616	89.511		27.192	90.563		25.846	87.173
28.521	92.915		27.833	86.044		27.766	88.578		22.283	81.31		24.839	87.025		12.53	87.883		28.159	68.06		9.995	89.821
27.85	85.158		27.902	42.915		27.98	88.486		26.478	85.333		27.637	91.088		27.744	93.233		27.219	91.592		27.091	93.355
27.777	81.173		27.872	88.807		27.825	86.85		27.708	92.897		27.386	91.869		27.529	58.395		27.853	91.725		27.835	84.908
27.839	90.102		27.671	81.314		27.815	91.704		27.737	90.598		27.989	83.604		27.727	84.043		27.763	87.877		27.68	73.011
28.218	88.362		28.325	88.531		27.542	85.523		25.84	89.008		27.389	86.763		27.936	89.028		12.371	84.278		27.09	91.69
27.619	90.938		27.665	72.34		27.794	93.033		27.049	60.545		27.562	93.44		27.512	94.536		27.729	93.699		27.269	90.075
26.021	88.45		27.973	89.572		27.753	92.439		27.94	90.912		21.433	88.248		27.89	93.323		27.664	89.937		27.564	93.008
24.544	89.869		28.125	89.119		27.524	67.457		27.971	87.903		27.08	91.507		12.217	83.958		28.043	90.723		27.723	66.962
27.556	74.438		27.642	86.074		27.881	94.573		27.756	71.782		26.804	56.087		27.901	91.689		27.903	89.372		27.901	61.817
28.086	92.56		27.584	91.671		28.248	91.054		27.985	76.697		27.133	92.569		27.522	66.608		26.527	88.001		14.079	81.143
27.803	69.474		28.058	81.452		28.108	51.235		27.428	90.244		27.511	94.508		11.374	84.013		28.029	90.987		27.087	91.018
14.067	80.067		27.973	89.451		27.255	77.548		27.65	91.356		27.773	75.911		27.822	93.493		27.166	89.786		26.506	92.405
27.416	93.165		27.561	85.903		27.953	86.941		27.614	92.328		16.881	87.041		27.98	83.218		26.979	93.927		26.285	84.865
21.75	79.751		27.902	68.744		27.763	86.348		27.837	69.358		27.85	81.634		26.852	95.125		27.784	77.947		20.206	88.98
27.663	55.904		27.924	76.275		10.92	84.385		27.486	90.797		27.782	94.253		27.706	88.616		27.051	80.015		25.95	64.068
27.721	85.059		27.791	89.618		17.764	82.245		27.25	89.952		16.559	78.316		11.855	86.102		27.719	88.067		6.669	91.39
27.36	88.521		27.696	92.955		26.367	94.017		27.678	92.409		27.009	91.105		12.08	85.251		27.987	87.478		26.674	89.245
26.976	91.047		27.704	86.093		27.914	79.732		27.68	86.793		27.388	91.13		27.923	80.847		26.739	81.53		9.896	86.458
27.704	90.172		27.738	93.26		24.893	87.513		27.903	86.512		27.49	93.584		25.546	79.294		28.058	85.583		27.365	93.327
28.03	93.564		27.766	91.89		27.589	66.348		11.582	82.571		25.042	91.405		27.447	89.225		27.698	86.679		27.512	92.124
27.92	82.938		27.56	89.57		27.081	39.431		27.986	58.12		27.397	91.632		27.517	91.595		27.042	84.249		27.352	93.738
27.422	51.281		28.058	92.483		26.46	87.063		22.137	69.662		23.336	87.221		27.565	87.38		13.18	85.18		27.646	90.486
26.241	88.283		27.946	85.956		27.452	68.474		27.907	90.922		27.112	92.126		27.833	82.632		27.538	71.701		27.518	91.007
27.674	87.33		27.813	87.737		23.615	82.049		27.128	92.562		27.18	93.866		27.873	85.786		27.053	59.476		28.1	65.578
27.791	87.933		10.435	84.783		27.867	91.241		27.237	80.528		24.249	91.602		28.195	91.227		27.636	89.235		9.505	83.118
28.197	76.521		27.998	53.975		27.804	49.452		27.738	84.498		27.515	90.467		27.6	71.556		27.332	92.947		26.931	92.79
27.309	88.373		28.324	66.262		27.844	82.588		27.46	91.626		27.349	90.124		27.447	90.098		27.45	89.074		23.749	83.418
28.113	71.618		27.52	82.14		27.742	85.861		27.769	92.233		27.529	91.198		27.759	68.919		26.837	92.512		28.094	62.125
27.452	90.969		27.775	88.816		27.517	90.785		27.691	90.659		26.491	91.17		12.305	79.512		27.047	90.15		28.409	80.88
27.803	89.38		27.76	70.369		27.949	80.602		27.561	90.452		27.056	91.023		10.012	85.858		28.157	91.934		27.269	90.525
27.552	64.919		27.781	88.152		27.908	90.144		27.796	92.095		27.119	93.958		27.88	93.986		26.102	91.413		25.659	93.467
28.02	85.958		28.087	91.124		27.774	78.746		27.831	69.115		24.922	90.998		15.167	77.389		26.735	81.385		27.285	89.213
28.176	90.623		27.872	88.708		11.153	87.06		28.242	89.659		27.737	90.747		27.905	94.825		26.793	91.71		9.987	89.321
27.912	92.405		27.558	51.261		27.702	88.004		28.163	61.276		19.058	87.475		27.851	89.899		27.912	87.884		27.66	93.272
28.302	91.945		27.848	91.679		8.781	88.186		27.099	94.45		27.544	93.28		14.711	82.966		27.233	89.541		26.886	89.066
28.09	80.465		27.183	87.097		27.675	88.636		23.072	86.955		26.963	82.729		24.981	85.786		27.532	91.525		27.376	93.698
27.886	88.522		27.682	88.474		27.8	93.444		27.269	48.583		27.683	49.689		27.955	85.18		27.814	86.558		20.548	89.984
25.349	82.098		28.268	54.464		27.791	89.701		26.745	86.359		27.61	88.318		27.438	90.189		23.794	83.42		27.194	92.059
27.742	89.946		27.926	61.371		8.899	89.606		28.134	85.464		27.769	67.351		27.981	83.602		27.837	79.148		27.831	68.176
28.085	90.354		27.655	72.604		27.937	90.284		27.185	91.617		27.313	89.21		27.811	79.629		28.361	74.809		20.88	81.281
27.939	86.44		27.481	75.683		17.271	84.553		14.18	81.666		27.073	92.937		27.907	84.849		25.434	82.857		20.311	81.218
27.745	69.656		27.884	80.285		27.589	64.354		28.01	84.702		27.481	92.216		25.282	88.129		27.969	84.996		27.8	40.56
27.708	93.939		27.747	84.065		27.96	88.827		27.956	57.881		27.942	76.587		27.806	78.377		26.586	88.568		26.326	84.983
28.126	91.295		27.751	88.584		27.613	83.451		27.704	73.629		24.732	90.289		7.977	87.094		28.076	90.206		25.436	90.668
16.78	81.328		27.872	85.773		27.769	91.441		27.639	41.373		26.93	90.856		27.905	87.695		27.417	87.611		27.392	49.847
25.512	84.081		28.207	87.824		27.805	84.993		27.777	90.998		27.104	87.024		27.805	70.645		27.501	90.837		21.215	87.262
25.527	81.097		28.48	85.456		27.674	87.249		27.736	61.549		26.733	93.347		27.871	56.135		27.224	93.137		27.806	88.004
27.761	91.736		27.983	92.486		27.872	84.015		27.792	91.998		16.376	81.235		27.876	80.649		27.733	92.858		24.508	69.068
27.405	87.67		27.676	89.472		27.857	90.92		28.266	71.046		27.731	84.82		18.919	88.274		27.679	52.399		27.174	87.607
27.52	89.184		27.213	88.891		25.771	88.819		27.786	78.333		27.817	88.187		27.672	90.198		26.931	89.539		27.374	86.977
27.853	65.324		27.684	80.817		27.299	90.147		27.338	86.147		27.711	68.583		8.633	91.404		26.669	81.297		27.534	93.643
27.332	88.595		27.15	80.377		27.412	88.065		27.175	89.329		27.429	82.074		28.143	89.631		27.002	89.36		13.99	82.717
27.928	90.138		27.924	84.768		27.61	89.112		27.15	90.909		16.834	87.423		27.412	89.12		27.534	85.167		27.038	89.288
27.737	88.751		27.537	82.7		27.49	88.987		27.901	88.192		27.83	92.304		27.7	92.384		27.789	92.239		27.489	92.372
27.312	86.878		27.418	90.533		27.651	88.646		27.832	73.366		27.321	92.593		16.763	84.923		26.078	90.608		26.193	91.829
28.444	60.634		28.032	91.916		27.127	90.36		27.686	89.406		26.506	81.269		27.506	57.356		27.039	74.521		27.424	89.314
27.897	81.926		27.688	93.949		27.34	86.192		28.024	51.897		15.705	85.318		27.786	84.445		27.756	85.754		27.38	87.041
27.637	90.592		27.645	92.254		7.743	89.33		27.855	90.603		27.8	90.438		27.592	91.797		27.624	87.484		27.703	89.112
27.551	85.089		27.588	92.332		27.653	81.446		24.563	88.774		26.735	89.037		27.194	84.279		27.066	90.71		27.411	87.924
27.728	92.803		27.85	89.117		27.691	90.337		27.899	85.063		27.547	90.826		27.417	89.661		27.193	90.398		24.635	88.88
27.941	90.418		27.623	90.843		17.833	78.493		27.438	89.99		27.82	90.099		27.603	86.612		27.137	91.861		23.819	86.063
27.933	73.447		28.102	84.968		9.894	88.118		27.692	92.806		21.434	85.049		24.027	86.791		27.872	93.28		27.76	88.507
27.806	65.915		28.092	74.798		27.964	84.919		27.658	95.17		25.72	90.786		28.072	87.026		27.632	88.229		27.708	80.583
27.954	92.128		27.389	89.213		28.021	90.8		27.912	91.052		27.589	90.511		27.719	88.93		27.736	90.003		25.672	92.932
28.065	90.413		27.859	86.936		27.412	88.185		28.019	90.428		20.901	90.827		18.191	73.421		27.092	86.901		19.85	61.269
27.571	94.628		27.99	90.496		27.466	77.45		27.874	91.94		26.984	90.575		27.712	67.7		27.192	91.366		27.236	47.017
27.493	92.087		27.548	66.305		27.962	86.713		27.17	93.08		27.838	87.161		27.947	90.326		27.446	90.091		27.03	75.815
27.69	91.772		27.663	83.569		27.707	84.242		28.109	91.111		27.143	93.512		24.885	88.546		27.631	92.241		27.356	90.717
27.777	90.695		27.077	63.33		27.508	71.745		28.108	92.886		27.879	70.827		27.955	88.176		27.921	84.573		27.084	92.432
27.58	90.053		27.724	65.763		11.174	84.37		27.612	88.222		27.016	92.969		27.425	92.178		27.502	83.269		27.699	90.99
28.011	78.752		28.085	89.302		27.776	84.223		27.542	70.982		27.632	75.677		27.759	93.75		27.504	88.987		26.524	89.523
26.461	91.057		27.935	90.367		27.82	92.004		28.087	60.719		19.042	84.167		27.853	86.613		27.66	91.01		24.618	90.621
27.933	75.249		27.619	93.3		23.507	78.959		27.506	60.085		27.53	87.557		27.664	91.2		28.15	89.781		26.774	94.414
27.717	87.557		27.77	68.051		27.852	92.265		26.602	74.774		27.29	81.381		27.834	83.806		27.498	91.234		27.365	90.378
27.754	90.47		27.619	92.724		27.834	82.663		27.708	54.857		27.683	80.723		27.746	81.339		26.307	92.267		26.096	89.373
27.664	91.439		27.852	89.385		27.932	82.414		27.943	88.826		27.738	57.394		27.986	87.646		27.279	83.402		13.102	84.496
28.144	60.795		27.829	88.709		27.136	71.536		28.275	92.039		27.447	84.393		27.833	71.458		25.881	91.75		26.505	90.022
28.031	86.518		27.747	93.868		27.312	91.625		28.025	90.134		27.91	91.17		27.246	93.861		27.146	92.685		10.961	86.169
27.794	91.571		28.197	86.775		27.775	91.159		27.361	88.064		26.332	91.465		25.57	89.87		26.531	84.043		26.324	88.469
27.339	89.233		27.79	83.212		27.437	92.879		27.882	73.791		26.687	83.1		28.348	80.226		26.9	71.385		25.71	85.409
27.443	80.786		28.029	49.098		27.854	69.404		27.545	54.416		27.366	93.609		27.354	91.702		27.278	82.795		24.33	92.565
12.63	88.253		27.813	80.514		28.432	54.136		27.691	78.597		27.358	67.094		27.515	82.707		22.818	81.761		27.524	91.423
28.084	82.883		27.864	77.2		27.526	84.915		27.66	90.784		26.37	86.886		27.063	73.209		16.688	84.459		27.614	89.278
27.515	58.141		27.995	55.51		26.417	86.848		27.912	91.623		26.673	93.455		26.962	90.375		27.728	78.875		27.189	90.27
18.126	77.167		27.97	92.501		27.554	93.765		27.27	84.559		27.252	94.017		27.644	60.984		26.535	85.367		25.238	89.56
13.72	83.047		27.702	85.723		27.871	81.622		28.039	93.382		18.698	89.048		27.8	91.081		27.633	91.881		27.619	92.526
27.413	88.343		27.618	86.938		27.794	85.412		26.597	92.778		28.127	79.835		28.012	93.1		27.786	87.115		25.301	89.054
28.284	90.95		27.371	93.211		27.928	94.172		27.955	83.637		27.661	80.794		27.936	87.695		25.756	88.531		27.62	86.911
11.158	85.432		27.5	90.659		28.042	68.379		27.656	88.611		27.164	94.735		27.83	61.912		28.018	76.531		27.35	89.214
27.373	76.37		27.829	80.39		27.892	90.887		27.623	83.492		27.79	54.559		28.21	87.361		28.415	82.938		23.689	88.871
28.036	84.964		28.139	86.159		27.323	68.831		27.169	85.807		27.712	93.346		27.699	86.182		27.965	90.791		18.339	83.105
27.355	91.049		27.637	84.891		26.362	89.491		28.136	53.239		27.199	79.413		27.884	89.157		27.515	92.232		27.602	91.282
27.833	63.936		27.594	71.094		27.671	92.483		28.056	91.302		23.112	84.583		28.519	71.128		26.302	80.208		26.74	93.994
27.116	81.264		27.465	91.308		27.872	87.955		27.571	50.831		27.586	91.452		27.656	88.519		27.853	83.083		22.604	89.709
28.017	90.886		27.965	90.913		11.77	86.557		27.12	90.202		24.409	78.205		27.32	87.469		27.884	86.494		27.891	86.097
23.721	83.172		27.527	88.243		27.586	90.76		27.268	89.792		26.818	90.697		27.798	82.271		27.371	89.736		27.428	81.162
27.699	70.078		27.368	86.484		27.696	91.176		27.655	92.112		27.238	59.156		28.041	90.499		27.76	88.741		10.476	88.814
11.59	82.349		27.949	85.018		26.891	87.598		26.751	88.421		26.362	88.419		24.191	72.468		27.951	92.07		26.532	91.899
27.881	91.309		28.071	88.699		27.044	87.089		22.165	86.964		25.768	85.098		27.968	78.063		27.305	92.374		17.497	86.48
28.22	90.955		27.775	89.641		27.421	87.722		26.188	87.265		27.627	75.1		26.592	88.162		27.626	82.273		27.483	88.541
27.662	82.944		27.582	93.377		27.629	90.598		27.199	88.871		27.569	88.045		27.589	74.76		26.682	91.67		27.742	89.344
26.48	83.269		27.818	91.608		28.056	89.458		27.819	90.191		22.04	86.308		27.865	85.329		27.765	90.963		27.246	90.836
27.531	90.049		27.784	86.05		27.916	87.598		27.168	54.573		27.04	84.287		27.702	83.694		28.108	87.373		26.922	89.5
27.894	88.063		28.07	80.58		27.713	68.455		27.466	90.32		27.643	92.408		27.792	87.648		26.513	88.725		27.587	91.828
28.019	53.546		26.8	94.066		26.667	42.395		26.159	93.453		27.24	79.749		8.697	86.792		12.492	84.012		16.693	75.858
27.685	86.81		27.875	83.074		28.012	78.953		27.792	87.946		27.02	94.515		24.362	66.39		19.027	84.749		27.363	93.978
27.808	86.746		27.65	90.794		27.932	83.522		28.236	65.737		27.004	93.331		27.53	90.129		27.816	91.538		27.944	92.435
27.614	89.27		27.248	82.994		27.739	89.689		26.901	86.071		27.342	91.588		27.949	90.051		27.54	90.798		27.978	92.307
28.019	89.998		27.976	60.24		27.929	85.591		27.524	54.477		27.444	74.328		27.83	94.19		28.12	91.444		27.617	90.892
11.534	82.691		12.186	81.524		15.747	86.276		27.653	83.829		23.306	86.765		27.193	92.174		27.747	82.741		26.94	89.471
27.934	89.694		27.551	77.916		27.435	77.118		27.667	68.57		27.638	91.719		27.282	88.358		27.125	91.193		27.801	85.591
27.468	87.066		28.065	94.134		9.948	86.663		28.027	54.752		26.769	94.624		27.49	92.411		27.477	88.355		27.306	80.702
27.981	87.907		27.515	90.277		27.483	71.075		27.618	89.87		27.415	89.121		27.52	93.933		27.39	90.646		27.297	76.589
27.912	86.564		27.698	87.687		27.574	76.523		27.784	51.305		27.631	90.939		28.355	86.711		14.223	87.295		15.041	88.99
27.666	89.799		27.766	90.749		27.939	88.331		26.727	74.563		28.515	80.634		26.765	75.398		27.88	92.059		27.43	74.465
28.128	87.012		27.845	82.669		27.542	80.876		27.523	39.24		27.613	88.295		27.832	90.708		27.061	61.63		27.099	91.157
27.897	87.875		27.928	67.726		27.264	95.079		26.667	80.05		27.865	73.665		27.845	92.351		27.718	86.447		27.836	91.867
27.898	81.764		27.661	82.922		27.46	77.682		27.582	82.963		27.091	92.053		27.845	92.089		27.582	92.968		27.514	90.997
27.559	83.698		27.991	89.845		26.761	89.108		27.739	58.729		26.313	88.93		27.843	85.74		27.889	90.796		27.652	90.373
28.107	88.542		27.924	49.558		27.456	90.866		27.289	89.448		27.431	92.815		27.986	90.543		28.135	91.651		27.7	89.156
27.407	72.817		27.596	83.691		12.3	84.879		27.742	87.865		27.562	84.24		27.486	82.787		26.979	87.573		17.006	86.57
28.031	86.476		27.69	88.676		27.792	89.924		27.545	89.008		25.358	86.022		27.515	66.277		27.054	91.997		27.832	85.246
27.916	91.917		27.267	83.324		28.145	90.106		27.947	79.383		27.424	66.696		21.949	79.158		27.003	91.23		25.927	87.705
27.593	85.759		27.715	92.515		27.657	77.71		26.815	57.737		27.885	81.522		27.599	89.069		27.598	90.685		27.433	93.454
27.645	85.726		27.578	94.688		28.134	92.407		27.728	64.311		26.692	92.785		27.912	90.727		28.028	74.226		26.479	91.669
27.539	87.563		27.96	90.326		16.849	85.072		27.61	92.172		26.992	79.313		28.017	56.462		27.94	76.223		13.436	89.676
27.724	72.7		27.841	75.485		27.585	83.689		27.813	91.282		26.258	90.64		28.076	90.69		27.669	91.373		27.501	92.01
27.748	93.773		27.539	86.165		27.936	77.75		27.579	87.447		27.717	85.839		27.251	92.02		27.294	90.092		27.21	92.153
27.874	84.832		28.136	86.458		26.526	90.869		27.172	86.721		27.785	57.513		27.711	86.26		27.208	92.306		27.43	92.471
27.822	92.912		27.921	92.956		18.609	77.393		27.937	91.522		27.298	71.742		27.586	94.489		27.581	91.822		27.657	91.973
27.697	92.368		27.467	92.993		27.458	67.29		27.815	90.874		28.153	80.858		27.447	91.099		26.981	90.577		28.415	51.407
27.44	91.052		27.904	89.721		27.793	89.194		27.968	93.367		27.533	91.004		20.492	78.647		19.432	84.656		8.901	87.183
28.073	91.227		25.971	84.429		27.89	91.566		27.893	90.717		27.157	85.508		27.986	78.1		27.221	86.983		22.324	84.473
27.379	84.179		25.06	88.054		27.546	69.268		27.894	91.685		24.118	84.074		27.723	89.41		27.825	92.131		27.244	90.763
27.208	93.708		27.954	88.779		27.441	84.107		27.972	89.984		27.344	78.888		28.082	91.151		26.12	84.121		26.756	94.393
27.367	81.111		27.494	93.127		11.851	84.411		28.003	85.637		27.28	83.717		24.559	84.001		27.618	90.45		26.639	79.589
27.966	92.276		27.6	83.065		28.158	89.385		27.292	93.188		27.41	83.267		27.865	90.198		27.204	86.186		27.627	88.826
23.229	68.083		27.624	59.106		27.329	91.436		27.373	94.3		27.381	82.625		27.374	92.689		27.787	89.669		27.903	85.784
16.407	77.123		27.574	66.983		27.998	57.437		27.6	90.229		27.355	92.376		27.835	89.215		27.222	88.611		27.487	91.153
27.291	87.405		27.895	86.726		27.561	84.993		27.409	86.597		8.631	85.617		27.851	87.073		23.62	88.35		27.506	90.259
27.905	70.359		27.873	62.381		27.9	76.922		26.583	87.328		27.69	83.692		28.177	45.119		25.477	91.371		9.935	87.993
27.984	57.225		28.134	90.344		27.497	84.714		27.719	87.866		27.641	94.529		27.836	90.571		11.249	88.639		27.537	86.627
19.298	83.096		27.846	91.34		27.847	85.011		27.2	89.752		27.39	92.138		27.461	86.963		27.429	88.291		27.391	93.341
14.621	85.623		27.71	82.83		27.537	89.198		26.441	82.169		20.895	83.415		27.693	88.547		27.647	89.956		27.691	89.589
9.961	88.038		27.815	92.446		27.951	87.963		27.174	76.963		26.948	89.549		27.999	91.262		27.69	90.441		27.589	63.205
27.482	91.21		27.211	90.397		27.201	88.048		26.592	86.863		26.396	67.508		27.104	80.316		27.762	90.858		27.575	80.852
27.805	89.882		27.984	57.97		27.151	91.552		28.198	84.599		27.871	89.99		27.807	89.572		27.382	90.941		13.358	84.438
27.502	86.859		28.214	90.197		27.821	87.77		27.129	91.047		27.723	86.58		28.056	92.201		27.858	92.23		27.251	90.28
24.978	86.064		27.608	84.472		18.554	83.493		27.461	80.491		26.416	79.294		26.722	89.983		27.141	91.596		27.644	88.045
27.924	90.181		27.844	90.575		27.505	91.78		27.634	92.697		28.033	69.679		25.252	87.173		27.252	49.907		27.526	93.163
26.667	88.672		27.464	90.736		27.599	85.546		25.915	84.69		27.376	72.27		25.842	90.062		26.883	90.971		27.215	83.862
27.975	91.684		27.678	90.448		27.965	89.732		27.664	86.096		27.449	92.586		27.812	90.283		24.246	85.412		20.732	86.773
27.608	93.174		27.997	84.975		21.677	81.377		27.572	91.36		27.238	89.2		27.99	89.842		27.244	60.908		27.802	85.126
10.427	88.565		27.885	83.711		28.107	92.543		27.636	92.256		25.246	91.355		27.515	89.406		26.97	91.986		27.635	89.834
26.986	85.591		27.67	91.445		26.05	86.689		27.953	88.75		27.583	65.125		21.255	76.228		27.934	83.261		27.26	90.152
27.849	65.365		27.629	86.374		27.821	87.124		27.686	85.478		21.225	85.459		27.992	91.056		23.999	84.958		27.436	73.534
27.82	89.456		27.029	81.472		20.335	76.167		27.54	88.799		27.788	92.716		28.241	84.077		27.118	90.422		26.162	86.717
26.992	92.087		27.813	82.665		27.469	83.041		26.5	91.718		27.756	91.799		27.718	94.496		27.737	81.188		26.935	92.314
28.042	87.431		27.674	91.165		20.53	80.175		27.911	93.774		26.897	75.048		27.771	92.531		27.844	83.644		27.338	91.181
27.612	87.328		28.131	89.449		13.744	86.408		27.599	43.013		27.704	88.449		27.704	89.719		27.791	90.82		27.097	89.612
27.951	85.27		28.175	87.082		27.833	85.914		27.979	93.405		27.761	83.182		27.707	87.314		27.228	89.199		28.308	89.503
27.693	86.191		28.058	88.158		28.166	92.909		27.712	93.362		27.295	89.801		26.774	76.002		24.577	88.356		28.04	90.699
25.56	68.978		28.026	87.561		27.872	83.167		27.943	90.966		27.746	90.904		25.461	86.491		27.554	71.101		27.441	89.416
28.014	88.231		27.765	91.988		13.127	86.216		27.457	83.199		27.72	89.446		27.819	89.364		28.129	92.687		27.98	90.159
27.856	89.895		27.985	83.923		27.398	67.974		27.932	85.703		27.075	75.373		27.288	92.69		27.392	91.833		25.822	84.372
27.728	92.172		27.844	86.29		27.64	84.797		27.546	69.749		27.357	87.506		9.173	86.39		27.881	89.482		26.792	89.949
27.684	86.619		27.719	88.695		27.876	86.826		27.212	89.066		11.369	87.374		25.4	82.215		27.794	86.259		27.438	90.025
24.439	69.587		28.112	88.705		27.6	92.693		27.717	86.829		26.72	90.978		27.429	82.473		26.868	91.003		28.118	80.198
26.298	86.378		27.69	89.783		27.735	91.689		27.933	88.764		27.532	55.41		20.814	88.452		27.61	90.695		27.782	83.412
27.465	83.65		27.458	91.884		27.692	93.945		27.572	91.658		27.01	91.662		26.926	90.204		25.356	84.753		23.503	89.379
27.655	88.45		27.673	85.521		27.729	90.701		25.979	90.595		27.8	85.403		27.162	62.968		27.717	83.259		27.412	91.805
27.855	90.831		27.56	88.553		27.975	81.594		27.881	91.285		27.799	92.125		26.796	89.469		28.262	92.326		26.348	87.569
26.731	58.591		27.679	91.668		28.015	93.119		27.999	91.464		26.601	77.287		28.098	89.764		26.04	87.398		25.599	90.412
27.706	81.24		27.753	84.887		25.951	82.225		28.068	88.823		27.718	90.865		26.908	91.202		28.029	67.463		27.576	91.929
27.987	81.16		27.403	56.33		27.795	81.247		27.646	89.811		24.565	92.182		28.206	90.055		13.128	77.786		10.238	89.618
27.775	88.023		27.987	89.498		28.163	88.706		27.764	92.096		26.181	92.712		18.335	84.316		25.681	89.163		9.735	84.716
27.738	89.445		27.647	91.289		27.178	48.45		27.724	92.322		28.047	81.474		27.939	89.882		27.354	93.599		27.115	92.162
27.601	80.628		27.773	88.198		14.446	86.03		27.982	92.171		27.704	61.875		24.825	78.257		27.735	93.049		27.623	71.015
28.02	89.511		27.389	79.52		27.997	88.926		26.546	90.568		27.124	90.076		28.223	93.552		26.9	88.188		25.192	89.866
27.834	69.667		27.866	91.05		27.181	89.125		25.936	90.313		27.345	73.077		27.321	87.92		27.855	89.146		27.754	83.105
27.765	91.906		26.867	88.223		27.827	93.362		28.399	90.458		27.108	69.88		18.113	81.765		15.703	80.259		26.939	81.167
27.807	88.719		27.908	76.721		27.836	89.363		27.716	84.086		27.139	78.946		27.997	85.973		27.06	84.804		26.973	93.326
27.465	93.65		27.77	88.108		27.734	92.232		27.973	88.972		14.729	83.252		27.649	91.81		28.062	91.605		26.714	91.828
17.681	84.205		27.34	79.998		27.668	89.316		28.197	91.23		27.585	90.242		27.926	90.409		25.258	88.107		27.686	89.54
28.278	56.777		27.985	94.34		27.983	90.031		27.848	68.128		22.258	85.943		27.982	90.905		17.127	89.108		23.514	87.48
27.604	91.483		27.356	91.33		27.2	90.643		27.428	72.013		25.492	82.497		27.639	60.168		27.256	91.936		22.416	77.825
27.577	79.089		27.993	87.957		27.917	92.339		27.608	81.985		27.499	93.654		27.767	69.461		27.776	71.674		27.86	84.978
27.202	75.961		28.124	62.011		13.33	83.41		27.169	66.554		26.88	90.65		27.855	67.171		27.526	89.459		27.16	87.715
28.057	62.99		27.944	85.964		27.087	83.036		27.86	89.082		27.241	80.921		22.289	87.152		27.501	91.056		27.65	86.967
26.151	81.968		27.435	89.994		27.565	90.384		26.607	85.354		28.113	87.43		28.255	91.938		28.115	86.847		26.132	89.982
27.758	88.621		27.55	85.763		27.788	87.279		27.377	87.485		27.288	94.665		25.835	89.869		22.261	58.312		27.309	92.954
27.273	87.445		22.12	87.188		24.882	86.184		26.594	93.015		27.421	93.692		13.52	85.843		27.643	85.278		28.114	82.595
27.536	91.168		27.529	85.891		27.581	55.891		27.941	86.339		25.435	88.303		27.733	88.58		27.623	92.866		26.049	90.586
27.794	91.746		27.335	92.544		27.198	85.824		27.595	92.214		27.073	90.832		27.487	64.87		27.005	82.93		27.199	83.938
28.007	93.659		27.62	89.483		27.677	61.456		27.233	89.997		27.322	83.735		28.057	91.447		27.521	91.401		27.806	91.58
28.203	87.591		27.894	87.246		28.092	92.586		27.659	79.672		19.661	87.103		27.904	57.884		27.149	88.386		13.021	84.617
27.885	90.314		27.696	89.891		27.849	91.236		27.63	80.762		27.059	91.66		27.912	86.614		20.651	86.319		27.648	90.7
19.685	79.145		27.875	91.371		27.805	77.696		27.889	89.577		27.498	86.952		26.675	54.734		27.961	91.697		27.411	89.214
27.864	85.638		27.893	91.522		27.695	83.997		27.51	91.473		27.343	86.34		27.693	91.128		27.681	38.381		27.563	63.406
26.256	84.621		26.996	94.201		26.925	93.13		27.412	94.605		26.852	92.459		27.184	89.125		27.77	90.702		27.639	53.208
25.902	84.787		28.054	81.114		9.799	86.117		28.218	62.902		27.649	46.718		11.022	84.896		11.686	85.373		27.548	91.025
27.717	91.321		27.782	89.934		27.622	81.684		26.326	89.658		26.975	91.129		27.812	90.316		27.445	92.093		27.315	92.43
27.099	67.475		27.603	89.189		26.556	90.126		27.13	92.83		27.62	64.617		27.29	92.187		27.431	85.954		27.324	85.134
27.707	92.812		27.804	93.022		27.698	87.704		28.214	91.519		26.498	93.559		28.046	86.01		27.895	92.241		10.284	88.637
27.963	84.867		27.588	90.433		27.819	92.464		27.59	87.908		27.653	81.986		27.726	58.575		26.16	90.865		27.582	67.435
27.476	53.649		27.605	81.565		15.362	80.068		27.442	88.6		27.448	60.592		8.108	91.327		24.29	88.947		27.603	91.583
28.074	89.55		27.853	83.774		27.634	81.819		28.053	88.97		26.221	91.056		16.098	82.033		28.306	87.89		10.809	86.748
27.774	91.075		27.653	91.487		27.556	92.08		27.779	86.83		27.643	93.801		27.788	90.724		28.104	82.62		24.713	89.21
26.721	86.813		27.821	90.377		27.838	93.475		27.79	80.047		22.817	47.872		28.001	89.609		27.168	90.032		27.548	92.82
27.837	86.232		28.117	88.017		27.23	76.709		28.34	87.665		18.832	83.776		27.988	87.048		27.977	93.642		27.731	89.469
28.007	74.296		27.66	78.862		28.004	86.235		27.853	92.041		27.553	94.354		23.163	76.728		27.995	85.202		27.421	64.989
27.923	87.491		27.527	91.163		27.885	77.183		28.083	91.257		27.552	89.776		26.333	87.667		23.173	83.364		26.581	85.061
27.93	90.088		27.596	85.773		27.303	92.239		27.09	66.446		25.777	88.081		27.121	89.558		27.648	90.617		18.555	70.482
27.969	88.368		27.781	89.221		27.937	76.385		27.966	93.369		15.999	89.286		27.941	89.624		26.879	86.5		27.478	89.168
27.86	92.802		27.298	90.87		27.553	93.751		26.637	79.676		27.389	90.572		27.768	87.185		27.601	94.537		24.327	89.157
27.47	87.235		28.121	89.547		28.097	76.826		23.093	85.854		27.334	92.946		27.864	90.621		26.494	90.85		27.018	87.896
27.624	93.606		27.468	90.293		25.647	75.507		27.058	86.001		27.294	90.547		27.337	90.45		27.628	88.944		27.657	90.116
28.121	90.938		28.256	68.593		12.461	83.164		27.86	86.46		27.327	92.65		10.326	85.811		27.671	91.917		27.144	83.401
9.533	83.242		27.495	85.667		25.549	85.089		27.106	94.512		28.147	41.832		27.529	90.796		26.48	92.018		26.084	85.46
28.118	74.937		28.075	61.679		24.305	70.498		27.688	88.531		27.664	89.012		27.915	88.948		18.669	82.739		27.376	85.192
27.645	91.686		27.853	93.828		27.535	84.251		27.427	50.324		27.914	90.638		27.262	93.713		27.675	58.059		22.427	90.964
27.978	61.726		28.036	57.434		27.668	94.015		25.238	71.137		27.552	84.435		27.784	90.381		25.711	87.061		27.277	90.046
28.023	89.382		27.894	88.053		27.504	90.6		27.607	89.099		26.31	92.169		27.588	91.584		27.958	86.988		27.837	51.878
28.048	87.887		27.45	87.912		9.183	85.272		27.588	88.393		27.722	90.083		28.043	84.171		27.311	91.305		27.418	85.991
27.996	87.844		27.543	93.113		17.491	88.401		27.871	86.213		21.582	83.19		25.219	63.245		28.14	92.065		27.925	90.771
27.862	84.264		28.041	91.921		27.475	92.167		27.352	73.476		26.014	81.192		27.489	89.474		27.831	88.162		27.88	92.316
24.274	86.467		27.734	90.216		27.741	91.891		27.179	75.392		27.846	66.597		24.854	80.384		26.401	88.541		14.815	90.791
11.863	83.931		27.788	93.927		27.175	62.992		27.263	93.261		27.368	81.275		27.879	85.534		24.836	87.601		26.903	87.958
27.928	88.474		28.361	86.913		27.669	87.442		28.109	90.288		27.524	87.838		27.746	93.142		27.857	90.367		27.523	92.589
28.047	89.051		27.724	85.474		27.762	92.283		27.604	54.576		27.461	92.017		27.993	87.431		27.396	65.899		25.325	80.205
27.394	90.053		27.991	94.366		28.041	92.084		27.645	92.442		27.748	77.957		27.916	93.08		27.122	83.455		15.857	70.558
26.393	83.94		28.024	52.9		27.567	92.43		27.75	86.108		16.552	87.235		27.933	92.742		25.93	84.524		27.633	92.613
27.508	81.786		27.629	88.052		17.481	83.801		27.777	89.958		25.627	91.915		27.764	90.543		27.872	65.71		27.386	88.058
27.922	82.226		27.931	86.479		22.482	85.675		27.743	66.01		27.332	83.204		27.854	90.011		27.71	92.271		27.684	80.219
27.681	86.849		28.29	88.586		25.562	67.733		27.672	78.048		21.495	88.869		27.783	79.066		26.951	89.428		14.477	86.061
27.653	92.874		28.378	91.741		28.337	88.96		27.643	86.255		26.824	93.902		27.315	90.594		27.188	55.28		21.296	86.43
27.215	92.362		27.761	88.939		26.842	78.719		27.439	84.083		27.261	91.663		27.352	87.309		27.867	89.992		12.04	86.645
27.315	88.54		27.101	87.541		10.551	85.312		26.927	85.197		28.041	82.227		27.715	86.476		27.606	89.436		27.655	68.797
28.123	90.884		27.57	90.634		27.49	90.907		27.721	79.028		27.44	75.279		28.135	91.236		28.156	87.584		27.257	87.694
27.906	89.562		27.926	92.992		27.786	89.774		28.041	90.744		27.086	91.282		27.578	89.055		27.835	88.291		27.737	94.289
27.874	90.236		27.727	84.602		27.449	90.572		26.941	72.007		27.566	79.991		27.92	90.528		27.495	90.55		27.881	91.135
28.002	90.647		27.843	92.539		27.965	93.348		27.31	59.081		27.497	89.749		24.879	77.697		27.543	89.112		26.603	91.179
27.858	89.208		27.601	72.863		27.993	92.991		27.453	81.63		27.067	72.085		28.003	88.849		26.875	82.743		26.14	94.263
17.714	80.736		28.04	88.579		13.935	85.161		27.737	92.269		27.376	73.725		26.848	88.464		27.756	92.954		25.74	80.354
27.609	90.677		27.723	93.421		28.135	91.742		28.055	53.971		27.596	84.769		28.192	86.461		26.865	92.22		28.072	89.806
27.67	83.102		27.479	79.727		27.688	93.458		27.106	72.663		27.187	93.903		27.811	91.972		27.786	88.058		27.759	88.71
26.431	86.613		27.712	83.23		28.108	91.252		27.044	89.261		25.524	89.616		28.158	91.312		27.685	91.688		27.651	91.221
27.695	93.556		27.415	83.627		27.995	91.391		27.884	89.674		27.751	64.706		14.634	84.181		27.866	84.006		27.002	94.272
27.629	90.339		27.84	89.527		27.878	72.691		28.3	88.027		25.387	93.283		27.871	92.473		27.859	79.822		27.524	89.591
27.855	83.451		27.741	90.314		27.987	68.994		27.542	88.92		27.633	89.962		27.874	92.301		27.73	90.889		26.186	87.352
27.96	79.111		27.743	88.885		27.001	90.627		28.006	89.764		27.557	90.766		27.148	91.066		27.646	84.791		27.875	80.108
26.08	82.322		27.766	67.183		27.435	83.603		27.114	92.314		27.749	93.656		27.801	78.801		26.662	83.336		28.043	54.248
27.659	94.011		27.731	91.149		27.504	63.075		27.885	87.706		24.438	90.708		27.565	89.255		27.155	83.404		27.672	89.814
27.426	68.798		27.549	87.655		27.796	91.436		27.843	84.448		28.312	62.346		27.55	57.865		26.827	86.97		27.181	93.235
15.017	78.475		27.965	92.589		27.178	73.612		25.492	88.739		27.152	87.566		27.956	92.878		26.406	88.12		26.306	86.762
27.76	92.635		27.52	86.949		22.251	82.153		28.142	62.063		26.905	91.981		27.976	79.304		13.876	85.265		27.782	90.991
27.544	91.663		27.517	91.334		27.523	91.407		27.428	90.84		26.905	91.231		27.384	89.295		27.532	90.636		28.088	93.74
27.786	91.365		28.046	78.334		28.116	84.432		27.553	76.508		27.721	82.878		27.693	87.346		27.274	87.894		11.525	84.318
27.667	81.297		27.074	89.979		25.231	91.047		27.502	86.387		26.807	82.302		27.936	86.825		26.042	90.152		26.288	84.988
13.585	85.744		27.169	90.911		27.681	92.282		27.637	92.824		27.771	91.405		27.548	87.105		27.964	88.533		26.881	92.409
27.941	87.43		27.382	92.035		27.445	92.368		27.101	89.716		26.931	89.9		27.063	89.769		27.739	85.813		26.401	85.768
27.89	67.305		27.828	87.4		28.006	62.506		27.11	91.444		27.36	89.797		27.744	76.234		27.944	94.499		14.378	87.128
27.427	91.072		27.823	88.135		27.425	91.857		28.074	78.276		27.967	91.694		26.622	81.522		27.404	79.12		27.717	82.61
27.852	90.872		27.27	81.908		17.281	74.025		27.962	89.673		24.365	89.122		27.709	85.248		27.485	90.822		13.704	84.135
27.743	74.198		27.847	83.657		27.927	69.694		27.669	76.036		10.272	86.832		27.274	92.641		27.984	90.845		27.698	87.502
27.418	89.168		27.635	76.487		27.927	86.81		17.151	69.052		21.948	85.288		20.996	88.684		26.889	87.891		27.285	81.899
27.97	90.518		27.951	81.822		27.729	84.976		27.489	86.842		26.87	85.69		27.488	77.03		23.588	89.348		27.796	73.691
27.875	85.541		26.346	41.213		27.637	92.819		27.83	93.104		27.134	94.114		27.866	71.411		21.977	84.867		27.286	93.535
27.425	80.321		27.758	91.973		27.822	90.198		28.271	83.816		10.391	87.321		27.802	89.507		22.283	79.329		26.966	91.223
23.459	92.635		27.269	76.805		27.544	90.282		26.779	88.383		27.72	55.404		27.726	64.535		27.761	88.248		27.549	87.748
26.34	92.121		27.705	84.383		26.967	74.96		27.929	91.292		27.025	93.195		11.846	80.019		27.914	75.765		16.511	82.41
27.529	50.519		27.649	84.585		28.071	89.353		27.878	93.292		24.754	92.681		13.047	81.731		27.956	89.048		27.537	89.119
28.232	79.532		27.504	58.445		10.8	86.431		27.482	87.335		26.769	79.135		27.721	88.887		27.113	84.904		28.195	87.826
27.737	90.639		28.369	79.371		27.777	74.698		27.653	93.43		12.821	85.792		22.49	66.27		25.615	85.959		24.135	85.886
10.431	85.739		27.595	90.549		28.164	47.126		27.76	86.557		27.876	88.262		27.567	94.244		27.161	91.857		27.3	92.075
28.154	83.624		27.834	92.234		27.734	62.495		27.972	88.543		24.643	89.55		27.765	91.53		27.7	85.887		27.764	93.451
27.807	75.842		26.74	75.934		28.007	87.018		27.048	87.881		26.934	78.851		27.959	88.617		26.898	88.953		24.12	90.892
27.976	92.743		27.809	78.912		27.86	87.702		27.641	92.194		28.064	90.42		27.369	89.025		27.555	89.548		26.148	87.876
27.805	73.805		28.234	54.824		28.105	90.913		26.924	83.685		27.312	86.87		27.796	82.602		28.6	63.491		13.308	80.924
27.152	64.627		27.454	79.176		21.02	70.189		28.125	94.375		27.495	91.579		28.247	78.336		28.156	92.195		27.214	89.986
27.156	63.608		27.83	92.447		27.794	93.396		27.488	43.002		23.612	88.451		26.257	88.063		25.852	80.778		22.435	80.588
28.064	84.799		27.709	72.999		27.659	61.185		27.972	81.528		27.686	77.485		27.971	88.418		27.834	90.757		27.554	88.445
27.243	86.865		28.035	89.02		27.591	89.685		27.227	82.574		27.958	70.053		28.117	85.255		27.158	91.571		26.972	87.831
27.734	93.6		28.196	90.309		11.962	81.916		28.258	62.418		27.23	83.538		28.169	85.125		27.454	60.529		27.043	91.2
27.983	91.754		27.78	74.133		27.742	84.799		28.087	87.408		28.004	89.494		27.909	86.766		27.248	91.222		26.524	92.465
28.127	85.285		28.33	49.283		21.477	74.021		28.014	86.015		27.759	68.662		14.468	83.435		27.109	91.753		26.21	94.25
26.723	89.084		27.687	86.88		27.456	71.64		27.367	83.586		27.323	90.934		28.202	88.96		27.999	89.544		26.549	90.527
27.51	92.252		27.676	83.876		26.253	91.526		27.452	92.518		27.846	87.14		27.976	91.019		27.226	87.562		27.424	86.609
27.457	90.049		27.951	93.609		27.89	84.665		27.398	90.748		27.739	76.212		27.805	91.967		27.461	90.66		27.712	86.388
27.96	89.237		27.711	71.374		27.405	59.171		27.893	91.697		27.461	92.781		27.664	89.103		26.166	69.858		27.043	90.469
27.903	79.164		27.645	87.672		28.18	92.883		27.585	82.22		27.798	91.151		27.91	77.35		27.589	54.925		26.94	72.579
12.103	87.645		27.568	74.519		28.22	84.877		27.218	90.923		26.852	89.86		28.016	88.762		27.789	89.084		27.423	87.158
27.538	88.145		27.891	68.032		27.679	87.371		27.798	49.912		27.74	89.732		27.151	92.262		27.984	52.665		27.526	86.999
27.577	90.645		27.839	72.854		27.693	89.745		27.835	92.519		26.414	92.93		27.653	92.331		26.525	86.624		27.314	90.712
24.16	65.645		27.726	70.036		27.557	52.847		27.943	86.938		27.433	91.568		11.896	84.293		27.642	87.535		28.05	59.044
27.5	87.282		27.848	85.672		27.735	83.209		27.961	85.134		27.021	88.221		27.871	91.72		27.589	89.897		27.172	90.391
27.669	94.775		27.587	88.997		27.421	81.018		27.754	87.415		27.098	88.979		27.806	90.489		28.053	86.333		27.513	91.231
26.933	51.635		27.947	88.783		27.061	88.628		23.147	86.505		27.68	83.135		9.36	81.697		27.389	87.237		27.369	92.756
11.028	84.927		27.815	85.504		16.696	82.468		21.521	89.034		27.425	90.505		27.621	91.285		26.05	85.839		22.796	85.377
27.747	86.627		27.643	90.793		27.845	89.267		27.566	92.856		27.55	90.077		26.826	88.347		27.156	89.088		27.652	66.651
27.094	91.896		27.359	89.372		27.689	91.801		28.128	91.425		27.832	90.993		27.964	76.572		27.077	91.194		27.646	89.899
27.247	92.718		27.344	68.469		10.451	86.042		24.785	89.62		27.167	89.359		24.358	83.485		24.8	90.68		27.376	91.048
21.737	87.153		28.027	92.174		27.592	92.909		23.723	85.264		26.811	75.467		28.044	90.665		27.747	88.032		20.388	76.848
13.875	81.145		28.311	82.866		9.013	85.668		27.678	75.124		18.608	88.317		26.135	83.769		26.575	87.447		26.707	89.211
27.131	78.502		27.925	91.759		27.763	92.1		27.273	89.631		22.865	75.959		27.659	87.285		27.712	69.071		27.214	93.67
27.825	91.826		27.804	77.112		27.438	92.056		11.169	87.89		27.536	72.222		27.338	61.848		25.058	85.886		27.275	91.469
28.095	89.235		28.119	75.3		27.826	90.19		28.235	83.844		27.094	87.635		27.654	90.796		27.247	91.111		26.55	89.557
27.387	88.229		27.744	46.152		24.041	89.195		27.975	87.84		27.17	90.978		8.916	88.573		26.439	87.247		24.619	84.5
27.61	83.404		27.866	73.324		27.103	87.228		27.536	92.666		27.597	92.25		27.805	91.964		27.589	87.981		27.769	94.05
27.358	92.698		27.913	93.653		27.902	63.328		27.784	91.453		26.722	94.611		27.66	89.504		27.786	56.822		27.505	89.233
27.995	89.567		27.841	92.534		27.767	90.402		27.84	89.683		27.233	92.017		27.617	73.302		27.736	87.684		23.258	90.161
27.873	70.185		27.817	82.413		27.582	62.14		27.634	89.871		27.846	91.814		26.913	82.41		27.915	90.698		25.687	89.276
28.169	91.302		27.652	91.045		22.821	64.788		28.176	86.914		27.179	90.652		27.661	96.046		28.046	86.09		27.297	87.96
28.042	88.744		27.717	90.705		27.966	91.948		25.564	74.489		27.851	82.461		27.685	93.546		20.073	84.223		27.053	93.356
11.427	85.235		28.009	87.505		26.98	90.972		24.746	72.173		19.762	76.816		27.889	60.987		28.102	90.327		27.169	91.947
27.67	94.854		27.735	88.662		27.744	92.469		25.837	90.113		27.527	89.334		27.218	85.707		26.588	87.917		27.693	87.878
27.579	91.041		28.217	78.892		27.726	82.229		27.51	92.176		27.615	93.199		27.717	81.504		27.626	94.136		26.859	91.468
10.71	86.82		27.066	91.123		27.184	85.434		27.489	90.955		28.073	53.345		27.35	82.717		27.852	90.97		27.213	90.614
27.395	92.171		27.552	79.873		17.508	78.362		26.742	86.466		26.954	83.674		26.792	82.563		28.044	80.346		27.204	92.648
28.273	85.286		28.339	54.311		27.398	85.428		23.542	88.879		17.6	86.195		27.34	88.205		27.894	83.685		27.297	91.934
22.37	83.35		27.86	59.243		27.857	91.804		27.711	82.663		27.638	63.723		25.157	88.154		26.997	91.14		27.616	88.63
27.445	89.428		27.805	86.968		27.55	67.178		27.9	90.976		27.863	86.678		24.259	86.637		27.873	90.958		26.955	90.351
27.942	92.4		27.978	82.805		27.78	90.021		27.863	94.423		27.726	92.51		27.996	88.037		27.395	92.306		27.31	87.052
27.614	81.699		27.778	88.3		27.741	80.825		27.986	84.773		21.716	81.507		28.077	86.078		27.396	90.852		17.748	71.133
27.591	93.191		28.171	89.737		28.368	92.53		27.844	88.288		23.846	89.423		27.566	74.959		28.029	87.745		27.692	84.524
23.257	72.342		27.446	88.18		27.701	91.039		27.865	87.174		27.083	87.6		28.152	88.235		25.663	86.667		25.385	82.78
27.794	92.692		27.585	90.363		28	89.358		27.526	90.747		26.878	83.172		27.662	89.466		25.808	85.649		27.233	84.462
27.655	89.608		27.439	95.015		27.875	84.162		26.955	86.196		27.672	83.553		27.964	78.339		27.838	92.58		26.798	87.521
27.668	90.222		27.752	84.531		12.941	84.863		27.972	58.09		27.463	86.404		28.136	92.541		27.715	82.222		24.272	89.553
27	88.528		27.262	68.098		28.115	58.49		27.676	90.004		27.066	88.664		26.556	93.446		25.295	84.791		25.287	89.118
28.069	84.318		27.913	88.094		27.909	88.198		27.556	89.695		24.374	92.325		27.433	87.157		26.934	85.377		27.529	68.179
27.959	92.075		27.504	91.189		27.576	86.618		27.5	94.247		26.724	89.886		27.613	93.024		27.701	85.941		17.44	81.738
27.456	90.342		27.93	74.819		12.122	83.871		27.257	90.241		27.43	72.509		27.735	88.745		27.551	81.959		27.611	92.186
27.986	89.991		27.165	60.721		27.302	73.23		27.924	86.03		27.529	86.038		8.131	89.165		26.779	90.988		26.699	95.019
27.883	90.455		28.083	68.878		10.304	82.5		27.239	67.646		27.732	90.821		28.078	86.641		27.574	91.553		25.462	88.293
27.956	94.386		27.781	89.891		28.171	92.884		25.864	76.749		27.533	88.339		27.955	55.174		27.809	92.003		27.352	56.586
27.846	85.396		27.519	71.769		27.497	88.279		27.908	90.494		27.266	68.913		27.779	85.423		27.67	89.273		27.442	93.679
27.78	91.343		28.033	62.775		27.331	83.779		27.725	92.296		18.779	65.75		8.748	88.234		27.755	76.242		27.862	72.48
28.055	87.312		27.969	91.066		27.389	78.93		27.33	92.445		27.186	84.493		13.746	73.385		27.71	92.281		22.916	85.213
27.993	93.467		27.957	49.357		12.53	84.033		27.343	60.991		27.881	91.248		27.905	63.575		27.585	92.216		27.798	81.937
27.756	84.267		27.854	84.296		27.781	31.915		25.241	89.336		27.041	88.565		27.568	89.254		11.485	80.459		16.44	83.346
27.956	82.923		27.675	85.174		8.56	88.313		27.787	87.14		27.015	83.523		27.747	91.068		27.759	76.097		27.236	92.353
27.227	64.889		27.918	83.975		27.524	93.954		27.807	92.487		27.22	90.553		27.32	88.435		23.802	87.039		27.321	87.206
27.835	83.985		27.98	66.013		10.684	88.895		27.576	89.567		13.618	84.088		27.846	90.578		26.279	89.7		13.861	80.815
11.032	80.033		28.039	77.006		27.673	86.738		26.885	60.093		27.027	90.902		27.903	93.819		22.738	82.543		26.906	73.613
27.635	82.164		27.703	86.406		27.862	88.643		23.897	88.196		27.214	89.412		24.212	88.385		27.07	85.081		27.476	77.323
28.232	69.255		27.762	88.735		20.367	84.328		28.037	59.948		26.665	89.832		28.007	87.355		27.735	85.959		26.037	76.186
27.663	90.47		27.85	88.561		27.843	81.932		26.95	92.042		27.358	88.51		27.29	69.382		27.628	91.164		27.72	85.349
27.635	60.944		27.632	88.098		27.465	94.71		27.91	73.762		27.709	55.8		27.868	86.413		25.806	82.067		28.017	60.141
27.754	77.578		27.183	92.247		27.619	88.76		28.125	76.449		27.283	87.225		12.882	85.435		27.637	87.675		27.539	92.389
26.425	87.78		27.662	80.624		28.165	91.831		27.797	90.819		27.499	93.861		27.497	76.093		27.968	92.326		8.338	87.27
27.671	63.02		28.089	77.276		27.916	89.069		27.426	92.052		26.713	93.329		27.379	73.057		27.601	89.327		19.495	84.594
27.838	87.174		28.087	90.387		28.002	84.634		27.502	91.673		27.322	72.71		27.646	93.729		27.271	86.599		27.75	76.827
27.361	91.155		27.822	56.927		27.657	54.402		27.805	88.465		11.767	86.496		27.982	91.165		27.418	84.862		27.911	91.951
27.502	83.714		27.878	56.429		27.688	81.057		28.362	91.074		25.473	91.245		24.146	74.081		27.212	92.207		27.466	91.818
27.56	90.814		27.669	92.076		27.866	89.895		26.474	80.881		27.358	76.461		27.941	91.474		27.086	92.651		28.084	48.649
27.931	91.48		27.667	78.785		27.433	91.808		26.892	92.31		27.18	68.654		27.167	90.717		27.652	92.823		27.335	90.479
21.798	78.059		27.901	90.625		27.978	73.437		27.636	88.205		11.819	89.221		27.736	84.628		26.434	90.955		26.668	87.711
27.83	87.01		27.604	90.692		27.982	85.397		27.178	65.013		26.066	87.002		28.172	91.539		27.789	67.105		12.468	84.049
27.875	91.039		27.725	86.826		28.042	86.292		27.473	90.019		15.206	86.724		27.818	91.023		26.456	90.625		27.637	92.298
26.988	87.451		27.151	82.519		27.48	92.306		27.472	86.962		19.992	85.682		28.019	83.267		27.82	93.699		27.593	75.54
12.284	83.026		27.257	87.161		27.932	88.72		27.9	83.116		18.279	82.256		27.672	92.658		23.948	85.137		26.944	92.523
18.926	75.145		27.546	78.448		27.885	81.862		27.411	83.519		24.616	78.585		27.613	89.244		27.522	87.812		28.144	91.775
27.79	84.087		27.687	92.248		27.922	90.149		27.924	92.057		27.268	92.247		27.958	92.614		20.928	85.222		27.298	89.548
27.846	87.196		27.711	84.384		28	86.759		26.705	90.043		26.598	90.625		27.56	90.103		26.704	90.563		24.835	83.778
27.911	87.246		27.588	87.194		27.746	93.627		27.588	83.308		27.545	90.926		28.358	92.738		27.919	91.424		26.956	92.412
27.59	84.913		27.833	72.733		27.849	88.807		27.668	79.525		26.718	88.04		27.271	94.107		27.862	91.852		27.058	93.773
28.054	91.174		27.735	90.705		27.798	92.96		27.248	91.101		27.303	85.527		27.494	88.927		27.039	92.492		27.513	89.134
28.119	82.572		26.446	88.025		27.622	86.117		27.508	92.337		27.184	93.854		27.105	74.912		28.069	89.259		26.75	93.247
27.68	88.191		27.611	85.277		20.543	80.935		27.646	90.565		27.733	68.23		27.622	64.824		27.751	91.557		26.056	82.518
27.788	91.859		27.965	88.172		12.057	80.615		26.725	86.188		27.808	54.51		27.869	86.451		26.204	87.983		25.383	86.309
28.253	90.601		27.632	86.906		27.937	91.439		28.036	92.215		13.739	83.947		27.558	92.937		27.236	92.275		27.696	90.548
27.82	58.648		27.482	93.46		27.834	88.278		27.517	76.981		25.855	88.376		27.751	79.11		15.956	82.559		27.279	90.605
27.809	92.65		28.106	77.573		27.606	63.235		28.25	82.863		27.397	81.322		27.592	92.809		27.685	73.828		26.371	89.765
27.411	90.766		27.555	68.182		27.931	53.499		27.982	90.841		22.537	61.395		27.531	86.591		27.402	91.544		25.841	78.351
27.837	78.37		28.259	76.515		27.55	90.783		27.678	85.714		27.852	67.606		27.707	93.255		27.161	89.645		27.728	92.145
27.691	89.946		27.649	58.021		27.729	88.786		26.815	89.538		26.805	84.192		27.291	86.705		27.647	93.288		25.913	93.201
28.141	90.206		27.557	82.895		28.021	92.139		27.207	90.58		27.772	89.951		27.941	86.056		27.674	88.681		11.139	87.612
27.674	73.667		27.857	84.337		27.875	84.911		27.496	91.168		23.365	90.082		24.075	89.657		27.494	91.158		27.634	86.135
27.782	89.67		27.675	93.092		27.626	75.063		26.904	89.098		24.628	85.399		27.783	91.463		26.923	92.282		25.361	86.04
28.216	85.545		27.969	91.98		27.72	87.563		27.657	57.893		19.03	81.624		11.196	86.167		26.968	81.384		17.32	79.725
27.956	87.909		28.19	86.4		27.839	52.054		27.637	93.414		27.667	87.158		27.601	78.357		28.533	59.516		27.84	59.112
12.919	81.251		28.093	91.473		28.157	89.325		26.787	76.168		26.013	87.119		28.047	79.456		27.39	92.478		26.108	88.497
28.072	87.539		27.718	87.719		27.905	91.722		27.64	89.998		27.303	92.236		27.826	57.377		27.144	83.885		28.051	91.888
11.034	85.538		27.723	85.033		28.272	89.854		27.12	73.487		27.813	83.365		27.49	72.281		28.149	85.256		27.244	94.575
25.883	85.428		27.89	92.432		27.433	57.142		26.594	88.517		28.025	89.739		27.756	91.84		28.03	72.477		20.492	88.418
27.879	93.268		27.619	80.279		14.693	81.583		28.088	91.059		27.304	87.996		28.079	88.111		26.824	89.253		27.396	82.744
27.797	91.7		27.938	82.764		27.795	74.999		27.8	53.064		26.814	94.195		25.885	89.634		27.528	91.973		24.689	77.742
27.824	89.333		27.751	74.734		26.765	77.628		28	61.636		25.938	86.461		27.804	86.452		26.626	82.291		26.998	89.616
27.432	93.481		27.786	87.98		27.895	84.049		27.722	87.436		28.199	82.776		27.791	90.426		27.822	79.081		27.533	89.296
27.971	70.947		27.712	92.612		27.636	75.207		21.938	81.998		26.226	91.074		27.934	88.419		27.619	90.247		27.607	90.99
27.986	73.754		27.87	68.668		22.389	79.349		28.323	91.022		27.989	89.901		27.861	77.951		24.027	81.856		27.617	79.863
27.36	91.326		27.617	59.192		26.523	91.85		25.909	89.719		22.3	80.886		27.689	89.976		27.559	84.431		12.398	84.05
27.842	91.617		27.525	91.999		27.665	88.438		26.995	90.12		19.602	86.206		24.689	73.064		27.548	65.03		27.111	92.161
27.847	89.262		27.623	54.791		27.76	91.681		26.444	89.602		28.03	86.745		27.934	91.025		27.027	90.491		23.53	84.018
27.804	83.849		27.716	84.231		9.974	86.637		27.94	91.311		27.619	88.476		27.057	93.321		17.335	85.72		27.418	86.113
28.142	77.979		27.844	92.722		27.814	85.78		27.775	91.709		19.125	80.782		27.897	68.072		27.681	88.795		27.548	84.467
25.249	83.912		27.835	89.353		24.82	80.132		27.462	92.275		26.946	60.274		27.839	65.575		27.66	92.385		27.815	86.39
27.866	90.647		27.649	85.536		27.443	85.594		28.222	67.942		26.265	91.723		27.965	93.981		27.801	85.238		22.011	84.363
13.272	79.752		27.895	88.359		26.733	84.674		28.303	91.789		27.512	54.954		27.919	92.727		27.387	77.531		18.736	82.884
27.592	91.889		27.989	90.722		26.795	92.125		27.693	85.895		27.286	65.238		27.485	88.942		19.498	84.548		27.623	91.945
28.049	92.46		27.67	87.015		27.804	66.314		27.76	70.682		27.928	79.537		28.074	93.857		27.775	88.759		27.555	90.829
21.986	82.095		27.249	91.125		27.915	64.18		27.82	80.196		27.689	93.224		27.848	90.732		27.76	88.939		9.16	85.718
21.811	85.839		27.52	64.708		27.696	87.702		27.839	89.319		26.122	93.22		27.697	85.424		27.705	86.927		28.019	82.036
27.552	93.66		28.033	88.436		27.186	46.55		26.023	93.615		27.267	87.332		28.272	90.216		28.273	91.273		24.107	81.24
27.129	92.702		28.27	64.722		27.83	91.301		27.951	82.64		27.214	94.39		27.99	86.916		27.858	88.182		27.371	86.152
27.751	88.864		27.139	93.527		12.112	85.861		27.54	91.266		26.627	74.051		27.43	85.288		27.866	91.306		28.152	90.431
27.332	85.65		27.877	84.624		27.673	92.876		26.648	70.073		28.065	91.227		27.534	91.636		26.995	90.859		15.585	86.228
27.667	90.503		28.036	89.606		26.855	82.829		27.817	83.074		27.332	92.471		27.326	87.848		27.868	72.486		26.419	88.078
14.861	78.409		27.83	88.934		26.813	93.108		27.781	83.277		27.455	92.062		25.895	87.589		27.699	87.751		25.278	86.618
27.728	93.046		27.917	87.519		27.78	62.067		27.814	85.479		27.13	80.033		27.211	86.241		27.715	91.718		26.137	88.763
26.912	94.024		27.465	77.666		27.67	87.062		27.329	90.532		27.926	43.621		27.863	60.236		27.873	93.077		27.301	83.938
27.805	90.72		27.594	82.908		27.567	62.55		27.616	84.173		27.41	90.211		11.978	85.553		26.824	92.226		27.763	92.766
27.425	61.717		27.761	88.156		27.311	83.67		27.457	94.03		26.889	80.516		27.649	92.593		25.897	85.75		27.381	67.544
27.639	91.001		28.001	91.246		28.286	68.275		27.582	90.364		27.201	94.191		27.937	88.976		27.821	86.957		15.115	85.88
27.644	78.639		27.721	80.02		27.922	92.923		27.881	89.149		15.744	83.934		24.063	72.3		27.572	90.228		27.61	78.771
28.007	88.618		28.123	87.493		27.272	89.626		27.835	84.868		26.259	83.131		27.835	92.441		26.472	91.359		23.267	89.678
27.817	86.231		27.832	82.811		27.846	86.458		27.628	93.895		20.155	84.632		27.976	84.195		27.859	87.484		27.75	51.748
27.935	90.709		27.85	88.518		27.718	74.146		28.02	87.259		19.994	81.098		28.155	72.979		27.97	93.805		26.027	83.202
27.573	74.801		27.675	91.141		27.728	92.584		27.694	86.408		27.561	90.91		28.066	91.634		27.47	92.952		27.13	92.065
27.898	89.271		27.433	88.927		27.616	87.05		28.306	91.293		27.827	86.03		27.895	93.271		27.761	88.686		22.443	87.308
17.114	84.099		28.134	89.553		27.725	91.232		27.87	92.092		28.636	58.414		27.586	90.308		28.126	87.736		27.317	85.277
27.951	92.621		27.841	89.859		27.643	61.019		28.074	51.846		27.584	92.515		14.325	85.293		27.776	90.639		26.124	83.652
27.835	91.644		27.823	92.872		27.592	92.486		26.971	89.093		27.644	93.1		28.069	90.389		27.642	90.673		27.803	89.464
27.195	91.221		27.749	86.736		27.515	90.394		27.732	90.972		25.601	92.57		27.656	91.177		27.572	56.144		26.686	90.844
27.438	63.613		27.544	80.805		27.966	91.824		25.969	88.889		27.648	91.779		21.956	85.461		27.49	33.291		27.864	72.883
27.458	89.656		27.909	77.664		27.839	90.785		27.548	94.604		27.561	84.376		27.777	92.815		14.317	83.864		27.664	89.603
27.61	86.766		27.854	86.047		27.675	61.596		27.665	91.691		27.792	80.178		27.961	93.811		26.878	91.705		27.411	88.966
27.303	88.654		27.746	83.968		28.086	87.911		27.427	83.132		28.059	90.71		27.657	94.869		27.892	88.033		27.719	92.3
12.638	75.448		28.094	91.174		27.262	89.909		27.176	88.703		27.994	53.493		20.332	64.063		27.72	90.68		27.734	90.711
27.82	87.149		27.777	92.536		27.728	82.241		28.058	74.163		27.312	93.589		27.187	82.355		28.02	72.057		27.612	88.46
27.336	93.871		27.663	81.488		27.629	89.457		23.257	89.304		27.108	86.222		27.59	63.064		27.972	88.79		27.906	92.286
12.129	86.738		27.976	82.642		27.623	76.399		25.042	83.304		27.636	86.076		27.604	94.975		26.794	92.411		27.922	89.648
28.049	87.504		27.522	62.739		27.45	91.973		27.727	91.798		26.579	91.084		26.014	94.29		26.415	85.882		27.566	82.791
27.826	91.513		27.491	73.367		23.891	87.111		27.864	91.665		12.814	87.148		16.046	86.7		27.746	92.815		25.885	88.813
28.04	89.413		27.048	73.603		27.503	90.469		27.295	91.123		27.206	90.284		27.224	91.202		27.886	89.238		27.634	84.823
27.584	74.618		27.595	88.339		27.827	94.116		27.374	90.562		27.186	82.602		27.734	92.144		27.77	93.341		27.491	90.544
27.565	74.906		27.867	89.176		27.753	77.645		26.605	89.289		27.102	91.579		27.734	93.404		28.282	86.466		25.873	76.596
27.956	90.891		27.764	62.749		27.194	91.891		27.801	83.25		27.355	91.692		27.581	87.333		26.055	86.716		26.243	92.952
26.109	92.78		27.884	89.406		27.919	90.971		27.508	54.96		27.768	91.752		7.369	90.953		26.108	92.79		26.633	81.432
18.427	82.544		28.041	93.567		27.806	90.22		27.862	89.455		26.532	93.235		27.428	91.532		25.518	86.834		26.105	85.797
16.74	83.455		27.092	92.401		23.567	88.952		27.556	89.432		27.559	91.986		27.258	75.418		27.538	91.456		27.573	93.15
26.123	84.79		27.59	88.873		27.338	85.394		27.809	53.668		27.095	82.68		22.043	86.995		27.587	86.283		22.341	87.577
27.18	94.687		27.673	91.368		27.361	88.851		27.147	88.049		27.319	92.014		27.97	89.539		27.283	89.733		26.73	83.388
23.563	84.52		27.659	90.789		27.704	83.937		27.196	90.412		26.957	85.266		27.503	88.704		27.048	90.578		27.456	88.904
27.231	84.691		27.518	64.247		27.538	91.75		26.226	81.003		26.267	84.701		27.919	94.871		27.473	89.741		11.117	86.182
25.177	90.656		27.565	84.453		27.781	79.536		27.625	92.729		27.738	89.297		7.929	88.414		27.393	90.221		27.028	91.566
27.727	85.255		27.63	83.337		26.668	86.891		27.314	86.728		27.953	88.819		27.769	91.642		24.027	85.342		27.272	92.736
12.923	85.585		27.42	94.318		27.545	90.994		27.044	92.73		27.562	91.865		16.882	75.901		27.5	91.16		26.769	89.79
27.482	80.982		27.767	69.479		27.383	92.24		27.627	90.006		27.586	91.368		26.318	77.417		23.004	86.495		14.095	83.78
27.824	87.461		28.29	75.12		27.368	86.445		28.062	89.822		20.038	85.9		18.609	85.1		27.674	81.582		27.309	80.944
28.133	87.23		27.676	89.396		27.712	50.69		27.441	91.597		27.618	91.115		27.302	90.73		27.96	90.699		27.101	90.425
26.817	88.975		27.867	90.77		27.675	67.604		26.31	84.546		27.579	91.482		27.884	92.037		26.907	87.305		27.196	67.994
27.413	89.479		27.902	76.715		27.783	85.908		27.915	52.921		27.796	86.926		12.639	84.146		27.687	77.758		27.661	91.7
25.538	83.635		27.964	91.868		11.081	83.583		27.932	89.907		27.604	60.519		27.495	86.205		26.86	87.523		27.634	93.586
27.368	67.308		27.824	85.426		27.654	86.624		28.449	87.626		27.151	78.035		27.922	68.423		27.776	91.884		13.902	82.801
27.834	89.721		28.09	86.017		28.113	86.348		27.849	91.512		27.149	86.349		27.242	89.392		27.943	89.454		19.012	87.917
27.837	86.535		27.252	92.121		27.961	93.334		10.834	87.443		27.523	90.108		27.585	93.019		27.264	83.165		27.258	92.093
27.496	92.723		27.836	90.663		27.855	92.106		27.682	92.871		27.164	94.943		27.413	87.72		27.922	88.535		27.306	91.672
28.085	80.323		27.85	91.381		27.011	70.027		27.294	90.578		7.119	88.076		27.463	56.781		27.765	89.051		27.397	82.478
27.632	88.49		27.819	91.454		26.195	74.951		26.63	74.862		27.926	60.084		27.249	82.842		27.653	91.021		25.527	86.235
27.744	92.542		27.473	84.557		27.658	90.409		27.742	85.866		25.854	88.112		11.895	84.163		25.816	82.342		11.201	84.033
27.726	75.699		27.747	67.67		21.402	87.296		27.458	92.582		27.392	90.459		27.479	65.839		21.592	85.588		27.997	57.74
28.101	89.149		27.333	94.694		28.287	66.645		28.089	91.704		27.928	87.92		27.809	80.208		27.705	83.338		27.36	90.285
27.818	87.829		27.899	90.94		27.227	91.133		25.232	77.561		27.471	90.364		26.637	84.972		27.933	84.705		27.247	91.983
26.717	84.41		27.798	86.391		27.974	91.669		28.347	86.607		27.812	64.397		17.506	82.52		23.903	89.572		24.298	91.548
12.481	83.007		27.635	92.274		13.599	83.865		26.696	59.602		24.511	84.754		28.023	88.442		27.815	89.846		25.149	79.345
27.935	91.402		27.667	91.789		27.456	56.834		27.764	88.435		27.192	88.624		27.713	79.234		27.904	84.604		27.896	82.986
27.983	89.397		27.71	91.944		27.841	72.155		27.446	80.96		27.73	91.868		13.496	82.497		27.445	90.424		27.543	84.93
28.093	88.911		27.68	91.729		27.814	77.217		27.464	81.09		25.61	83.241		27.776	91.283		27.497	88.605		27.729	85.15
28.043	75.672		27.725	91.838		27.545	68.585		27.234	89.588		27.644	94.048		27.2	89.262		27.052	89.899		27.364	86.706
27.578	94.714		27.834	83.754		27.892	92.477		27.802	90.921		26.643	88.152		27.974	83.872		27.896	91.734		21.5	86.874
27.832	91.104		26.994	89.174		26.386	89.32		27.596	66.033		27.258	77.633		13.22	81.273		27.278	88.585		27.587	89.442
27.993	83.474		27.492	88.434		27.723	89.988		28.059	88.218		28.079	57.062		27.065	90.828		27.997	89.861		8.532	87.838
22.376	90.064		27.748	64.794		27.64	71.582		27.847	88.96		27.352	82.43		27.811	82.48		27.759	93.195		14.483	83.27
26.936	90.986		27.508	89.621		27.522	90.056		27.934	87.133		27.602	93.083		27.099	91.096		19.779	74.44		26.846	93.395
27.71	84.898		27.997	89.853		26.339	91.065		20.534	72.257		28.061	63.061		28.017	91.15		27.321	87.329		27.545	91.204
27.81	91.83		28.027	73.909		27.712	78.842		27.814	88.796		13.609	87.148		27.571	81.54		27.778	61.013		27.504	84.903
27.887	88.669		27.503	90.291		28.02	92.355		27.81	92.365		27.734	78.729		22.699	80.515		27.898	92.46		27.179	91.886
26.497	82.136		27.519	91.077		27.811	88.218		28.05	87.914		27.038	85.062		27.889	88.115		27.802	92.304		27.355	60.784
14.043	86.663		27.588	89.736		26.551	85.257		27.737	77.388		27.217	90.4		27.538	74.548		27.383	90.657		27.157	86.162
28.304	89.636		27.91	90.551		27.597	92.187		27.504	49.534		27.835	74.497		14.391	81.342		23.095	87.761		26.131	84.176
27.688	72.166		27.268	91.799		27.879	51.841		27.517	88.1		7.976	90.778		28.335	92.701		27.454	89.863		26.771	84.037
27.66	92.538		28.047	90.893		27.624	87.634		27.557	90.689		27.372	83.775		28.344	83.639		28.153	91.833		26.642	93.969
27.802	89.634		27.871	84.853		27.544	92.48		28.248	86.447		27.255	92.095		28.058	93.221		20.977	81.726		27.794	84.758
27.866	94.124		27.611	88.759		27.853	87.206		24.898	83.636		26.08	84.765		27.635	86.139		25.273	66.484		27.352	92.344
27.674	88.072		27.852	65.192		27.835	87.176		28.023	92.619		27.405	90.644		27.68	65.918		27.268	91.235		27.01	92.328
27.583	93.061		27.701	86.522		28.332	88.788		27.827	91.954		27.615	65.474		27.872	92.763		26.32	87.924		27.151	91.771
21.421	69.732		27.997	91.076		27.709	89.618		27.751	51.38		27.332	93.397		27.892	90.219		27.621	85.704		27.196	90.68
13.43	83.736		27.261	93.795		27.614	91.915		27.983	54.697		18.133	85.286		27.664	91.348		26.737	80.064		24.764	86.726
27.765	91.063		27.769	86.751		27.771	93.157		24.55	90.425		27.49	92.52		27.845	55.5		28.04	87.33		27.097	94.736
27.6	71.231		27.494	57.602		27.804	85.083		27.711	71.416		27.378	92.022		27.726	85.033		24.232	86.223		27.004	94.153
27.58	89.284		27.682	73.878		27.771	65.357		27.273	83.637		27.283	93.797		27.885	90.267		27.934	91.522		27.676	78.838
27.959	86.224		27.767	87.876		18.977	83.175		28.241	89.748		26.738	92.364		27.783	87.25		27.777	92.911		27.227	87.554
11.651	82.482		28.019	91.368		27.518	50.905		27.513	91.821		27.469	86.99		27.491	91.453		27.773	92.508		24.568	84.779
27.913	91.665		27.747	87.824		28.27	91.163		27.561	92.827		27.671	58.178		27.833	87.716		23.737	83.971		27.363	93.507
27.543	89.211		28.253	93.079		28.098	84.229		27.155	90.801		26.843	72.595		26.709	90.152		27.88	87.288		27.536	77.8
28.024	92.262		27.719	93.226		27.525	86.128		24.884	92.03		27.453	93.363		27.747	92.956		27.275	94.114		28.326	49.565
20.546	80.681		27.843	91.418		28.014	87.405		27.866	88.151		26.842	88.672		27.947	90.012		27.715	89.547		27.023	93.209
27.709	87.474		27.816	91.875		27.897	72.501		27.708	91.711		27.717	88.983		27.067	76.659		27.652	91.576		22.472	82.265
28.041	91.556		27.699	89.708		18.98	74.184		27.4	69.856		27.64	90.203		27.683	45.337		26.973	84.253		27.588	85.387
27.812	91.236		23.712	87.167		12.876	83.922		27.858	89.889		27.647	86.472		27.534	64.293		28.048	90.831		18.694	82.078
27.864	81.707		27.854	90.108		27.913	86.889		28.261	86.508		27.451	93.455		26.991	85.813		27.548	65.108		27.548	89.331
27.319	91.737		27.928	91.752		27.787	68.34		27.049	87.226		27.638	78.177		27.874	89.802		21.367	85.454		27.574	85.647
27.78	83.805		27.788	89.804		27.914	66.895		27.657	92.725		26.35	78.074		27.794	93.3		27.922	92.391		27.67	89.15
27.577	92.862		27.578	92.574		27.77	92.534		27.66	89.395		27.674	69.157		27.235	87.458		28	89.487		24.757	86.648
27.631	77.743		27.993	91.037		27.404	68.71		25.538	88.103		8.716	89.475		27.163	85.278		26.639	74.288		26.973	90.284
27.621	91.13		27.455	64.823		27.21	93.3		27.869	91.856		27.542	69.38		27.565	90.736		27.809	72.092		19.111	81.248
28.014	89.854		27.773	88.996		27.918	91.429		26.719	80.878		26.94	95.278		27.671	89.85		27.249	88.397		22.957	85.064
27.831	87.424		27.532	91.366		7.547	89.188		28	76.193		20.578	88.431		24.905	78.696		27.809	89.471		26.447	91.219
25.98	92.277		27.787	90.943		27.985	88.327		27.939	66.177		26.076	90.275		27.909	67.683		27.86	49.607		11.997	86.295
27.899	73.988		27.994	87.983		27.842	88.349		27.698	91.255		27.561	50.663		26.132	77.11		26.9	90.941		27.587	85.579
27.978	88.138		27.81	84.943		27.695	86.511		27.302	86.605		21.969	80.737		14.91	79.341		27.462	89.167		27.672	83.868
27.246	79.417		27.447	93.906		27.849	77.551		27.445	92.498		27.568	92.696		27.421	86.805		27.153	91.224		27.488	90.771
22.806	91.273		27.854	86.985		27.548	69.324		27.896	82.131		27.06	89.496		28.084	86.607		27.518	90.555		27.634	90.778
27.222	76.561		27.691	76.238		17.309	77.161		27.659	92.276		27.114	94.421		28.006	90.413		24.476	83.335		27.661	92.447
27.914	74.413		27.738	85.01		24.488	86.227		27.62	91.421		27.884	87.776		17.272	79.973		26.947	85.039		27.678	84.565
27.59	87.102		27.672	91.028		27.671	87.228		27.685	89.937		27.273	71.855		28.097	85.233		27.397	86.953		26.927	90.184
27.723	91.308		27.741	73.02		27.832	86.234		27.367	88.239		13.86	87.578		10.893	86.636		28.247	89.282		23.601	88.456
27.824	79.866		27.837	75.233		28.148	48.949		28.015	89.987		26.94	88.782		27.867	66.828		26.835	91.649		27.733	52.778
16.133	78.533		27.573	93.358		27.714	79.237		27.696	87.998		24.79	87.021		27.639	86.8		28.215	77.78		27.693	60.412
21.392	77.481		27.807	90.964		27.768	92.319		27.641	89.074		27.648	90.562		27.488	92.987		27.626	68.958		22.953	82.861
27.934	73.186		27.327	88.867		27.547	87.096		27.096	85.596		26.732	91.83		28.056	87.327		26.82	91.459		27.518	91.708
27.671	60.589		27.79	81.353		27.91	84.471		27.506	66.864		27.867	85.906		27.006	78.476		27.139	89.048		24.949	80.92
27.358	89.92		27.694	82.448		28.199	88.199		27.128	92.735		19.57	80.928		27.923	93.161		28.131	87.598		22.871	88.762
27.71	90.632		27.906	92.343		27.817	91.134		27.429	76.677		27.673	88.187		27.888	73.082		27.489	86.988		27.023	88.652
27.985	85.048		28.282	92.872		27.763	90.419		27.887	89.928		20.084	88.738		27.749	91.768		27.871	92.097		27.459	88.164
17.516	79.264		27.961	92.061		9.807	89.925		27.333	91.002		27.704	63.759		27.575	93.05		27.509	88.254		27.562	90.209
26.894	84.814		27.441	92.956		27.879	89.291		15.14	86.766		27.025	84.021		27.772	87.684		27.595	89.633		27.827	83.346
28.082	91.512		27.783	88.416		27.902	83.754		27.838	75.976		27.128	90.431		22.486	73.316		27.541	89.44		27.486	92.676
27.766	90.548		27.708	48.002		26.861	62.03		27.799	90.928		27.805	94.179		13.317	79.214		27.282	80.698		26.617	89.042
26.397	70.892		28.004	94.395		27.926	80.25		27.503	69.014		27.288	91.095		28.217	91.067		27.805	90.272		27.291	89.539
27.972	87.012		27.977	90.923		27.66	91.099		28.255	90.726		28.393	62.836		27.586	90.892		13.839	80.68		27.743	66.935
27.543	90.383		27.597	81.314		27.399	92.471		27.662	59.133		27.091	91.445		17.661	77.356		27.655	90.034		26.457	91.942
27.328	92.17		27.583	91.069		27.848	91.752		27.271	90.332		27.76	84.757		24.714	84.909		27.982	80.033		27.517	66.492
27.553	91.415		27.766	62.364		27.621	85.125		27.55	89.336		27.193	91.22		27.579	91.37		27.752	87.254		25.034	82.956
27.433	93.308		28.08	86.301		27.582	91.581		27.969	57.842		27.556	61.839		27.684	89.134		11.969	82.571		27.595	91.186
27.394	82.444		27.976	88.019		28.298	88.843		26.656	91.579		27.319	91.356		27.901	92.194		27.876	76.437		27.365	90.369
28.171	83.33		27.136	90.488		27.478	94.971		27.807	85.723		24.67	86.799		27.694	70.183		13.104	84.238		27.873	77.018
27.824	71.477		27.885	88.9		27.853	89.934		27.718	93.478		27.556	89.151		27.511	61.031		26.928	85.327		26.628	85.777
27.893	89.565		27.724	91.765		28.041	90.314		27.665	88.36		27.864	88.574		28.05	82.78		27.664	92.235		27.242	83.42
27.819	93.949		28.148	90.469		28.011	91.599		27.868	77.598		27.252	86.696		27.641	85.298		26.992	91.826		22.699	88.71
27.926	88.453		27.495	92.806		26.262	86.908		24.141	85.705		18.676	65.769		27.692	88.829		11.514	82.299		27.16	94.165
27.441	87.409		27.624	77.076		28.181	87.519		27.848	89.765		27.479	90.598		27.348	87.251		17.878	76.314		27.138	93.55
27.869	89.31		27.755	76.301		27.824	83.812		27.586	86.456		27.285	85.938		27.477	87.157		27.712	93.888		27.749	91.146
24.129	88.911		27.635	91.847		27.724	92.169		27.808	84.229		27.502	92.232		27.895	84.679		27.783	90.636		26.96	86.865
21.277	75.981		27.969	82.089		27.762	88.429		27.885	66.128		26.885	91.977		27.942	80.154		27.098	68.963		27.411	90.28
27.339	62.881		27.477	50.53		12.491	81.093		27.586	73.103		26.877	93.359		27.731	92.571		22.191	81.119		26.96	47.747
27.652	89.127		27.75	83.255		27.615	91.172		27.37	75.954		27.366	92.817		26.947	84.31		27.832	92.077		27.797	66.406
27.774	38.602		28.218	88.721		28.159	93.287		27.715	88.415		27.749	89.456		27.263	91.479		27.543	92.52		13.53	86.555
27.532	58.145		27.448	51.903		27.757	83.354		27.524	91.152		27.698	62.11		27.617	92.417		27.651	90.726		27.74	89.782
27.38	78.522		27.814	88.873		9.918	88.232		26.548	81.953		27.668	94.055		28.135	77.35		11.777	86.574		27.098	93.796
27.993	74.236		27.934	92.199		27.508	94.135		27.388	91.046		27.809	87.809		11.163	82.323		27.145	94.101		27.602	93.205
27.836	86.744		28.015	43.341		27.862	91.676		26.964	88.805		27.453	89.592		27.637	92.446		27.829	77.399		27.069	91.529
27.807	86.003		27.56	91.518		28.078	82.445		27.529	90.613		25.28	85.453		13.004	82.126		27.36	88.74		27.308	85.895
27.509	90.918		27.651	79.709		8.656	86.606		27.616	44.098		27.544	89.665		14.859	86.519		26.969	76.737		27.512	87.038
27.942	92.068		27.824	61.348		27.734	86.879		26.55	88.983		27.406	84.147		27.744	88.57		28.137	67.619		27.541	92.003
28.271	88.433		27.456	77.819		27.936	75.099		28.107	90.068		27.675	87.111		27.786	90.934		27.371	89.343		27.972	88.197
27.771	89.931		27.232	84.871		27.746	91.723		27.864	89.021		22.014	87.494		27.28	86.914		27.184	81.786		27.152	87.049
28.149	93.595		27.685	89.499		27.757	88.985		27.732	48.382		27.6	89.72		26.502	91.989		27.946	89.839		26.529	94.599
27.588	92.907		27.82	83.554		28.127	87.577		27.069	89.756		27.877	63.653		13.525	88.91		27.535	89.821		27.254	92.013
27.741	87.393		27.512	70.724		27.971	88.689		28.053	87.501		28.18	44.994		27.331	90.85		27.666	91.35		28.028	76.161
27.205	92.206		28.169	48.848		28.21	86.526		27.862	89.402		27.079	90.248		27.952	92.131		27.341	77.496		27.39	87.284
27.479	91.752		27.576	86.534		27.702	73.227		26.964	92.502		27.848	86.157		27.916	64.984		25.232	82.75		26.004	88.193
27.793	89.065		27.663	92.651		14.399	80.482		27.282	89.885		27.96	45.65		26.443	80.805		26.957	72.11		27.389	62.744
27.615	94.207		27.492	90.337		26.738	91.583		28.023	92.306		27.052	49.475		16.617	86.152		11.773	85.817		27.363	89.093
8.46	85.762		27.201	93.26		28.095	89.891		27.897	92.655		27.129	94.192		28.103	80.462		27.649	90.169		17.228	78.631
27.609	90.848		27.74	92.24		27.642	90.352		27.568	63.619		27.283	93.221		27.75	90.977		18.801	75.642		27.375	88.125
28.09	86.726		27.407	75.079		28.099	90.909		27.984	92.847		27.81	84.385		20.093	85.702		27.885	77.367		27.45	90.102
28.488	65.184		27.557	91.053		27.576	88.735		26.2	83.909		27.95	87.971		27.733	80.495		28.1	78.636		27.045	90.167
27.851	85.804		27.859	85.878		18.647	86.845		27.949	87.181		27.127	77.646		27.605	87.287		27.965	89.736		27.654	83.735
27.495	91.318		27.802	93.329		27.871	86.615		27.644	90.087		26.586	93.71		25.007	86.129		27.937	52.103		26.458	85.871
27.364	89.082		28.378	73.546		27.757	93.013		26.449	81.906		27.492	91.66		15.789	82.818		27.971	75.358		26.913	49.503
27.402	82.34		27.931	85.705		27.704	87.236		27.498	81.81		27.549	70.343		28.058	80.506		27.607	89.914		27.173	93.923
27.239	77.488		27.741	91.647		16.816	80.916		27.602	85.881		27.73	78.262		27.728	78.19		28.093	85.394		26.212	92.834
27.419	84.088		27.642	88.411		7.075	90.145		27.612	90.233		27.207	94.206		27.763	91.57		26.147	86.31		27.024	67.653
27.299	87.797		28.122	90.12		27.739	65.586		14.725	82.182		27.713	76.226		27.217	87.404		27.889	66.271		27.09	72.978
27.485	88.907		28.056	93.761		27.842	83.861		27.475	79.267		26.872	90.083		25.122	87.756		28.088	88.311		27.069	94.421
27.805	94.171		28.01	88.57		20.997	80.325		27.983	89.766		26.874	94.187		25.989	85.932		27.966	68.632		26.931	77.08
28.037	77.973		27.683	93.606		27.816	90.888		27.607	81.492		27.951	52.809		27.795	64.984		27.845	73.031		28.25	69.923
27.796	92.654		28.044	87.679		27.754	85.906		27.407	92.104		27.287	88.266		27.964	39.569		26.373	76.658		27.749	92.756
27.933	89.234		27.62	87.853		27.895	93.46		27.81	90.114		27.548	90.611		28.163	87.348		28.125	82.996		26.605	87.275
28.063	90.213		27.665	88.204		27.53	60.398		28.239	62.768		27.573	87.511		28.096	91.05		25.765	89.111		27.707	91.668
27.408	52.587		27.378	63.777		27.522	88.671		28.081	69.198		25.738	87.34		27.686	88.13		27.343	89.361		27.363	92.027
27.947	86.146		27.913	67.999		27.723	90.762		27.968	89.772		28.089	62.956		27.827	88.633		27.676	94.347		27.359	89.636
27.59	93.121		27.956	93.689		27.812	72.839		27.018	67.252		19.792	85.712		27.555	91.103		27.974	89.344		27.915	91.386
27.891	59.107		27.706	91.498		10.728	89.375		27.439	89.523		26.771	91.052		27.69	56.906		24.875	71.087		27.458	94.795
19.501	83.48		27.935	87.562		27.538	93.295		27.66	89.353		27.879	84.735		27.486	90.848		27.215	92.077		19.412	73.164
27.197	77.668		27.539	86.566		27.639	90.69		27.203	91.425		27.468	89.601		28.09	62.266		27.408	63.53		27.477	83.844
27.58	79.506		27.584	84.036		27.489	74.107		28.019	89.712		27.147	87.958		27.284	80.243		28.035	88.396		27.063	94.656
27.517	93.443		27.668	92.997		26.86	88.303		27.34	75.749		27.078	92.225		27.84	91.35		27.349	84.034		27.931	92.027
27.268	90.313		27.539	78.335		27.516	91.1		27.678	91.63		27.417	89.463		27.006	88.416		26.243	88.525		27.728	67.272
28.171	89.506		28.142	90.117		27.86	89.912		27.202	91.532		27.238	85.184		27.571	93.344		27.94	85.287		27.546	83.763
27.805	87.394		28.097	72.899		28.035	83.68		27.471	93.415		24.34	91.239		27.983	87.36		27.353	90.72		18.305	88.082
27.277	89.859		28.047	88.309		28.178	90.941		27.703	89.61		27.555	79.834		13.064	82.901		27.857	90.567		27.448	91.117
27.327	78.527		27.709	85.534		27.98	93.398		27.617	87.953		26.008	89.02		25.421	86.653		27.101	88.091		27.372	87.176
27.568	84.39		27.835	91.366		27.761	90.028		27.411	92.867		27.114	87.104		9.326	88.628		22.381	84.603		23.644	83.576
25.57	88.631		27.433	62.315		27.96	95.061		28.007	87.339		26.106	91.83		27.745	90.606		27.911	90.392		27.645	86.483
18.872	87.035		27.77	82.814		19.766	88.427		26.944	90.641		25.633	79.359		27.849	88.051		27.853	90.97		26.766	92.979
27.902	89.325		27.293	60.72		27.788	48.052		27.113	92.26		27.478	94.151		27.78	88.467		27.717	80.16		26.956	89.812
27.631	92.014		28.155	91.198		27.83	92.486		27.845	85.859		27.456	86.91		26.844	91.314		26.506	90.508		9.269	90.107
28.058	92.572		27.723	79.129		8.985	89.416		27.679	91.042		25.918	90.42		27.867	90.186		26.97	86.428		27.73	88.36
27.534	76.705		27.358	73.146		27.3	88.56		28.025	73.932		27.275	89.078		27.774	91.671		28	82.587		27.815	86.199
28.181	89.399		26.913	78.437		27.931	87.072		27.509	91.103		24.905	87.995		27.657	92.415		27.481	91.251		22.11	87.301
27.76	85.231		27.304	91.486		27.65	90.589		27.639	88.12		27.238	91.251		9.928	86.445		21.677	81.079		26.945	85.23
28.008	91.775		27.463	92.383		27.584	40.837		27.054	88.228		27.448	91.068		27.55	73.45		27.664	89.449		24.652	82.044
27.082	86.201		27.938	56.822		28.077	51.759		27.429	89.37		27.571	90.934		28.313	55.941		27.744	89.119		20.721	90.197
24.582	83.993		27.855	88.783		27.881	55.223		27.369	80.019		27.698	91.548		28.08	88.389		15.775	79.683		26.381	85.437
28.055	90.838		27.682	92.355		27.617	92.172		27.77	84.988		27.542	92.204		27.622	91.002		28.092	87.099		27.442	89.855
14.385	83.458		27.76	90.221		27.814	92.959		28.16	62.454		27.734	86.094		27.941	92.779		27.198	91.271		24.417	85.616
9.489	88.752		27.891	81.74		27.747	84.793		28.036	90.92		27.36	83.153		27.652	91.549		26.888	89.405		28.18	49.372
27.652	86.429		25.849	54.366		14.192	82.3		27.777	80.968		27.667	91.245		27.901	91.175		27.964	70.024		27.373	86.998
27.733	61.068		27.575	91.169		28.138	87.24		27.772	86.38		27.649	92.295		20.26	79.165		26.023	82.264		27.204	85.296
26.384	88.326		27.921	86.71		28.092	91.075		27.909	86.957		27.018	94.69		27.727	93.35		27.934	86.82		17.636	73.079
27.065	89.453		27.742	83.58		26.56	90.428		27.67	89.975		27.4	92.371		27.554	72.773		26.707	78.414		27.467	92.27
27.524	79.604		27.813	88.627		27.848	73.674		27.057	89.781		27.724	87.314		27.88	88.023		27.165	92.51		25.617	88.883
27.777	91.174		27.878	77.794		27.801	79.82		27.86	56.294		27.496	89.939		27.273	81.231		27.729	89.07		24.685	92.807
27.705	91.436		28.108	65.609		23.455	85.923		27.328	87.006		21.733	76.952		27.636	89.338		26.881	90.15		25.883	84.409
25.378	70.156		27.051	69.457		27.593	91.782		28.021	75.313		27.499	87.894		27.407	85.37		27.816	73.059		27.65	90.653
27.823	90.516		27.822	87.667		27.358	81.129		27.656	89.609		27.466	92.552		27.8	92.244		27.847	91.868		28.024	86.376
27.167	90.367		27.668	91.23		27.542	63.07		27.423	87.81		26.931	91.496		27.864	92.404		27.861	89.455		27.385	88.982
27.581	87.974		27.681	92.653		27.585	87.824		28.056	91.109		22.439	88.477		27.399	93.322		27.987	70.408		27.763	50.924
27.608	93.819		27.875	91.27		27.968	81.212		28.015	91.184		27.133	88.437		27.06	89.466		27.488	85.111		16.796	83.602
27.891	84.667		27.868	89.166		26.933	91.425		27.403	49.632		27.862	65.825		27.418	93.428		25.668	78.961		26.878	79.693
26.908	81.445		27.423	50.274		27.34	84.851		27.751	86.925		28.214	70.955		27.821	85.283		27.729	76.616		27.849	90.814
27.842	91.831		27.584	85.107		8.987	90.011		27.902	90.77		14.42	86.965		27.269	69.139		27.685	91.322		26.168	93.761
27.883	91.373		27.973	91.064		27.819	92.059		28.137	89.644		27.239	82.538		27.483	88.17		26.196	87.003		28.154	65.755
28.299	89.005		27.984	82.536		27.613	89.237		28.266	55.354		27.029	88.794		27.538	89.649		26.906	91.918		27.8	74.459
27.747	90.471		27.93	92.843		27.575	87.407		27.773	85.278		27.717	87.949		27.924	76.174		27.159	91.93		6.986	89.314
28.385	56.105		27.727	88.233		28.153	51.559		27.437	89.582		28.232	70.16		14.324	80.427		27.832	83.263		25.112	86.51
28.041	88.531		27.602	79.822		27.85	89.644		26.619	90.814		27.622	64.478		27.757	73.499		26.032	86.709		22.258	82.996
27.46	56.702		28.097	88.359		27.935	87.574		27.737	90.365		25.17	92.834		25.233	88.892		27.086	88.035		27.716	90.822
27.833	93.252		27.718	90.447		27.667	88.206		27.842	90.077		27.345	81.591		27.813	89.054		26.693	90.298		26.742	83.97
27.788	89.4		27.88	85.734		27.321	86.108		27.705	89.911		27.389	93.026		27.743	84.155		26.735	88.801		27.326	83.767
27.779	88.235		27.954	87.13		27.782	86.032		28.076	90.039		27.692	84.294		28.061	93.488		26.737	92.95		27.956	88.634
27.757	79.722		27.682	81.656		28.039	91.321		27.729	72.022		27.488	87.217		27.822	92.046		26.715	84.124		27.383	52.297
27.731	74.698		27.707	82.32		27.609	87.233		27.442	92.243		27.91	86.374		27.416	91.59		27.504	89.258		26.412	89.859
27.662	78.033		27.605	87.615		13.704	84.525		27.861	84.198		15.926	81.465		27.833	89.291		27.485	91.744		25.703	92.369
27.581	89.766		28.198	74.659		28.173	89.292		26.667	91.533		28.112	88.174		27.788	88.237		27.826	93.612		19.681	71.505
23.374	87.012		27.924	86.01		27.856	87.374		27.784	91.88		26.086	86.849		8.941	85.363		27.617	93.393		27.91	88.736
27.956	90.5		27.39	89.818		27.836	91.285		27.402	89.629		27.457	93.612		11.134	84.183		27.496	88.996		27.731	90.553
13.14	81.862		27.633	92.583		27.858	92.475		27.578	92.527		27.436	93.553		27.675	89.959		26.643	85.935		27.584	67.482
27.507	90.465		27.743	59.588		28.053	90.864		27.611	82.545		27.758	90.098		27.632	92.31		27.982	86.359		25.672	93.347
27.771	89.062		27.073	82.25		27.748	86.328		27.508	91.371		27.393	89.854		27.81	89.114		27.039	75.131		27.666	91.683
27.867	90.733		27.891	90.69		26.503	89.152		27.217	90.054		27.143	49.265		27.268	89.857		27.926	92.122		27.257	92.879
27.517	93.951		27.621	85.63		27.368	89.948		28.014	71.327		27.849	80.172		27.575	89.428		12.032	86.337		21.111	85.903
27.471	85.011		27.863	88.019		27.775	84.392		27.782	90.934		27.718	89.539		27.835	78.553		27.686	92.146		27.704	91.739
27.807	92.193		27.358	80.313		28.038	89.285		27.153	90.338		26.71	86.921		26.856	87.231		27.656	94.852		27.625	88.405
27.933	67.3		27.597	79.132		15.761	84.632		27.454	81.278		27.322	91.639		28.107	88.343		26.365	89.48		27.226	61.531
27.765	90.333		27.843	84.08		27.462	87.975		27.361	91.569		23.785	84.944		27.715	82.387		14.929	84.746		26.374	89.549
27.852	82.864		28.02	89.778		27.376	71.141		27.096	90.66		27.851	83.252		27.198	92.257		27.671	90.375		27.553	80.989
20.797	85.131		27.673	76.116		27.604	63.957		27.546	94.437		27.547	92.819		27.641	93.437		27.349	90.352		27.584	92.31
27.421	90.409		27.833	91.47		27.967	89.75		27.578	87.898		27.332	87.206		28.005	92.567		26.826	64.691		26.831	91.387
27.92	90.14		27.643	89.097		8.483	88.057		25.775	86.281		26.737	88.13		27.854	87.606		27.619	93.891		26.723	90.461
28.02	91.244		28.065	55.526		26.859	74.561		26.687	90.669		27.44	94.633		17.538	83.819		27.555	90.605		27.113	93.352
27.734	93.717		27.713	92.394		18.31	78.977		27.469	86.286		26.895	89.944		27.881	83.987		27.737	88.788		15.93	83.282
27.529	79.353		27.429	71.143		22.273	80.211		27.11	91.056		27.773	75.421		25.362	78.353		27.652	93.848		26.632	93.041
27.346	90.585		28.147	93.463		13.227	82.483		27.569	87.911		25.574	93.556		28.001	91.93		27.019	89.237		27.827	89.585
27.865	81.801		27.291	91.422		27.955	89.114		27.586	89.935		26.558	94.293		27.853	90.657		26.052	85.786		27.492	89.968
27.979	92.571		27.819	89.344		27.875	92.327		28.086	79.833		27.424	91.871		28.015	92.097		27.63	92.204		27.701	92.229
26.347	79.441		27.26	86.204		28.086	83.226		28.15	88.76		27.716	83.805		27.65	81.205		27.977	91.519		27.459	91.992
27.848	80.906		27.695	91.436		20.052	82.434		27.416	89.721		27.651	92.507		28.054	59.977		27.835	87.796		24.038	84.663
27.963	83.133		27.961	72.393		27.844	88.429		28.143	88.283		27.823	93.813		27.656	91.033		27.147	87.962		27.608	81.093
27.68	90.244		27.91	93.188		27.789	82.695		27.604	46.739		27.831	92.092		27.735	94.036		28.125	92.117		27.792	92.244
27.295	89.148		28.248	86.39		27.498	62.23		27.508	88.196		25.877	86.179		27.539	89.501		27.856	87.052		25.546	88.873
27.447	86.636		27.784	91.18		27.674	82.326		26.632	90.138		27.467	95.116		27.867	89.226		27.752	91.995		27.769	91.677
27.289	92.727		28.13	91.354		27.904	89.967		27.44	93.888		27.537	86.947		27.572	92.03		27.249	81.368		12.582	84.574
27.78	85.92		27.888	68.999		27.886	83.038		27.904	91.321		27.769	88.611		27.574	82.651		27.845	90.849		27.333	88.499
21.393	78.006		27.791	94.02		27.873	90.093		27.88	92.811		27.054	87.649		27.1	71.635		27.828	87.245		20.575	81.861
26.403	83.555		27.346	88.243		27.859	67.115		27.696	89.796		27.625	80.401		27.814	84.823		23.766	86.307		24.471	89.92
27.849	84.431		28.085	90.336		19.4	84.609		27.475	80.367		27.265	88.874		13.652	85.994		27.105	89.584		27.702	86.998
28.063	70.958		27.621	56.524		28.204	54.85		27.621	90.441		27.825	83.697		27.714	92.327		27.869	92.778		27.884	90.128
28.106	90.192		28.025	90.328		27.529	90.791		27.86	80.374		26.365	91.473		27.598	76.542		27.861	78.389		27.63	78.622
27.72	89.93		26.637	82.873		27.592	91.58		27.808	87.604		27.175	92.294		10.477	81.457		27.681	92.001		15.881	88.012
10.124	84.999		27.436	80.163		28.197	91.994		27.796	87.238		26.825	94.135		27.571	89.225		26.357	90.592		27.62	89.812
26.543	88.85		27.606	81.236		28.069	94.085		27.263	90.449		27.137	93.405		10.165	83.924		27.204	83.526		26.584	83.193
20.831	74.953		27.76	89.337		27.704	94.673		19.738	75.455		27.92	92.565		27.878	92.738		26.248	90.623		27.418	76.565
27.874	87.164		27.8	93.071		27.773	89.001		27.079	91.576		27.455	87.849		27.973	88.512		27.793	67.693		27.744	90.972
27.45	80.137		27.539	71.708		27.674	89.82		27.975	84.371		27.121	91.103		27.044	89.847		26.343	88.061		9.658	86.564
9.547	87.903		27.886	80.012		28.182	87.637		27.789	91.985		27.629	89.117		28.044	90.964		27.788	90.927		22.356	92.014
27.495	91.616		28.027	93.589		25.303	94.543		27.56	54.542		27.287	88.15		26.607	79.393		23.676	86.909		27.876	90.234
27.728	88.205		27.868	91.4		28.001	92.255		27.151	64.718		27.311	90.164		27.576	87.097		27.97	91.501		14.401	79.111
28.242	88.878		27.722	68.316		27.627	62.171		27.913	51.525		26.95	94.01		27.831	91.412		27.701	90.509		27.405	82.854
28.081	86.275		27.597	92.092		27.401	86.669		27.73	72.674		27.607	65.412		27.062	87.485		27.963	90.356		27.797	87.544
17.218	87.654		27.737	79.06		27.295	76.764		25.899	85.112		26.515	90.689		28.367	56.894		27.288	91.235		27.568	91.115
27.914	92.984		27.949	56.865		27.848	88.078		27.659	91.629		27.752	91.478		23.788	84.206		26.947	92.956		23.826	88.406
27.718	85.703		27.89	87.367		27.699	60.745		28.096	90.735		27.047	85.03		27.622	93.006		27.943	87.87		27.168	89.332
27.517	90.065		27.851	85.566		27.874	91.541		28.018	90.293		27.225	89.028		27.889	94.914		27.597	87.899		27.723	84.088
27.764	89.894		27.698	91.448		27.566	78.021		27.747	84.992		20.511	82.849		27.786	77.162		27.768	84.041		25.373	76.652
26.641	82.563		27.643	90.067		28.005	83.138		27.723	41.426		27.743	82.041		27.366	89.925		22.525	81.159		27.391	93.06
27.676	90.56		27.503	91.583		24.403	85.077		27.213	73.236		27.873	49.186		27.785	86.979		27.773	65.252		12.577	78.901
27.891	83.188		27.656	87.467		27.32	91.071		27.833	91.048		26.345	91.937		28.021	76.661		28.054	91.419		27.963	88.883
27.924	90.349		27.736	87.746		24.965	82.999		27.746	91.326		27.605	85.312		27.956	87.923		26.946	54.616		27.075	95.016
27.986	88.003		28.387	58.29		28.08	83.408		27.284	87.606		27.392	88.854		27.006	68.725		27.432	89.038		27.431	89.926
27.101	66.053		28.275	58.54		12.188	84.721		27.823	46.097		27.272	88.396		27.694	93.224		15.92	70.318		18.63	85.824
27.477	71.162		27.549	93.827		27.871	91.078		27.504	69.297		28.082	62.104		27.336	84.11		26.604	86.401		26.962	86.08
27.828	93.985		27.963	92.047		27.028	91.705		27.713	81.746		27.871	68.859		24.959	84.293		15.704	75.862		27.607	81.031
11.005	84.373		27.477	94.474		28.461	88.712		27.55	92.347		27.407	91.34		27.716	90.041		27.951	89.345		27.942	57.592
27.652	88.829		27.476	85.714		27.884	74.647		27.148	81.841		24.3	89.034		27.561	70.632		13.629	84.973		27.648	91.317
28.068	91.899		27.736	57.931		27.199	73.784		26.926	92.072		27.322	90.951		17.436	68.889		27.503	86.362		27.511	77.61
28.208	86.257		27.663	84.754		26.381	84.5		27.686	93.365		27.821	91.554		27.107	91.704		26.519	91.119		22.478	80.533
27.745	92.843		27.987	88.263		27.587	94.09		26.988	88.21		27.905	48.322		18.156	87.405		27.065	90.595		27.411	80.469
27.881	75.561		27.586	71.111		27.683	76.666		26.646	92.122		25.606	91.914		27.832	91.497		27.196	88.474		24.739	90.068
27.929	87.798		27.943	87.476		26.703	89.689		20.041	91.979		27.159	68.578		27.317	91.273		27.457	89.605		27.663	61.636
27.684	66.437		27.953	93.218		27.916	40.505		27.876	91.508		27.352	88.504		27.802	62.564		26.856	84.271		26.99	89.217
28.157	93.15		27.787	90.35		27.799	90.488		28.191	87.878		18.929	85.762		27.648	61.102		27.174	92.618		26.737	91.937
27.82	91.146		27.514	90.196		27.954	87.695		27.902	90.899		28.089	91.068		27.995	90.789		27.64	89.499		25.898	83.931
27.551	84.536		27.879	93.011		27.725	74.845		27.969	92.128		26.742	92.486		27.754	92.545		27.934	91.851		19.427	90.407
27.688	71.762		27.49	89.789		26.698	36.036		27.682	91.309		24.065	90.188		28.016	92.593		27.648	90.044		27.528	93.731
27.799	85.458		27.83	89.852		27.798	90.762		27.924	55.61		27.915	90.741		27.644	89.265		27.948	90.136		27.314	84.338
27.514	90.842		27.829	88.064		27.875	88.488		27.804	82.847		27.575	91.782		27.838	90.411		25.985	90.862		21.474	81.125
26.244	90.299		27.409	84.07		27.603	87.949		27.644	67.319		27.73	61.962		27.78	80.83		24.032	84.658		26.118	88.356
27.632	85.733		27.608	84.186		27.725	74.803		27.23	92.899		26.471	91.941		21.846	81.052		27.186	86.763		27.73	56.639
27.54	91.086		27.595	81.94		27.662	85.402		27.909	87.538		27.78	88.749		27.522	89.862		20.016	84.016		27.018	83.905
27.601	84.18		27.89	76.495		27.523	72.222		27.056	87.756		27.655	92.055		21.792	88.404		27.208	93.131		28.375	49.189
27.877	90.262		27.947	92.107		27.721	90.032		26.23	89.445		13.557	85.926		27.741	74.656		26.704	87.305		25.06	80.362
27.712	84.853		27.857	89.855		28.023	90.619		27.654	89.861		27.319	67.925		27.6	92.328		27.86	85.377		6.983	92.606
26.975	88.741		27.985	91.12		27.34	80.965		27.107	85.042		26.296	83.191		27.522	90.05		27.851	78.966		27.028	90.469
27.84	90.729		27.622	88.972		27.339	89.447		27.33	91.935		27.641	90.295		25.322	87.741		27.474	92.828		9.268	85.548
[truncated: 22,002 more rows]

## Sheet: Supplementary-Figure4
3% Rabbit serum + 40 μM Binder					2% Guinea pig serum + 40 μM Binder					10% Mouse serum + 40 μM Binder
	Inhibition (%)					Inhibition (%)					Inhibition (%)
47	97.4145				47	70.3725				47	67.1154
P1	97.9316				P1	38.766				P1	68.0364
P2	98.6211				P2	68.0442				P2	70.5162
P3	76.501				P3	20.8964				P3	11.4069
P4	97.9316				P4	64.6391				P4	88.3138
P5	98.42				P5	71.4494				P5	88.8016
P6	92.8469				P6	67.8696				P6	50.3138
P7	1.26401				P7	71.8568				P7	0.759109
P8	98.8509				P8	62.5437				P8	30.081
P9	98.736				P9	91.4726				P9	95.7672
P10	40.5056				P10	27.5611				P10	17.1255
P11	0.54582				P11	34.6915				P11	5.09414
P12	98.2189				P12	37.8929				P12	11.3389
P13	93.7949				P13	65.1921				P13	64.5502
P14	97.2709				P14	91.2689				P14	61.8933
P15	96.9262				P15	81.1991				P15	54.6234
P16	98.5924				P16	67.142				P16	71.5586
P17	98.5924				P17	76.8626				P17	70.7008
P18	96.1218				P18	43.2189				P18	15.8787
P19	97.156				P19	83.2945				P19	62.5837
P20	98.7935				P20	81.1118				P20	80.7636
P21	96.3516				P21	27.0373				P21	40.4603
P22	98.104				P22	64.3772				P22	13.0544
P23	26.7165				P23	31.7811				P23	0
P24	79.3737				P24	12.922				P24	1.71548
P25	98.5924				P25	80.8498				P25	22.9184
P26	98.1615				P26	85.5064				P26	66.6527
P27	98.1327				P27	56.0245				P27	75.3556
P28	98.5636				P28	53.9581				P28	40.931
P29	98.2476				P29	70.8964				P29	62.4477
P30	95.6909				P30	89.3481				P30	83.6715
P31	97.7593				P31	90.5995				P31	95.5397
P32	94.2832				P32	84.3131				P32	21.705
P33	98.5636				P33	75				P33	88.5732
P34	98.2764				P34	80.617				P34	91.05
P35	98.0753				P35	39.8137				P35	49.6966
P36	92.3011				P36	65.1921				P36	19.5921
P37	98.0753				P37	69.4703				P37	72.113
P38	98.3338				P38	90.0757				P38	61.8096
P39	98.2476				P39	90.3376				P39	89.2699
P40	61.534				P40	37.3108				P40	25.7218
P41	97.8454				P41	30.4424				P41	70.5649
P42	76.6734				P42	33.2654				P42	2.74059
P43	47.9747				P43	18.4517				P43	5.37657
P44	6.69348				P44	32.3632				P44	3.29498
P45	91.7265				P45	90.5704				P45	95.7008
P46	80.1781				P46	45.4016				P46	14.9686
P47	43.3209				P47	22.0605				P47	27.9916
P48	97.156				P48	31.4901				P48	52.772
P49	58.4028				P49	81.3446				P49	18.7657
P50	96.2654				P50	57.7416				P50	87.5
P51	97.156				P51	61.9616				P51	95.5397
P52	96.8113				P52	84.4296				P52	74.0063
P53	30.5659				P53	40.1921				P53	4.73849
P54	97.0411				P54	41.3562				P54	20.4498
P55	92.6458				P55	78.9872				P55	36.6903
P56	98.3338				P56	44.8487				P56	16.4575
P57	97.6156				P57	83.8475				P57	98.2692
P58	95.8633				P58	47.5262				P58	8.65385
P59	95.8345				P59	80.5588				P59	33.2389
P60	42.9474				P60	55.326				P60	0

## Sheet: Supplementary-Figure5
Supplementary Fig. 5a - ELISA					Supplementary Fig. 5b-BLI
Control	47	P9	P57		Time (s)	32 nM	Fit	16 nM	Fit	8 nM	Fit	4 nM	Fit	2 nM	Fit
0.4154	0.8565	1.4448	1.569		0	0.005158	0	0.002358	0	0.002302	0	-0.00143	0	0.002586	0
0.39	0.7475	1.4614	1.5622		0.2	0.005482	0.000784	0.002356	0.000435	0.00287	0.000229	-0.00104	0.000135	0.002982	0.000382
0.4049	0.7429	1.4816	1.4816		0.4	0.005701	0.001563	0.002196	0.000868	0.003126	0.000458	-0.00067	0.000269	0.002758	0.000752
					0.6	0.006045	0.002337	0.002223	0.0013	0.003348	0.000687	-0.00011	0.000403	0.002596	0.001113
					0.8	0.006364	0.003106	0.002863	0.00173	0.003756	0.000915	0.00082	0.000537	0.002889	0.001463
					1	0.007269	0.00387	0.003511	0.002158	0.004221	0.001142	0.001228	0.00067	0.003159	0.001804
					1.2	0.008036	0.00463	0.004	0.002585	0.004502	0.001369	0.00183	0.000804	0.003332	0.002136
					1.4	0.008716	0.005384	0.004903	0.00301	0.004765	0.001595	0.002505	0.000937	0.003937	0.002458
					1.6	0.009442	0.006134	0.005266	0.003434	0.005125	0.001821	0.003187	0.00107	0.004312	0.002772
					1.8	0.010655	0.00688	0.006519	0.003856	0.005746	0.002046	0.003656	0.001203	0.004546	0.003077
					2	0.011164	0.00762	0.006874	0.004276	0.006089	0.002271	0.003825	0.001335	0.004906	0.003373
					2.2	0.011917	0.008356	0.00755	0.004694	0.0065	0.002496	0.004082	0.001467	0.005422	0.003662
					2.4	0.011891	0.009088	0.007551	0.005112	0.006877	0.002719	0.00384	0.001599	0.005471	0.003943
					2.6	0.011997	0.009815	0.007292	0.005527	0.006875	0.002943	0.003153	0.001731	0.005444	0.004217
					2.8	0.012589	0.010537	0.007685	0.005941	0.007454	0.003166	0.00344	0.001862	0.005637	0.004483
					3	0.012903	0.011255	0.007309	0.006353	0.007395	0.003388	0.003113	0.001994	0.006068	0.004742
					3.2	0.013993	0.011968	0.007702	0.006764	0.007939	0.00361	0.003286	0.002125	0.00639	0.004995
					3.4	0.015072	0.012677	0.008342	0.007173	0.008307	0.003831	0.003057	0.002256	0.006838	0.00524
					3.6	0.015769	0.013381	0.008491	0.007581	0.008379	0.004052	0.003297	0.002386	0.007294	0.00548
					3.8	0.016675	0.014081	0.0087	0.007987	0.008572	0.004272	0.003023	0.002517	0.00752	0.005713
					4	0.017366	0.014777	0.009108	0.008392	0.00882	0.004492	0.003315	0.002647	0.007138	0.00594
					4.2	0.017948	0.015468	0.009369	0.008795	0.00951	0.004711	0.003597	0.002777	0.007542	0.006162
					4.4	0.018601	0.016155	0.009921	0.009196	0.009272	0.00493	0.003916	0.002907	0.007185	0.006378
					4.6	0.018798	0.016838	0.010543	0.009596	0.009055	0.005148	0.004321	0.003036	0.007126	0.006588
					4.8	0.019456	0.017517	0.01153	0.009995	0.009173	0.005366	0.005063	0.003165	0.00779	0.006793
					5	0.020008	0.018191	0.01171	0.010392	0.008957	0.005584	0.004708	0.003294	0.00759	0.006993
					5.2	0.020441	0.018861	0.012314	0.010787	0.008919	0.005801	0.005442	0.003423	0.007445	0.007188
					5.4	0.020784	0.019527	0.013037	0.011181	0.009097	0.006017	0.006109	0.003552	0.007404	0.007378
					5.6	0.021505	0.020189	0.013157	0.011574	0.009405	0.006233	0.006413	0.00368	0.006845	0.007564
					5.8	0.022445	0.020847	0.014721	0.011965	0.010459	0.006448	0.006649	0.003808	0.007037	0.007745
					6	0.022637	0.0215	0.014805	0.012354	0.010621	0.006663	0.006801	0.003936	0.006913	0.007921
					6.2	0.023061	0.02215	0.015059	0.012743	0.010725	0.006878	0.006502	0.004064	0.006608	0.008094
					6.4	0.023564	0.022796	0.015583	0.013129	0.011197	0.007092	0.006531	0.004191	0.00658	0.008262
					6.6	0.02392	0.023437	0.016062	0.013514	0.011922	0.007305	0.006857	0.004319	0.006771	0.008426
					6.8	0.024778	0.024075	0.016811	0.013898	0.012341	0.007518	0.007283	0.004446	0.007124	0.008587
					7	0.025328	0.024709	0.017226	0.01428	0.012685	0.007731	0.006921	0.004573	0.007696	0.008744
					7.2	0.026452	0.025338	0.018121	0.014661	0.013733	0.007943	0.007408	0.004699	0.00831	0.008897
					7.4	0.026871	0.025964	0.018604	0.015041	0.013947	0.008154	0.007415	0.004826	0.00875	0.009047
					7.6	0.027677	0.026586	0.018978	0.015419	0.013914	0.008366	0.00798	0.004952	0.009129	0.009193
					7.8	0.028085	0.027204	0.019423	0.015795	0.013982	0.008576	0.008018	0.005078	0.009294	0.009336
					8	0.028347	0.027819	0.019895	0.016171	0.014366	0.008786	0.008083	0.005203	0.009357	0.009476
					8.2	0.029082	0.028429	0.020353	0.016544	0.014744	0.008996	0.00868	0.005329	0.010626	0.009613
					8.4	0.029352	0.029036	0.020371	0.016917	0.014534	0.009205	0.008686	0.005454	0.010778	0.009747
					8.6	0.029184	0.029639	0.0202	0.017288	0.014251	0.009414	0.008854	0.005579	0.010855	0.009878
					8.8	0.029597	0.030238	0.019878	0.017658	0.014304	0.009623	0.009636	0.005704	0.011118	0.010006
					9	0.029575	0.030834	0.019425	0.018026	0.014297	0.00983	0.009174	0.005829	0.010465	0.010132
					9.2	0.029722	0.031426	0.019368	0.018393	0.014745	0.010038	0.009737	0.005953	0.010648	0.010254
					9.4	0.030243	0.032014	0.019233	0.018758	0.015175	0.010245	0.010195	0.006078	0.010608	0.010375
					9.6	0.031434	0.032599	0.01953	0.019122	0.016083	0.010451	0.010536	0.006202	0.010619	0.010493
					9.8	0.032055	0.03318	0.020414	0.019485	0.016745	0.010657	0.0112	0.006325	0.011167	0.010608
					10	0.032843	0.033758	0.020364	0.019847	0.016579	0.010863	0.010994	0.006449	0.010681	0.010721
					10.2	0.033012	0.034332	0.020104	0.020207	0.016444	0.011068	0.010582	0.006572	0.010548	0.010832
					10.4	0.033632	0.034902	0.020849	0.020566	0.016987	0.011273	0.011146	0.006696	0.01111	0.010941
					10.6	0.033999	0.035469	0.021159	0.020923	0.017201	0.011477	0.011344	0.006819	0.011733	0.011048
					10.8	0.035318	0.036033	0.021823	0.021279	0.017552	0.011681	0.011844	0.006941	0.012692	0.011152
					11	0.035268	0.036593	0.022082	0.021634	0.017883	0.011884	0.011772	0.007064	0.012931	0.011255
					11.2	0.035574	0.037149	0.022102	0.021987	0.017895	0.012087	0.012292	0.007186	0.013113	0.011356
					11.4	0.035718	0.037702	0.022274	0.022339	0.017871	0.012289	0.012683	0.007308	0.013071	0.011455
					11.6	0.03631	0.038252	0.022115	0.02269	0.017982	0.012491	0.012949	0.00743	0.013378	0.011552
					11.8	0.03642	0.038799	0.02229	0.02304	0.018249	0.012693	0.012972	0.007552	0.01364	0.011647
					12	0.037213	0.039342	0.022562	0.023388	0.018288	0.012894	0.012843	0.007673	0.014024	0.011741
					12.2	0.037901	0.039881	0.022732	0.023735	0.018426	0.013095	0.01309	0.007795	0.014615	0.011833
					12.4	0.037369	0.040418	0.022337	0.024081	0.017861	0.013295	0.012807	0.007916	0.013956	0.011923
					12.6	0.037391	0.040951	0.022398	0.024425	0.017345	0.013494	0.012453	0.008037	0.013412	0.012012
					12.8	0.037537	0.041481	0.022194	0.024768	0.017342	0.013694	0.012752	0.008157	0.013085	0.0121
					13	0.037645	0.042008	0.022185	0.02511	0.017219	0.013893	0.011807	0.008278	0.012262	0.012186
					13.2	0.038155	0.042531	0.02264	0.025451	0.017479	0.014091	0.012262	0.008398	0.012188	0.01227
					13.4	0.039615	0.043052	0.023284	0.02579	0.017918	0.014289	0.0127	0.008518	0.012356	0.012354
					13.6	0.04097	0.043569	0.024512	0.026128	0.018684	0.014487	0.013365	0.008638	0.012714	0.012436
					13.8	0.041166	0.044083	0.02523	0.026465	0.018735	0.014684	0.01331	0.008758	0.012572	0.012516
					14	0.042301	0.044593	0.025544	0.026801	0.019073	0.01488	0.013058	0.008877	0.012187	0.012596
					14.2	0.042275	0.045101	0.025706	0.027135	0.018548	0.015077	0.012706	0.008996	0.011804	0.012674
					14.4	0.043094	0.045606	0.026392	0.027469	0.018737	0.015272	0.012607	0.009115	0.011997	0.012751
					14.6	0.044035	0.046107	0.026958	0.027801	0.019315	0.015468	0.012922	0.009234	0.012114	0.012827
					14.8	0.044848	0.046606	0.02756	0.028131	0.020102	0.015663	0.013544	0.009353	0.012321	0.012902
					15	0.044611	0.047101	0.027872	0.028461	0.019868	0.015857	0.012981	0.009471	0.011755	0.012976
					15.2	0.045298	0.047594	0.028127	0.028789	0.020381	0.016051	0.013542	0.00959	0.012046	0.013049
					15.4	0.045508	0.048083	0.028689	0.029116	0.020826	0.016245	0.013512	0.009708	0.011817	0.013121
					15.6	0.045331	0.04857	0.028818	0.029442	0.020458	0.016438	0.013451	0.009825	0.011881	0.013192
					15.8	0.044627	0.049053	0.028551	0.029767	0.019829	0.016631	0.012965	0.009943	0.011393	0.013262
					16	0.044892	0.049534	0.028384	0.03009	0.019277	0.016824	0.012778	0.010061	0.011299	0.013331
					16.2	0.044818	0.050012	0.028238	0.030413	0.019186	0.017016	0.012501	0.010178	0.011127	0.013399
					16.4	0.044407	0.050487	0.027858	0.030734	0.018843	0.017207	0.01229	0.010295	0.01054	0.013466
					16.6	0.044885	0.050958	0.028291	0.031054	0.018619	0.017398	0.012233	0.010412	0.010961	0.013533
					16.8	0.045096	0.051428	0.028426	0.031373	0.01846	0.017589	0.012536	0.010528	0.011366	0.013599
					17	0.045614	0.051894	0.028368	0.031691	0.0185	0.017779	0.012195	0.010645	0.011042	0.013664
					17.2	0.046166	0.052357	0.028953	0.032007	0.01888	0.017969	0.012169	0.010761	0.01142	0.013728
					17.4	0.047519	0.052818	0.029662	0.032322	0.019817	0.018159	0.01245	0.010877	0.01282	0.013791
					17.6	0.047635	0.053276	0.029918	0.032637	0.020118	0.018348	0.012331	0.010993	0.012616	0.013854
					17.8	0.047999	0.053731	0.030504	0.03295	0.020542	0.018537	0.012281	0.011109	0.01272	0.013916
					18	0.049087	0.054183	0.030644	0.033262	0.020997	0.018725	0.012441	0.011224	0.013115	0.013978
					18.2	0.049723	0.054633	0.031593	0.033573	0.021419	0.018913	0.012287	0.011339	0.013688	0.014039
					18.4	0.051542	0.055079	0.032822	0.033882	0.022762	0.0191	0.013345	0.011454	0.014849	0.014099
					18.6	0.05234	0.055524	0.033395	0.034191	0.023698	0.019287	0.014074	0.011569	0.015339	0.014159
					18.8	0.053144	0.055965	0.034362	0.034498	0.024401	0.019474	0.014494	0.011684	0.015904	0.014218
					19	0.053675	0.056404	0.035426	0.034805	0.02491	0.01966	0.01509	0.011798	0.016411	0.014276
					19.2	0.054408	0.05684	0.036074	0.03511	0.025582	0.019846	0.016141	0.011913	0.017249	0.014334
					19.4	0.054374	0.057274	0.036279	0.035414	0.025257	0.020031	0.016435	0.012027	0.016843	0.014391
					19.6	0.054672	0.057705	0.036467	0.035717	0.024737	0.020216	0.016635	0.012141	0.016757	0.014448
					19.8	0.054777	0.058133	0.036045	0.036019	0.024559	0.020401	0.016791	0.012255	0.016236	0.014505
					20	0.055586	0.058559	0.036451	0.03632	0.024722	0.020585	0.017406	0.012368	0.016328	0.01456
					20.2	0.055862	0.058982	0.036192	0.036619	0.024447	0.020769	0.017549	0.012481	0.016198	0.014616
					20.4	0.056057	0.059403	0.036223	0.036918	0.023918	0.020952	0.018128	0.012595	0.015925	0.014671
					20.6	0.0557	0.059821	0.035993	0.037216	0.02342	0.021135	0.018021	0.012708	0.015435	0.014725
					20.8	0.055844	0.060236	0.035764	0.037512	0.023518	0.021318	0.017875	0.01282	0.01447	0.014779
					21	0.055903	0.060649	0.035203	0.037808	0.023597	0.0215	0.017089	0.012933	0.013594	0.014833
					21.2	0.055513	0.06106	0.035289	0.038102	0.02327	0.021682	0.01637	0.013045	0.012816	0.014886
					21.4	0.056353	0.061468	0.035154	0.038395	0.023682	0.021863	0.016699	0.013157	0.012629	0.014939
					21.6	0.055224	0.061874	0.034429	0.038688	0.022999	0.022044	0.016087	0.01327	0.011557	0.014992
					21.8	0.055464	0.062277	0.034763	0.038979	0.023427	0.022225	0.016536	0.013381	0.01176	0.015044
					22	0.055772	0.062678	0.034522	0.039269	0.023989	0.022405	0.016465	0.013493	0.012259	0.015095
					22.2	0.056081	0.063077	0.034766	0.039558	0.024334	0.022585	0.016411	0.013604	0.012374	0.015147
					22.4	0.056636	0.063473	0.034727	0.039846	0.024389	0.022764	0.016318	0.013716	0.012399	0.015198
					22.6	0.056532	0.063867	0.034635	0.040133	0.024083	0.022943	0.015805	0.013827	0.012304	0.015249
					22.8	0.057453	0.064258	0.03549	0.040419	0.024878	0.023122	0.015879	0.013938	0.012713	0.015299
					23	0.057856	0.064647	0.035802	0.040704	0.024989	0.0233	0.016145	0.014048	0.013199	0.015349
					23.2	0.058778	0.065034	0.035948	0.040988	0.025108	0.023478	0.016321	0.014159	0.013758	0.015399
					23.4	0.059437	0.065418	0.036169	0.041271	0.024909	0.023656	0.01626	0.014269	0.012946	0.015448
					23.6	0.060627	0.0658	0.036635	0.041553	0.024804	0.023833	0.016442	0.014379	0.013337	0.015498
					23.8	0.061191	0.06618	0.036969	0.041834	0.025011	0.02401	0.016781	0.014489	0.013612	0.015547
					24	0.061454	0.066558	0.03731	0.042114	0.024986	0.024186	0.017181	0.014599	0.014002	0.015595
					24.2	0.061984	0.066933	0.037526	0.042393	0.024771	0.024362	0.017002	0.014709	0.014066	0.015644
					24.4	0.062212	0.067306	0.037675	0.042671	0.024632	0.024538	0.016397	0.014818	0.013359	0.015692
					24.6	0.062291	0.067677	0.038053	0.042948	0.024912	0.024713	0.016036	0.014928	0.0129	0.01574
					24.8	0.063711	0.068045	0.038994	0.043224	0.025719	0.024888	0.016057	0.015037	0.0134	0.015787
					25	0.064159	0.068412	0.039278	0.043499	0.025571	0.025062	0.015694	0.015145	0.013331	0.015835
					25.2	0.064681	0.068776	0.040227	0.043773	0.026038	0.025237	0.016246	0.015254	0.013326	0.015882
					25.4	0.065535	0.069138	0.041024	0.044046	0.026355	0.02541	0.016878	0.015363	0.013796	0.015929
					25.6	0.065677	0.069498	0.041816	0.044318	0.026696	0.025584	0.017238	0.015471	0.014645	0.015976
					25.8	0.066467	0.069856	0.042218	0.044589	0.027419	0.025757	0.017784	0.015579	0.015175	0.016022
					26	0.067015	0.070212	0.042516	0.044859	0.028141	0.025929	0.018277	0.015687	0.015983	0.016069
					26.2	0.067402	0.070565	0.042584	0.045128	0.027918	0.026102	0.018227	0.015795	0.01569	0.016115
					26.4	0.068048	0.070917	0.043273	0.045397	0.028601	0.026273	0.018592	0.015903	0.016463	0.016161
					26.6	0.068704	0.071266	0.043821	0.045664	0.028489	0.026445	0.018963	0.01601	0.016543	0.016207
					26.8	0.069451	0.071613	0.043401	0.04593	0.028748	0.026616	0.018951	0.016117	0.016599	0.016252
					27	0.06965	0.071958	0.043026	0.046195	0.028462	0.026787	0.018976	0.016224	0.016667	0.016298
					27.2	0.070561	0.072302	0.042825	0.04646	0.02842	0.026957	0.019117	0.016331	0.016211	0.016343
					27.4	0.070522	0.072643	0.042258	0.046723	0.027798	0.027127	0.018572	0.016438	0.015267	0.016388
					27.6	0.071194	0.072982	0.042112	0.046986	0.027705	0.027297	0.018439	0.016545	0.015704	0.016433
					27.8	0.070677	0.073319	0.041959	0.047248	0.027533	0.027466	0.017969	0.016651	0.015346	0.016478
					28	0.070265	0.073654	0.041285	0.047508	0.027253	0.027635	0.017375	0.016757	0.014941	0.016522
					28.2	0.070075	0.073987	0.040999	0.047768	0.027244	0.027804	0.016109	0.016863	0.014385	0.016567
					28.4	0.070185	0.074318	0.040609	0.048027	0.0271	0.027972	0.015719	0.016969	0.013775	0.016611
					28.6	0.070485	0.074647	0.040759	0.048285	0.027475	0.02814	0.0165	0.017075	0.014285	0.016655
					28.8	0.070957	0.074975	0.040986	0.048542	0.02774	0.028308	0.016423	0.01718	0.014113	0.0167
					29	0.071246	0.0753	0.041918	0.048798	0.028125	0.028475	0.017129	0.017286	0.014491	0.016743
					29.2	0.071688	0.075623	0.042868	0.049053	0.028632	0.028642	0.01775	0.017391	0.014894	0.016787
					29.4	0.071755	0.075945	0.043549	0.049308	0.028407	0.028808	0.017916	0.017496	0.015074	0.016831
					29.6	0.071882	0.076265	0.043952	0.049561	0.028927	0.028974	0.018199	0.017601	0.01546	0.016874
					29.8	0.072398	0.076582	0.044693	0.049814	0.029621	0.02914	0.018982	0.017705	0.016062	0.016918
					30	0.072844	0.076898	0.045016	0.050066	0.030052	0.029305	0.019529	0.01781	0.016474	0.016961
					30.2	0.073331	0.077212	0.045562	0.050316	0.030187	0.02947	0.019639	0.017914	0.016543	0.017004
					30.4	0.074032	0.077524	0.046651	0.050566	0.030914	0.029635	0.020425	0.018018	0.017404	0.017047
					30.6	0.074098	0.077834	0.046759	0.050815	0.030203	0.029799	0.020339	0.018122	0.016538	0.01709
					30.8	0.074424	0.078143	0.046666	0.051063	0.030723	0.029963	0.020665	0.018226	0.016924	0.017133
					31	0.07428	0.078449	0.046856	0.051311	0.030593	0.030127	0.02058	0.018329	0.016966	0.017176
					31.2	0.074651	0.078754	0.046948	0.051557	0.030302	0.03029	0.020286	0.018433	0.016272	0.017219
					31.4	0.074657	0.079057	0.046652	0.051803	0.030034	0.030453	0.0197	0.018536	0.015913	0.017261
					31.6	0.075283	0.079358	0.047141	0.052047	0.030177	0.030616	0.019384	0.018639	0.016044	0.017304
					31.8	0.075075	0.079658	0.047568	0.052291	0.030278	0.030778	0.019073	0.018742	0.015776	0.017346
					32	0.075313	0.079956	0.047553	0.052534	0.030299	0.03094	0.019023	0.018845	0.015742	0.017388
					32.2	0.075152	0.080252	0.047442	0.052777	0.030374	0.031102	0.018627	0.018948	0.015473	0.01743
					32.4	0.075852	0.080546	0.047484	0.053018	0.030366	0.031263	0.019282	0.01905	0.015604	0.017472
					32.6	0.076473	0.080838	0.047786	0.053258	0.030875	0.031424	0.019793	0.019152	0.015783	0.017514
					32.8	0.077004	0.081129	0.048304	0.053498	0.030878	0.031584	0.019603	0.019254	0.015364	0.017556
					33	0.077703	0.081418	0.049001	0.053737	0.031392	0.031745	0.020241	0.019356	0.015869	0.017598
					33.2	0.07787	0.081706	0.049174	0.053975	0.031443	0.031905	0.020408	0.019458	0.016009	0.01764
					33.4	0.078282	0.081991	0.049724	0.054212	0.031871	0.032064	0.020866	0.01956	0.016672	0.017681
					33.6	0.078955	0.082275	0.050032	0.054448	0.031872	0.032223	0.021225	0.019661	0.017262	0.017723
					33.8	0.080292	0.082558	0.050695	0.054684	0.032339	0.032382	0.021897	0.019762	0.0182	0.017765
					34	0.080615	0.082838	0.050874	0.054918	0.032336	0.032541	0.022085	0.019863	0.018287	0.017806
					34.2	0.081396	0.083117	0.051049	0.055152	0.032937	0.032699	0.022431	0.019964	0.018638	0.017847
					34.4	0.082532	0.083395	0.051715	0.055385	0.033472	0.032857	0.02334	0.020065	0.018901	0.017889
					34.6	0.083088	0.083671	0.05215	0.055618	0.033916	0.033014	0.023546	0.020166	0.019055	0.01793
					34.8	0.084053	0.083945	0.052706	0.055849	0.034599	0.033172	0.024561	0.020266	0.020152	0.017971
					35	0.084424	0.084217	0.052355	0.05608	0.033752	0.033328	0.024061	0.020366	0.020012	0.018012
					35.2	0.084894	0.084488	0.052458	0.056309	0.033666	0.033485	0.023953	0.020466	0.019597	0.018053
					35.4	0.085042	0.084758	0.053137	0.056539	0.034088	0.033641	0.023961	0.020566	0.019913	0.018094
					35.6	0.085047	0.085026	0.053776	0.056767	0.034102	0.033797	0.023094	0.020666	0.020091	0.018135
					35.8	0.085232	0.085292	0.054611	0.056994	0.034333	0.033953	0.023564	0.020766	0.020085	0.018176
					36	0.085038	0.085556	0.054257	0.057221	0.034115	0.034108	0.023184	0.020865	0.019545	0.018216
					36.2	0.084999	0.08582	0.053858	0.057447	0.034226	0.034263	0.022945	0.020964	0.019309	0.018257
					36.4	0.085358	0.086081	0.054087	0.057672	0.034651	0.034417	0.023504	0.021064	0.019417	0.018298
					36.6	0.085876	0.086341	0.054576	0.057896	0.035136	0.034572	0.023502	0.021163	0.01914	0.018338
					36.8	0.085651	0.0866	0.054325	0.05812	0.035368	0.034726	0.023286	0.021261	0.018509	0.018379
					37	0.085666	0.086857	0.054807	0.058343	0.035463	0.034879	0.02337	0.02136	0.018768	0.018419
					37.2	0.085424	0.087113	0.054717	0.058565	0.035033	0.035032	0.022738	0.021459	0.018424	0.01846
					37.4	0.085654	0.087367	0.054913	0.058786	0.035027	0.035185	0.022593	0.021557	0.018117	0.0185
					37.6	0.085447	0.087619	0.05455	0.059007	0.034567	0.035338	0.022258	0.021655	0.017904	0.01854
					37.8	0.086145	0.08787	0.054891	0.059226	0.034726	0.03549	0.02214	0.021753	0.017928	0.018581
					38	0.086237	0.08812	0.054928	0.059445	0.034869	0.035642	0.022045	0.021851	0.017967	0.018621
					38.2	0.087336	0.088368	0.054548	0.059664	0.035407	0.035794	0.021967	0.021949	0.017922	0.018661
					38.4	0.088083	0.088615	0.05508	0.059881	0.035825	0.035945	0.022252	0.022046	0.017771	0.018701
					38.6	0.088299	0.088861	0.055759	0.060098	0.036076	0.036096	0.022458	0.022144	0.018739	0.018741
					38.8	0.088712	0.089104	0.055905	0.060314	0.035814	0.036247	0.023092	0.022241	0.019106	0.018781
					39	0.088744	0.089347	0.055518	0.060529	0.035106	0.036398	0.022888	0.022338	0.018533	0.018821
					39.2	0.088347	0.089588	0.055901	0.060744	0.035367	0.036548	0.023457	0.022435	0.018725	0.018861
					39.4	0.088503	0.089828	0.056637	0.060957	0.035895	0.036698	0.023813	0.022531	0.019085	0.018901
					39.6	0.088731	0.090066	0.056182	0.06117	0.035598	0.036847	0.023656	0.022628	0.019126	0.018941
					39.8	0.089328	0.090303	0.056212	0.061383	0.035631	0.036996	0.024982	0.022724	0.019228	0.018981
					40	0.088964	0.090539	0.055729	0.061594	0.035488	0.037145	0.024822	0.022821	0.018897	0.01902
					40.2	0.089143	0.090773	0.055849	0.061805	0.035803	0.037294	0.025367	0.022917	0.019046	0.01906
					40.4	0.089665	0.091006	0.056877	0.062016	0.036438	0.037442	0.025497	0.023013	0.019147	0.0191
					40.6	0.089846	0.091237	0.057238	0.062225	0.0365	0.03759	0.025246	0.023109	0.018753	0.019139
					40.8	0.08976	0.091467	0.05755	0.062434	0.036599	0.037737	0.024914	0.023204	0.018416	0.019179
					41	0.090011	0.091696	0.057943	0.062642	0.036058	0.037885	0.024101	0.0233	0.018246	0.019218
					41.2	0.090141	0.091924	0.057861	0.062849	0.036025	0.038032	0.023264	0.023395	0.017132	0.019258
					41.4	0.090572	0.09215	0.058474	0.063056	0.036332	0.038178	0.023297	0.02349	0.017507	0.019297
					41.6	0.090825	0.092375	0.058774	0.063262	0.036487	0.038325	0.023328	0.023585	0.017838	0.019337
					41.8	0.090923	0.092598	0.058555	0.063467	0.035843	0.038471	0.022507	0.02368	0.017211	0.019376
					42	0.090774	0.09282	0.058371	0.063671	0.035972	0.038617	0.022088	0.023775	0.017172	0.019415
					42.2	0.091561	0.093041	0.058836	0.063875	0.036683	0.038762	0.022515	0.02387	0.017543	0.019455
					42.4	0.092281	0.093261	0.059666	0.064078	0.037507	0.038907	0.022939	0.023964	0.018052	0.019494
					42.6	0.09279	0.09348	0.060185	0.064281	0.037341	0.039052	0.022746	0.024058	0.018748	0.019533
					42.8	0.093548	0.093697	0.060677	0.064483	0.03738	0.039197	0.023189	0.024153	0.018881	0.019572
					43	0.093683	0.093913	0.060699	0.064684	0.03758	0.039341	0.023717	0.024246	0.01879	0.019611
					43.2	0.093498	0.094127	0.060606	0.064884	0.037758	0.039485	0.023843	0.02434	0.01911	0.019651
					43.4	0.093591	0.094341	0.060327	0.065084	0.037841	0.039629	0.023691	0.024434	0.018808	0.01969
					43.6	0.094189	0.094553	0.060427	0.065283	0.038103	0.039772	0.02409	0.024528	0.019214	0.019729
					43.8	0.094714	0.094764	0.060446	0.065481	0.038309	0.039915	0.024606	0.024621	0.019519	0.019768
					44	0.095026	0.094974	0.060679	0.065679	0.038624	0.040058	0.02475	0.024714	0.019665	0.019807
					44.2	0.095897	0.095182	0.060938	0.065876	0.039224	0.040201	0.025456	0.024807	0.020284	0.019846
					44.4	0.096999	0.09539	0.062109	0.066072	0.03997	0.040343	0.026121	0.0249	0.02097	0.019884
					44.6	0.096858	0.095596	0.061616	0.066268	0.03971	0.040485	0.02594	0.024993	0.020584	0.019923
					44.8	0.097082	0.095801	0.061605	0.066463	0.039467	0.040627	0.025754	0.025086	0.020095	0.019962
					45	0.097518	0.096005	0.061601	0.066658	0.039881	0.040768	0.025692	0.025178	0.020065	0.020001
					45.2	0.09779	0.096207	0.061548	0.066851	0.03983	0.040909	0.025714	0.02527	0.019874	0.02004
					45.4	0.098155	0.096409	0.061903	0.067044	0.039897	0.04105	0.026079	0.025363	0.020063	0.020078
					45.6	0.09759	0.096609	0.061762	0.067237	0.039761	0.04119	0.025908	0.025455	0.019448	0.020117
					45.8	0.09714	0.096808	0.061321	0.067429	0.039538	0.04133	0.025752	0.025547	0.01872	0.020156
					46	0.097366	0.097006	0.061755	0.06762	0.03995	0.04147	0.025868	0.025638	0.019142	0.020194
					46.2	0.098062	0.097203	0.062479	0.06781	0.040654	0.04161	0.026334	0.02573	0.019171	0.020233
					46.4	0.097879	0.097399	0.062672	0.068	0.040505	0.041749	0.026195	0.025821	0.018847	0.020272
					46.6	0.097601	0.097594	0.062829	0.068189	0.040111	0.041888	0.025831	0.025913	0.018629	0.02031
					46.8	0.098016	0.097787	0.063481	0.068378	0.040426	0.042027	0.026058	0.026004	0.018459	0.020349
					47	0.097691	0.09798	0.063503	0.068566	0.040521	0.042165	0.025823	0.026095	0.018259	0.020387
					47.2	0.097546	0.098171	0.063528	0.068753	0.039994	0.042304	0.025154	0.026186	0.017489	0.020425
					47.4	0.097758	0.098361	0.063885	0.06894	0.04025	0.042442	0.025076	0.026277	0.017622	0.020464
					47.6	0.099252	0.09855	0.065451	0.069126	0.041331	0.042579	0.026141	0.026367	0.018737	0.020502
					47.8	0.099891	0.098738	0.066023	0.069312	0.041677	0.042716	0.02651	0.026458	0.019356	0.020541
					48	0.10056	0.098925	0.066572	0.069496	0.042313	0.042854	0.027324	0.026548	0.019833	0.020579
					48.2	0.100994	0.099111	0.067042	0.069681	0.042893	0.04299	0.027334	0.026638	0.020388	0.020617
					48.4	0.101071	0.099296	0.067742	0.069864	0.043219	0.043127	0.027574	0.026728	0.020614	0.020655
					48.6	0.101124	0.09948	0.067431	0.070047	0.042972	0.043263	0.027203	0.026818	0.020476	0.020694
					48.8	0.101479	0.099663	0.06776	0.07023	0.043063	0.043399	0.027391	0.026908	0.020639	0.020732
					49	0.10213	0.099844	0.068469	0.070411	0.043623	0.043535	0.027793	0.026997	0.021236	0.02077
					49.2	0.102711	0.100025	0.068742	0.070593	0.04377	0.04367	0.028166	0.027087	0.021628	0.020808
					49.4	0.103512	0.100204	0.069292	0.070773	0.044412	0.043805	0.028985	0.027176	0.021858	0.020846
					49.6	0.102837	0.100383	0.068873	0.070953	0.044027	0.04394	0.028463	0.027265	0.021266	0.020884
					49.8	0.103244	0.100561	0.068465	0.071132	0.044176	0.044074	0.028948	0.027354	0.021248	0.020922
					50	0.103855	0.100737	0.068822	0.071311	0.044372	0.044209	0.029234	0.027443	0.022068	0.020961
					50.2	0.103889	0.100913	0.068937	0.071489	0.044331	0.044343	0.029091	0.027532	0.022032	0.020999
					50.4	0.103471	0.101087	0.068555	0.071667	0.044024	0.044476	0.029248	0.02762	0.021941	0.021036
					50.6	0.103912	0.101261	0.06879	0.071844	0.043791	0.04461	0.029008	0.027709	0.022245	0.021074
					50.8	0.10428	0.101433	0.068678	0.07202	0.04366	0.044743	0.028536	0.027797	0.021951	0.021112
					51	0.103938	0.101605	0.068615	0.072196	0.043191	0.044876	0.028525	0.027885	0.021691	0.02115
					51.2	0.104355	0.101776	0.069138	0.072372	0.043152	0.045009	0.028855	0.027973	0.021671	0.021188
					51.4	0.104642	0.101945	0.069657	0.072546	0.043927	0.045141	0.029244	0.028061	0.022303	0.021226
					51.6	0.104527	0.102114	0.070313	0.07272	0.043843	0.045273	0.028998	0.028149	0.022265	0.021264
					51.8	0.104331	0.102282	0.070752	0.072894	0.044115	0.045405	0.029257	0.028237	0.022681	0.021302
					52	0.104294	0.102448	0.070556	0.073067	0.044257	0.045537	0.028956	0.028324	0.022717	0.021339
					52.2	0.103644	0.102614	0.070339	0.073239	0.043807	0.045668	0.028244	0.028412	0.022475	0.021377
					52.4	0.103504	0.102779	0.070798	0.073411	0.04384	0.045799	0.028347	0.028499	0.022707	0.021415
					52.6	0.103925	0.102943	0.071222	0.073582	0.043901	0.04593	0.028312	0.028586	0.022732	0.021452
					52.8	0.10397	0.103106	0.071706	0.073753	0.044141	0.04606	0.028458	0.028673	0.023229	0.02149
					53	0.104642	0.103268	0.072237	0.073923	0.044796	0.04619	0.028968	0.02876	0.023878	0.021528
					53.2	0.105321	0.103429	0.072246	0.074092	0.045343	0.04632	0.029186	0.028846	0.024213	0.021565
					53.4	0.105576	0.103589	0.07182	0.074261	0.045193	0.04645	0.029392	0.028933	0.023824	0.021603
					53.6	0.105308	0.103749	0.071679	0.07443	0.045294	0.046579	0.028847	0.029019	0.023225	0.02164
					53.8	0.106289	0.103907	0.072337	0.074598	0.046261	0.046709	0.029575	0.029106	0.024021	0.021678
					54	0.106908	0.104064	0.073018	0.074765	0.046928	0.046838	0.029979	0.029192	0.02449	0.021715
					54.2	0.107023	0.104221	0.072898	0.074932	0.046724	0.046966	0.02939	0.029278	0.023957	0.021753
					54.4	0.107504	0.104377	0.072819	0.075098	0.046685	0.047095	0.030155	0.029364	0.023855	0.02179
					54.6	0.107793	0.104532	0.073159	0.075264	0.04633	0.047223	0.030096	0.029449	0.023469	0.021828
					54.8	0.10783	0.104686	0.073184	0.075429	0.046739	0.047351	0.030486	0.029535	0.022735	0.021865
					55	0.107395	0.104839	0.073491	0.075594	0.046637	0.047478	0.030832	0.02962	0.022406	0.021902
					55.2	0.107456	0.104991	0.073522	0.075758	0.047048	0.047606	0.03111	0.029706	0.022014	0.02194
					55.4	0.107379	0.105142	0.073498	0.075921	0.047175	0.047733	0.031048	0.029791	0.021542	0.021977
					55.6	0.106959	0.105293	0.073295	0.076084	0.046821	0.04786	0.030897	0.029876	0.021293	0.022014
					55.8	0.107375	0.105443	0.073517	0.076247	0.047398	0.047986	0.031618	0.029961	0.021697	0.022051
					56	0.106931	0.105591	0.072844	0.076408	0.046874	0.048113	0.031098	0.030046	0.02121	0.022089
					56.2	0.106302	0.105739	0.073368	0.07657	0.046764	0.048239	0.031322	0.03013	0.021772	0.022126
					56.4	0.10677	0.105886	0.074071	0.076731	0.047336	0.048365	0.031397	0.030215	0.022107	0.022163
					56.6	0.106857	0.106033	0.074038	0.076891	0.047127	0.04849	0.031094	0.030299	0.022202	0.0222
					56.8	0.10678	0.106178	0.073909	0.077051	0.046971	0.048616	0.031429	0.030383	0.02253	0.022237
					57	0.107064	0.106323	0.074095	0.07721	0.047149	0.048741	0.031497	0.030468	0.022414	0.022274
					57.2	0.107174	0.106467	0.074285	0.077369	0.047114	0.048865	0.03152	0.030552	0.022841	0.022312
					57.4	0.107376	0.10661	0.074358	0.077527	0.047007	0.04899	0.031312	0.030635	0.022666	0.022349
					57.6	0.107754	0.106752	0.075053	0.077685	0.047693	0.049114	0.031005	0.030719	0.023084	0.022386
					57.8	0.108527	0.106893	0.075379	0.077842	0.047759	0.049238	0.031064	0.030803	0.023354	0.022423
					58	0.10961	0.107034	0.075637	0.077999	0.047795	0.049362	0.031266	0.030886	0.02336	0.02246
					58.2	0.110219	0.107174	0.075893	0.078155	0.047412	0.049486	0.030877	0.03097	0.023544	0.022497
					58.4	0.110614	0.107313	0.076445	0.078311	0.047857	0.049609	0.03132	0.031053	0.024138	0.022533
					58.6	0.110806	0.107451	0.077067	0.078466	0.048155	0.049732	0.031236	0.031136	0.02394	0.02257
					58.8	0.110406	0.107589	0.077195	0.078621	0.048288	0.049855	0.030687	0.031219	0.023778	0.022607
					59	0.110198	0.107725	0.077283	0.078775	0.04832	0.049978	0.030355	0.031302	0.023641	0.022644
					59.2	0.11018	0.107861	0.077358	0.078929	0.048425	0.0501	0.030095	0.031384	0.023717	0.022681
					59.4	0.110187	0.107996	0.077519	0.079082	0.048768	0.050222	0.02982	0.031467	0.023758	0.022718
					59.6	0.109943	0.108131	0.077262	0.079234	0.048777	0.050344	0.029345	0.031549	0.023515	0.022754
					59.8	0.110251	0.108264	0.077631	0.079387	0.048823	0.050466	0.029412	0.031632	0.023846	0.022791
					60	0.10988	0.108397	0.078156	0.079538	0.048501	0.050587	0.029314	0.031714	0.024173	0.022828
					60.2	0.109669	0.108529	0.078577	0.07969	0.048357	0.050708	0.02938	0.031796	0.02459	0.022865
					60.4	0.109547	0.108661	0.078033	0.07984	0.047921	0.050829	0.029145	0.031878	0.02341	0.022901
					60.6	0.109791	0.108792	0.07817	0.07999	0.047706	0.05095	0.029355	0.03196	0.023877	0.022938
					60.8	0.110241	0.108921	0.078688	0.08014	0.048303	0.05107	0.030329	0.032041	0.024258	0.022975
					61	0.111167	0.109051	0.079276	0.080289	0.048833	0.05119	0.030377	0.032123	0.024465	0.023011
					61.2	0.111526	0.109179	0.079081	0.080438	0.04919	0.05131	0.030424	0.032204	0.024776	0.023048
					61.4	0.111513	0.109307	0.079174	0.080587	0.049163	0.05143	0.030159	0.032286	0.024289	0.023084
					61.6	0.112043	0.109434	0.079837	0.080734	0.049469	0.051549	0.03056	0.032367	0.02457	0.023121
					61.8	0.112604	0.10956	0.080132	0.080882	0.049339	0.051669	0.030917	0.032448	0.024389	0.023157
					62	0.112805	0.109686	0.080123	0.081029	0.049294	0.051788	0.031292	0.032529	0.02399	0.023194
					62.2	0.112506	0.109811	0.07986	0.081175	0.049536	0.051906	0.031606	0.03261	0.024203	0.02323
					62.4	0.112234	0.109935	0.079697	0.081321	0.049722	0.052025	0.031866	0.03269	0.0242	0.023267
					62.6	0.112198	0.110058	0.079963	0.081466	0.049514	0.052143	0.032073	0.032771	0.023831	0.023303
					62.8	0.112158	0.110181	0.080089	0.081611	0.049313	0.052261	0.031809	0.032851	0.02363	0.023339
					63	0.111931	0.110303	0.080067	0.081756	0.04942	0.052379	0.032104	0.032932	0.023401	0.023376
					63.2	0.11164	0.110425	0.080243	0.0819	0.049061	0.052497	0.031973	0.033012	0.02348	0.023412
					63.4	0.111714	0.110546	0.079812	0.082044	0.049287	0.052614	0.032045	0.033092	0.023005	0.023448
					63.6	0.111841	0.110666	0.079774	0.082187	0.049194	0.052731	0.032221	0.033172	0.022886	0.023485
					63.8	0.112751	0.110785	0.080266	0.082329	0.04956	0.052848	0.03325	0.033252	0.023757	0.023521
					64	0.112766	0.110904	0.080373	0.082472	0.049972	0.052965	0.033486	0.033331	0.023818	0.023557
					64.2	0.113329	0.111022	0.080505	0.082613	0.050314	0.053081	0.034073	0.033411	0.024206	0.023593
					64.4	0.114058	0.111139	0.080757	0.082755	0.050844	0.053197	0.034623	0.03349	0.024468	0.02363
					64.6	0.115139	0.111256	0.081541	0.082896	0.051682	0.053313	0.03537	0.03357	0.025693	0.023666
					64.8	0.115357	0.111372	0.081488	0.083036	0.052447	0.053429	0.035585	0.033649	0.025608	0.023702
					65	0.115673	0.111488	0.081509	0.083176	0.052753	0.053544	0.035377	0.033728	0.025757	0.023738
					65.2	0.11547	0.111603	0.081613	0.083316	0.052885	0.05366	0.035339	0.033807	0.025826	0.023774
					65.4	0.115152	0.111717	0.082206	0.083455	0.052719	0.053775	0.034951	0.033886	0.025517	0.02381
					65.6	0.115566	0.11183	0.082623	0.083593	0.052657	0.05389	0.035087	0.033964	0.025604	0.023846
					65.8	0.11509	0.111943	0.08228	0.083731	0.052348	0.054004	0.034684	0.034043	0.025117	0.023882
					66	0.114297	0.112055	0.081743	0.083869	0.052214	0.054119	0.034084	0.034122	0.024437	0.023918
					66.2	0.113952	0.112167	0.08124	0.084006	0.052248	0.054233	0.033955	0.0342	0.024195	0.023954
					66.4	0.113975	0.112278	0.081598	0.084143	0.05249	0.054347	0.033847	0.034278	0.02377	0.02399
					66.6	0.114099	0.112388	0.082033	0.08428	0.052051	0.05446	0.033144	0.034356	0.023336	0.024026
					66.8	0.113998	0.112498	0.082372	0.084416	0.051958	0.054574	0.032554	0.034434	0.022954	0.024062
					67	0.113591	0.112607	0.082242	0.084551	0.051735	0.054687	0.031958	0.034512	0.022264	0.024098
					67.2	0.113651	0.112716	0.082427	0.084686	0.051416	0.0548	0.031684	0.03459	0.021912	0.024134
					67.4	0.113963	0.112824	0.082305	0.084821	0.051391	0.054913	0.031621	0.034668	0.021621	0.02417
					67.6	0.114006	0.112931	0.082579	0.084955	0.051263	0.055025	0.031487	0.034745	0.021614	0.024206
					67.8	0.114467	0.113038	0.083138	0.085089	0.051485	0.055138	0.031766	0.034823	0.022342	0.024241
					68	0.114751	0.113144	0.083684	0.085223	0.051834	0.05525	0.032033	0.0349	0.022465	0.024277
					68.2	0.115204	0.11325	0.084117	0.085356	0.05169	0.055362	0.032319	0.034977	0.023027	0.024313
					68.4	0.114876	0.113355	0.083917	0.085488	0.051487	0.055473	0.032496	0.035054	0.023073	0.024349
					68.6	0.114767	0.113459	0.083827	0.08562	0.051329	0.055585	0.032916	0.035131	0.023361	0.024384
					68.8	0.114336	0.113563	0.083332	0.085752	0.051203	0.055696	0.032831	0.035208	0.023323	0.02442
					69	0.115241	0.113666	0.083744	0.085884	0.051896	0.055807	0.033259	0.035285	0.024415	0.024456
					69.2	0.115436	0.113769	0.083946	0.086014	0.05198	0.055918	0.033635	0.035361	0.024636	0.024491
					69.4	0.115793	0.113871	0.083926	0.086145	0.051993	0.056029	0.033669	0.035438	0.02468	0.024527
					69.6	0.116079	0.113973	0.084106	0.086275	0.052548	0.056139	0.034352	0.035514	0.025131	0.024562
					69.8	0.115999	0.114074	0.084216	0.086405	0.052904	0.056249	0.034498	0.03559	0.024958	0.024598
					70	0.116469	0.114174	0.084527	0.086534	0.053334	0.056359	0.034642	0.035666	0.024826	0.024633
					70.2	0.117389	0.114274	0.084949	0.086663	0.053783	0.056469	0.035587	0.035742	0.0248	0.024669
					70.4	0.117858	0.114373	0.085175	0.086791	0.054213	0.056579	0.035764	0.035818	0.02467	0.024704
					70.6	0.117898	0.114472	0.085035	0.086919	0.053497	0.056688	0.034694	0.035894	0.024005	0.02474
					70.8	0.117995	0.11457	0.085251	0.087047	0.053906	0.056797	0.034994	0.03597	0.023849	0.024775
					71	0.1183	0.114668	0.085413	0.087174	0.054411	0.056906	0.035462	0.036045	0.024206	0.024811
					71.2	0.118225	0.114765	0.085549	0.087301	0.054375	0.057015	0.035582	0.036121	0.024355	0.024846
					71.4	0.118138	0.114861	0.085256	0.087427	0.053842	0.057123	0.034869	0.036196	0.024076	0.024882
					71.6	0.118023	0.114957	0.085371	0.087553	0.054168	0.057231	0.034734	0.036271	0.024522	0.024917
					71.8	0.117664	0.115053	0.085957	0.087679	0.054855	0.057339	0.034768	0.036346	0.025078	0.024952
					72	0.11779	0.115148	0.085868	0.087804	0.055168	0.057447	0.035224	0.036421	0.025258	0.024988
					72.2	0.117426	0.115242	0.085087	0.087929	0.055132	0.057555	0.034691	0.036496	0.025046	0.025023
					72.4	0.117128	0.115336	0.084949	0.088054	0.055461	0.057662	0.034912	0.036571	0.025172	0.025058
					72.6	0.11709	0.11543	0.085091	0.088178	0.055814	0.057769	0.035035	0.036646	0.025535	0.025093
					72.8	0.116909	0.115522	0.085304	0.088301	0.056509	0.057876	0.034673	0.03672	0.025888	0.025128
					73	0.117289	0.115615	0.085758	0.088425	0.057167	0.057983	0.034938	0.036794	0.026707	0.025164
					73.2	0.116903	0.115707	0.085927	0.088548	0.05679	0.05809	0.034946	0.036869	0.026535	0.025199
					73.4	0.116925	0.115798	0.085997	0.08867	0.056881	0.058196	0.034801	0.036943	0.026329	0.025234
					73.6	0.116579	0.115889	0.086393	0.088792	0.056912	0.058302	0.035112	0.037017	0.025915	0.025269
					73.8	0.116839	0.115979	0.087197	0.088914	0.056702	0.058408	0.034722	0.037091	0.025888	0.025304
					74	0.117439	0.116069	0.08733	0.089035	0.056352	0.058514	0.034692	0.037165	0.025649	0.025339
					74.2	0.117506	0.116158	0.087537	0.089156	0.056184	0.05862	0.035162	0.037239	0.025538	0.025374
					74.4	0.117145	0.116247	0.087333	0.089277	0.055662	0.058725	0.034616	0.037312	0.025094	0.025409
					74.6	0.117457	0.116336	0.087893	0.089397	0.055552	0.05883	0.034727	0.037386	0.024916	0.025444
					74.8	0.117513	0.116423	0.088587	0.089517	0.055625	0.058935	0.035254	0.037459	0.025306	0.025479
					75	0.118124	0.116511	0.089118	0.089637	0.055895	0.05904	0.035332	0.037533	0.025594	0.025514
					75.2	0.117718	0.116598	0.089044	0.089756	0.05518	0.059144	0.034627	0.037606	0.025157	0.025549
					75.4	0.118022	0.116684	0.08919	0.089874	0.055426	0.059249	0.034397	0.037679	0.024731	0.025584
					75.6	0.118608	0.11677	0.090167	0.089993	0.056529	0.059353	0.035396	0.037752	0.025735	0.025619
					75.8	0.118664	0.116855	0.090386	0.090111	0.056867	0.059457	0.035437	0.037825	0.02544	0.025654
					76	0.119199	0.11694	0.0901	0.090228	0.056837	0.05956	0.035534	0.037897	0.025263	0.025689
					76.2	0.119772	0.117025	0.090495	0.090346	0.0576	0.059664	0.035629	0.03797	0.025005	0.025724
					76.4	0.120107	0.117109	0.091212	0.090463	0.058143	0.059767	0.036007	0.038043	0.025234	0.025758
					76.6	0.119993	0.117193	0.091599	0.090579	0.058627	0.05987	0.036143	0.038115	0.025592	0.025793
					76.8	0.119939	0.117276	0.091834	0.090695	0.058742	0.059973	0.035839	0.038187	0.025938	0.025828
					77	0.119496	0.117358	0.091494	0.090811	0.058133	0.060076	0.036056	0.03826	0.025939	0.025863
					77.2	0.11933	0.117441	0.091326	0.090927	0.057975	0.060179	0.036081	0.038332	0.025755	0.025897
					77.4	0.118941	0.117522	0.091335	0.091042	0.058079	0.060281	0.036109	0.038404	0.025508	0.025932
					77.6	0.118566	0.117604	0.09145	0.091157	0.057467	0.060383	0.036139	0.038476	0.025638	0.025967
					77.8	0.118625	0.117685	0.091591	0.091271	0.057914	0.060485	0.036078	0.038547	0.025824	0.026001
					78	0.118676	0.117765	0.091231	0.091385	0.057614	0.060587	0.036313	0.038619	0.025645	0.026036
					78.2	0.118373	0.117845	0.091456	0.091499	0.057273	0.060688	0.036523	0.038691	0.025475	0.026071
					78.4	0.118991	0.117925	0.091458	0.091612	0.057041	0.06079	0.036787	0.038762	0.025778	0.026105
					78.6	0.119886	0.118004	0.09163	0.091725	0.057316	0.060891	0.037317	0.038833	0.026079	0.02614
					78.8	0.119875	0.118082	0.091653	0.091838	0.057146	0.060992	0.036909	0.038905	0.026277	0.026174
					79	0.120233	0.118161	0.091353	0.09195	0.0576	0.061093	0.037157	0.038976	0.026454	0.026209
					79.2	0.119794	0.118238	0.091059	0.092062	0.057848	0.061193	0.037095	0.039047	0.026317	0.026243
					79.4	0.120267	0.118316	0.091424	0.092173	0.058221	0.061294	0.037259	0.039118	0.026323	0.026278
					79.6	0.120245	0.118393	0.091668	0.092285	0.058245	0.061394	0.037033	0.039189	0.026532	0.026312
					79.8	0.120344	0.118469	0.091511	0.092396	0.058141	0.061494	0.036553	0.039259	0.026179	0.026346
					80	0.120465	0.118545	0.091444	0.092506	0.057987	0.061594	0.036265	0.03933	0.025733	0.026381
					80.2	0.120328	0.118621	0.091589	0.092616	0.058247	0.061693	0.036023	0.039401	0.025712	0.026415
					80.4	0.120079	0.118696	0.091425	0.092726	0.058514	0.061793	0.035949	0.039471	0.026149	0.02645
					80.6	0.119661	0.118771	0.091357	0.092836	0.058703	0.061892	0.036176	0.039541	0.026596	0.026484
					80.8	0.119374	0.118845	0.090759	0.092945	0.058196	0.061991	0.035702	0.039611	0.026555	0.026518
					81	0.119003	0.11892	0.090423	0.093054	0.058489	0.06209	0.035736	0.039682	0.026376	0.026552
					81.2	0.118933	0.118993	0.090377	0.093162	0.058789	0.062189	0.035564	0.039752	0.026138	0.026587
					81.4	0.118654	0.119066	0.090398	0.093271	0.058662	0.062287	0.035865	0.039821	0.02623	0.026621
					81.6	0.118229	0.119139	0.090191	0.093378	0.058252	0.062386	0.035779	0.039891	0.026043	0.026655
					81.8	0.118375	0.119212	0.090194	0.093486	0.058907	0.062484	0.035993	0.039961	0.026034	0.026689
					82	0.119281	0.119284	0.090802	0.093593	0.058852	0.062582	0.036101	0.04003	0.026154	0.026724
					82.2	0.120022	0.119355	0.091105	0.0937	0.058922	0.062679	0.036442	0.0401	0.026031	0.026758
					82.4	0.121295	0.119426	0.091324	0.093807	0.059311	0.062777	0.037478	0.040169	0.026754	0.026792
					82.6	0.121496	0.119497	0.091158	0.093913	0.059445	0.062874	0.037416	0.040239	0.026508	0.026826
					82.8	0.12179	0.119568	0.091779	0.094019	0.060257	0.062972	0.037581	0.040308	0.026528	0.02686
					83	0.122386	0.119638	0.09247	0.094124	0.061042	0.063069	0.038069	0.040377	0.026681	0.026894
					83.2	0.122804	0.119708	0.093579	0.094229	0.061616	0.063165	0.038353	0.040446	0.026874	0.026928
					83.4	0.122693	0.119777	0.094163	0.094334	0.061339	0.063262	0.038102	0.040515	0.026782	0.026962
					83.6	0.122878	0.119846	0.094278	0.094439	0.060904	0.063358	0.037752	0.040583	0.026712	0.026996
					83.8	0.123272	0.119914	0.094284	0.094543	0.060703	0.063455	0.037447	0.040652	0.026632	0.02703
					84	0.123455	0.119982	0.094096	0.094647	0.060442	0.063551	0.037102	0.040721	0.026186	0.027064
					84.2	0.123372	0.12005	0.094715	0.094751	0.060368	0.063647	0.037314	0.040789	0.026355	0.027098
					84.4	0.123894	0.120118	0.095004	0.094854	0.060881	0.063742	0.038144	0.040857	0.026804	0.027132
					84.6	0.123803	0.120185	0.094874	0.094957	0.060497	0.063838	0.038064	0.040926	0.026892	0.027166
					84.8	0.12375	0.120251	0.094767	0.09506	0.060282	0.063933	0.037438	0.040994	0.026816	0.0272
					85	0.123628	0.120318	0.094874	0.095162	0.060453	0.064029	0.037731	0.041062	0.026998	0.027233
					85.2	0.122858	0.120384	0.09479	0.095264	0.059766	0.064124	0.037487	0.04113	0.026786	0.027267
					85.4	0.12266	0.120449	0.094835	0.095366	0.059306	0.064218	0.037828	0.041198	0.026743	0.027301
					85.6	0.122626	0.120515	0.094963	0.095468	0.059523	0.064313	0.038167	0.041266	0.026619	0.027335
					85.8	0.12271	0.120579	0.095246	0.095569	0.059708	0.064407	0.038174	0.041333	0.026603	0.027369
					86	0.123016	0.120644	0.095466	0.095669	0.060145	0.064502	0.038306	0.041401	0.02632	0.027402
					86.2	0.122991	0.120708	0.095925	0.09577	0.060554	0.064596	0.038945	0.041468	0.026878	0.027436
					86.4	0.12238	0.120772	0.095914	0.09587	0.060243	0.06469	0.039268	0.041536	0.027086	0.02747
					86.6	0.122581	0.120835	0.096205	0.09597	0.061166	0.064784	0.039309	0.041603	0.027123	0.027503
					86.8	0.122722	0.120899	0.096625	0.09607	0.061949	0.064877	0.039535	0.04167	0.027313	0.027537
					87	0.122955	0.120961	0.097091	0.096169	0.062593	0.064971	0.03945	0.041737	0.027655	0.027571
					87.2	0.122836	0.121024	0.096906	0.096268	0.062862	0.065064	0.039731	0.041804	0.027889	0.027604
					87.4	0.12263	0.121086	0.096563	0.096367	0.062917	0.065157	0.039457	0.041871	0.027901	0.027638
					87.6	0.123611	0.121148	0.09666	0.096465	0.063088	0.06525	0.03966	0.041938	0.028166	0.027671
					87.8	0.123868	0.121209	0.096659	0.096563	0.064026	0.065342	0.039743	0.042004	0.027797	0.027705
					88	0.124212	0.12127	0.096646	0.096661	0.064465	0.065435	0.040355	0.042071	0.027935	0.027738
					88.2	0.124523	0.121331	0.097352	0.096759	0.064805	0.065527	0.040549	0.042137	0.027909	0.027772
					88.4	0.124783	0.121391	0.097331	0.096856	0.065528	0.065619	0.041066	0.042204	0.028559	0.027805
					88.6	0.124208	0.121451	0.097237	0.096953	0.065164	0.065711	0.040753	0.04227	0.028883	0.027839
					88.8	0.123826	0.121511	0.097554	0.097049	0.065101	0.065803	0.040538	0.042336	0.028653	0.027872
					89	0.123828	0.121571	0.097647	0.097146	0.065122	0.065895	0.041171	0.042402	0.028849	0.027906
					89.2	0.123951	0.12163	0.098085	0.097242	0.06515	0.065986	0.041158	0.042468	0.028729	0.027939
					89.4	0.12457	0.121689	0.098115	0.097338	0.064911	0.066078	0.041174	0.042534	0.028226	0.027972
					89.6	0.124684	0.121747	0.098171	0.097433	0.065133	0.066169	0.041412	0.0426	0.028219	0.028006
					89.8	0.123929	0.121805	0.097868	0.097528	0.064576	0.06626	0.040612	0.042666	0.027535	0.028039
					90	0.12396	0.121863	0.098008	0.097623	0.064626	0.066351	0.040576	0.042731	0.027764	0.028072
					90.2	0.124012	0.121921	0.098662	0.097718	0.064512	0.066441	0.040562	0.042797	0.028105	0.028106
					90.4	0.123903	0.121978	0.098663	0.097812	0.06395	0.066532	0.040251	0.042862	0.02731	0.028139
					90.6	0.124289	0.122035	0.098895	0.097906	0.064142	0.066622	0.040254	0.042928	0.02672	0.028172
					90.8	0.124237	0.122091	0.098749	0.098	0.063746	0.066712	0.039864	0.042993	0.026621	0.028205
					91	0.124601	0.122148	0.098929	0.098093	0.064097	0.066802	0.040137	0.043058	0.02649	0.028238
					91.2	0.124778	0.122204	0.098797	0.098186	0.064208	0.066892	0.040886	0.043123	0.027005	0.028272
					91.4	0.125088	0.122259	0.099254	0.098279	0.064431	0.066982	0.041117	0.043188	0.027103	0.028305
					91.6	0.125684	0.122315	0.099547	0.098372	0.064666	0.067071	0.041544	0.043253	0.027061	0.028338
					91.8	0.125097	0.12237	0.099645	0.098464	0.065172	0.06716	0.041614	0.043318	0.027115	0.028371
					92	0.125576	0.122424	0.099861	0.098556	0.065762	0.06725	0.042353	0.043382	0.028081	0.028404
					92.2	0.125651	0.122479	0.100368	0.098648	0.066085	0.067338	0.042382	0.043447	0.028718	0.028437
					92.4	0.125403	0.122533	0.100368	0.09874	0.066113	0.067427	0.043254	0.043511	0.029549	0.02847
					92.6	0.124627	0.122587	0.100189	0.098831	0.065569	0.067516	0.042976	0.043576	0.029591	0.028503
					92.8	0.125015	0.122641	0.100727	0.098922	0.065858	0.067604	0.04364	0.04364	0.030133	0.028536
					93	0.125419	0.122694	0.100799	0.099013	0.065961	0.067693	0.044157	0.043704	0.030967	0.028569
					93.2	0.125591	0.122747	0.101035	0.099103	0.066121	0.067781	0.044049	0.043768	0.030781	0.028602
					93.4	0.125264	0.1228	0.100456	0.099193	0.065918	0.067869	0.04353	0.043832	0.030416	0.028635
					93.6	0.125247	0.122852	0.100261	0.099283	0.066221	0.067957	0.043727	0.043896	0.030725	0.028668
					93.8	0.12508	0.122904	0.100494	0.099373	0.066015	0.068044	0.042983	0.04396	0.030624	0.028701
					94	0.125227	0.122956	0.100915	0.099462	0.066028	0.068132	0.043099	0.044024	0.030751	0.028734
					94.2	0.125405	0.123008	0.100796	0.099551	0.066162	0.068219	0.042718	0.044088	0.030002	0.028766
					94.4	0.126014	0.123059	0.10167	0.09964	0.066517	0.068306	0.042764	0.044151	0.029751	0.028799
					94.6	0.126645	0.12311	0.10204	0.099728	0.066987	0.068393	0.04324	0.044215	0.029793	0.028832
					94.8	0.126971	0.123161	0.101867	0.099817	0.067336	0.06848	0.043134	0.044278	0.030007	0.028865
					95	0.126844	0.123211	0.101659	0.099905	0.067393	0.068567	0.042894	0.044341	0.029467	0.028898
					95.2	0.126942	0.123261	0.101568	0.099992	0.067412	0.068653	0.04279	0.044405	0.02941	0.02893
					95.4	0.126406	0.123311	0.101231	0.10008	0.067067	0.06874	0.042286	0.044468	0.028633	0.028963
					95.6	0.126655	0.123361	0.101546	0.100167	0.067554	0.068826	0.042415	0.044531	0.028659	0.028996
					95.8	0.126838	0.12341	0.10158	0.100254	0.068264	0.068912	0.04265	0.044594	0.029137	0.029028
					96	0.127348	0.123459	0.10121	0.100341	0.068544	0.068998	0.043011	0.044656	0.029122	0.029061
					96.2	0.12692	0.123508	0.101287	0.100427	0.068278	0.069083	0.04311	0.044719	0.02885	0.029094
					96.4	0.12661	0.123557	0.101632	0.100514	0.068061	0.069169	0.043618	0.044782	0.028745	0.029126
					96.6	0.126787	0.123605	0.101866	0.100599	0.068102	0.069254	0.043767	0.044844	0.028655	0.029159
					96.8	0.126768	0.123653	0.102221	0.100685	0.068526	0.06934	0.044714	0.044907	0.029312	0.029191
					97	0.126722	0.123701	0.102513	0.100771	0.06886	0.069425	0.044836	0.044969	0.029386	0.029224
					97.2	0.126365	0.123749	0.102757	0.100856	0.068829	0.06951	0.044903	0.045031	0.029223	0.029257
					97.4	0.12632	0.123796	0.103049	0.100941	0.068792	0.069594	0.045365	0.045094	0.029599	0.029289
					97.6	0.12636	0.123843	0.103582	0.101025	0.068816	0.069679	0.045398	0.045156	0.030006	0.029322
					97.8	0.126479	0.12389	0.104062	0.10111	0.068611	0.069763	0.04485	0.045218	0.029856	0.029354
					98	0.125901	0.123936	0.103862	0.101194	0.068313	0.069848	0.044607	0.04528	0.029793	0.029386
					98.2	0.126382	0.123982	0.104359	0.101278	0.068674	0.069932	0.044567	0.045342	0.030247	0.029419
					98.4	0.126366	0.124028	0.104873	0.101361	0.068642	0.070016	0.044314	0.045403	0.030561	0.029451
					98.6	0.12641	0.124074	0.104514	0.101445	0.068247	0.0701	0.043956	0.045465	0.030452	0.029484
					98.8	0.126164	0.12412	0.104334	0.101528	0.068225	0.070183	0.043778	0.045527	0.030637	0.029516
					99	0.125801	0.124165	0.10438	0.101611	0.067696	0.070267	0.043282	0.045588	0.030406	0.029548
					99.2	0.125513	0.12421	0.103417	0.101694	0.067273	0.07035	0.043003	0.04565	0.030368	0.029581
					99.4	0.125584	0.124255	0.10324	0.101776	0.06737	0.070433	0.042727	0.045711	0.03027	0.029613
					99.6	0.125864	0.124299	0.103172	0.101858	0.067492	0.070517	0.042287	0.045772	0.029911	0.029645
					99.8	0.125989	0.124344	0.103332	0.10194	0.067799	0.070599	0.042274	0.045833	0.029988	0.029677
					100	0.125642	0.124388	0.10337	0.102022	0.067499	0.070682	0.042376	0.045894	0.029516	0.02971
					100.2	0.126024	0.124431	0.10421	0.102103	0.067746	0.070765	0.042853	0.045955	0.029311	0.029742
					100.4	0.126668	0.124475	0.104459	0.102185	0.068333	0.070847	0.043159	0.046016	0.029227	0.029774
					100.6	0.127385	0.124518	0.104722	0.102266	0.068903	0.07093	0.043553	0.046077	0.029462	0.029806
					100.8	0.12729	0.124562	0.104725	0.102346	0.069287	0.071012	0.043511	0.046138	0.029329	0.029838
					101	0.127568	0.124604	0.105218	0.102427	0.069408	0.071094	0.043359	0.046198	0.029361	0.02987
					101.2	0.127181	0.124647	0.105425	0.102507	0.069189	0.071176	0.043494	0.046259	0.029073	0.029903
					101.4	0.12786	0.12469	0.106182	0.102587	0.06992	0.071257	0.044196	0.046319	0.029447	0.029935
					101.6	0.127161	0.124732	0.105872	0.102667	0.069359	0.071339	0.043478	0.04638	0.0294	0.029967
					101.8	0.126958	0.124774	0.106222	0.102746	0.069128	0.07142	0.043214	0.04644	0.029114	0.029999
					102	0.126653	0.124815	0.106365	0.102826	0.069047	0.071502	0.043338	0.0465	0.029095	0.030031
					102.2	0.126545	0.124857	0.106578	0.102905	0.068982	0.071583	0.043392	0.04656	0.029227	0.030063
					102.4	0.126161	0.124898	0.106372	0.102984	0.068614	0.071664	0.043042	0.04662	0.028761	0.030095
					102.6	0.126821	0.124939	0.106266	0.103062	0.069048	0.071745	0.043393	0.04668	0.02897	0.030127
					102.8	0.126525	0.12498	0.106334	0.103141	0.069308	0.071825	0.044129	0.04674	0.029369	0.030159
					103	0.126128	0.125021	0.105897	0.103219	0.068845	0.071906	0.043744	0.0468	0.029759	0.030191
					103.2	0.126164	0.125061	0.105041	0.103297	0.068608	0.071986	0.043709	0.04686	0.029873	0.030222
					103.4	0.12656	0.125101	0.105222	0.103374	0.069179	0.072066	0.04405	0.046919	0.030222	0.030254
					103.6	0.12601	0.125141	0.104977	0.103452	0.068941	0.072146	0.043601	0.046979	0.030536	0.030286
					103.8	0.126056	0.125181	0.104997	0.103529	0.068738	0.072226	0.043646	0.047038	0.031205	0.030318
					104	0.12616	0.125221	0.104702	0.103606	0.068562	0.072306	0.04383	0.047097	0.031507	0.03035
					104.2	0.126181	0.12526	0.104369	0.103683	0.068659	0.072386	0.043695	0.047157	0.031322	0.030382
					104.4	0.126145	0.125299	0.103963	0.10376	0.068733	0.072465	0.043597	0.047216	0.031104	0.030413
					104.6	0.126286	0.125338	0.104073	0.103836	0.068664	0.072545	0.043444	0.047275	0.031577	0.030445
					104.8	0.126084	0.125377	0.103949	0.103912	0.068767	0.072624	0.043394	0.047334	0.031505	0.030477
					105	0.125914	0.125415	0.104472	0.103988	0.068915	0.072703	0.044021	0.047393	0.032059	0.030509
					105.2	0.12573	0.125453	0.104711	0.104064	0.069267	0.072782	0.044026	0.047452	0.031707	0.03054
					105.4	0.125288	0.125492	0.105302	0.104139	0.069352	0.072861	0.043723	0.047511	0.031968	0.030572
					105.6	0.124155	0.125529	0.104708	0.104214	0.068714	0.072939	0.043125	0.047569	0.03102	0.030604
					105.8	0.124791	0.125567	0.10582	0.104289	0.069943	0.073018	0.043743	0.047628	0.031151	0.030635
					106	0.125196	0.125605	0.106218	0.104364	0.070567	0.073096	0.04364	0.047686	0.030938	0.030667
					106.2	0.125211	0.125642	0.106427	0.104439	0.07083	0.073174	0.043564	0.047745	0.030838	0.030698
					106.4	0.125281	0.125679	0.106647	0.104513	0.071087	0.073253	0.043897	0.047803	0.030194	0.03073
					106.6	0.125645	0.125716	0.106778	0.104587	0.071774	0.07333	0.04439	0.047861	0.029869	0.030761
					106.8	0.125379	0.125752	0.106911	0.104661	0.071779	0.073408	0.044943	0.04792	0.02957	0.030793
					107	0.125773	0.125789	0.107572	0.104735	0.072118	0.073486	0.045507	0.047978	0.029919	0.030825
					107.2	0.126318	0.125825	0.107693	0.104808	0.072296	0.073563	0.045999	0.048036	0.029831	0.030856
					107.4	0.126753	0.125861	0.108382	0.104881	0.072492	0.073641	0.046412	0.048094	0.030578	0.030887
					107.6	0.126908	0.125897	0.108651	0.104954	0.072579	0.073718	0.046552	0.048152	0.0312	0.030919
					107.8	0.127227	0.125933	0.10843	0.105027	0.072135	0.073795	0.046576	0.048209	0.031006	0.03095
					108	0.1274	0.125968	0.108521	0.1051	0.07203	0.073872	0.046978	0.048267	0.030779	0.030982
					108.2	0.127609	0.126004	0.108172	0.105172	0.072056	0.073949	0.047324	0.048325	0.030491	0.031013
					108.4	0.128256	0.126039	0.108427	0.105245	0.071973	0.074026	0.047668	0.048382	0.03093	0.031044
					108.6	0.128613	0.126074	0.108854	0.105317	0.072032	0.074102	0.048409	0.04844	0.031099	0.031076
					108.8	0.128355	0.126108	0.108908	0.105388	0.071993	0.074179	0.048344	0.048497	0.031315	0.031107
					109	0.128187	0.126143	0.108599	0.10546	0.072007	0.074255	0.048013	0.048554	0.03132	0.031138
					109.2	0.12755	0.126177	0.108238	0.105531	0.071899	0.074331	0.047208	0.048612	0.030917	0.03117
					109.4	0.127265	0.126211	0.108213	0.105602	0.07213	0.074407	0.047188	0.048669	0.031224	0.031201
					109.6	0.127852	0.126245	0.108117	0.105673	0.072475	0.074483	0.047569	0.048726	0.031534	0.031232
					109.8	0.128217	0.126279	0.10878	0.105744	0.073165	0.074558	0.047519	0.048783	0.032443	0.031263
					110	0.127885	0.126313	0.108802	0.105815	0.072708	0.074634	0.046756	0.04884	0.031943	0.031295
					110.2	0.127425	0.126346	0.108251	0.105885	0.072606	0.07471	0.046452	0.048897	0.031477	0.031326
					110.4	0.126023	0.12638	0.107834	0.105955	0.072123	0.074785	0.04588	0.048953	0.030928	0.031357
					110.6	0.125938	0.126413	0.108143	0.106025	0.072464	0.07486	0.046001	0.04901	0.031024	0.031388
					110.8	0.125735	0.126446	0.10853	0.106095	0.072739	0.074935	0.046476	0.049067	0.031407	0.031419
					111	0.125781	0.126478	0.109343	0.106164	0.072908	0.07501	0.046684	0.049123	0.03191	0.03145
					111.2	0.125876	0.126511	0.109587	0.106234	0.072932	0.075085	0.046722	0.049179	0.031872	0.031481
					111.4	0.125923	0.126543	0.109886	0.106303	0.072808	0.075159	0.046457	0.049236	0.031921	0.031512
					111.6	0.125947	0.126576	0.109591	0.106372	0.073222	0.075234	0.046486	0.049292	0.031546	0.031543
					111.8	0.12601	0.126608	0.109356	0.10644	0.072564	0.075308	0.04611	0.049348	0.031029	0.031574
					112	0.125751	0.126639	0.109298	0.106509	0.072482	0.075382	0.046012	0.049404	0.030649	0.031605
					112.2	0.126208	0.126671	0.109219	0.106577	0.072302	0.075457	0.046246	0.04946	0.030876	0.031636
					112.4	0.126151	0.126703	0.109645	0.106645	0.072307	0.075531	0.046809	0.049516	0.031352	0.031667
					112.6	0.126453	0.126734	0.109801	0.106713	0.072608	0.075604	0.047263	0.049572	0.031495	0.031698
					112.8	0.126355	0.126765	0.10973	0.106781	0.07272	0.075678	0.046862	0.049628	0.032059	0.031729
					113	0.126816	0.126796	0.109843	0.106849	0.073428	0.075752	0.047169	0.049684	0.031959	0.03176
					113.2	0.127192	0.126827	0.110303	0.106916	0.07353	0.075825	0.047614	0.04974	0.032263	0.031791
					113.4	0.127455	0.126858	0.11024	0.106983	0.07391	0.075898	0.047761	0.049795	0.032822	0.031822
					113.6	0.127759	0.126888	0.110691	0.10705	0.074343	0.075972	0.047766	0.049851	0.033325	0.031853
					113.8	0.127392	0.126919	0.110718	0.107117	0.074865	0.076045	0.047906	0.049906	0.033209	0.031884
					114	0.127287	0.126949	0.11077	0.107183	0.075355	0.076118	0.048105	0.049961	0.033219	0.031914
					114.2	0.127158	0.126979	0.110123	0.10725	0.075611	0.07619	0.047858	0.050017	0.033481	0.031945
					114.4	0.126627	0.127009	0.110116	0.107316	0.075488	0.076263	0.048091	0.050072	0.033624	0.031976
					114.6	0.127605	0.127039	0.110412	0.107382	0.076424	0.076336	0.048648	0.050127	0.034016	0.032007
					114.8	0.127775	0.127068	0.110719	0.107448	0.076705	0.076408	0.048903	0.050182	0.033968	0.032037
					115	0.128595	0.127098	0.111063	0.107513	0.077098	0.07648	0.049146	0.050237	0.033891	0.032068
					115.2	0.128274	0.127127	0.110803	0.107579	0.076703	0.076552	0.048754	0.050292	0.03289	0.032099
					115.4	0.128398	0.127156	0.110229	0.107644	0.076126	0.076624	0.048428	0.050347	0.032112	0.032129
					115.6	0.128478	0.127185	0.109996	0.107709	0.076106	0.076696	0.048481	0.050401	0.031783	0.03216
					115.8	0.128316	0.127214	0.110169	0.107774	0.075813	0.076768	0.048493	0.050456	0.031729	0.032191
					116	0.128028	0.127242	0.110227	0.107839	0.075567	0.07684	0.048512	0.050511	0.031466	0.032221
					116.2	0.128706	0.127271	0.110811	0.107903	0.075834	0.076911	0.049607	0.050565	0.032002	0.032252
					116.4	0.128937	0.127299	0.111367	0.107967	0.076175	0.076983	0.049723	0.05062	0.032502	0.032282
					116.6	0.129545	0.127327	0.111994	0.108032	0.076683	0.077054	0.049875	0.050674	0.03287	0.032313
					116.8	0.12916	0.127355	0.112324	0.108096	0.076582	0.077125	0.050033	0.050728	0.032857	0.032343
					117	0.128978	0.127383	0.112199	0.108159	0.076532	0.077196	0.049889	0.050782	0.032364	0.032374
					117.2	0.128374	0.127411	0.111729	0.108223	0.07568	0.077267	0.049299	0.050837	0.031921	0.032404
					117.4	0.127787	0.127438	0.111379	0.108286	0.075688	0.077338	0.049171	0.050891	0.032019	0.032435
					117.6	0.127414	0.127466	0.111278	0.108349	0.076096	0.077408	0.04921	0.050945	0.031857	0.032465
					117.8	0.127125	0.127493	0.111521	0.108412	0.076588	0.077479	0.049437	0.050999	0.031749	0.032496
					118	0.126686	0.12752	0.111005	0.108475	0.076792	0.077549	0.048667	0.051052	0.031733	0.032526
					118.2	0.12646	0.127547	0.110491	0.108538	0.076192	0.077619	0.048126	0.051106	0.031346	0.032556
					118.4	0.126152	0.127574	0.110306	0.1086	0.07625	0.07769	0.048017	0.05116	0.031231	0.032587
					118.6	0.126064	0.127601	0.110094	0.108663	0.076027	0.07776	0.047489	0.051213	0.03128	0.032617
					118.8	0.126008	0.127627	0.11034	0.108725	0.075848	0.077829	0.047534	0.051267	0.031591	0.032647
					119	0.126743	0.127654	0.110445	0.108787	0.076235	0.077899	0.047856	0.05132	0.031956	0.032678
					119.2	0.126013	0.12768	0.109808	0.108849	0.075037	0.077969	0.04741	0.051374	0.031527	0.032708
					119.4	0.126027	0.127706	0.1097	0.10891	0.074615	0.078038	0.047375	0.051427	0.03163	0.032738
					119.6	0.12625	0.127732	0.1102	0.108972	0.075166	0.078108	0.047953	0.05148	0.032285	0.032769
					119.8	0.125917	0.127758	0.110538	0.109033	0.07504	0.078177	0.048136	0.051534	0.032187	0.032799
					120	0.126217	0.127784	0.111246	0.109094	0.075109	0.078246	0.048497	0.051587	0.032624	0.032829
					120.2	0.126927	0.127809	0.112028	0.109155	0.075615	0.078315	0.049024	0.05164	0.0332	0.032859
					120.4	0.126796	0.127835	0.112216	0.109216	0.075578	0.078384	0.048731	0.051693	0.033367	0.032889
					120.6	0.126833	0.12786	0.112274	0.109276	0.075775	0.078453	0.049264	0.051746	0.033304	0.032919
					120.8	0.126882	0.127885	0.112268	0.109336	0.075673	0.078522	0.049404	0.051798	0.033249	0.03295
					121	0.126833	0.12791	0.111874	0.109397	0.075515	0.07859	0.049499	0.051851	0.032642	0.03298
					121.2	0.126766	0.127935	0.11155	0.109457	0.075452	0.078659	0.049269	0.051904	0.032098	0.03301
					121.4	0.126935	0.12796	0.111956	0.109517	0.075981	0.078727	0.049918	0.051956	0.032396	0.03304
					121.6	0.126805	0.127985	0.111893	0.109576	0.076728	0.078795	0.049965	0.052009	0.031909	0.03307
					121.8	0.127822	0.128009	0.11244	0.109636	0.0777	0.078863	0.050392	0.052061	0.032094	0.0331
					122	0.127743	0.128033	0.112131	0.109695	0.078083	0.078931	0.050064	0.052114	0.03179	0.03313
					122.2	0.128408	0.128058	0.112167	0.109754	0.078186	0.078999	0.050236	0.052166	0.032083	0.03316
					122.4	0.128666	0.128082	0.112247	0.109813	0.078656	0.079067	0.05044	0.052218	0.03263	0.03319
					122.6	0.128769	0.128106	0.112574	0.109872	0.078949	0.079134	0.050835	0.052271	0.033086	0.03322
					122.8	0.129585	0.12813	0.113101	0.109931	0.079515	0.079202	0.051127	0.052323	0.033831	0.03325
					123	0.129561	0.128153	0.112989	0.109989	0.079377	0.079269	0.050934	0.052375	0.033383	0.03328
					123.2	0.129611	0.128177	0.113289	0.110048	0.078829	0.079336	0.050957	0.052427	0.033484	0.033309
					123.4	0.129204	0.128201	0.11319	0.110106	0.078576	0.079403	0.050704	0.052479	0.033574	0.033339
					123.6	0.129573	0.128224	0.113999	0.110164	0.079025	0.07947	0.051394	0.05253	0.034491	0.033369
					123.8	0.129254	0.128247	0.113968	0.110222	0.078645	0.079537	0.050851	0.052582	0.034348	0.033399
					124	0.129416	0.12827	0.114443	0.110279	0.078441	0.079604	0.050981	0.052634	0.034828	0.033429
					124.2	0.129367	0.128293	0.114743	0.110337	0.078457	0.079671	0.051152	0.052685	0.035131	0.033459
					124.4	0.128685	0.128316	0.114383	0.110394	0.078006	0.079737	0.051199	0.052737	0.03498	0.033488
					124.6	0.128402	0.128339	0.114486	0.110451	0.077675	0.079804	0.051505	0.052789	0.035175	0.033518
					124.8	0.128392	0.128361	0.114917	0.110508	0.077584	0.07987	0.052045	0.05284	0.035438	0.033548
					125	0.128201	0.128384	0.114656	0.110565	0.077267	0.079936	0.052462	0.052891	0.034596	0.033578
					125.2	0.127677	0.128406	0.114808	0.110622	0.077205	0.080002	0.052319	0.052943	0.034183	0.033607
					125.4	0.127905	0.128429	0.115212	0.110679	0.077298	0.080068	0.052574	0.052994	0.03443	0.033637
					125.6	0.12824	0.128451	0.115166	0.110735	0.077778	0.080134	0.052839	0.053045	0.034329	0.033667
					125.8	0.129022	0.128473	0.11568	0.110791	0.078274	0.0802	0.05299	0.053096	0.034481	0.033696
					126	0.128958	0.128495	0.115721	0.110847	0.078601	0.080265	0.053083	0.053147	0.034408	0.033726
					126.2	0.12964	0.128516	0.11559	0.110903	0.078828	0.080331	0.053024	0.053198	0.034424	0.033755
					126.4	0.1293	0.128538	0.115307	0.110959	0.078855	0.080396	0.052801	0.053249	0.034055	0.033785
					126.6	0.129319	0.12856	0.115346	0.111015	0.079229	0.080461	0.05251	0.053299	0.033912	0.033815
					126.8	0.129359	0.128581	0.115198	0.11107	0.079671	0.080527	0.052142	0.05335	0.033715	0.033844
					127	0.129371	0.128602	0.115025	0.111125	0.079617	0.080592	0.051971	0.053401	0.03352	0.033874
					127.2	0.129473	0.128624	0.114908	0.11118	0.079517	0.080657	0.05173	0.053451	0.033544	0.033903
					127.4	0.129137	0.128645	0.11406	0.111235	0.07974	0.080721	0.051232	0.053502	0.033774	0.033933
					127.6	0.129458	0.128666	0.114287	0.11129	0.080298	0.080786	0.051623	0.053552	0.034524	0.033962
					127.8	0.12927	0.128687	0.113522	0.111345	0.080171	0.080851	0.051159	0.053603	0.033944	0.033992
					128	0.128966	0.128707	0.113543	0.111399	0.079738	0.080915	0.051094	0.053653	0.033788	0.034021
					128.2	0.12894	0.128728	0.113353	0.111454	0.079957	0.08098	0.051463	0.053703	0.034018	0.03405
					128.4	0.128236	0.128749	0.112477	0.111508	0.079323	0.081044	0.051025	0.053753	0.033715	0.03408
					128.6	0.127806	0.128769	0.112637	0.111562	0.07928	0.081108	0.050947	0.053804	0.034025	0.034109
					128.8	0.127547	0.128789	0.112765	0.111616	0.079054	0.081172	0.050833	0.053854	0.03375	0.034139
					129	0.127794	0.12881	0.112771	0.11167	0.079326	0.081236	0.051227	0.053904	0.033822	0.034168
					129.2	0.127099	0.12883	0.112562	0.111723	0.07893	0.0813	0.051064	0.053953	0.033624	0.034197
					129.4	0.127473	0.12885	0.112854	0.111777	0.078884	0.081363	0.05102	0.054003	0.033687	0.034226
					129.6	0.127309	0.12887	0.112859	0.11183	0.078452	0.081427	0.051062	0.054053	0.033397	0.034256
					129.8	0.127109	0.128889	0.113273	0.111883	0.078176	0.08149	0.051155	0.054103	0.033461	0.034285
					130	0.127203	0.128909	0.113072	0.111936	0.07822	0.081554	0.05123	0.054152	0.033403	0.034314
					130.2	0.127203	0.128929	0.1128	0.111989	0.077995	0.081617	0.050789	0.054202	0.032981	0.034343
					130.4	0.127197	0.128948	0.113092	0.112041	0.078291	0.08168	0.051205	0.054251	0.033232	0.034373
					130.6	0.127356	0.128968	0.113383	0.112094	0.07834	0.081743	0.051322	0.054301	0.033166	0.034402
					130.8	0.12817	0.128987	0.114004	0.112146	0.079207	0.081806	0.05247	0.05435	0.033857	0.034431
					131	0.128853	0.129006	0.114525	0.112199	0.079141	0.081869	0.052858	0.0544	0.034089	0.03446
					131.2	0.128701	0.129025	0.114412	0.112251	0.07918	0.081932	0.052548	0.054449	0.033532	0.034489
					131.4	0.129141	0.129044	0.114381	0.112303	0.079996	0.081994	0.052602	0.054498	0.033707	0.034518
					131.6	0.129546	0.129063	0.115049	0.112354	0.080655	0.082057	0.053064	0.054547	0.034127	0.034547
					131.8	0.129684	0.129082	0.115218	0.112406	0.081003	0.082119	0.053061	0.054596	0.033683	0.034576
					132	0.1297	0.1291	0.115364	0.112458	0.080777	0.082182	0.053032	0.054645	0.033702	0.034606
					132.2	0.130241	0.129119	0.115362	0.112509	0.081631	0.082244	0.053433	0.054694	0.033935	0.034635
					132.4	0.130089	0.129138	0.11545	0.11256	0.081994	0.082306	0.053149	0.054743	0.033795	0.034664
					132.6	0.130053	0.129156	0.115818	0.112611	0.082694	0.082368	0.053284	0.054792	0.034298	0.034693
					132.8	0.129995	0.129174	0.115973	0.112662	0.083059	0.08243	0.053581	0.05484	0.033917	0.034721
					133	0.129756	0.129192	0.115551	0.112713	0.083175	0.082491	0.053226	0.054889	0.033826	0.03475
					133.2	0.129248	0.12921	0.115467	0.112764	0.082851	0.082553	0.053074	0.054938	0.03345	0.034779
					133.4	0.129444	0.129228	0.115849	0.112814	0.083106	0.082615	0.053264	0.054986	0.033445	0.034808
					133.6	0.129223	0.129246	0.11539	0.112865	0.082521	0.082676	0.053695	0.055035	0.03383	0.034837
					133.8	0.129391	0.129264	0.115795	0.112915	0.083148	0.082737	0.054295	0.055083	0.034495	0.034866
					134	0.129396	0.129282	0.116108	0.112965	0.083526	0.082799	0.05481	0.055131	0.034728	0.034895
					134.2	0.129542	0.129299	0.116365	0.113015	0.083422	0.08286	0.054901	0.05518	0.034882	0.034924
					134.4	0.129975	0.129317	0.116812	0.113065	0.083671	0.082921	0.055663	0.055228	0.035434	0.034953
					134.6	0.130461	0.129334	0.116855	0.113114	0.083049	0.082982	0.055692	0.055276	0.036016	0.034981
					134.8	0.131237	0.129352	0.11759	0.113164	0.083665	0.083043	0.057226	0.055324	0.037043	0.03501
					135	0.131194	0.129369	0.117531	0.113213	0.083293	0.083103	0.05694	0.055372	0.037041	0.035039
					135.2	0.13109	0.129386	0.11734	0.113263	0.083146	0.083164	0.056467	0.05542	0.036967	0.035068
					135.4	0.131224	0.129403	0.117586	0.113312	0.083296	0.083224	0.05645	0.055468	0.037347	0.035096
					135.6	0.131707	0.12942	0.118419	0.113361	0.083669	0.083285	0.057079	0.055516	0.038021	0.035125
					135.8	0.131602	0.129437	0.118404	0.113409	0.083423	0.083345	0.056758	0.055563	0.037453	0.035154
					136	0.1319	0.129454	0.118306	0.113458	0.083213	0.083405	0.056617	0.055611	0.037301	0.035182
					136.2	0.131749	0.12947	0.118188	0.113507	0.083893	0.083465	0.056256	0.055659	0.037094	0.035211
					136.4	0.131394	0.129487	0.117905	0.113555	0.083908	0.083525	0.055799	0.055706	0.036682	0.03524
					136.6	0.130918	0.129504	0.11763	0.113604	0.083619	0.083585	0.055049	0.055754	0.0361	0.035268
					136.8	0.130729	0.12952	0.117538	0.113652	0.083653	0.083645	0.054427	0.055801	0.035332	0.035297
					137	0.130016	0.129536	0.116894	0.1137	0.083532	0.083705	0.053487	0.055849	0.035273	0.035326
					137.2	0.129999	0.129553	0.117016	0.113748	0.08377	0.083764	0.054084	0.055896	0.035234	0.035354
					137.4	0.129109	0.129569	0.116622	0.113795	0.083569	0.083824	0.053451	0.055943	0.034608	0.035383
					137.6	0.128584	0.129585	0.116215	0.113843	0.083285	0.083883	0.053184	0.05599	0.034395	0.035411
					137.8	0.127932	0.129601	0.116505	0.113891	0.083504	0.083942	0.052903	0.056038	0.03405	0.03544
					138	0.127382	0.129617	0.116886	0.113938	0.083516	0.084002	0.052854	0.056085	0.033856	0.035468
					138.2	0.127613	0.129633	0.116576	0.113985	0.083476	0.084061	0.052449	0.056132	0.033328	0.035497
					138.4	0.127518	0.129648	0.116436	0.114032	0.08315	0.08412	0.052939	0.056179	0.033304	0.035525
					138.6	0.127536	0.129664	0.116471	0.114079	0.082792	0.084178	0.053275	0.056225	0.033375	0.035553
					138.8	0.127323	0.12968	0.11669	0.114126	0.083158	0.084237	0.053933	0.056272	0.033572	0.035582
					139	0.127408	0.129695	0.116295	0.114173	0.082688	0.084296	0.053718	0.056319	0.033409	0.03561
					139.2	0.127569	0.129711	0.11653	0.114219	0.082992	0.084354	0.053814	0.056366	0.033426	0.035639
					139.4	0.127668	0.129726	0.117026	0.114266	0.083228	0.084413	0.054162	0.056412	0.033623	0.035667
					139.6	0.128446	0.129741	0.117757	0.114312	0.084071	0.084471	0.055057	0.056459	0.034441	0.035695
					139.8	0.129076	0.129756	0.118354	0.114358	0.084397	0.08453	0.054782	0.056505	0.034875	0.035724
					140	0.129844	0.129771	0.118783	0.114404	0.084749	0.084588	0.055112	0.056552	0.035201	0.035752
					140.2	0.129565	0.129786	0.118616	0.11445	0.084514	0.084646	0.054823	0.056598	0.035591	0.03578
					140.4	0.130279	0.129801	0.118753	0.114496	0.084383	0.084704	0.055158	0.056645	0.035957	0.035809
					140.6	0.129957	0.129816	0.118714	0.114542	0.084136	0.084762	0.054858	0.056691	0.035724	0.035837
					140.8	0.129631	0.129831	0.118773	0.114587	0.084449	0.08482	0.055033	0.056737	0.036271	0.035865
					141	0.129476	0.129846	0.118789	0.114633	0.084861	0.084877	0.055534	0.056783	0.03667	0.035893
					141.2	0.129372	0.12986	0.118583	0.114678	0.084692	0.084935	0.055405	0.056829	0.036457	0.035921
					141.4	0.128773	0.129875	0.118354	0.114723	0.084397	0.084992	0.054744	0.056875	0.036679	0.03595
					141.6	0.129006	0.129889	0.118359	0.114768	0.084847	0.08505	0.055264	0.056921	0.036823	0.035978
					141.8	0.128474	0.129904	0.118234	0.114813	0.084968	0.085107	0.055207	0.056967	0.036516	0.036006
					142	0.128961	0.129918	0.118353	0.114858	0.085454	0.085164	0.055672	0.057013	0.036366	0.036034
					142.2	0.12884	0.129932	0.117985	0.114903	0.08535	0.085221	0.055764	0.057059	0.036134	0.036062
					142.4	0.128746	0.129947	0.117793	0.114947	0.085332	0.085278	0.056064	0.057105	0.036215	0.03609
					142.6	0.128632	0.129961	0.117832	0.114992	0.085609	0.085335	0.056173	0.05715	0.036041	0.036118
					142.8	0.128461	0.129975	0.117595	0.115036	0.085709	0.085392	0.056192	0.057196	0.035879	0.036146
					143	0.128225	0.129989	0.117283	0.11508	0.08524	0.085449	0.056101	0.057241	0.035226	0.036174
					143.2	0.1277	0.130002	0.117257	0.115124	0.085481	0.085505	0.055806	0.057287	0.034816	0.036202
					143.4	0.12765	0.130016	0.117356	0.115168	0.085768	0.085562	0.056192	0.057332	0.035068	0.03623
					143.6	0.128112	0.13003	0.117807	0.115212	0.086079	0.085618	0.056704	0.057378	0.035378	0.036258
					143.8	0.128384	0.130044	0.118097	0.115256	0.085763	0.085675	0.056257	0.057423	0.035481	0.036286
					144	0.128717	0.130057	0.118202	0.115299	0.085959	0.085731	0.056805	0.057468	0.035221	0.036314
					144.2	0.128697	0.130071	0.118032	0.115343	0.085674	0.085787	0.056574	0.057514	0.035153	0.036342
					144.4	0.128901	0.130084	0.117922	0.115386	0.08563	0.085843	0.056483	0.057559	0.034749	0.03637
					144.6	0.12864	0.130097	0.118161	0.115429	0.085906	0.085899	0.056881	0.057604	0.034727	0.036398
					144.8	0.129098	0.130111	0.118434	0.115472	0.086156	0.085955	0.057509	0.057649	0.035275	0.036426
					145	0.129428	0.130124	0.118317	0.115515	0.086497	0.086011	0.057541	0.057694	0.035269	0.036454
					145.2	0.129391	0.130137	0.118068	0.115558	0.08629	0.086066	0.057036	0.057739	0.035071	0.036481
					145.4	0.129762	0.13015	0.118338	0.115601	0.086619	0.086122	0.056983	0.057784	0.035796	0.036509
					145.6	0.129557	0.130163	0.117943	0.115644	0.086803	0.086178	0.056831	0.057828	0.035362	0.036537
					145.8	0.129244	0.130176	0.117601	0.115686	0.086569	0.086233	0.056412	0.057873	0.03481	0.036565
					146	0.129867	0.130189	0.118087	0.115729	0.086874	0.086288	0.056843	0.057918	0.035397	0.036592
					146.2	0.129768	0.130202	0.118093	0.115771	0.086818	0.086343	0.056275	0.057962	0.035637	0.03662
					146.4	0.130393	0.130215	0.117825	0.115813	0.087306	0.086399	0.05613	0.058007	0.03571	0.036648
					146.6	0.130313	0.130227	0.117889	0.115855	0.087008	0.086454	0.055796	0.058051	0.035657	0.036676
					146.8	0.130269	0.13024	0.117714	0.115897	0.086962	0.086509	0.055772	0.058096	0.035376	0.036703
					147	0.130188	0.130252	0.117685	0.115939	0.086532	0.086563	0.055461	0.05814	0.035358	0.036731
					147.2	0.130088	0.130265	0.117602	0.11598	0.086591	0.086618	0.055548	0.058185	0.035964	0.036759
					147.4	0.130503	0.130277	0.117753	0.116022	0.087188	0.086673	0.055863	0.058229	0.036447	0.036786
					147.6	0.13071	0.13029	0.117814	0.116064	0.087093	0.086727	0.055986	0.058273	0.036287	0.036814
					147.8	0.131063	0.130302	0.117824	0.116105	0.087096	0.086782	0.056018	0.058317	0.036938	0.036841
					148	0.131324	0.130314	0.118216	0.116146	0.087532	0.086836	0.056705	0.058361	0.036913	0.036869
					148.2	0.131635	0.130326	0.117914	0.116187	0.08723	0.086891	0.056176	0.058405	0.037183	0.036897
					148.4	0.13165	0.130338	0.117816	0.116228	0.087314	0.086945	0.056655	0.058449	0.037186	0.036924
					148.6	0.131383	0.13035	0.117727	0.116269	0.087246	0.086999	0.057079	0.058493	0.037543	0.036952
					148.8	0.131414	0.130362	0.117562	0.11631	0.087012	0.087053	0.057103	0.058537	0.037737	0.036979
					149	0.131627	0.130374	0.117891	0.116351	0.087142	0.087107	0.057059	0.058581	0.037965	0.037007
					149.2	0.1321	0.130386	0.118529	0.116391	0.087678	0.087161	0.057363	0.058625	0.038255	0.037034
					149.4	0.131794	0.130398	0.118827	0.116432	0.087709	0.087215	0.057151	0.058668	0.038625	0.037062
					149.6	0.131608	0.13041	0.119044	0.116472	0.087592	0.087268	0.057198	0.058712	0.038338	0.037089
					149.8	0.131558	0.130421	0.119426	0.116512	0.087864	0.087322	0.057422	0.058756	0.038164	0.037116
					150	0.131548	0.130433	0.119905	0.116552	0.088188	0.087375	0.057613	0.058799	0.037977	0.037144
					150.2	0.13194	0.130444	0.120265	0.116592	0.088827	0.087429	0.057825	0.058843	0.037931	0.037171
					150.4	0.132213	0.130456	0.120465	0.116632	0.089328	0.087482	0.058209	0.058886	0.037926	0.037199
					150.6	0.131823	0.130467	0.120825	0.116672	0.089111	0.087535	0.058625	0.058929	0.037841	0.037226
					150.8	0.131861	0.130479	0.12141	0.116712	0.089812	0.087588	0.059256	0.058973	0.037965	0.037253
					151	0.131438	0.13049	0.1214	0.116751	0.08959	0.087641	0.058987	0.059016	0.038098	0.03728
					151.2	0.131576	0.130501	0.121794	0.116791	0.090032	0.087694	0.059342	0.059059	0.038578	0.037308
					151.4	0.130807	0.130512	0.121778	0.11683	0.090211	0.087747	0.05933	0.059102	0.03787	0.037335
					151.6	0.130155	0.130523	0.121402	0.116869	0.089787	0.0878	0.059211	0.059145	0.037584	0.037362
					151.8	0.129976	0.130534	0.12139	0.116909	0.089847	0.087853	0.059393	0.059188	0.037861	0.03739
					152	0.129552	0.130545	0.121026	0.116948	0.089958	0.087905	0.059498	0.059231	0.037313	0.037417
					152.2	0.129908	0.130556	0.1204	0.116987	0.089959	0.087958	0.059103	0.059274	0.037148	0.037444
					152.4	0.129498	0.130567	0.119956	0.117025	0.089759	0.08801	0.059163	0.059317	0.036923	0.037471
					152.6	0.129369	0.130578	0.119789	0.117064	0.089055	0.088063	0.058553	0.05936	0.037157	0.037498
					152.8	0.129988	0.130589	0.120133	0.117103	0.089316	0.088115	0.058663	0.059403	0.037412	0.037525
					153	0.130401	0.130599	0.120474	0.117141	0.089511	0.088167	0.058968	0.059445	0.037462	0.037553
					153.2	0.13029	0.13061	0.12045	0.11718	0.089594	0.088219	0.058831	0.059488	0.037379	0.03758
					153.4	0.130133	0.130621	0.120571	0.117218	0.089335	0.088271	0.058464	0.059531	0.037484	0.037607
					153.6	0.129962	0.130631	0.119942	0.117256	0.088734	0.088323	0.058184	0.059573	0.036727	0.037634
					153.8	0.129425	0.130642	0.119528	0.117294	0.088693	0.088375	0.058042	0.059616	0.03624	0.037661
					154	0.129493	0.130652	0.119617	0.117332	0.088493	0.088427	0.058029	0.059658	0.036021	0.037688
					154.2	0.130665	0.130663	0.120024	0.11737	0.089252	0.088478	0.058894	0.059701	0.036634	0.037715
					154.4	0.130267	0.130673	0.119651	0.117408	0.088647	0.08853	0.058978	0.059743	0.036433	0.037742
					154.6	0.130233	0.130683	0.120036	0.117445	0.088737	0.088581	0.059707	0.059785	0.036949	0.037769
					154.8	0.130735	0.130693	0.120842	0.117483	0.089171	0.088633	0.060122	0.059827	0.037391	0.037796
					155	0.130605	0.130703	0.120498	0.117521	0.088748	0.088684	0.059799	0.059869	0.037135	0.037823
					155.2	0.130581	0.130714	0.120796	0.117558	0.089129	0.088735	0.059897	0.059912	0.037033	0.03785
					155.4	0.130155	0.130724	0.120589	0.117595	0.089383	0.088787	0.059757	0.059954	0.036979	0.037877
					155.6	0.130286	0.130734	0.120386	0.117632	0.089384	0.088838	0.059659	0.059996	0.03752	0.037904
					155.8	0.130595	0.130744	0.120558	0.117669	0.08975	0.088889	0.059816	0.060038	0.037608	0.037931
					156	0.13042	0.130753	0.120257	0.117706	0.089677	0.08894	0.058965	0.06008	0.037222	0.037957
					156.2	0.130551	0.130763	0.119981	0.117743	0.089706	0.08899	0.058496	0.060121	0.03743	0.037984
					156.4	0.130088	0.130773	0.120404	0.11778	0.089242	0.089041	0.058334	0.060163	0.037701	0.038011
					156.6	0.130372	0.130783	0.120826	0.117817	0.089088	0.089092	0.058378	0.060205	0.037747	0.038038
					156.8	0.130748	0.130792	0.120341	0.117853	0.089446	0.089142	0.058467	0.060247	0.03767	0.038065
					157	0.130808	0.130802	0.120356	0.11789	0.0898	0.089193	0.058875	0.060288	0.038317	0.038091
					157.2	0.13045	0.130812	0.120202	0.117926	0.089513	0.089243	0.058478	0.06033	0.038256	0.038118
					157.4	0.130256	0.130821	0.120438	0.117962	0.089232	0.089294	0.058185	0.060371	0.038222	0.038145
					157.6	0.129942	0.130831	0.12015	0.117998	0.088783	0.089344	0.057599	0.060413	0.037722	0.038172
					157.8	0.130307	0.13084	0.12093	0.118034	0.089269	0.089394	0.057715	0.060454	0.038312	0.038198
					158	0.130523	0.130849	0.121154	0.11807	0.088877	0.089444	0.057558	0.060496	0.037857	0.038225
					158.2	0.130949	0.130859	0.121567	0.118106	0.089637	0.089494	0.058598	0.060537	0.03831	0.038252
					158.4	0.130188	0.130868	0.121617	0.118142	0.089654	0.089544	0.058399	0.060578	0.037982	0.038278
					158.6	0.130239	0.130877	0.122564	0.118178	0.090701	0.089594	0.059071	0.060619	0.038349	0.038305
					158.8	0.130097	0.130886	0.122875	0.118213	0.09098	0.089644	0.058994	0.06066	0.038411	0.038332
					159	0.130088	0.130896	0.12206	0.118249	0.091166	0.089693	0.058832	0.060702	0.038225	0.038358
					159.2	0.129877	0.130905	0.122391	0.118284	0.091761	0.089743	0.058931	0.060743	0.037697	0.038385
					159.4	0.130069	0.130914	0.122449	0.118319	0.091996	0.089792	0.05932	0.060784	0.038072	0.038411
					159.6	0.129826	0.130923	0.122278	0.118355	0.0916	0.089842	0.059481	0.060825	0.038121	0.038438
					159.8	0.13036	0.130932	0.122666	0.11839	0.091841	0.089891	0.059731	0.060865	0.037964	0.038465
					160	0.130071	0.130941	0.122793	0.118425	0.092075	0.08994	0.059547	0.060906	0.037867	0.038491
					160.2	0.130322	0.130949	0.122861	0.11846	0.092161	0.089989	0.059869	0.060947	0.038118	0.038518
					160.4	0.130429	0.130958	0.123351	0.118494	0.092228	0.090039	0.060531	0.060988	0.038574	0.038544
					160.6	0.130768	0.130967	0.123146	0.118529	0.09235	0.090088	0.06093	0.061029	0.0391	0.038571
					160.8	0.130702	0.130976	0.122472	0.118564	0.092313	0.090137	0.060833	0.061069	0.039209	0.038597
					161	0.130806	0.130984	0.122698	0.118598	0.092669	0.090185	0.06111	0.06111	0.039799	0.038623
					161.2	0.130786	0.130993	0.122312	0.118633	0.092202	0.090234	0.061093	0.06115	0.039248	0.03865
					161.4	0.131187	0.131002	0.12174	0.118667	0.092083	0.090283	0.060577	0.061191	0.038899	0.038676
					161.6	0.13138	0.13101	0.121325	0.118701	0.09198	0.090332	0.060438	0.061231	0.038835	0.038703
					161.8	0.131511	0.131019	0.121282	0.118736	0.092073	0.09038	0.060687	0.061272	0.039069	0.038729
					162	0.131343	0.131027	0.120893	0.11877	0.091689	0.090429	0.06013	0.061312	0.03842	0.038755
					162.2	0.131445	0.131035	0.121069	0.118804	0.092474	0.090477	0.060488	0.061352	0.038681	0.038782
					162.4	0.131339	0.131044	0.120788	0.118837	0.092284	0.090525	0.059897	0.061393	0.038181	0.038808
					162.6	0.130795	0.131052	0.120749	0.118871	0.092278	0.090573	0.059848	0.061433	0.038491	0.038834
					162.8	0.130724	0.13106	0.12058	0.118905	0.092231	0.090622	0.059803	0.061473	0.038857	0.038861
					163	0.13062	0.131069	0.120245	0.118939	0.092066	0.09067	0.059519	0.061513	0.038411	0.038887
					163.2	0.130564	0.131077	0.120575	0.118972	0.09204	0.090718	0.059866	0.061553	0.038578	0.038913
					163.4	0.130655	0.131085	0.120918	0.119006	0.092119	0.090766	0.060583	0.061593	0.039205	0.038939
					163.6	0.130654	0.131093	0.121093	0.119039	0.092042	0.090813	0.06071	0.061633	0.039262	0.038966
					163.8	0.131379	0.131101	0.121767	0.119072	0.09243	0.090861	0.060801	0.061673	0.039683	0.038992
					164	0.13116	0.131109	0.122017	0.119105	0.092286	0.090909	0.060584	0.061713	0.039582	0.039018
					164.2	0.131376	0.131117	0.122139	0.119138	0.092495	0.090956	0.060598	0.061752	0.039992	0.039044
					164.4	0.131154	0.131125	0.122719	0.119171	0.093	0.091004	0.061231	0.061792	0.040543	0.03907
					164.6	0.131127	0.131133	0.122634	0.119204	0.09319	0.091051	0.061588	0.061832	0.040243	0.039096
					164.8	0.131084	0.131141	0.122261	0.119237	0.093151	0.091099	0.061749	0.061871	0.039651	0.039122
					165	0.131521	0.131148	0.122202	0.11927	0.093577	0.091146	0.062273	0.061911	0.039721	0.039149
					165.2	0.131466	0.131156	0.121468	0.119302	0.093184	0.091193	0.06216	0.061951	0.038875	0.039175
					165.4	0.131614	0.131164	0.12126	0.119335	0.093064	0.091241	0.061885	0.06199	0.038653	0.039201
					165.6	0.13137	0.131172	0.121428	0.119367	0.092764	0.091288	0.06227	0.062029	0.039117	0.039227
					165.8	0.132167	0.131179	0.121973	0.1194	0.092888	0.091335	0.062048	0.062069	0.039514	0.039253
					166	0.131924	0.131187	0.121967	0.119432	0.092601	0.091381	0.061746	0.062108	0.039307	0.039279
					166.2	0.131989	0.131194	0.122194	0.119464	0.092616	0.091428	0.061896	0.062147	0.039591	0.039305
					166.4	0.131603	0.131202	0.121671	0.119496	0.092176	0.091475	0.06122	0.062187	0.039474	0.039331
					166.6	0.131112	0.131209	0.121587	0.119528	0.092577	0.091522	0.061331	0.062226	0.03963	0.039357
					166.8	0.131335	0.131217	0.121516	0.11956	0.092553	0.091568	0.061794	0.062265	0.040111	0.039383
					167	0.130613	0.131224	0.121303	0.119592	0.092348	0.091615	0.061536	0.062304	0.039974	0.039409
					167.2	0.130895	0.131232	0.121152	0.119624	0.092387	0.091661	0.062239	0.062343	0.040446	0.039434
					167.4	0.13041	0.131239	0.121292	0.119655	0.092337	0.091708	0.062316	0.062382	0.039771	0.03946
					167.6	0.1302	0.131246	0.120997	0.119687	0.09188	0.091754	0.061956	0.062421	0.039618	0.039486
					167.8	0.130369	0.131253	0.121017	0.119718	0.091819	0.0918	0.061948	0.06246	0.039563	0.039512
					168	0.130509	0.131261	0.121079	0.11975	0.09202	0.091847	0.062481	0.062499	0.039474	0.039538
					168.2	0.130409	0.131268	0.12098	0.119781	0.092556	0.091893	0.06276	0.062538	0.039581	0.039564
					168.4	0.130527	0.131275	0.121434	0.119812	0.092726	0.091939	0.063584	0.062576	0.039387	0.039589
					168.6	0.130454	0.131282	0.121485	0.119844	0.092764	0.091985	0.063975	0.062615	0.038681	0.039615
					168.8	0.130608	0.131289	0.122186	0.119875	0.092661	0.09203	0.064084	0.062654	0.038425	0.039641
					169	0.130452	0.131296	0.122384	0.119906	0.092742	0.092076	0.063996	0.062692	0.038256	0.039667
					169.2	0.130644	0.131303	0.122484	0.119937	0.09235	0.092122	0.063672	0.062731	0.037723	0.039693
					169.4	0.130835	0.13131	0.122845	0.119967	0.092699	0.092168	0.063855	0.062769	0.037782	0.039718
					169.6	0.1306	0.131317	0.122882	0.119998	0.092705	0.092213	0.063395	0.062808	0.037736	0.039744
					169.8	0.131364	0.131324	0.123642	0.120029	0.093396	0.092259	0.063565	0.062846	0.037861	0.03977
					170	0.131365	0.131331	0.123201	0.120059	0.093459	0.092304	0.063508	0.062885	0.037919	0.039795
					170.2	0.131585	0.131338	0.123502	0.12009	0.093923	0.092349	0.063136	0.062923	0.037982	0.039821
					170.4	0.131579	0.131344	0.122733	0.12012	0.094144	0.092395	0.062877	0.062961	0.037601	0.039847
					170.6	0.13166	0.131351	0.122778	0.120151	0.09448	0.09244	0.063427	0.063	0.037881	0.039872
					170.8	0.131613	0.131358	0.122653	0.120181	0.094611	0.092485	0.06326	0.063038	0.038388	0.039898
					171	0.131098	0.131364	0.1226	0.120211	0.095093	0.09253	0.06325	0.063076	0.038353	0.039923
					171.2	0.131481	0.131371	0.122228	0.120241	0.09523	0.092575	0.063335	0.063114	0.038637	0.039949
					171.4	0.130895	0.131378	0.121806	0.120271	0.095277	0.09262	0.063426	0.063152	0.038828	0.039975
					171.6	0.13131	0.131384	0.121634	0.120301	0.095641	0.092665	0.063777	0.06319	0.039651	0.04
					171.8	0.131291	0.131391	0.12149	0.120331	0.095899	0.09271	0.063728	0.063228	0.039844	0.040026
					172	0.131458	0.131397	0.121651	0.120361	0.096017	0.092754	0.06398	0.063266	0.040384	0.040051
					172.2	0.131302	0.131404	0.121652	0.12039	0.096068	0.092799	0.064238	0.063304	0.040383	0.040077
					172.4	0.131488	0.13141	0.122361	0.12042	0.096531	0.092844	0.064458	0.063342	0.040953	0.040102
					172.6	0.131319	0.131416	0.122921	0.120449	0.096732	0.092888	0.064454	0.063379	0.041003	0.040128
					172.8	0.13143	0.131423	0.123207	0.120479	0.096835	0.092933	0.064425	0.063417	0.041049	0.040153
					173	0.131659	0.131429	0.123285	0.120508	0.096707	0.092977	0.064396	0.063455	0.041117	0.040178
					173.2	0.132101	0.131435	0.123436	0.120538	0.096567	0.093021	0.064426	0.063492	0.040982	0.040204
					173.4	0.131275	0.131442	0.122846	0.120567	0.09634	0.093065	0.064172	0.06353	0.040942	0.040229
					173.6	0.131619	0.131448	0.123448	0.120596	0.096255	0.09311	0.064198	0.063567	0.041194	0.040255
					173.8	0.131881	0.131454	0.123622	0.120625	0.09593	0.093154	0.064221	0.063605	0.041477	0.04028
					174	0.132101	0.13146	0.123593	0.120654	0.095506	0.093198	0.064051	0.063642	0.041253	0.040305
					174.2	0.132004	0.131466	0.123741	0.120683	0.095522	0.093242	0.064019	0.06368	0.040979	0.040331
					174.4	0.131376	0.131472	0.122981	0.120712	0.094698	0.093285	0.063807	0.063717	0.040656	0.040356
					174.6	0.131695	0.131478	0.123465	0.12074	0.095002	0.093329	0.064289	0.063754	0.04108	0.040381
					174.8	0.131947	0.131484	0.123854	0.120769	0.094986	0.093373	0.064203	0.063792	0.041244	0.040406
					175	0.131866	0.13149	0.123629	0.120798	0.094953	0.093417	0.064741	0.063829	0.041366	0.040432
					175.2	0.131799	0.131496	0.123544	0.120826	0.094568	0.09346	0.064535	0.063866	0.041545	0.040457
					175.4	0.131249	0.131502	0.123623	0.120855	0.094944	0.093504	0.065122	0.063903	0.041603	0.040482
					175.6	0.131686	0.131508	0.124362	0.120883	0.095382	0.093547	0.065494	0.06394	0.04177	0.040507
					175.8	0.131244	0.131514	0.124322	0.120911	0.095232	0.09359	0.065189	0.063977	0.041168	0.040533
					176	0.131031	0.13152	0.124858	0.120939	0.095572	0.093634	0.06545	0.064014	0.041264	0.040558
					176.2	0.130323	0.131526	0.124864	0.120968	0.095914	0.093677	0.065284	0.064051	0.040875	0.040583
					176.4	0.130562	0.131532	0.125039	0.120996	0.096685	0.09372	0.065452	0.064088	0.041287	0.040608
					176.6	0.130537	0.131537	0.124911	0.121024	0.096936	0.093763	0.065572	0.064125	0.040706	0.040633
					176.8	0.130441	0.131543	0.124295	0.121052	0.096967	0.093806	0.065346	0.064162	0.04075	0.040658
					177	0.131119	0.131549	0.124703	0.121079	0.096998	0.093849	0.065474	0.064198	0.041321	0.040683
					177.2	0.13141	0.131554	0.124795	0.121107	0.097869	0.093892	0.065872	0.064235	0.041831	0.040708
					177.4	0.13113	0.13156	0.124393	0.121135	0.09801	0.093935	0.066201	0.064272	0.04187	0.040734
					177.6	0.131942	0.131566	0.124521	0.121162	0.098333	0.093978	0.066502	0.064308	0.041939	0.040759
					177.8	0.131451	0.131571	0.124075	0.12119	0.098063	0.09402	0.065901	0.064345	0.04212	0.040784
					178	0.131645	0.131577	0.124081	0.121217	0.09855	0.094063	0.066035	0.064382	0.04224	0.040809
					178.2	0.131635	0.131582	0.123231	0.121245	0.098363	0.094106	0.065637	0.064418	0.042171	0.040834
					178.4	0.131428	0.131588	0.12262	0.121272	0.097832	0.094148	0.065457	0.064454	0.042049	0.040859
					178.6	0.132114	0.131593	0.122415	0.121299	0.098002	0.09419	0.065668	0.064491	0.042116	0.040884
					178.8	0.131568	0.131599	0.121911	0.121327	0.096894	0.094233	0.064507	0.064527	0.041355	0.040909
					179	0.131399	0.131604	0.121313	0.121354	0.096512	0.094275	0.064196	0.064564	0.040921	0.040933
					179.2	0.131633	0.131609	0.121734	0.121381	0.095988	0.094317	0.063892	0.0646	0.040847	0.040958
					179.4	0.131897	0.131615	0.122022	0.121408	0.096058	0.094359	0.064061	0.064636	0.040415	0.040983
					179.6	0.132332	0.13162	0.122251	0.121435	0.095978	0.094402	0.063584	0.064672	0.039946	0.041008
					179.8	0.132548	0.131625	0.122358	0.121461	0.096212	0.094444	0.063535	0.064708	0.039927	0.041033
					180	0.132527	0.131631	0.122776	0.121488	0.096225	0.094486	0.063505	0.064744	0.040313	0.041058
					180.2	0.132587	0.131636	0.122284	0.121515	0.096132	0.094527	0.063573	0.06478	0.040385	0.041083
					180.4	0.13314	0.131641	0.122514	0.121541	0.096403	0.094569	0.064212	0.064816	0.040438	0.041108
					180.6	0.132976	0.131646	0.122802	0.121568	0.09638	0.094611	0.063871	0.064852	0.040151	0.041132
					180.8	0.133082	0.131651	0.123016	0.121594	0.096562	0.094653	0.064119	0.064888	0.040177	0.041157
					181	0.133492	0.131656	0.123867	0.121621	0.097115	0.094694	0.064882	0.064924	0.040479	0.041182
					181.2	0.133036	0.131662	0.123936	0.121647	0.097347	0.094736	0.065235	0.06496	0.040489	0.041207
					181.4	0.132306	0.131667	0.12367	0.121673	0.097047	0.094777	0.0654	0.064996	0.040122	0.041231
					181.6	0.131993	0.131672	0.123662	0.1217	0.097092	0.094819	0.065297	0.065032	0.040374	0.041256
					181.8	0.131483	0.131677	0.12452	0.121726	0.097667	0.09486	0.065489	0.065067	0.040766	0.041281
					182	0.131251	0.131682	0.123908	0.121752	0.097515	0.094901	0.065538	0.065103	0.040499	0.041306
					182.2	0.130722	0.131687	0.123589	0.121778	0.097505	0.094943	0.065916	0.065139	0.040255	0.04133
					182.4	0.129849	0.131692	0.123054	0.121804	0.097366	0.094984	0.065943	0.065174	0.039895	0.041355
					182.6	0.129557	0.131697	0.122896	0.121829	0.09713	0.095025	0.065637	0.06521	0.039911	0.041379
					182.8	0.129465	0.131701	0.122782	0.121855	0.097281	0.095066	0.065523	0.065245	0.039581	0.041404
					183	0.130139	0.131706	0.123164	0.121881	0.097589	0.095107	0.065975	0.065281	0.040045	0.041429
					183.2	0.130833	0.131711	0.123363	0.121907	0.097624	0.095148	0.066328	0.065316	0.040342	0.041453
					183.4	0.131014	0.131716	0.123585	0.121932	0.098184	0.095189	0.066498	0.065351	0.04049	0.041478
					183.6	0.131281	0.131721	0.123756	0.121958	0.098748	0.095229	0.066922	0.065387	0.040826	0.041502
					183.8	0.132055	0.131725	0.123967	0.121983	0.099354	0.09527	0.067671	0.065422	0.041904	0.041527
					184	0.132105	0.13173	0.123741	0.122008	0.099347	0.095311	0.068013	0.065457	0.042303	0.041552
					184.2	0.132347	0.131735	0.123435	0.122034	0.099629	0.095351	0.068321	0.065492	0.042524	0.041576
					184.4	0.131747	0.13174	0.123044	0.122059	0.099393	0.095392	0.067907	0.065527	0.041509	0.041601
					184.6	0.13173	0.131744	0.123036	0.122084	0.099651	0.095432	0.067637	0.065563	0.041451	0.041625
					184.8	0.131652	0.131749	0.123013	0.122109	0.099667	0.095473	0.068044	0.065598	0.041716	0.041649
					185	0.131292	0.131753	0.122963	0.122134	0.099127	0.095513	0.068078	0.065633	0.041892	0.041674
					185.2	0.131002	0.131758	0.122928	0.122159	0.098643	0.095553	0.067749	0.065668	0.041928	0.041698
					185.4	0.131334	0.131763	0.12329	0.122184	0.09878	0.095594	0.067663	0.065703	0.042258	0.041723
					185.6	0.132025	0.131767	0.124038	0.122209	0.099113	0.095634	0.067787	0.065737	0.042683	0.041747
					185.8	0.132207	0.131772	0.124098	0.122234	0.099076	0.095674	0.067528	0.065772	0.042328	0.041772
					186	0.13204	0.131776	0.123996	0.122258	0.098874	0.095714	0.067284	0.065807	0.042511	0.041796
					186.2	0.131856	0.131781	0.124313	0.122283	0.098932	0.095754	0.067288	0.065842	0.042332	0.04182
					186.4	0.132019	0.131785	0.124674	0.122307	0.0993	0.095794	0.067357	0.065877	0.042615	0.041845
					186.6	0.132695	0.13179	0.125319	0.122332	0.099599	0.095833	0.067539	0.065911	0.043014	0.041869
					186.8	0.132697	0.131794	0.125312	0.122356	0.099926	0.095873	0.067641	0.065946	0.042476	0.041893
					187	0.132514	0.131798	0.125083	0.122381	0.099511	0.095913	0.067269	0.06598	0.042356	0.041918
					187.2	0.132345	0.131803	0.124409	0.122405	0.098941	0.095953	0.067055	0.066015	0.041577	0.041942
					187.4	0.131855	0.131807	0.124279	0.122429	0.099316	0.095992	0.06738	0.06605	0.041527	0.041966
					187.6	0.131815	0.131811	0.12402	0.122453	0.099299	0.096032	0.067548	0.066084	0.040949	0.04199
					187.8	0.131972	0.131816	0.12393	0.122478	0.099953	0.096071	0.068014	0.066118	0.041078	0.042015
					188	0.131468	0.13182	0.123929	0.122502	0.099731	0.096111	0.067668	0.066153	0.040652	0.042039
					188.2	0.131671	0.131824	0.123622	0.122526	0.099605	0.09615	0.067396	0.066187	0.040431	0.042063
					188.4	0.131099	0.131828	0.123124	0.122549	0.099069	0.096189	0.066974	0.066221	0.040218	0.042087
					188.6	0.130411	0.131833	0.122899	0.122573	0.099137	0.096228	0.067114	0.066256	0.040526	0.042111
					188.8	0.130199	0.131837	0.122884	0.122597	0.099094	0.096268	0.067502	0.06629	0.040787	0.042135
					189	0.129733	0.131841	0.122571	0.122621	0.098693	0.096307	0.066899	0.066324	0.040381	0.04216
					189.2	0.129874	0.131845	0.122784	0.122645	0.098753	0.096346	0.066891	0.066358	0.040836	0.042184
					189.4	0.130266	0.131849	0.122552	0.122668	0.098806	0.096385	0.066862	0.066392	0.041167	0.042208
					189.6	0.130214	0.131853	0.122329	0.122692	0.098361	0.096424	0.066468	0.066426	0.040489	0.042232
					189.8	0.130119	0.131857	0.121963	0.122715	0.097804	0.096462	0.06601	0.06646	0.040212	0.042256
					190	0.129901	0.131861	0.122371	0.122739	0.097769	0.096501	0.065951	0.066494	0.040518	0.04228
					190.2	0.130309	0.131865	0.122375	0.122762	0.097731	0.09654	0.065982	0.066528	0.040484	0.042304
					190.4	0.131048	0.131869	0.123103	0.122785	0.098343	0.096579	0.066771	0.066562	0.041497	0.042328
					190.6	0.131296	0.131873	0.123335	0.122808	0.098486	0.096617	0.066836	0.066596	0.041597	0.042352
					190.8	0.130499	0.131877	0.122721	0.122832	0.097976	0.096656	0.066216	0.06663	0.04126	0.042376
					191	0.130758	0.131881	0.122582	0.122855	0.097809	0.096694	0.066363	0.066664	0.041586	0.0424
					191.2	0.130849	0.131885	0.122457	0.122878	0.097781	0.096733	0.066347	0.066698	0.04131	0.042424
					191.4	0.130972	0.131889	0.123192	0.122901	0.09885	0.096771	0.067246	0.066731	0.042105	0.042448
					191.6	0.131251	0.131893	0.123704	0.122924	0.099199	0.096809	0.067289	0.066765	0.042361	0.042472
					191.8	0.131549	0.131897	0.124292	0.122947	0.099598	0.096848	0.067555	0.066798	0.042849	0.042496
					192	0.131676	0.131901	0.124825	0.122969	0.099434	0.096886	0.067192	0.066832	0.042937	0.04252
					192.2	0.132134	0.131904	0.125033	0.122992	0.099861	0.096924	0.067853	0.066866	0.043919	0.042544
					192.4	0.13147	0.131908	0.124969	0.123015	0.100197	0.096962	0.068194	0.066899	0.044319	0.042568
					192.6	0.131096	0.131912	0.124968	0.123037	0.100765	0.097	0.06826	0.066933	0.044145	0.042591
					192.8	0.131616	0.131916	0.125469	0.12306	0.101419	0.097038	0.068796	0.066966	0.044453	0.042615
					193	0.131594	0.13192	0.12579	0.123082	0.101497	0.097076	0.069094	0.066999	0.044416	0.042639
					193.2	0.131593	0.131923	0.125799	0.123105	0.101611	0.097114	0.069766	0.067033	0.044314	0.042663
					193.4	0.131168	0.131927	0.124866	0.123127	0.101126	0.097151	0.069434	0.067066	0.043505	0.042687
					193.6	0.130933	0.131931	0.124938	0.12315	0.100559	0.097189	0.069233	0.067099	0.042912	0.04271
					193.8	0.1317	0.131934	0.125208	0.123172	0.100766	0.097227	0.069999	0.067132	0.043176	0.042734
					194	0.131923	0.131938	0.125334	0.123194	0.100875	0.097264	0.070038	0.067166	0.043098	0.042758
					194.2	0.132456	0.131942	0.125641	0.123216	0.100995	0.097302	0.070488	0.067199	0.043343	0.042782
					194.4	0.13324	0.131945	0.126147	0.123238	0.101271	0.097339	0.070722	0.067232	0.04386	0.042805
					194.6	0.133116	0.131949	0.126032	0.12326	0.101125	0.097377	0.070692	0.067265	0.04351	0.042829
					194.8	0.133253	0.131952	0.125969	0.123282	0.101111	0.097414	0.070309	0.067298	0.043821	0.042853
					195	0.133413	0.131956	0.1263	0.123304	0.101385	0.097452	0.070246	0.067331	0.043897	0.042876
					195.2	0.133756	0.131959	0.126561	0.123326	0.102376	0.097489	0.070112	0.067364	0.044334	0.0429
					195.4	0.133565	0.131963	0.126703	0.123348	0.102416	0.097526	0.069507	0.067397	0.044679	0.042924
					195.6	0.133126	0.131966	0.12626	0.12337	0.102498	0.097563	0.068694	0.06743	0.044346	0.042947
					195.8	0.133512	0.13197	0.126458	0.123391	0.10278	0.0976	0.068885	0.067463	0.044511	0.042971
					196	0.133655	0.131973	0.126568	0.123413	0.10322	0.097637	0.068952	0.067495	0.044663	0.042995
					196.2	0.133635	0.131977	0.126549	0.123435	0.103844	0.097674	0.069009	0.067528	0.045024	0.043018
					196.4	0.133137	0.13198	0.12618	0.123456	0.103791	0.097711	0.0686	0.067561	0.043938	0.043042
					196.6	0.133009	0.131984	0.126222	0.123478	0.103681	0.097748	0.068312	0.067593	0.043574	0.043065
					196.8	0.132528	0.131987	0.125996	0.123499	0.103287	0.097785	0.068351	0.067626	0.043045	0.043089
					197	0.132023	0.13199	0.125622	0.12352	0.102812	0.097822	0.068528	0.067659	0.042601	0.043112
					197.2	0.13095	0.131994	0.125028	0.123542	0.102043	0.097858	0.068302	0.067691	0.042051	0.043136
					197.4	0.130518	0.131997	0.124637	0.123563	0.101527	0.097895	0.068018	0.067724	0.041669	0.043159
					197.6	0.13064	0.132	0.124591	0.123584	0.101254	0.097931	0.068595	0.067756	0.041483	0.043183
					197.8	0.13102	0.132004	0.124487	0.123605	0.10101	0.097968	0.069308	0.067789	0.041535	0.043206
					198	0.130817	0.132007	0.124094	0.123626	0.100473	0.098004	0.06932	0.067821	0.041849	0.04323
					198.2	0.130753	0.13201	0.12403	0.123647	0.100339	0.098041	0.069845	0.067853	0.042375	0.043253
					198.4	0.131022	0.132013	0.123975	0.123668	0.10027	0.098077	0.070273	0.067886	0.042957	0.043276
					198.6	0.131225	0.132017	0.124171	0.123689	0.100192	0.098114	0.070641	0.067918	0.043376	0.0433
					198.8	0.131347	0.13202	0.124457	0.12371	0.100509	0.09815	0.070293	0.06795	0.044104	0.043323
					199	0.131156	0.132023	0.124188	0.123731	0.100468	0.098186	0.070061	0.067983	0.044313	0.043347
					199.2	0.131769	0.132026	0.124339	0.123752	0.100936	0.098222	0.070038	0.068015	0.045049	0.04337
					199.4	0.131535	0.132029	0.12407	0.123772	0.100785	0.098258	0.069414	0.068047	0.045216	0.043393
					199.6	0.131471	0.132033	0.124071	0.123793	0.101361	0.098294	0.069292	0.068079	0.045376	0.043417
					199.8	0.131979	0.132036	0.124642	0.123813	0.101609	0.09833	0.069498	0.068111	0.045957	0.04344
					200	0.132111	0.132039	0.124927	0.123834	0.1021	0.098366	0.069652	0.068143	0.046147	0.043463
					200.2	0.132185	0.132042	0.125217	0.123854	0.102232	0.098402	0.069272	0.068175	0.045636	0.043486
					200.4	0.131766	0.132045	0.124921	0.123875	0.102373	0.098438	0.069317	0.068207	0.045147	0.04351
					200.6	0.131422	0.132048	0.12504	0.123895	0.102358	0.098473	0.069212	0.068239	0.044958	0.043533
					200.8	0.131009	0.132051	0.124583	0.123915	0.102098	0.098509	0.06906	0.068271	0.04458	0.043556
					201	0.130629	0.132054	0.12403	0.123936	0.101868	0.098545	0.069107	0.068303	0.044145	0.043579
					201.2	0.130615	0.132057	0.124893	0.123956	0.102369	0.09858	0.069695	0.068334	0.044098	0.043603
					201.4	0.131268	0.13206	0.125343	0.123976	0.102837	0.098616	0.070531	0.068366	0.044194	0.043626
					201.6	0.132011	0.132063	0.125721	0.123996	0.10279	0.098651	0.071403	0.068398	0.044504	0.043649
					201.8	0.132457	0.132066	0.12601	0.124016	0.103294	0.098687	0.072583	0.06843	0.045109	0.043672
					202	0.132658	0.132069	0.126153	0.124036	0.103515	0.098722	0.073284	0.068461	0.04548	0.043695
					202.2	0.132885	0.132072	0.126378	0.124056	0.103703	0.098757	0.07379	0.068493	0.045532	0.043718
					202.4	0.133481	0.132075	0.126602	0.124076	0.103729	0.098793	0.074139	0.068525	0.04564	0.043741
					202.6	0.13409	0.132078	0.127001	0.124096	0.103987	0.098828	0.074145	0.068556	0.045835	0.043765
					202.8	0.134094	0.132081	0.12664	0.124116	0.103906	0.098863	0.074027	0.068588	0.045716	0.043788
					203	0.134234	0.132084	0.126348	0.124135	0.103617	0.098898	0.073693	0.068619	0.045651	0.043811
					203.2	0.134051	0.132086	0.125953	0.124155	0.103729	0.098933	0.073418	0.06865	0.045822	0.043834
					203.4	0.133651	0.132089	0.125633	0.124175	0.103422	0.098968	0.07288	0.068682	0.045889	0.043857
					203.6	0.133269	0.132092	0.125253	0.124194	0.103015	0.099003	0.072391	0.068713	0.045859	0.04388
					203.8	0.133156	0.132095	0.125549	0.124214	0.102854	0.099038	0.072293	0.068745	0.045755	0.043903
					204	0.133378	0.132098	0.125109	0.124233	0.103084	0.099073	0.072346	0.068776	0.04557	0.043926
					204.2	0.132805	0.132101	0.124625	0.124253	0.102823	0.099108	0.071423	0.068807	0.044515	0.043949
					204.4	0.132237	0.132103	0.123981	0.124272	0.102654	0.099142	0.071239	0.068838	0.044002	0.043972
					204.6	0.131686	0.132106	0.123251	0.124291	0.101707	0.099177	0.070374	0.06887	0.042787	0.043995
					204.8	0.131605	0.132109	0.122739	0.124311	0.101231	0.099212	0.070122	0.068901	0.042803	0.044018
					205	0.131657	0.132112	0.122969	0.12433	0.101653	0.099246	0.070398	0.068932	0.042702	0.04404
					205.2	0.131821	0.132114	0.123726	0.124349	0.10247	0.099281	0.071144	0.068963	0.043076	0.044063
					205.4	0.131905	0.132117	0.123853	0.124368	0.102393	0.099315	0.071452	0.068994	0.042994	0.044086
					205.6	0.132035	0.13212	0.124124	0.124387	0.102272	0.099349	0.071614	0.069025	0.043259	0.044109
					205.8	0.132241	0.132122	0.124291	0.124406	0.102678	0.099384	0.071886	0.069056	0.0435	0.044132
					206	0.132427	0.132125	0.124589	0.124425	0.10274	0.099418	0.072057	0.069087	0.043554	0.044155
					206.2	0.132575	0.132128	0.124607	0.124444	0.102347	0.099452	0.071999	0.069118	0.04341	0.044178
					206.4	0.132461	0.13213	0.124981	0.124463	0.102515	0.099487	0.071884	0.069149	0.043885	0.0442
					206.6	0.131836	0.132133	0.124713	0.124482	0.102475	0.099521	0.071789	0.069179	0.044059	0.044223
					206.8	0.13166	0.132136	0.12478	0.124501	0.103055	0.099555	0.071725	0.06921	0.044422	0.044246
					207	0.130848	0.132138	0.124533	0.124519	0.10283	0.099589	0.071372	0.069241	0.044582	0.044269
					207.2	0.130073	0.132141	0.123882	0.124538	0.102703	0.099623	0.071108	0.069272	0.044631	0.044292
					207.4	0.130204	0.132143	0.123803	0.124557	0.102405	0.099657	0.071229	0.069302	0.044747	0.044314
					207.6	0.130148	0.132146	0.123272	0.124575	0.102129	0.099691	0.071251	0.069333	0.044246	0.044337
					207.8	0.130334	0.132148	0.12375	0.124594	0.102257	0.099725	0.071288	0.069363	0.044071	0.04436
					208	0.130615	0.132151	0.123101	0.124612	0.101892	0.099758	0.071084	0.069394	0.043693	0.044382
					208.2	0.130332	0.132153	0.122437	0.124631	0.101057	0.099792	0.070258	0.069425	0.04321	0.044405
					208.4	0.130431	0.132156	0.121954	0.124649	0.100488	0.099826	0.069852	0.069455	0.043038	0.044428
					208.6	0.130683	0.132158	0.121882	0.124667	0.100515	0.099859	0.0699	0.069486	0.043298	0.04445
					208.8	0.130997	0.132161	0.122098	0.124686	0.100381	0.099893	0.069995	0.069516	0.043605	0.044473
					209	0.131035	0.132163	0.122326	0.124704	0.101112	0.099926	0.070402	0.069546	0.043458	0.044496
					209.2	0.130662	0.132166	0.122472	0.124722	0.101174	0.09996	0.070733	0.069577	0.043422	0.044518
					209.4	0.131011	0.132168	0.123064	0.12474	0.10142	0.099993	0.071191	0.069607	0.043296	0.044541
					209.6	0.131399	0.132171	0.123458	0.124758	0.101496	0.100027	0.071429	0.069637	0.043717	0.044563
					209.8	0.131968	0.132173	0.123587	0.124776	0.101773	0.10006	0.071532	0.069668	0.043791	0.044586
					210	0.131717	0.132175	0.123947	0.124794	0.102162	0.100093	0.071859	0.069698	0.043412	0.044608
					210.2	0.131821	0.132178	0.124456	0.124812	0.102464	0.100127	0.071566	0.069728	0.043521	0.044631
					210.4	0.130892	0.13218	0.124513	0.12483	0.102518	0.10016	0.071344	0.069758	0.043319	0.044653
					210.6	0.130894	0.132183	0.124803	0.124848	0.103435	0.100193	0.071553	0.069788	0.043599	0.044676
					210.8	0.131385	0.132185	0.125332	0.124866	0.104504	0.100226	0.071728	0.069818	0.044343	0.044698
					211	0.13088	0.132187	0.124974	0.124884	0.104191	0.100259	0.071509	0.069848	0.04413	0.044721
					211.2	0.131023	0.13219	0.125121	0.124901	0.104164	0.100292	0.07177	0.069878	0.044202	0.044743
					211.4	0.131888	0.132192	0.125758	0.124919	0.104759	0.100325	0.072338	0.069908	0.044758	0.044766
					211.6	0.132114	0.132194	0.125733	0.124937	0.104338	0.100358	0.072273	0.069938	0.04439	0.044788
					211.8	0.132398	0.132197	0.126084	0.124954	0.104943	0.100391	0.072466	0.069968	0.044968	0.044811
					212	0.132948	0.132199	0.125923	0.124972	0.104912	0.100423	0.072628	0.069998	0.045671	0.044833
					212.2	0.132459	0.132201	0.125622	0.124989	0.104544	0.100456	0.072541	0.070028	0.045833	0.044855
					212.4	0.132365	0.132203	0.126242	0.125007	0.10482	0.100489	0.072665	0.070058	0.04624	0.044878
					212.6	0.132793	0.132206	0.126557	0.125024	0.105275	0.100521	0.073255	0.070087	0.047026	0.0449
					212.8	0.132514	0.132208	0.126347	0.125041	0.105484	0.100554	0.073526	0.070117	0.046914	0.044923
					213	0.132498	0.13221	0.126346	0.125059	0.105797	0.100587	0.074264	0.070147	0.046788	0.044945
					213.2	0.13265	0.132212	0.126436	0.125076	0.105819	0.100619	0.074899	0.070177	0.047157	0.044967
					213.4	0.133076	0.132214	0.126837	0.125093	0.106047	0.100651	0.075367	0.070206	0.047195	0.044989
					213.6	0.132955	0.132217	0.126211	0.12511	0.105705	0.100684	0.075084	0.070236	0.046966	0.045012
					213.8	0.132842	0.132219	0.125886	0.125128	0.105652	0.100716	0.074797	0.070265	0.046622	0.045034
					214	0.132451	0.132221	0.126102	0.125145	0.105785	0.100748	0.074524	0.070295	0.046483	0.045056
					214.2	0.132768	0.132223	0.125995	0.125162	0.105753	0.100781	0.07421	0.070324	0.046623	0.045078
					214.4	0.132485	0.132225	0.125418	0.125179	0.105557	0.100813	0.073947	0.070354	0.046468	0.045101
					214.6	0.13319	0.132227	0.125436	0.125196	0.105966	0.100845	0.073905	0.070383	0.046893	0.045123
					214.8	0.132855	0.132229	0.124989	0.125213	0.105357	0.100877	0.074075	0.070413	0.046733	0.045145
					215	0.132684	0.132232	0.124316	0.125229	0.1051	0.100909	0.073567	0.070442	0.046199	0.045167
					215.2	0.132823	0.132234	0.124671	0.125246	0.105381	0.100941	0.073532	0.070471	0.046222	0.045189
					215.4	0.133066	0.132236	0.124521	0.125263	0.105548	0.100973	0.073088	0.070501	0.04631	0.045212
					215.6	0.132903	0.132238	0.123954	0.12528	0.105084	0.101005	0.072926	0.07053	0.045766	0.045234
					215.8	0.132658	0.13224	0.123995	0.125296	0.10548	0.101037	0.072876	0.070559	0.046147	0.045256
					216	0.13272	0.132242	0.124052	0.125313	0.105253	0.101069	0.072753	0.070588	0.046303	0.045278
					216.2	0.13185	0.132244	0.1236	0.12533	0.105046	0.1011	0.072188	0.070618	0.045858	0.0453
					216.4	0.132444	0.132246	0.124129	0.125346	0.105791	0.101132	0.072504	0.070647	0.046428	0.045322
					216.6	0.132412	0.132248	0.124163	0.125363	0.106216	0.101164	0.072746	0.070676	0.046874	0.045344
					216.8	0.132645	0.13225	0.124345	0.125379	0.106793	0.101195	0.073264	0.070705	0.046999	0.045366
					217	0.132797	0.132252	0.124721	0.125396	0.106462	0.101227	0.073777	0.070734	0.046935	0.045388
					217.2	0.133303	0.132254	0.125582	0.125412	0.106628	0.101259	0.074425	0.070763	0.047765	0.04541
					217.4	0.133557	0.132256	0.126096	0.125428	0.106861	0.10129	0.074922	0.070792	0.04807	0.045432
					217.6	0.133327	0.132258	0.125822	0.125445	0.106634	0.101321	0.074901	0.070821	0.048057	0.045454
					217.8	0.133925	0.13226	0.126707	0.125461	0.106983	0.101353	0.075506	0.07085	0.048929	0.045476
					218	0.13375	0.132262	0.126828	0.125477	0.107116	0.101384	0.075805	0.070879	0.049018	0.045498
					218.2	0.134431	0.132264	0.127085	0.125493	0.107702	0.101415	0.076518	0.070907	0.049517	0.04552
					218.4	0.134798	0.132266	0.127258	0.125509	0.107821	0.101447	0.07658	0.070936	0.049543	0.045542
					218.6	0.134769	0.132268	0.127081	0.125526	0.107124	0.101478	0.076524	0.070965	0.048921	0.045564
					218.8	0.134723	0.132269	0.126811	0.125542	0.106873	0.101509	0.076437	0.070994	0.048804	0.045586
					219	0.134946	0.132271	0.126184	0.125558	0.106723	0.10154	0.075865	0.071022	0.048416	0.045608
					219.2	0.134878	0.132273	0.126403	0.125574	0.106564	0.101571	0.075958	0.071051	0.048374	0.04563
					219.4	0.134508	0.132275	0.125929	0.125589	0.106029	0.101602	0.075552	0.07108	0.047518	0.045652
					219.6	0.134187	0.132277	0.125844	0.125605	0.105546	0.101633	0.075324	0.071108	0.047142	0.045673
					219.8	0.134131	0.132279	0.125671	0.125621	0.105423	0.101664	0.074416	0.071137	0.046749	0.045695
					220	0.1336	0.132281	0.125381	0.125637	0.105085	0.101695	0.073697	0.071165	0.046156	0.045717
					220.2	0.133599	0.132283	0.125709	0.125653	0.105532	0.101726	0.073648	0.071194	0.046313	0.045739
					220.4	0.133443	0.132284	0.125718	0.125668	0.105627	0.101757	0.073861	0.071222	0.046553	0.045761
					220.6	0.132807	0.132286	0.125727	0.125684	0.105526	0.101787	0.073815	0.071251	0.046482	0.045782
					220.8	0.132946	0.132288	0.12586	0.1257	0.10574	0.101818	0.073862	0.071279	0.045998	0.045804
					221	0.132732	0.13229	0.12571	0.125715	0.105244	0.101849	0.07401	0.071308	0.045732	0.045826
					221.2	0.133039	0.132292	0.126185	0.125731	0.105475	0.101879	0.074369	0.071336	0.04581	0.045848
					221.4	0.133407	0.132293	0.126359	0.125746	0.106234	0.10191	0.075264	0.071364	0.046077	0.045869
					221.6	0.133442	0.132295	0.126735	0.125762	0.106547	0.10194	0.075787	0.071392	0.04623	0.045891
					221.8	0.133652	0.132297	0.126551	0.125777	0.106606	0.101971	0.076011	0.071421	0.046494	0.045913
					222	0.133411	0.132299	0.126302	0.125793	0.106297	0.102001	0.076515	0.071449	0.046532	0.045935
					222.2	0.134193	0.1323	0.126568	0.125808	0.106971	0.102032	0.076922	0.071477	0.047237	0.045956
					222.4	0.134366	0.132302	0.126539	0.125823	0.106964	0.102062	0.07674	0.071505	0.047103	0.045978
					222.6	0.134209	0.132304	0.126326	0.125839	0.106811	0.102092	0.07684	0.071533	0.046983	0.046
					222.8	0.134358	0.132306	0.126096	0.125854	0.1068	0.102122	0.076593	0.071562	0.046954	0.046021
					223	0.134513	0.132307	0.126018	0.125869	0.106452	0.102153	0.077082	0.07159	0.046752	0.046043
					223.2	0.134342	0.132309	0.126069	0.125884	0.10662	0.102183	0.07709	0.071618	0.046661	0.046064
					223.4	0.133716	0.132311	0.125849	0.125899	0.106142	0.102213	0.076757	0.071646	0.046116	0.046086
					223.6	0.133495	0.132312	0.125974	0.125914	0.106033	0.102243	0.076396	0.071674	0.046279	0.046107
					223.8	0.133364	0.132314	0.125769	0.12593	0.106198	0.102273	0.075961	0.071701	0.045934	0.046129
					224	0.133144	0.132316	0.125854	0.125945	0.106106	0.102303	0.075996	0.071729	0.045746	0.046151
					224.2	0.133157	0.132317	0.125846	0.125959	0.106221	0.102333	0.075997	0.071757	0.045567	0.046172
					224.4	0.132621	0.132319	0.125552	0.125974	0.1063	0.102363	0.075384	0.071785	0.045438	0.046194
					224.6	0.132488	0.132321	0.126101	0.125989	0.106675	0.102392	0.075364	0.071813	0.04519	0.046215
					224.8	0.132437	0.132322	0.126128	0.126004	0.10668	0.102422	0.074792	0.071841	0.044915	0.046237
					225	0.132854	0.132324	0.126336	0.126019	0.107172	0.102452	0.074828	0.071868	0.045324	0.046258
					225.2	0.132769	0.132326	0.126292	0.126034	0.107278	0.102482	0.075184	0.071896	0.045276	0.04628
					225.4	0.132958	0.132327	0.126518	0.126048	0.107708	0.102511	0.07552	0.071924	0.045738	0.046301
					225.6	0.132977	0.132329	0.126204	0.126063	0.107346	0.102541	0.075473	0.071951	0.045836	0.046322
					225.8	0.132883	0.13233	0.125924	0.126078	0.107057	0.102571	0.075577	0.071979	0.046061	0.046344
					226	0.133087	0.132332	0.12605	0.126092	0.107112	0.1026	0.075984	0.072007	0.046443	0.046365
					226.2	0.132731	0.132333	0.125707	0.126107	0.10755	0.10263	0.075614	0.072034	0.046022	0.046387
					226.4	0.132699	0.132335	0.125819	0.126122	0.107776	0.102659	0.075993	0.072062	0.046295	0.046408
					226.6	0.132756	0.132337	0.125705	0.126136	0.107671	0.102688	0.076149	0.072089	0.046145	0.046429
					226.8	0.133259	0.132338	0.125722	0.12615	0.107605	0.102718	0.076083	0.072117	0.046233	0.046451
					227	0.133029	0.13234	0.1257	0.126165	0.106946	0.102747	0.076325	0.072144	0.046124	0.046472
					227.2	0.132393	0.132341	0.125621	0.126179	0.106377	0.102776	0.076323	0.072171	0.045995	0.046493
					227.4	0.131953	0.132343	0.125667	0.126194	0.105993	0.102806	0.076409	0.072199	0.046093	0.046515
					227.6	0.132417	0.132344	0.125855	0.126208	0.106536	0.102835	0.076371	0.072226	0.046127	0.046536
					227.8	0.132399	0.132346	0.125648	0.126222	0.10627	0.102864	0.076115	0.072254	0.046057	0.046557
					228	0.132419	0.132347	0.125368	0.126236	0.105773	0.102893	0.07572	0.072281	0.045631	0.046578
					228.2	0.132271	0.132349	0.125231	0.126251	0.105867	0.102922	0.075507	0.072308	0.045859	0.0466
					228.4	0.132486	0.13235	0.125669	0.126265	0.10613	0.102951	0.075286	0.072335	0.04629	0.046621
					228.6	0.132763	0.132352	0.125469	0.126279	0.106351	0.10298	0.075619	0.072362	0.046241	0.046642
					228.8	0.133024	0.132353	0.125633	0.126293	0.106408	0.103009	0.075657	0.07239	0.046298	0.046663
					229	0.132656	0.132355	0.125449	0.126307	0.106221	0.103038	0.075525	0.072417	0.045848	0.046685
					229.2	0.132311	0.132356	0.125352	0.126321	0.106172	0.103067	0.075996	0.072444	0.045756	0.046706
					229.4	0.132898	0.132357	0.125869	0.126335	0.106644	0.103095	0.076472	0.072471	0.046333	0.046727
					229.6	0.132815	0.132359	0.125334	0.126349	0.106525	0.103124	0.076415	0.072498	0.046453	0.046748
					229.8	0.132157	0.13236	0.125387	0.126363	0.106417	0.103153	0.076484	0.072525	0.046661	0.046769
					230	0.132125	0.132362	0.125666	0.126377	0.106834	0.103181	0.076287	0.072552	0.04716	0.04679
					230.2	0.132097	0.132363	0.125727	0.126391	0.107085	0.10321	0.076461	0.072579	0.047373	0.046811
					230.4	0.132711	0.132365	0.126627	0.126405	0.107589	0.103239	0.076918	0.072606	0.048377	0.046833
					230.6	0.132789	0.132366	0.126401	0.126418	0.107601	0.103267	0.076837	0.072633	0.048187	0.046854
					230.8	0.13315	0.132367	0.126621	0.126432	0.107391	0.103296	0.077058	0.072659	0.048405	0.046875
					231	0.132394	0.132369	0.126188	0.126446	0.106608	0.103324	0.076634	0.072686	0.04799	0.046896
					231.2	0.132087	0.13237	0.12637	0.126459	0.106859	0.103353	0.076676	0.072713	0.048299	0.046917
					231.4	0.13185	0.132372	0.126457	0.126473	0.107287	0.103381	0.076484	0.07274	0.048811	0.046938
					231.6	0.132125	0.132373	0.126254	0.126487	0.107593	0.103409	0.075898	0.072767	0.049018	0.046959
					231.8	0.132673	0.132374	0.126164	0.1265	0.107651	0.103438	0.075745	0.072793	0.049153	0.04698
					232	0.133141	0.132376	0.125739	0.126514	0.107461	0.103466	0.075393	0.07282	0.048755	0.047001
					232.2	0.133388	0.132377	0.125731	0.126527	0.107951	0.103494	0.075679	0.072847	0.049136	0.047022
					232.4	0.13366	0.132378	0.12585	0.126541	0.108057	0.103522	0.075516	0.072873	0.049034	0.047043
					232.6	0.13399	0.13238	0.125627	0.126554	0.10842	0.10355	0.075728	0.0729	0.048717	0.047064
					232.8	0.134002	0.132381	0.125885	0.126567	0.108247	0.103578	0.075938	0.072926	0.048298	0.047085
					233	0.133397	0.132382	0.125386	0.126581	0.107826	0.103606	0.075459	0.072953	0.047769	0.047106
					233.2	0.133767	0.132384	0.125814	0.126594	0.108337	0.103634	0.075995	0.072979	0.048021	0.047126
					233.4	0.133382	0.132385	0.124883	0.126607	0.107493	0.103662	0.075945	0.073006	0.04776	0.047147
					233.6	0.132719	0.132386	0.124624	0.126621	0.107276	0.10369	0.07559	0.073032	0.047889	0.047168
					233.8	0.132185	0.132387	0.124861	0.126634	0.107143	0.103718	0.075827	0.073059	0.048031	0.047189
					234	0.132329	0.132389	0.125149	0.126647	0.107583	0.103746	0.075912	0.073085	0.048028	0.04721
					234.2	0.131942	0.13239	0.124484	0.12666	0.107081	0.103774	0.076162	0.073111	0.047584	0.047231
					234.4	0.131364	0.132391	0.124268	0.126673	0.106747	0.103802	0.076015	0.073138	0.047201	0.047252
					234.6	0.130991	0.132393	0.123409	0.126686	0.105935	0.103829	0.076085	0.073164	0.046365	0.047272
					234.8	0.130667	0.132394	0.123579	0.126699	0.105624	0.103857	0.075852	0.07319	0.045833	0.047293
					235	0.13022	0.132395	0.123824	0.126712	0.106012	0.103885	0.075564	0.073217	0.045571	0.047314
					235.2	0.130271	0.132396	0.12416	0.126725	0.106316	0.103912	0.076159	0.073243	0.045905	0.047335
					235.4	0.131061	0.132398	0.124774	0.126738	0.106967	0.10394	0.076697	0.073269	0.046192	0.047356
					235.6	0.131862	0.132399	0.125188	0.126751	0.107551	0.103967	0.076999	0.073295	0.046351	0.047376
					235.8	0.13293	0.1324	0.125762	0.126764	0.108282	0.103995	0.077643	0.073321	0.046496	0.047397
					236	0.133112	0.132401	0.12585	0.126777	0.108781	0.104022	0.077554	0.073347	0.046486	0.047418
					236.2	0.133664	0.132402	0.126844	0.12679	0.109491	0.10405	0.078089	0.073373	0.047069	0.047438
					236.4	0.134382	0.132404	0.12729	0.126802	0.109944	0.104077	0.078374	0.073399	0.047455	0.047459
					236.6	0.134721	0.132405	0.127357	0.126815	0.110301	0.104104	0.078404	0.073425	0.047663	0.04748
					236.8	0.134652	0.132406	0.127249	0.126828	0.110215	0.104132	0.07861	0.073451	0.047584	0.0475
					237	0.134367	0.132407	0.127628	0.126841	0.109992	0.104159	0.078391	0.073477	0.047662	0.047521
					237.2	0.134409	0.132408	0.12803	0.126853	0.110547	0.104186	0.079016	0.073503	0.048146	0.047542
					237.4	0.134197	0.13241	0.127367	0.126866	0.110089	0.104213	0.078724	0.073529	0.04856	0.047562
					237.6	0.13367	0.132411	0.127439	0.126878	0.109992	0.10424	0.078413	0.073555	0.048814	0.047583
					237.8	0.132959	0.132412	0.127178	0.126891	0.109571	0.104267	0.077894	0.073581	0.048287	0.047604
					238	0.132406	0.132413	0.126878	0.126904	0.109133	0.104294	0.077557	0.073607	0.04787	0.047624
					238.2	0.131721	0.132414	0.126506	0.126916	0.108429	0.104321	0.077327	0.073632	0.047593	0.047645
					238.4	0.131296	0.132415	0.126385	0.126928	0.107903	0.104348	0.077048	0.073658	0.047273	0.047665
					238.6	0.131217	0.132416	0.126412	0.126941	0.107367	0.104375	0.077057	0.073684	0.047001	0.047686
					238.8	0.131085	0.132418	0.126512	0.126953	0.10746	0.104402	0.077084	0.07371	0.046892	0.047706
					239	0.131405	0.132419	0.126525	0.126966	0.10756	0.104429	0.077888	0.073735	0.047277	0.047727
					239.2	0.131706	0.13242	0.126325	0.126978	0.107382	0.104456	0.078772	0.073761	0.047563	0.047747
					239.4	0.132074	0.132421	0.126561	0.12699	0.107831	0.104483	0.079396	0.073786	0.04771	0.047768
					239.6	0.132088	0.132422	0.126419	0.127002	0.107837	0.104509	0.079983	0.073812	0.047932	0.047788
					239.8	0.132488	0.132423	0.126302	0.127015	0.108129	0.104536	0.080505	0.073838	0.048148	0.047809
					240	0.132488	0.132424	0.126302	0.127027	0.108129	0.104563	0.080505	0.073863	0.048148	0.047829
					240.2	0.1324	0.132216	0.126089	0.126833	0.108441	0.104488	0.080634	0.073819	0.048137	0.04769
					240.4	0.132573	0.132009	0.126009	0.126639	0.109028	0.104413	0.081028	0.073775	0.048309	0.047552
					240.6	0.132198	0.131803	0.125592	0.126447	0.109186	0.104339	0.080791	0.073731	0.048154	0.047416
					240.8	0.13225	0.131599	0.12543	0.126256	0.109305	0.104265	0.080625	0.073687	0.048404	0.047281
					241	0.131983	0.131396	0.125135	0.126066	0.10937	0.104191	0.080502	0.073643	0.047787	0.047147
					241.2	0.131367	0.131195	0.12457	0.125876	0.108924	0.104117	0.079951	0.073599	0.047286	0.047016
					241.4	0.130644	0.130995	0.123528	0.125688	0.108138	0.104043	0.07945	0.073555	0.046665	0.046885
					241.6	0.130161	0.130797	0.122816	0.1255	0.107786	0.103969	0.079293	0.073511	0.045977	0.046756
					241.8	0.129747	0.1306	0.122521	0.125314	0.107063	0.103896	0.078866	0.073468	0.045606	0.046629
					242	0.128939	0.130404	0.121921	0.125129	0.106121	0.103822	0.078437	0.073424	0.04487	0.046503
					242.2	0.128153	0.13021	0.121145	0.124944	0.105173	0.103749	0.077967	0.073381	0.044594	0.046379
					242.4	0.127531	0.130017	0.120729	0.124761	0.104035	0.103676	0.077454	0.073337	0.044893	0.046255
					242.6	0.127016	0.129825	0.120012	0.124578	0.103177	0.103603	0.076641	0.073294	0.044498	0.046134
					242.8	0.127006	0.129634	0.120276	0.124396	0.103133	0.10353	0.076895	0.07325	0.044588	0.046013
					243	0.126536	0.129445	0.119815	0.124215	0.103023	0.103458	0.077503	0.073207	0.044388	0.045894
					243.2	0.126026	0.129258	0.119543	0.124036	0.102671	0.103385	0.077007	0.073164	0.044818	0.045776
					243.4	0.125385	0.129071	0.119081	0.123857	0.102564	0.103313	0.076838	0.073121	0.045036	0.04566
					243.6	0.125065	0.128886	0.118463	0.123679	0.102187	0.103241	0.076639	0.073078	0.045246	0.045545
					243.8	0.124894	0.128702	0.118333	0.123502	0.102163	0.103169	0.076687	0.073035	0.045303	0.045431
					244	0.124636	0.12852	0.117648	0.123326	0.10214	0.103097	0.0767	0.072992	0.045492	0.045318
					244.2	0.124257	0.128338	0.117432	0.12315	0.102375	0.103025	0.077322	0.072949	0.045712	0.045207
					244.4	0.124197	0.128158	0.117177	0.122976	0.102657	0.102953	0.077362	0.072906	0.045982	0.045097
					244.6	0.123722	0.127979	0.116672	0.122802	0.102184	0.102882	0.077503	0.072864	0.045862	0.044988
					244.8	0.123492	0.127802	0.116247	0.12263	0.102123	0.10281	0.077175	0.072821	0.045427	0.04488
					245	0.122919	0.127625	0.115121	0.122458	0.101647	0.102739	0.076645	0.072779	0.044171	0.044774
					245.2	0.122328	0.12745	0.114659	0.122287	0.101167	0.102668	0.076692	0.072736	0.043645	0.044668
					245.4	0.121756	0.127276	0.113599	0.122117	0.100468	0.102597	0.07614	0.072694	0.042795	0.044564
					245.6	0.121512	0.127103	0.11356	0.121948	0.099955	0.102526	0.075882	0.072651	0.042333	0.044461
					245.8	0.120864	0.126932	0.113687	0.12178	0.099383	0.102456	0.075371	0.072609	0.041704	0.044359
					246	0.120298	0.126761	0.113174	0.121613	0.098921	0.102385	0.075271	0.072567	0.041526	0.044258
					246.2	0.120472	0.126592	0.113221	0.121446	0.098708	0.102315	0.075385	0.072525	0.041851	0.044159
					246.4	0.121049	0.126424	0.113636	0.121281	0.099271	0.102245	0.075861	0.072483	0.042447	0.04406
					246.6	0.12141	0.126257	0.113506	0.121116	0.099347	0.102175	0.075158	0.072441	0.042231	0.043963
					246.8	0.121377	0.126091	0.113582	0.120952	0.099663	0.102105	0.075122	0.072399	0.042054	0.043866
					247	0.121048	0.125927	0.113193	0.120789	0.099916	0.102035	0.075046	0.072357	0.042054	0.043771
					247.2	0.120674	0.125763	0.113009	0.120627	0.099408	0.101965	0.074254	0.072315	0.042035	0.043676
					247.4	0.120893	0.125601	0.112936	0.120465	0.099542	0.101896	0.074531	0.072273	0.042295	0.043583
					247.6	0.12106	0.12544	0.112764	0.120304	0.099284	0.101826	0.074514	0.072232	0.042866	0.043491
					247.8	0.120825	0.125279	0.112714	0.120145	0.099258	0.101757	0.074528	0.07219	0.043198	0.043399
					248	0.120778	0.12512	0.112425	0.119986	0.098826	0.101688	0.074124	0.072149	0.043324	0.043309
					248.2	0.120487	0.124962	0.112111	0.119827	0.098709	0.101619	0.073569	0.072107	0.043389	0.04322
					248.4	0.120638	0.124805	0.112028	0.11967	0.098176	0.10155	0.073591	0.072066	0.043323	0.043131
					248.6	0.120401	0.124649	0.112018	0.119514	0.097936	0.101481	0.073584	0.072025	0.043317	0.043044
					248.8	0.120073	0.124495	0.111376	0.119358	0.097571	0.101413	0.072648	0.071983	0.042726	0.042958
					249	0.119912	0.124341	0.111133	0.119203	0.097209	0.101344	0.072655	0.071942	0.042565	0.042872
					249.2	0.119483	0.124188	0.111264	0.119049	0.097362	0.101276	0.072719	0.071901	0.042185	0.042787
					249.4	0.11908	0.124036	0.110679	0.118895	0.096925	0.101208	0.071878	0.07186	0.04174	0.042704
					249.6	0.118901	0.123886	0.111114	0.118743	0.096857	0.10114	0.072106	0.071819	0.041574	0.042621
					249.8	0.119037	0.123736	0.111135	0.118591	0.09744	0.101072	0.072586	0.071778	0.041496	0.042539
					250	0.119624	0.123588	0.1114	0.11844	0.09804	0.101004	0.073137	0.071737	0.042425	0.042458
					250.2	0.120173	0.12344	0.111363	0.118289	0.098283	0.100936	0.073592	0.071696	0.042268	0.042378
					250.4	0.120902	0.123293	0.111212	0.11814	0.099185	0.100869	0.073558	0.071656	0.042605	0.042299
					250.6	0.120695	0.123148	0.1107	0.117991	0.099076	0.100802	0.073006	0.071615	0.042084	0.04222
					250.8	0.120433	0.123003	0.110558	0.117843	0.0992	0.100734	0.073258	0.071574	0.041663	0.042142
					251	0.120032	0.122859	0.110303	0.117696	0.098799	0.100667	0.073272	0.071534	0.041257	0.042066
					251.2	0.120015	0.122717	0.110487	0.117549	0.09844	0.1006	0.073751	0.071494	0.04135	0.04199
					251.4	0.11994	0.122575	0.110532	0.117403	0.098779	0.100533	0.073916	0.071453	0.041697	0.041915
					251.6	0.119767	0.122434	0.110947	0.117258	0.098536	0.100467	0.074092	0.071413	0.042076	0.04184
					251.8	0.119407	0.122294	0.110875	0.117114	0.098302	0.1004	0.073521	0.071373	0.042153	0.041767
					252	0.119273	0.122155	0.110918	0.11697	0.09754	0.100334	0.072791	0.071332	0.042045	0.041694
					252.2	0.11883	0.122018	0.110357	0.116828	0.09709	0.100267	0.072407	0.071292	0.041884	0.041622
					252.4	0.118484	0.12188	0.110396	0.116685	0.09619	0.100201	0.072362	0.071252	0.041676	0.04155
					252.6	0.117876	0.121744	0.110075	0.116544	0.096386	0.100135	0.0717	0.071212	0.041989	0.04148
					252.8	0.116952	0.121609	0.109143	0.116403	0.095608	0.100069	0.070894	0.071172	0.041319	0.04141
					253	0.116343	0.121475	0.108907	0.116263	0.095621	0.100004	0.07076	0.071132	0.041431	0.041341
					253.2	0.11548	0.121341	0.10823	0.116124	0.095627	0.099938	0.069955	0.071093	0.041199	0.041273
					253.4	0.115059	0.121209	0.107788	0.115986	0.095145	0.099872	0.069601	0.071053	0.04121	0.041205
					253.6	0.114961	0.121077	0.107503	0.115848	0.095123	0.099807	0.069352	0.071013	0.041601	0.041138
					253.8	0.11531	0.120947	0.107309	0.115711	0.09518	0.099742	0.069439	0.070974	0.041956	0.041072
					254	0.115707	0.120817	0.107122	0.115574	0.095098	0.099677	0.06943	0.070934	0.042234	0.041006
					254.2	0.116174	0.120688	0.106855	0.115438	0.095152	0.099612	0.069564	0.070895	0.042027	0.040941
					254.4	0.116713	0.12056	0.107229	0.115303	0.095791	0.099547	0.069698	0.070855	0.042319	0.040877
					254.6	0.116662	0.120432	0.107068	0.115169	0.095804	0.099482	0.069959	0.070816	0.041932	0.040814
					254.8	0.116917	0.120306	0.107476	0.115035	0.095391	0.099418	0.070032	0.070777	0.041276	0.040751
					255	0.116832	0.12018	0.107367	0.114902	0.094926	0.099353	0.070349	0.070737	0.040997	0.040689
					255.2	0.11743	0.120055	0.107821	0.11477	0.094921	0.099289	0.071159	0.070698	0.04124	0.040627
					255.4	0.11757	0.119932	0.108321	0.114638	0.094833	0.099224	0.07112	0.070659	0.041079	0.040566
					255.6	0.118113	0.119808	0.108803	0.114507	0.094749	0.09916	0.071519	0.07062	0.041113	0.040506
					255.8	0.118166	0.119686	0.108582	0.114376	0.094972	0.099096	0.071178	0.070581	0.04028	0.040446
					256	0.118486	0.119565	0.108372	0.114247	0.094987	0.099033	0.071417	0.070542	0.03968	0.040387
					256.2	0.117872	0.119444	0.108044	0.114118	0.094677	0.098969	0.071455	0.070503	0.039236	0.040328
					256.4	0.117251	0.119324	0.108073	0.113989	0.09442	0.098905	0.070916	0.070465	0.038611	0.04027
					256.6	0.117256	0.119205	0.107995	0.113861	0.094957	0.098842	0.070782	0.070426	0.038852	0.040213
					256.8	0.116853	0.119087	0.107507	0.113734	0.094387	0.098778	0.070011	0.070387	0.038237	0.040156
					257	0.116671	0.118969	0.107708	0.113608	0.095045	0.098715	0.069888	0.070349	0.038711	0.0401
					257.2	0.116199	0.118852	0.107463	0.113482	0.09487	0.098652	0.068919	0.07031	0.038485	0.040045
					257.4	0.116184	0.118736	0.107312	0.113357	0.094689	0.098589	0.068731	0.070272	0.038736	0.03999
					257.6	0.115834	0.118621	0.107314	0.113232	0.094836	0.098526	0.067831	0.070233	0.038698	0.039935
					257.8	0.115345	0.118507	0.107218	0.113108	0.094367	0.098464	0.067475	0.070195	0.038426	0.039881
					258	0.115405	0.118393	0.107269	0.112985	0.094866	0.098401	0.067335	0.070157	0.039144	0.039828
					258.2	0.115361	0.11828	0.107592	0.112862	0.095459	0.098339	0.067843	0.070119	0.039494	0.039775
					258.4	0.115268	0.118168	0.107692	0.11274	0.09532	0.098276	0.067984	0.07008	0.039557	0.039723
					258.6	0.115722	0.118056	0.107761	0.112618	0.095529	0.098214	0.068292	0.070042	0.039939	0.039671
					258.8	0.115697	0.117945	0.107749	0.112497	0.095276	0.098152	0.068083	0.070004	0.040356	0.039619
					259	0.115673	0.117835	0.107392	0.112377	0.095037	0.09809	0.068453	0.069966	0.040997	0.039569
					259.2	0.11607	0.117726	0.107779	0.112257	0.095398	0.098028	0.06911	0.069928	0.041315	0.039518
					259.4	0.11667	0.117617	0.108026	0.112138	0.095583	0.097966	0.06937	0.069891	0.04144	0.039469
					259.6	0.116944	0.117509	0.108123	0.11202	0.096096	0.097905	0.069825	0.069853	0.041232	0.039419
					259.8	0.116807	0.117402	0.107969	0.111902	0.09642	0.097843	0.069676	0.069815	0.04065	0.03937
					260	0.116964	0.117295	0.107723	0.111785	0.096262	0.097782	0.069799	0.069778	0.040632	0.039322
					260.2	0.116738	0.11719	0.107458	0.111668	0.09563	0.097721	0.069641	0.06974	0.040793	0.039274
					260.4	0.11651	0.117084	0.107323	0.111552	0.095408	0.09766	0.069524	0.069702	0.040261	0.039227
					260.6	0.116882	0.11698	0.107127	0.111436	0.095392	0.097599	0.069423	0.069665	0.040312	0.03918
					260.8	0.116479	0.116876	0.106599	0.111321	0.094985	0.097538	0.06873	0.069628	0.039414	0.039133
					261	0.116163	0.116773	0.106583	0.111207	0.094736	0.097477	0.068597	0.06959	0.038976	0.039087
					261.2	0.115644	0.11667	0.105855	0.111093	0.093798	0.097416	0.068359	0.069553	0.038312	0.039042
					261.4	0.115389	0.116569	0.105885	0.11098	0.093674	0.097356	0.068679	0.069516	0.038408	0.038996
					261.6	0.114482	0.116468	0.105669	0.110867	0.093286	0.097296	0.068274	0.069479	0.038117	0.038952
					261.8	0.114019	0.116367	0.105152	0.110755	0.092817	0.097235	0.068683	0.069441	0.038279	0.038907
					262	0.113908	0.116267	0.105405	0.110643	0.093181	0.097175	0.069064	0.069404	0.038666	0.038863
					262.2	0.11353	0.116168	0.105224	0.110532	0.092989	0.097115	0.069414	0.069367	0.038547	0.03882
					262.4	0.113053	0.116069	0.10498	0.110422	0.092216	0.097055	0.06891	0.06933	0.038833	0.038777
					262.6	0.11306	0.115971	0.104909	0.110312	0.092619	0.096995	0.069019	0.069294	0.039854	0.038734
					262.8	0.112871	0.115874	0.104661	0.110203	0.092671	0.096936	0.068668	0.069257	0.039906	0.038692
					263	0.112751	0.115777	0.104548	0.110094	0.092435	0.096876	0.068705	0.06922	0.039853	0.03865
					263.2	0.113283	0.115681	0.104927	0.109986	0.09304	0.096817	0.069139	0.069183	0.0403	0.038609
					263.4	0.113241	0.115586	0.105053	0.109878	0.092947	0.096757	0.068644	0.069147	0.040327	0.038568
					263.6	0.113427	0.115491	0.105708	0.109771	0.093311	0.096698	0.068485	0.06911	0.040144	0.038527
					263.8	0.113271	0.115397	0.105222	0.109664	0.093485	0.096639	0.068163	0.069074	0.04037	0.038487
					264	0.113447	0.115303	0.105318	0.109558	0.093866	0.09658	0.067861	0.069037	0.040589	0.038447
					264.2	0.113613	0.11521	0.105616	0.109452	0.093643	0.096521	0.067961	0.069001	0.040527	0.038407
					264.4	0.112981	0.115117	0.105497	0.109347	0.0937	0.096463	0.067822	0.068965	0.040165	0.038368
					264.6	0.113	0.115026	0.105365	0.109243	0.093627	0.096404	0.067457	0.068928	0.040158	0.038329
					264.8	0.112531	0.114934	0.105294	0.109138	0.093003	0.096346	0.066675	0.068892	0.039292	0.038291
					265	0.112243	0.114843	0.105184	0.109035	0.092382	0.096287	0.0667	0.068856	0.038548	0.038253
					265.2	0.112223	0.114753	0.105221	0.108932	0.092265	0.096229	0.067101	0.06882	0.038782	0.038215
					265.4	0.112435	0.114664	0.105658	0.108829	0.092323	0.096171	0.067623	0.068784	0.038986	0.038177
					265.6	0.112369	0.114575	0.105156	0.108727	0.092144	0.096113	0.067609	0.068748	0.038817	0.03814
					265.8	0.111777	0.114486	0.104688	0.108626	0.091636	0.096055	0.0676	0.068712	0.038279	0.038104
					266	0.111241	0.114398	0.104513	0.108525	0.091316	0.095997	0.067499	0.068676	0.037835	0.038067
					266.2	0.110824	0.114311	0.103578	0.108424	0.090355	0.095939	0.067173	0.06864	0.037265	0.038031
					266.4	0.11073	0.114224	0.10351	0.108324	0.08971	0.095882	0.066878	0.068605	0.036819	0.037995
					266.6	0.110885	0.114138	0.103297	0.108225	0.090096	0.095824	0.066764	0.068569	0.03657	0.03796
					266.8	0.1109	0.114052	0.103331	0.108126	0.090395	0.095767	0.066575	0.068533	0.035771	0.037925
					267	0.111013	0.113967	0.103581	0.108027	0.090392	0.09571	0.06662	0.068498	0.036259	0.03789
					267.2	0.111631	0.113882	0.103896	0.107929	0.091444	0.095653	0.066904	0.068462	0.036753	0.037855
					267.4	0.11212	0.113798	0.104117	0.107832	0.09205	0.095596	0.066774	0.068427	0.036848	0.037821
					267.6	0.112337	0.113714	0.104163	0.107735	0.092411	0.095539	0.066636	0.068391	0.036797	0.037787
					267.8	0.112212	0.113631	0.103957	0.107638	0.092897	0.095482	0.066487	0.068356	0.036997	0.037754
					268	0.112672	0.113549	0.104314	0.107542	0.093238	0.095425	0.066566	0.068321	0.037266	0.03772
					268.2	0.11258	0.113467	0.104338	0.107446	0.093168	0.095369	0.066801	0.068285	0.037547	0.037687
					268.4	0.11251	0.113385	0.103996	0.107351	0.093656	0.095312	0.066348	0.06825	0.037986	0.037655
					268.6	0.11237	0.113304	0.103562	0.107256	0.093073	0.095256	0.065545	0.068215	0.037921	0.037622
					268.8	0.112448	0.113223	0.103509	0.107162	0.092785	0.0952	0.065382	0.06818	0.03806	0.03759
					269	0.112776	0.113143	0.103823	0.107068	0.092684	0.095144	0.066339	0.068145	0.038339	0.037558
					269.2	0.113271	0.113064	0.104017	0.106975	0.092434	0.095088	0.066814	0.06811	0.038999	0.037527
					269.4	0.11301	0.112985	0.103468	0.106882	0.092005	0.095032	0.066915	0.068075	0.038861	0.037495
					269.6	0.113127	0.112906	0.103541	0.10679	0.091928	0.094976	0.067311	0.068041	0.039098	0.037464
					269.8	0.112717	0.112828	0.103053	0.106698	0.091123	0.09492	0.067586	0.068006	0.038556	0.037433
					270	0.11297	0.11275	0.102982	0.106606	0.09079	0.094865	0.067703	0.067971	0.038304	0.037403
					270.2	0.112717	0.112673	0.102584	0.106515	0.090175	0.094809	0.067534	0.067936	0.037573	0.037373
					270.4	0.112454	0.112596	0.102681	0.106425	0.090055	0.094754	0.067674	0.067902	0.037311	0.037342
					270.6	0.112008	0.11252	0.101901	0.106335	0.089637	0.094699	0.067585	0.067867	0.036892	0.037313
					270.8	0.112512	0.112444	0.102464	0.106245	0.090259	0.094644	0.068261	0.067833	0.037358	0.037283
					271	0.113252	0.112369	0.102712	0.106156	0.090417	0.094589	0.068328	0.067798	0.037884	0.037254
					271.2	0.113333	0.112294	0.102666	0.106067	0.090641	0.094534	0.068001	0.067764	0.037452	0.037225
					271.4	0.113209	0.11222	0.102641	0.105978	0.090317	0.094479	0.067927	0.06773	0.037508	0.037196
					271.6	0.112513	0.112146	0.102791	0.10589	0.090136	0.094424	0.067949	0.067695	0.03735	0.037167
					271.8	0.112192	0.112072	0.102584	0.105803	0.089868	0.09437	0.067595	0.067661	0.037116	0.037139
					272	0.111813	0.111999	0.101843	0.105716	0.089925	0.094315	0.066793	0.067627	0.037455	0.037111
					272.2	0.111574	0.111927	0.102059	0.105629	0.090064	0.094261	0.066275	0.067593	0.037467	0.037083
					272.4	0.111089	0.111854	0.101452	0.105543	0.090243	0.094207	0.065424	0.067559	0.037198	0.037055
					272.6	0.110859	0.111783	0.101219	0.105457	0.090165	0.094153	0.065316	0.067525	0.037337	0.037028
					272.8	0.110686	0.111711	0.1014	0.105371	0.090124	0.094099	0.065542	0.067491	0.037343	0.037001
					273	0.110668	0.11164	0.101718	0.105286	0.090028	0.094045	0.065242	0.067457	0.036943	0.036974
					273.2	0.110603	0.11157	0.101264	0.105202	0.089838	0.093991	0.065001	0.067423	0.036893	0.036947
					273.4	0.110547	0.1115	0.101338	0.105118	0.090162	0.093937	0.06483	0.06739	0.037007	0.03692
					273.6	0.111314	0.11143	0.101982	0.105034	0.090344	0.093884	0.065517	0.067356	0.037408	0.036894
					273.8	0.111168	0.111361	0.10161	0.10495	0.090089	0.09383	0.065459	0.067322	0.037087	0.036868
					274	0.110774	0.111292	0.101619	0.104867	0.089613	0.093777	0.064774	0.067289	0.037091	0.036842
					274.2	0.109954	0.111224	0.1011	0.104785	0.088907	0.093723	0.064665	0.067255	0.03639	0.036816
					274.4	0.109866	0.111156	0.100614	0.104703	0.088331	0.09367	0.064501	0.067222	0.036272	0.036791
					274.6	0.109594	0.111088	0.100174	0.104621	0.087912	0.093617	0.064238	0.067188	0.035779	0.036765
					274.8	0.109798	0.111021	0.100417	0.10454	0.087811	0.093564	0.06406	0.067155	0.036015	0.03674
					275	0.109326	0.110954	0.099867	0.104459	0.087022	0.093511	0.063331	0.067122	0.035567	0.036715
					275.2	0.109285	0.110888	0.100147	0.104378	0.087072	0.093459	0.063688	0.067088	0.035749	0.03669
					275.4	0.109037	0.110822	0.09981	0.104298	0.086854	0.093406	0.063524	0.067055	0.036009	0.036666
					275.6	0.109151	0.110756	0.100147	0.104218	0.0873	0.093353	0.063551	0.067022	0.036016	0.036641
					275.8	0.108838	0.110691	0.100054	0.104139	0.087323	0.093301	0.063039	0.066989	0.036129	0.036617
					276	0.108699	0.110626	0.099916	0.10406	0.087514	0.093249	0.062585	0.066956	0.036824	0.036593
					276.2	0.108617	0.110562	0.100334	0.103981	0.087854	0.093196	0.062693	0.066923	0.036688	0.036569
					276.4	0.108478	0.110497	0.100039	0.103903	0.088417	0.093144	0.062785	0.06689	0.036676	0.036546
					276.6	0.109331	0.110434	0.100342	0.103825	0.088599	0.093092	0.062898	0.066857	0.036721	0.036522
					276.8	0.108933	0.11037	0.100503	0.103747	0.088455	0.09304	0.062952	0.066824	0.036314	0.036499
					277	0.109198	0.110307	0.101172	0.10367	0.088949	0.092989	0.06328	0.066791	0.036215	0.036476
					277.2	0.109336	0.110245	0.101441	0.103593	0.089361	0.092937	0.063818	0.066759	0.036522	0.036453
					277.4	0.110041	0.110182	0.102299	0.103517	0.089801	0.092885	0.06442	0.066726	0.036919	0.03643
					277.6	0.110246	0.110121	0.102307	0.103441	0.08971	0.092834	0.064692	0.066693	0.036794	0.036407
					277.8	0.109838	0.110059	0.102554	0.103365	0.089665	0.092782	0.064762	0.066661	0.036886	0.036385
					278	0.109869	0.109998	0.10254	0.10329	0.08956	0.092731	0.06468	0.066628	0.036568	0.036362
					278.2	0.109303	0.109937	0.101996	0.103215	0.089359	0.09268	0.064999	0.066596	0.036008	0.03634
					278.4	0.109012	0.109876	0.101364	0.10314	0.089091	0.092629	0.064633	0.066563	0.035636	0.036318
					278.6	0.108602	0.109816	0.100846	0.103066	0.088874	0.092578	0.064848	0.066531	0.035176	0.036296
					278.8	0.108123	0.109756	0.100217	0.102992	0.088476	0.092527	0.064557	0.066499	0.035197	0.036274
					279	0.10783	0.109697	0.099716	0.102919	0.088509	0.092476	0.064732	0.066466	0.03554	0.036253
					279.2	0.108065	0.109638	0.099935	0.102846	0.088876	0.092425	0.065399	0.066434	0.03595	0.036232
					279.4	0.107557	0.109579	0.099234	0.102773	0.088363	0.092375	0.064395	0.066402	0.035406	0.03621
					279.6	0.107972	0.109521	0.099685	0.1027	0.088462	0.092324	0.06474	0.06637	0.035963	0.036189
					279.8	0.107776	0.109462	0.09958	0.102628	0.088266	0.092274	0.06439	0.066338	0.036473	0.036168
					280	0.107705	0.109405	0.099184	0.102556	0.088009	0.092223	0.064237	0.066306	0.036965	0.036147
					280.2	0.107762	0.109347	0.099533	0.102485	0.088158	0.092173	0.064205	0.066274	0.0369	0.036127
					280.4	0.10856	0.10929	0.09975	0.102414	0.088621	0.092123	0.064499	0.066242	0.037221	0.036106
					280.6	0.108649	0.109233	0.099604	0.102343	0.088487	0.092073	0.064067	0.06621	0.037222	0.036086
					280.8	0.10846	0.109177	0.099748	0.102273	0.089274	0.092023	0.06459	0.066179	0.037131	0.036065
					281	0.108698	0.109121	0.099658	0.102203	0.089095	0.091974	0.064431	0.066147	0.037295	0.036045
					281.2	0.109098	0.109065	0.099522	0.102133	0.088838	0.091924	0.063929	0.066115	0.037707	0.036025
					281.4	0.109489	0.109009	0.100002	0.102063	0.088856	0.091874	0.06403	0.066084	0.037767	0.036005
					281.6	0.109721	0.108954	0.10017	0.101994	0.088876	0.091825	0.064137	0.066052	0.03774	0.035986
					281.8	0.109397	0.108899	0.100273	0.101926	0.088683	0.091775	0.064618	0.06602	0.037629	0.035966
					282	0.109128	0.108844	0.100102	0.101857	0.088435	0.091726	0.064293	0.065989	0.037362	0.035947
					282.2	0.108781	0.10879	0.09947	0.101789	0.087562	0.091677	0.064019	0.065958	0.036977	0.035927
					282.4	0.10904	0.108736	0.099339	0.101721	0.087577	0.091628	0.064058	0.065926	0.036955	0.035908
					282.6	0.108767	0.108682	0.09924	0.101654	0.087514	0.091579	0.064105	0.065895	0.036805	0.035889
					282.8	0.107666	0.108629	0.098945	0.101587	0.086788	0.09153	0.06335	0.065864	0.036626	0.03587
					283	0.107283	0.108575	0.099002	0.10152	0.086474	0.091481	0.063355	0.065832	0.036252	0.035851
					283.2	0.107595	0.108523	0.099364	0.101453	0.08666	0.091432	0.063387	0.065801	0.036115	0.035832
					283.4	0.10713	0.10847	0.098812	0.101387	0.085844	0.091384	0.062608	0.06577	0.035238	0.035814
					283.6	0.107346	0.108418	0.099428	0.101321	0.086081	0.091335	0.06319	0.065739	0.035598	0.035795
					283.8	0.107467	0.108366	0.099548	0.101256	0.08676	0.091287	0.063331	0.065708	0.035696	0.035777
					284	0.107238	0.108314	0.099572	0.101191	0.087033	0.091238	0.06362	0.065677	0.035566	0.035758
					284.2	0.107289	0.108262	0.099832	0.101126	0.087212	0.09119	0.063522	0.065646	0.035291	0.03574
					284.4	0.107565	0.108211	0.09972	0.101061	0.088246	0.091142	0.063916	0.065615	0.035429	0.035722
					284.6	0.106981	0.10816	0.098908	0.100997	0.087929	0.091094	0.063396	0.065584	0.035363	0.035704
					284.8	0.107367	0.10811	0.098836	0.100933	0.088428	0.091046	0.063876	0.065554	0.035103	0.035686
					285	0.107939	0.108059	0.098946	0.100869	0.087852	0.090998	0.063707	0.065523	0.035117	0.035668
					285.2	0.108662	0.108009	0.099546	0.100805	0.088179	0.09095	0.064237	0.065492	0.035046	0.035651
					285.4	0.109186	0.10796	0.099875	0.100742	0.088637	0.090903	0.064973	0.065462	0.035048	0.035633
					285.6	0.109424	0.10791	0.099699	0.100679	0.088148	0.090855	0.065018	0.065431	0.034665	0.035616
					285.8	0.109234	0.107861	0.100164	0.100617	0.088156	0.090808	0.064881	0.065401	0.034912	0.035598
					286	0.109386	0.107812	0.099932	0.100555	0.087946	0.09076	0.064079	0.06537	0.034898	0.035581
					286.2	0.10915	0.107763	0.099176	0.100493	0.087439	0.090713	0.063887	0.06534	0.034486	0.035564
					286.4	0.108849	0.107715	0.099319	0.100431	0.08789	0.090666	0.064093	0.065309	0.035202	0.035547
					286.6	0.108121	0.107666	0.099659	0.10037	0.087645	0.090619	0.063687	0.065279	0.035139	0.03553
					286.8	0.107376	0.107618	0.099007	0.100309	0.086853	0.090572	0.063023	0.065249	0.034986	0.035513
					287	0.10763	0.107571	0.099346	0.100248	0.086919	0.090525	0.063505	0.065219	0.034953	0.035496
					287.2	0.107635	0.107523	0.099169	0.100187	0.08753	0.090478	0.063671	0.065188	0.035348	0.03548
					287.4	0.106994	0.107476	0.098251	0.100127	0.086944	0.090431	0.06365	0.065158	0.035101	0.035463
					287.6	0.107218	0.107429	0.098588	0.100067	0.087648	0.090384	0.064246	0.065128	0.03547	0.035446
					287.8	0.106809	0.107382	0.097946	0.100007	0.087568	0.090338	0.063797	0.065098	0.035609	0.03543
					288	0.106093	0.107336	0.097583	0.099948	0.087497	0.090291	0.063711	0.065068	0.035357	0.035414
					288.2	0.105828	0.107289	0.097556	0.099889	0.087815	0.090245	0.063478	0.065038	0.035456	0.035398
					288.4	0.105823	0.107243	0.097536	0.09983	0.087947	0.090199	0.06365	0.065008	0.035883	0.035381
					288.6	0.106065	0.107198	0.097586	0.099771	0.087855	0.090153	0.063803	0.064979	0.036294	0.035365
					288.8	0.106774	0.107152	0.097977	0.099713	0.088274	0.090107	0.064077	0.064949	0.03633	0.035349
					289	0.107118	0.107107	0.098079	0.099655	0.088284	0.090061	0.064043	0.064919	0.036343	0.035333
					289.2	0.107617	0.107062	0.098209	0.099597	0.088907	0.090015	0.064115	0.064889	0.036746	0.035318
					289.4	0.107296	0.107017	0.097828	0.09954	0.088393	0.089969	0.063174	0.06486	0.036	0.035302
					289.6	0.107281	0.106972	0.098003	0.099483	0.088326	0.089923	0.062703	0.06483	0.035619	0.035286
					289.8	0.107704	0.106928	0.098127	0.099426	0.089035	0.089878	0.062758	0.064801	0.036317	0.035271
					290	0.107918	0.106884	0.097472	0.099369	0.088882	0.089832	0.062639	0.064771	0.036068	0.035255
					290.2	0.107775	0.10684	0.097818	0.099312	0.088648	0.089787	0.062609	0.064742	0.035961	0.03524
					290.4	0.108238	0.106796	0.098372	0.099256	0.088832	0.089741	0.062985	0.064712	0.036744	0.035224
					290.6	0.108226	0.106753	0.098674	0.0992	0.088544	0.089696	0.062539	0.064683	0.036487	0.035209
					290.8	0.108358	0.106709	0.09806	0.099145	0.088219	0.089651	0.062455	0.064654	0.036074	0.035194
					291	0.109147	0.106666	0.099022	0.099089	0.088825	0.089606	0.063236	0.064624	0.036487	0.035179
					291.2	0.109115	0.106623	0.098573	0.099034	0.089102	0.089561	0.062837	0.064595	0.036529	0.035164
					291.4	0.109066	0.106581	0.098754	0.098979	0.088796	0.089516	0.062939	0.064566	0.03638	0.035149
					291.6	0.108764	0.106538	0.099319	0.098925	0.088507	0.089471	0.062851	0.064537	0.036455	0.035134
					291.8	0.108082	0.106496	0.098868	0.09887	0.087881	0.089426	0.062459	0.064508	0.036616	0.035119
					292	0.107898	0.106454	0.099457	0.098816	0.087943	0.089382	0.062734	0.064479	0.036502	0.035104
					292.2	0.107728	0.106412	0.099653	0.098762	0.087531	0.089337	0.062781	0.06445	0.036362	0.03509
					292.4	0.107722	0.106371	0.099629	0.098708	0.086992	0.089293	0.062905	0.064421	0.036571	0.035075
					292.6	0.107364	0.106329	0.098903	0.098655	0.08692	0.089248	0.062826	0.064392	0.036484	0.035061
					292.8	0.107025	0.106288	0.098816	0.098602	0.086742	0.089204	0.062648	0.064363	0.036301	0.035046
					293	0.106747	0.106247	0.098499	0.098549	0.086452	0.08916	0.062441	0.064335	0.035791	0.035032
					293.2	0.106714	0.106206	0.098162	0.098496	0.086253	0.089116	0.062311	0.064306	0.035616	0.035017
					293.4	0.106238	0.106166	0.097706	0.098444	0.085266	0.089072	0.062409	0.064277	0.034774	0.035003
					293.6	0.10596	0.106126	0.097529	0.098392	0.085425	0.089028	0.062474	0.064248	0.034804	0.034989
					293.8	0.106221	0.106085	0.097735	0.09834	0.086109	0.088984	0.062516	0.06422	0.035413	0.034975
					294	0.106218	0.106045	0.097975	0.098288	0.085635	0.08894	0.062389	0.064191	0.035519	0.034961
					294.2	0.105991	0.106006	0.097696	0.098237	0.085837	0.088896	0.061786	0.064163	0.035297	0.034946
					294.4	0.106018	0.105966	0.097203	0.098185	0.08599	0.088853	0.061728	0.064134	0.035316	0.034933
					294.6	0.105633	0.105927	0.096813	0.098134	0.086145	0.088809	0.061176	0.064106	0.035278	0.034919
					294.8	0.10533	0.105887	0.095977	0.098084	0.085875	0.088766	0.061369	0.064078	0.0348	0.034905
					295	0.105421	0.105848	0.096145	0.098033	0.086115	0.088723	0.061435	0.064049	0.035106	0.034891
					295.2	0.10477	0.10581	0.096092	0.097983	0.085961	0.088679	0.06106	0.064021	0.035186	0.034877
					295.4	0.104554	0.105771	0.096011	0.097933	0.085796	0.088636	0.06148	0.063993	0.03528	0.034864
					295.6	0.104766	0.105732	0.096136	0.097883	0.08572	0.088593	0.061611	0.063965	0.035807	0.03485
					295.8	0.10456	0.105694	0.095706	0.097833	0.085653	0.08855	0.061774	0.063937	0.03531	0.034836
					296	0.10407	0.105656	0.095624	0.097784	0.085558	0.088507	0.061483	0.063908	0.034487	0.034823
					296.2	0.10468	0.105618	0.095555	0.097734	0.085562	0.088464	0.061723	0.06388	0.034685	0.034809
					296.4	0.105172	0.10558	0.09579	0.097685	0.086027	0.088422	0.061802	0.063852	0.035169	0.034796
					296.6	0.105083	0.105543	0.095672	0.097637	0.086105	0.088379	0.06226	0.063824	0.035034	0.034783
					296.8	0.105624	0.105505	0.09658	0.097588	0.086442	0.088336	0.063175	0.063797	0.035174	0.034769
					297	0.105848	0.105468	0.09651	0.09754	0.086066	0.088294	0.063168	0.063769	0.034676	0.034756
					297.2	0.105933	0.105431	0.096514	0.097492	0.086133	0.088252	0.063386	0.063741	0.03451	0.034743
					297.4	0.106385	0.105394	0.097089	0.097444	0.086016	0.088209	0.063312	0.063713	0.034372	0.03473
					297.6	0.106165	0.105357	0.097478	0.097396	0.086408	0.088167	0.063018	0.063685	0.034089	0.034717
					297.8	0.106591	0.105321	0.09756	0.097349	0.08664	0.088125	0.062699	0.063658	0.0343	0.034704
					298	0.106959	0.105285	0.097913	0.097301	0.086307	0.088083	0.062684	0.06363	0.034591	0.034691
					298.2	0.106848	0.105248	0.097447	0.097254	0.086593	0.088041	0.062469	0.063603	0.034344	0.034678
					298.4	0.107024	0.105212	0.097461	0.097208	0.086391	0.087999	0.062439	0.063575	0.033934	0.034665
					298.6	0.10634	0.105176	0.096712	0.097161	0.085556	0.087957	0.061899	0.063548	0.033721	0.034652
					298.8	0.106141	0.105141	0.096143	0.097115	0.084997	0.087915	0.061953	0.06352	0.033532	0.034639
					299	0.106707	0.105105	0.096522	0.097068	0.08554	0.087874	0.061945	0.063493	0.033926	0.034626
					299.2	0.106167	0.10507	0.096275	0.097022	0.085125	0.087832	0.061509	0.063465	0.033817	0.034614
					299.4	0.106539	0.105034	0.095777	0.096977	0.085533	0.087791	0.061344	0.063438	0.033805	0.034601
					299.6	0.106789	0.104999	0.096162	0.096931	0.085846	0.087749	0.06127	0.063411	0.033851	0.034588
					299.8	0.10663	0.104964	0.096158	0.096886	0.085772	0.087708	0.061267	0.063384	0.033862	0.034576
					300	0.106311	0.10493	0.096248	0.09684	0.086101	0.087667	0.06092	0.063356	0.033634	0.034563
					300.2	0.10721	0.104895	0.096874	0.096796	0.086821	0.087626	0.061363	0.063329	0.034393	0.034551
					300.4	0.107333	0.104861	0.09703	0.096751	0.087271	0.087585	0.061395	0.063302	0.034463	0.034538
					300.6	0.107292	0.104826	0.09694	0.096706	0.087004	0.087544	0.061742	0.063275	0.03433	0.034526
					300.8	0.107375	0.104792	0.096778	0.096662	0.087035	0.087503	0.061668	0.063248	0.034199	0.034513
					301	0.106931	0.104758	0.096698	0.096618	0.086712	0.087462	0.061644	0.063221	0.033684	0.034501
					301.2	0.106464	0.104724	0.096228	0.096574	0.086108	0.087421	0.061433	0.063194	0.033314	0.034489
					301.4	0.107005	0.104691	0.096846	0.09653	0.085956	0.08738	0.061672	0.063167	0.033966	0.034477
					301.6	0.106574	0.104657	0.096664	0.096486	0.08557	0.08734	0.061511	0.06314	0.033456	0.034464
					301.8	0.106939	0.104624	0.096544	0.096443	0.08561	0.087299	0.06139	0.063114	0.034077	0.034452
					302	0.106939	0.10459	0.096915	0.0964	0.085486	0.087259	0.061513	0.063087	0.034094	0.03444
					302.2	0.106482	0.104557	0.096143	0.096357	0.084996	0.087219	0.061371	0.06306	0.03372	0.034428
					302.4	0.106287	0.104524	0.09614	0.096314	0.084216	0.087178	0.061136	0.063034	0.033694	0.034416
					302.6	0.105626	0.104491	0.095814	0.096271	0.083456	0.087138	0.060866	0.063007	0.033603	0.034404
					302.8	0.105717	0.104459	0.095685	0.096229	0.083664	0.087098	0.061033	0.06298	0.03358	0.034392
					303	0.105655	0.104426	0.096081	0.096186	0.083573	0.087058	0.060898	0.062954	0.033507	0.03438
					303.2	0.105356	0.104394	0.095805	0.096144	0.083053	0.087018	0.060437	0.062927	0.033519	0.034368
					303.4	0.105593	0.104361	0.09593	0.096102	0.083367	0.086978	0.060919	0.062901	0.033639	0.034356
					303.6	0.105609	0.104329	0.096189	0.096061	0.083025	0.086938	0.060961	0.062875	0.033071	0.034344
					303.8	0.106052	0.104297	0.096687	0.096019	0.083397	0.086899	0.061457	0.062848	0.033279	0.034333
					304	0.106075	0.104265	0.096601	0.095978	0.083892	0.086859	0.061377	0.062822	0.032694	0.034321
					304.2	0.106816	0.104234	0.09666	0.095936	0.084515	0.08682	0.061526	0.062796	0.033085	0.034309
					304.4	0.106695	0.104202	0.096553	0.095895	0.084372	0.08678	0.061472	0.062769	0.03275	0.034297
					304.6	0.106486	0.10417	0.096455	0.095855	0.083917	0.086741	0.061459	0.062743	0.032323	0.034286
					304.8	0.106364	0.104139	0.096147	0.095814	0.084414	0.086701	0.061827	0.062717	0.032421	0.034274
					305	0.106074	0.104108	0.096165	0.095773	0.084784	0.086662	0.062363	0.062691	0.032274	0.034263
					305.2	0.106165	0.104077	0.095466	0.095733	0.084864	0.086623	0.062372	0.062665	0.032241	0.034251
					305.4	0.106296	0.104046	0.095515	0.095693	0.085618	0.086584	0.062225	0.062639	0.032656	0.034239
					305.6	0.10552	0.104015	0.094573	0.095653	0.085455	0.086545	0.061508	0.062613	0.032226	0.034228
					305.8	0.105378	0.103984	0.094444	0.095613	0.085417	0.086506	0.061435	0.062587	0.032651	0.034217
					306	0.104825	0.103954	0.094576	0.095574	0.085374	0.086467	0.06128	0.062561	0.032504	0.034205
					306.2	0.104723	0.103923	0.094554	0.095534	0.085048	0.086428	0.061499	0.062535	0.032857	0.034194
					306.4	0.104403	0.103893	0.094897	0.095495	0.085034	0.08639	0.06137	0.062509	0.033432	0.034182
					306.6	0.104253	0.103862	0.09523	0.095456	0.085084	0.086351	0.061486	0.062484	0.033527	0.034171
					306.8	0.10446	0.103832	0.095441	0.095417	0.085428	0.086313	0.061439	0.062458	0.03391	0.03416
					307	0.104761	0.103802	0.096227	0.095378	0.085625	0.086274	0.061634	0.062432	0.03503	0.034148
					307.2	0.104913	0.103772	0.095999	0.09534	0.085429	0.086236	0.061226	0.062407	0.034859	0.034137
					307.4	0.104994	0.103743	0.096164	0.095301	0.085255	0.086197	0.061445	0.062381	0.034893	0.034126
					307.6	0.105279	0.103713	0.096247	0.095263	0.085258	0.086159	0.061046	0.062356	0.034642	0.034115
					307.8	0.105099	0.103684	0.096532	0.095225	0.085485	0.086121	0.060717	0.06233	0.034597	0.034104
					308	0.10513	0.103654	0.096823	0.095187	0.08538	0.086083	0.060947	0.062305	0.034742	0.034092
					308.2	0.105175	0.103625	0.096861	0.095149	0.085212	0.086045	0.060735	0.062279	0.03489	0.034081
					308.4	0.104863	0.103596	0.09697	0.095111	0.08459	0.086007	0.061036	0.062254	0.034488	0.03407
					308.6	0.105137	0.103567	0.097043	0.095074	0.084641	0.085969	0.061306	0.062228	0.034386	0.034059
					308.8	0.104836	0.103538	0.096761	0.095037	0.084723	0.085931	0.061462	0.062203	0.034406	0.034048
					309	0.104446	0.103509	0.096757	0.094999	0.084869	0.085894	0.061932	0.062178	0.033792	0.034037
					309.2	0.103952	0.10348	0.096077	0.094962	0.084321	0.085856	0.061742	0.062153	0.03351	0.034026
					309.4	0.103506	0.103451	0.095953	0.094926	0.084211	0.085819	0.061598	0.062127	0.033395	0.034015
					309.6	0.103356	0.103423	0.095925	0.094889	0.083874	0.085781	0.061429	0.062102	0.032986	0.034004
					309.8	0.103526	0.103395	0.096153	0.094852	0.083889	0.085744	0.061612	0.062077	0.032829	0.033993
					310	0.10371	0.103366	0.096202	0.094816	0.084283	0.085706	0.062035	0.062052	0.033388	0.033983
					310.2	0.104071	0.103338	0.096312	0.09478	0.084204	0.085669	0.062585	0.062027	0.033865	0.033972
					310.4	0.10433	0.10331	0.096419	0.094744	0.084443	0.085632	0.062259	0.062002	0.034083	0.033961
					310.6	0.104532	0.103282	0.096159	0.094708	0.084132	0.085595	0.062521	0.061977	0.033824	0.03395
					310.8	0.104572	0.103254	0.095963	0.094672	0.084569	0.085558	0.062503	0.061952	0.034447	0.033939
					311	0.104583	0.103226	0.095911	0.094637	0.084484	0.085521	0.062096	0.061928	0.03443	0.033928
					311.2	0.104907	0.103199	0.09611	0.094601	0.084273	0.085484	0.061787	0.061903	0.034419	0.033918
					311.4	0.10474	0.103171	0.09601	0.094566	0.084404	0.085447	0.061729	0.061878	0.034919	0.033907
					311.6	0.104659	0.103144	0.095707	0.094531	0.084075	0.08541	0.061244	0.061853	0.035068	0.033896
					311.8	0.104569	0.103116	0.095908	0.094496	0.084392	0.085374	0.061	0.061829	0.035221	0.033886
					312	0.104685	0.103089	0.096007	0.094461	0.084322	0.085337	0.06156	0.061804	0.035693	0.033875
					312.2	0.104407	0.103062	0.095931	0.094426	0.084426	0.085301	0.061167	0.061779	0.035595	0.033864
					312.4	0.10407	0.103035	0.096014	0.094391	0.08419	0.085264	0.061474	0.061755	0.035298	0.033854
					312.6	0.103994	0.103008	0.095963	0.094357	0.084452	0.085228	0.061406	0.06173	0.035249	0.033843
					312.8	0.103186	0.102981	0.095814	0.094323	0.084546	0.085191	0.061302	0.061706	0.035178	0.033833
					313	0.103197	0.102954	0.096374	0.094289	0.085386	0.085155	0.062041	0.061681	0.035311	0.033822
					313.2	0.102506	0.102927	0.095668	0.094255	0.08509	0.085119	0.061539	0.061657	0.035028	0.033812
					313.4	0.102168	0.102901	0.09592	0.094221	0.085445	0.085083	0.061415	0.061632	0.034889	0.033801
					313.6	0.101422	0.102874	0.095066	0.094187	0.08483	0.085047	0.060363	0.061608	0.033878	0.033791
					313.8	0.101088	0.102848	0.094825	0.094153	0.084346	0.085011	0.060069	0.061584	0.033909	0.03378
					314	0.100913	0.102822	0.094746	0.09412	0.083827	0.084975	0.059774	0.06156	0.033987	0.03377
					314.2	0.100852	0.102795	0.09458	0.094087	0.083476	0.084939	0.059759	0.061535	0.033263	0.033759
					314.4	0.100832	0.102769	0.094474	0.094053	0.082968	0.084904	0.059119	0.061511	0.032482	0.033749
					314.6	0.100617	0.102743	0.093928	0.09402	0.082334	0.084868	0.05878	0.061487	0.032264	0.033739
					314.8	0.10109	0.102717	0.094496	0.093987	0.082941	0.084832	0.058729	0.061463	0.032472	0.033728
					315	0.100991	0.102691	0.094478	0.093955	0.082201	0.084797	0.0582	0.061439	0.03201	0.033718
					315.2	0.101507	0.102666	0.094843	0.093922	0.082399	0.084761	0.058392	0.061415	0.032484	0.033708
					315.4	0.101654	0.10264	0.09427	0.093889	0.082504	0.084726	0.058166	0.061391	0.032396	0.033697
					315.6	0.10255	0.102614	0.094573	0.093857	0.08243	0.084691	0.0584	0.061367	0.032656	0.033687
					315.8	0.103201	0.102589	0.094733	0.093825	0.083106	0.084655	0.058694	0.061343	0.03254	0.033677
					316	0.102983	0.102564	0.094674	0.093793	0.083027	0.08462	0.058737	0.061319	0.032118	0.033667
					316.2	0.102995	0.102538	0.095025	0.093761	0.083079	0.084585	0.059087	0.061295	0.031932	0.033656
					316.4	0.103253	0.102513	0.094795	0.093729	0.082818	0.08455	0.059534	0.061272	0.032059	0.033646
					316.6	0.10347	0.102488	0.094743	0.093697	0.082723	0.084515	0.05989	0.061248	0.032407	0.033636
					316.8	0.103576	0.102463	0.095048	0.093666	0.083452	0.08448	0.060503	0.061224	0.032923	0.033626
					317	0.103805	0.102438	0.095314	0.093634	0.083878	0.084445	0.06093	0.0612	0.033342	0.033616
					317.2	0.102789	0.102413	0.094562	0.093603	0.082957	0.084411	0.060799	0.061177	0.033153	0.033605
					317.4	0.102388	0.102388	0.094662	0.093572	0.082774	0.084376	0.060905	0.061153	0.032986	0.033595
					317.6	0.102226	0.102363	0.094247	0.093541	0.082112	0.084341	0.060623	0.06113	0.032934	0.033585
					317.8	0.10253	0.102338	0.094586	0.09351	0.082397	0.084307	0.060787	0.061106	0.033447	0.033575
					318	0.102929	0.102314	0.094462	0.093479	0.082614	0.084272	0.061008	0.061083	0.033653	0.033565
					318.2	0.103273	0.102289	0.094495	0.093448	0.083019	0.084238	0.061461	0.061059	0.034002	0.033555
					318.4	0.104031	0.102265	0.094981	0.093417	0.08347	0.084204	0.061367	0.061036	0.03439	0.033545
					318.6	0.104216	0.102241	0.095094	0.093387	0.083761	0.084169	0.061444	0.061013	0.035087	0.033535
					318.8	0.104453	0.102216	0.095746	0.093357	0.084336	0.084135	0.06204	0.060989	0.035361	0.033525
					319	0.103766	0.102192	0.095592	0.093326	0.08383	0.084101	0.061358	0.060966	0.035261	0.033515
					319.2	0.104562	0.102168	0.096173	0.093296	0.08447	0.084067	0.061517	0.060943	0.036136	0.033505
					319.4	0.104774	0.102144	0.096339	0.093266	0.084892	0.084033	0.061754	0.060919	0.036302	0.033495
					319.6	0.104945	0.10212	0.096873	0.093236	0.085187	0.083999	0.06201	0.060896	0.036657	0.033485
					319.8	0.104479	0.102096	0.096285	0.093207	0.085218	0.083965	0.061681	0.060873	0.03618	0.033475
[truncated: 800 more rows]

## Sheet: Supplementary-Figure6
min	mL	CV	UV2-230 (mAu)
0.00590376	0.00472298	0.000147593	2.91139
[truncated: 1,704 more rows]

## Sheet: Supplementary-Figure8
Supplementary Fig. 8a							Supplementary Fig. 8b
[truncated: 4 more rows]

[truncated: 1 more sheets: Supplementary-Figure9]
